# Supplementary material for: PROTEOFORMER 2.0: Further Developments in the Ribosome Profiling-assisted Proteogenomic Hunt for New Proteoforms
Source: Mol Cell Proteomics. 2019 Apr 30;18(8 Suppl 1):S126–40. doi: 10.1074/mcp.RA118.001218 (PMC6692777; doi:10.1074/mcp.RA118.001218)
Supplement: Supplemental file S13 [file 142014_2_supp_322612_pqrw96.zip]

Archive with 3 entries (2 files):
- suppl_fileS13_peff_example.peff
- __MACOSX/
- __MACOSX/._suppl_fileS13_peff_example.peff
