# Supplementary material for: PROTEOFORMER 2.0: Further Developments in the Ribosome Profiling-assisted Proteogenomic Hunt for New Proteoforms
Source: Mol Cell Proteomics. 2019 Apr 30;18(8 Suppl 1):S126–40. doi: 10.1074/mcp.RA118.001218 (PMC6692777; doi:10.1074/mcp.RA118.001218)
Supplement: Supplemental file S14 [file 142014_2_supp_322605_pqrw9m.xlsx]

## Sheet: proteinGroups
Supplementary File S14A | Identified protein groups of the non-redundant HCT116 methods search
Overview of the MaxQuant proteinGroups.txt output file, reporting all identified protein groups.
Protein IDs	Majority protein IDs	Peptide counts (all)	Peptide counts (razor+unique)	Peptide counts (unique)	Fasta headers	Number of proteins	Peptides	Razor + unique peptides	Unique peptides	Sequence coverage [%]	Unique + razor sequence coverage [%]	Unique sequence coverage [%]	Mol. weight [kDa]	Sequence length	Sequence lengths	Q-value	Score	Intensity	iBAQ	LFQ intensity	MS/MS count	MS/MS count	Only identified by site	Reverse	Potential contaminant	id	Peptide IDs	Peptide is razor	Mod. peptide IDs	Evidence IDs	MS/MS IDs	Best MS/MS
CON__Q9TTE1;CON__A2I7N1;CON__A2I7N0;CON__REFSEQ:XP_001252647;CON__A2I7N3	CON__Q9TTE1;CON__A2I7N1;CON__A2I7N0;CON__REFSEQ:XP_001252647;CON__A2I7N3	2;2;1;1;1	2;2;1;1;1	2;2;1;1;1	;;;;	5	2	2	2	4.1	4.1	4.1	46203	411	411;411;411;417;417	0.00052701	3645	171160000	10068000	413600000	3	3			+	0	17030;20871	True;True	17034;20877	81133;81134;99029;99030;99031;99032	108627;108628;130885	108627;130885
CON__Q3MHN5;CON__ENSEMBL:ENSBTAP00000018229	CON__Q3MHN5;CON__ENSEMBL:ENSBTAP00000018229	1;1	1;1	1;1	;	2	1	1	1	4.6	4.6	4.6	53341	474	474;475	0.00054735	42048	12446000	497850	28360000	2	2			+	1	27102	TRUE	27110	128719;128720;128721;128722	170080;170081	170080
CON__ENSEMBL:ENSBTAP00000024146	CON__ENSEMBL:ENSBTAP00000024146	4	4	4		1	4	4	4	4.9	4.9	4.9	164.34	1477	1477	0.0007776	34153	37247000	496630	73027000	4	4			+	2	8323;9543;11507;25920	True;True;True;True	8327;9547;11511;25927	39462;39463;45411;45412;54614;54615;54616;54617;123017;123018	54509;61843;74549;162133	54509;61843;74549;162133
CON__ENSEMBL:ENSBTAP00000032840	CON__ENSEMBL:ENSBTAP00000032840	2	2	2		1	2	2	2	4.7	4.7	4.7	92273	825	825	0.0031965	27004	8792000	175840	23899000	2	2			+	3	1777;7092	True;True	1779;7095	8307;8308;8309;33356;33357	11198;46168	11198;46168
CON__P00761	CON__P00761	7	7	7		1	7	7	7	35.5	35.5	35.5	24409	231	231	0	291.99	33474000000	3043100000	77170000000	87	87			+	4	1938;10234;10235;14421;16857;23153;25474	True;True;True;True;True;True;True	1940;10238;10239;14425;16861;23160;25481	9050;9051;9052;9053;48576;48577;48578;48579;48580;48581;48582;48583;48584;48585;48586;69235;69236;69237;69238;69239;69240;69241;69242;80395;80396;80397;80398;109698;109699;109700;120829;120830;120831;120832;120833;120834;120835;120836	12233;12234;66428;66429;66430;66431;66432;66433;66434;66435;66436;66437;66438;66439;66440;66441;66442;66443;66444;93137;93138;93139;93140;93141;93142;93143;93144;93145;93146;93147;93148;93149;93150;93151;93152;93153;93154;93155;107650;107651;107652;107653;107654;107655;107656;107657;107658;107659;107660;107661;107662;107663;107664;107665;107666;143721;143722;143723;143724;143725;143726;143727;143…	12233;66434;66443;93141;107663;143723;158896
ENST00000320868_16_176717_aTIS_101db1;CON__P01966	ENST00000320868_16_176717_aTIS_101db1;CON__P01966	1;1	1;1	1;1	generic|ENST00000320868_16_176717_aTIS_101db1|ENSG00000206172 ATG True 0 -1 [ENST00000397806_16_173126_aTIS_db1#ENST00000251595_16_172913_aTIS_db1#ENST00000397797_16_176930_aTIS_db1#ENST00000251595_16_172913_aTIS_db3#ENST00000397806_16_173126_aTIS_db3#ENST	2	1	1	1	6.3	6.3	6.3	15257	142	142;142	0.0012739	31849	35269000	4408700	80275000	2	2			+	5	17743	TRUE	17746	84284;84285;84286;84287	112767;112768;112769;112770	112767
ENST00000167586_17_41586834_aTIS_100db1;CON__P02533;ENST00000301653_17_41612688_aTIS_100db1;CON__P08779	ENST00000167586_17_41586834_aTIS_100db1;CON__P02533;ENST00000301653_17_41612688_aTIS_100db1;CON__P08779	7;7;6;6	1;1;1;1	1;1;1;1	generic|ENST00000167586_17_41586834_aTIS_100db1|ENSG00000186847 ATG no_data NA;;generic|ENST00000301653_17_41612688_aTIS_100db1|ENSG00000186832 ATG no_data NA [ENST00000301653_17_41611395_CDS_db1];	4	7	1	1	12.1	2.3	2.3	51561	472	472;472;473;473	0.00052233	35071	11011000	379680	11011000	1	1			+	6	11264;13527;13828;14115;18179;21600;26393	True;False;False;False;False;False;False	11268;13531;13832;14119;18184;21606;26400	53496;64977;64978;64979;64980;66397;66398;66399;67817;67818;67819;67820;86375;86376;86377;86378;86379;86380;86381;86382;86383;102536;102537;102538;102539;102540;102541;125380;125381;125382;125383	73090;87162;87163;87164;87165;87166;87167;89126;89127;89128;89129;91049;91050;91051;91052;91053;91054;91055;115258;115259;115260;115261;115262;115263;115264;115265;115266;115267;115268;134649;134650;134651;134652;134653;134654;165229;165230;165231;165232;165233;165234;165235;165236;165237;165238	73090;87162;89126;91051;115263;134654;165229
CON__P02769;CON__P02768-1	CON__P02769	29;3	29;3	29;3		2	29	29	29	48.3	48.3	48.3	69293	607	607;609	0	323.31	17338000000	433460000	38718000000	315	315			+	7	512;2773;3503;5448;7543;8912;9013;9055;13111;13399;13900;14327;14435;15050;15144;15145;16827;20237;20395;20835;20838;21252;22201;22604;22605;25120;27092;28484;28708	True;True;True;True;True;True;True;True;True;True;True;True;True;True;True;True;True;True;True;True;True;True;True;True;True;True;True;True;True	514;2775;3505;5450;7546;8916;9017;9059;13115;13403;13904;14331;14439;15054;15148;15149;16831;20243;20401;20841;20844;21258;22208;22611;22612;25127;27100;28492;28716	2380;2381;2382;2383;2384;2385;2386;2387;12987;12988;12989;12990;12991;12992;12993;12994;12995;16601;16602;16603;25347;25348;25349;25350;25351;25352;25353;25354;35666;35667;35668;35669;42401;42402;42403;42404;42405;42406;42407;42408;42409;42881;42882;42883;42884;42885;42886;42887;42888;43077;43078;43079;43080;43081;43082;43083;43084;62924;62925;62926;62927;62928;62929;62930;62931;64323;64324;64325…	3509;3510;3511;3512;3513;17850;17851;17852;17853;17854;17855;17856;17857;17858;17859;17860;17861;17862;17863;17864;17865;17866;17867;17868;17869;17870;17871;23213;34847;34848;34849;34850;34851;34852;34853;34854;34855;34856;34857;34858;34859;34860;34861;34862;49488;49489;49490;49491;49492;49493;58009;58010;58011;58012;58013;58014;58015;58016;58017;58018;58578;58579;58580;58581;58582;58796;58797;58…	3509;17866;23213;34855;49490;58009;58580;58799;84802;86345;89663;92498;93269;97234;97763;97772;107510;127654;128361;130730;130770;132901;138082;140475;140479;156660;170000;178206;179593
CON__P02777	CON__P02777	1	1	1		1	1	1	1	10.4	10.4	10.4	24241	230	230	0.00029036	53078	36383000	5197500	83594000	1	1			+	8	8700	TRUE	8704	41325;41326;41327	56749	56749
ENST00000252244_12_52680348_aTIS_100db1;CON__P04264;CON__ENSEMBL:ENSBTAP00000038253	ENST00000252244_12_52680348_aTIS_100db1;CON__P04264	21;21;4	19;19;3	14;14;2	generic|ENST00000252244_12_52680348_aTIS_100db1|ENSG00000167768 ATG no_data NA;	3	21	19	14	26.9	25.3	17.2	66038	644	644;644;606	0	253.33	2394300000	77236000	3547000000	126	126			+	9	3639;5551;9662;13671;15933;15934;16640;18736;18737;18757;22370;22516;22667;22668;22761;24040;24041;24576;27930;28269;28277	True;True;True;True;True;True;True;True;True;False;True;True;True;True;True;True;True;True;True;False;True	3641;5553;9666;13675;15937;15938;16644;18742;18743;18763;22377;22523;22674;22675;22768;24047;24048;24583;27938;28277;28285	17200;25844;25845;25846;25847;45951;45952;45953;45954;65627;65628;65629;65630;65631;65632;65633;65634;65635;65636;65637;65638;65639;65640;65641;65642;65643;65644;65645;65646;65647;65648;65649;65650;65651;65652;65653;65654;65655;65656;65657;65658;65659;65660;65661;65662;65663;65664;65665;76293;76294;76295;76296;79422;79423;79424;79425;79426;79427;79428;79429;89000;89001;89002;89100;89101;89102;891…	24024;35484;35485;35486;35487;35488;35489;35490;35491;35492;35493;35494;35495;62573;87996;87997;87998;87999;88000;88001;88002;88003;88004;88005;88006;88007;88008;88009;88010;88011;88012;88013;88014;88015;88016;88017;88018;88019;88020;88021;88022;88023;88024;88025;88026;88027;88028;88029;88030;88031;88032;88033;88034;88035;88036;88037;88038;88039;88040;88041;88042;88043;88044;88045;88046;88047;880…	24024;35485;62573;88058;102460;102462;106342;118640;118645;118767;139015;139922;140805;140811;141389;150109;150120;153622;175086;176861;176908
CON__P05784;ENST00000422599_20_49956971_ntr_100db1;ENST00000548986_12_104977266_ntr_100db1;ENST00000396959_3_12788531_ntr_100db1;ENST00000453838_1_182959730_ntr_100db1;ENST00000251646_17_41369750_aTIS_100db1;CON__Q14525;ENST00000251645_17_41397539_aTIS_100db1;CON__Q9UE12;CON__Q15323;CON__A2A5Y0;CON__Q92764;CON__A2AB72;CON__Q148H6;CON__REFSEQ:XP_986630;CON__Q7Z3Y7;CON__Q2M2I5	CON__P05784	12;2;2;1;1;1;1;1;1;1;1;1;1;1;1;1;1	2;0;0;0;0;0;0;0;0;0;0;0;0;0;0;0;0	2;0;0;0;0;0;0;0;0;0;0;0;0;0;0;0;0		17	12	2	2	28.1	10.2	10.2	47538	423	423;91;154;173;218;404;404;416;416;416;416;425;453;464;476;486;525	0	39329	4840900000	186190000	5177600000	34	34			+	10	11076;11077;11512;13527;14028;16446;16447;19775;26302;26338;27271;28537	False;False;False;False;False;False;False;False;False;False;True;True	11080;11081;11516;13531;14032;16450;16451;19781;26309;26345;27279;28545	52552;52553;52554;52555;52556;52557;52558;52559;54632;54633;54634;54635;64977;64978;64979;64980;67476;67477;67478;78499;78500;78501;78502;78503;78504;78505;78506;78507;78508;78509;78510;78511;78512;78513;78514;78515;78516;78517;78518;93964;93965;93966;93967;93968;124897;124898;124899;124900;124901;124902;124903;124904;124905;124906;124907;124908;124909;124910;124911;124912;124913;124914;124915;12…	71873;71874;71875;71876;71877;71878;71879;71880;71881;71882;71883;74571;74572;74573;74574;74575;74576;74577;74578;74579;74580;74581;74582;74583;74584;74585;74586;87162;87163;87164;87165;87166;87167;90696;90697;90698;90699;90700;90701;90702;105351;105352;105353;105354;105355;105356;105357;105358;105359;105360;105361;105362;105363;105364;105365;105366;105367;105368;105369;105370;105371;105372;10537…	71873;71880;74584;87162;90696;105377;105385;124996;164590;164883;170904;178516
CON__P05787;ENST00000552150_12_52926449_aTIS_101db1;ENST00000547031_12_52901200_ntr_010db2;ENST00000547031_12_52901206_ntr_100db1;CON__H-INV:HIT000292931;ENST00000546583_12_52905029_ntr_010db2;ENST00000414328_1_157073269_ntr_100db1;CON__Q9H552;ENST00000550170_12_52901922_ntr_100db1;ENST00000562317_16_78049439_ntr_100db1;CON__H-INV:HIT000016045;ENST00000483942_3_63097335_ntr_100db1;ENST00000450021…	CON__P05787;ENST00000552150_12_52926449_aTIS_101db1;ENST00000547031_12_52901200_ntr_010db2;ENST00000547031_12_52901206_ntr_100db1	52;52;30;30;22;15;12;10;7;7;6;6;6;6;6;6;6;5;5;5;5;4;4;4;4;4;3;3;3;3;3;3;2;2;2;2;2;2;2;2;2;2;2;2;2;2;2;2;2;2;2;2;2;2;2;2;2;2;2;2;2;1;1;1;1;1;1;1;1;1;1;1;1;1;1;1;1;1;1;1;1;1;1;1;1;1;1;1	52;52;30;30;22;15;12;10;7;7;6;6;6;6;6;6;6;5;5;5;5;4;4;4;4;4;3;3;3;3;3;3;2;2;2;2;2;2;2;2;2;2;2;2;2;2;2;2;2;2;2;2;2;2;2;2;2;2;2;2;2;1;1;1;1;1;1;1;1;1;1;1;1;1;1;1;1;1;1;1;1;1;1;1;1;1;1;1	41;41;25;25;19;11;6;7;5;3;4;4;6;0;0;0;0;3;0;0;0;4;2;0;0;2;3;0;1;3;0;0;2;0;0;0;2;2;2;0;1;2;0;2;0;0;0;0;0;0;0;0;0;0;0;0;0;0;0;0;0;1;1;1;1;1;0;1;0;1;0;0;0;0;0;0;0;0;0;0;0;0;0;0;0;0;0;0	;generic|ENST00000552150_12_52926449_aTIS_101db1|ENSG00000170421 ATG False -1 0 [ENST00000552150_12_52897487_CDS_db1#ENST00000293308_12_52897487_CDS_db1#ENST00000546897_12_52899837_CDS_db1#ENST00000552150_12_52899837_CDS_db1#ENST00000546897_12_52904981_aTI	88	52	52	41	75.6	75.6	67.5	53704	483	483;511;241;243;443;194;270;499;68;272;99;108;126;551;551;590;590;51;600;600;600;23;200;525;707;1649;41;102;106;213;431;466;19;26;44;49;63;67;72;101;110;140;193;196;228;431;432;438;470;470;472;505;520;523;523;529;529;540;540;543;594;26;42;84;89;89;124;156;226;254;410;422;452;452;479;484;486;486;493;493;493;505;505;507;507;520;521;521	0	323.31	50485000000	1740800000	114640000000	489	489			+	11	414;415;2076;2175;2176;2177;2930;3533;3534;4872;4972;4973;5550;6626;6867;11262;12626;12627;13670;14029;14067;14129;15117;15118;15351;15352;16340;16341;16696;17372;18757;20086;20175;20206;21437;21515;21516;22520;22521;22844;22845;23081;23082;23554;23796;23797;24271;24430;25642;28099;28269;28278	True;True;True;True;True;True;True;True;True;True;True;True;True;True;True;True;True;True;True;True;True;True;True;True;True;True;True;True;True;True;True;True;True;True;True;True;True;True;True;True;True;True;True;True;True;True;True;True;True;True;True;True	416;417;2078;2177;2178;2179;2932;3535;3536;4874;4974;4975;5552;6628;6870;11266;12630;12631;13674;14033;14071;14133;15121;15122;15355;15356;16344;16345;16700;17376;18763;20092;20181;20212;21443;21521;21522;22527;22528;22851;22852;23088;23089;23561;23803;23804;24278;24437;25649;28107;28277;28286	1912;1913;1914;1915;1916;1917;1918;1919;1920;1921;9765;9766;9767;9768;10228;10229;10230;10231;10232;10233;10234;10235;10236;10237;10238;10239;10240;10241;10242;10243;10244;10245;10246;10247;10248;10249;10250;10251;10252;10253;13667;13668;13669;16742;16743;16744;16745;22592;22593;22594;22595;22596;22597;22598;22599;23059;23060;23061;23062;23063;23064;23065;23066;23067;23068;23069;23070;23071;25840…	2875;2876;2877;2878;2879;2880;2881;2882;2883;2884;2885;2886;2887;13259;13260;13261;13262;13263;13264;13265;13266;13267;13268;14054;14055;14056;14057;14058;14059;14060;14061;14062;14063;14064;14065;14066;14067;14068;14069;14070;14071;14072;14073;14074;14075;14076;14077;14078;14079;14080;14081;14082;14083;14084;14085;14086;14087;14088;14089;14090;14091;14092;14093;14094;14095;14096;14097;14098;1409…	2881;2883;13261;14059;14117;14138;18963;23391;23392;30836;31504;31519;35479;42961;44724;73084;81467;81468;87963;90703;90822;91140;97609;97615;99138;99141;104804;104812;106694;110693;118767;126689;127348;127483;133963;134216;134219;139965;139980;141892;141905;143287;143290;146067;147876;147894;151601;152545;159903;175967;176861;176916
CON__P08727;ENST00000468880_17_41524992_ntr_100db1;CON__P19001;CON__Q9QWL7;CON__A2A4G1;ENST00000311208_17_41624509_aTIS_100db1;CON__Q04695;ENST00000540235_17_41624304_aTIS_100db1;CON__Q6IFX2;ENST00000393974_17_41518415_aTIS_101db1;CON__Q9Z2K1;CON__Q3ZAW8;ENST00000251643_17_40867186_aTIS_100db1;CON__Q99456;CON__Q61782;ENST00000405746_6_71585342_ntr_100db1;ENST00000394052_17_40665099_aTIS_101db1;CO…	CON__P08727	39;14;11;8;8;6;6;5;5;3;2;2;2;2;1;1;1;1;1;1;1	1;0;0;0;0;0;0;0;0;0;0;0;0;0;0;0;0;0;0;0;0	1;0;0;0;0;0;0;0;0;0;0;0;0;0;0;0;0;0;0;0;0		21	39	1	1	86	7.5	7.5	44091	400	400;166;403;433;456;432;432;349;452;291;469;474;494;494;93;150;295;295;424;424;431	0	38622	55316000	1784400	127030000	4	4			+	12	145;146;1282;1921;2767;3102;3643;3644;4755;5186;5187;5188;5261;6264;10443;11071;11512;11850;12829;13527;13828;14115;17023;18179;18563;20380;21534;21600;21966;22622;23077;23078;23098;23740;23741;23774;24230;24454;26393	False;False;False;False;False;False;False;False;False;False;False;False;False;True;False;False;False;False;False;False;False;False;False;False;False;False;False;False;False;False;False;False;False;False;False;False;False;False;False	146;147;1284;1923;2769;3104;3645;3646;4757;5188;5189;5190;5263;6266;10447;11075;11516;11854;12833;13531;13832;14119;17027;18184;18569;20386;21540;21606;21973;22629;23084;23085;23105;23747;23748;23781;24237;24461;26400	662;663;664;665;666;667;668;6086;6087;8980;8981;8982;12966;12967;12968;12969;14416;14417;14418;14419;14420;14421;14422;14423;17216;17217;17218;17219;17220;17221;17222;17223;17224;17225;17226;17227;17228;17229;17230;17231;22100;22101;22102;22103;22104;22105;22106;22107;24023;24024;24025;24026;24027;24028;24029;24030;24031;24032;24033;24034;24035;24036;24037;24038;24039;24040;24041;24042;24043;2404…	953;954;955;956;957;958;959;960;961;962;8173;12132;12133;17824;17825;17826;17827;17828;17829;17830;17831;17832;17833;17834;19911;19912;19913;19914;19915;19916;19917;19918;24037;24038;24039;24040;24041;24042;24043;24044;24045;24046;24047;24048;24049;24050;24051;24052;24053;24054;24055;24056;24057;24058;24059;24060;24061;24062;24063;24064;24065;24066;24067;30249;30250;30251;30252;30253;30254;30255;…	955;959;8173;12133;17824;19914;24045;24063;30255;33120;33188;33189;33680;40758;67855;71858;74584;76823;82456;87162;89126;91051;108598;115263;117750;128285;134283;134654;136618;140549;143268;143275;143365;147584;147605;147777;151380;152696;165229
ENST00000331817_12_52233297_aTIS_101db1;CON__Q3KNV1;CON__P08729;CON__Q9DCV7;ENST00000354310_12_52601452_aTIS_100db1;ENST00000537672_12_52601452_aTIS_100db1;CON__Q14CN4-1;CON__Q6IME9	ENST00000331817_12_52233297_aTIS_101db1;CON__Q3KNV1;CON__P08729;CON__Q9DCV7	15;15;15;8;3;3;3;3	8;8;8;1;1;1;1;1	8;8;8;1;1;1;1;1	generic|ENST00000331817_12_52233297_aTIS_101db1|ENSG00000135480 ATG False 0 [ENST00000331817_12_52241517_CDS_db1#ENST00000331817_12_52233297_aTIS_db3];;;	8	15	8	8	29.4	20.7	20.7	51385	469	469;469;469;457;469;511;511;520	0	91476	1135800000	39166000	2514300000	56	56			+	13	1187;4836;4972;4973;5550;12626;13670;15351;16105;16846;19524;21821;22515;23585;24430	True;True;False;False;False;False;False;False;True;True;True;True;True;True;False	1189;4838;4974;4975;5552;12630;13674;15355;16109;16850;19530;21827;22522;23592;24437	5669;5670;5671;5672;5673;5674;5675;22429;22430;22431;22432;23059;23060;23061;23062;23063;23064;23065;23066;23067;23068;23069;23070;23071;25840;25841;25842;25843;60286;65608;65609;65610;65611;65612;65613;65614;65615;65616;65617;65618;65619;65620;65621;65622;65623;65624;65625;65626;73711;73712;73713;73714;77063;77064;77065;77066;80341;80342;80343;80344;80345;80346;80347;80348;92873;103594;103595;10…	7701;7702;7703;7704;30612;30613;30614;30615;30616;30617;30618;31486;31487;31488;31489;31490;31491;31492;31493;31494;31495;31496;31497;31498;31499;31500;31501;31502;31503;31504;31505;31506;31507;31508;31509;31510;31511;31512;31513;31514;31515;31516;31517;31518;31519;35478;35479;35480;35481;35482;35483;81467;87961;87962;87963;87964;87965;87966;87967;87968;87969;87970;87971;87972;87973;87974;87975;8…	7704;30613;31504;31519;35479;81467;87963;99138;103506;107585;123686;135962;139919;146246;152545
CON__P08730-1	CON__P08730-1	6	1	1		1	6	1	1	12.4	2.7	2.7	47754	437	437	0	98723	42343000	1568300	115100000	2	2			+	14	1281;13527;13828;14115;21534;24454	True;False;False;False;False;False	1283;13531;13832;14119;21540;24461	6084;6085;64977;64978;64979;64980;66397;66398;66399;67817;67818;67819;67820;102204;102205;102206;102207;102208;102209;102210;102211;116117;116118;116119;116120;116121;116122;116123;116124;116125;116126;116127;116128;116129;116130;116131;116132;116133;116134;116135;116136;116137;116138;116139;116140;116141;116142;116143;116144;116145;116146	8171;8172;87162;87163;87164;87165;87166;87167;89126;89127;89128;89129;91049;91050;91051;91052;91053;91054;91055;134277;134278;134279;134280;134281;134282;134283;134284;134285;152689;152690;152691;152692;152693;152694;152695;152696;152697;152698;152699;152700;152701;152702;152703;152704;152705;152706;152707;152708;152709;152710;152711;152712;152713;152714;152715;152716;152717;152718;152719;152720;…	8171;87162;89126;91051;134283;152696
CON__P12763	CON__P12763	9	9	9		1	9	9	9	42.6	42.6	42.6	38418	359	359	0	98152	3337900000	238420000	7545500000	166	166			+	15	1982;2744;4840;9191;9206;19820;20330;24690;27621	True;True;True;True;True;True;True;True;True	1984;2746;4842;9195;9210;19826;20336;24697;27629	9247;9248;9249;9250;9251;9252;9253;9254;9255;9256;9257;9258;9259;9260;9261;9262;9263;9264;9265;9266;9267;9268;9269;9270;9271;9272;9273;9274;9275;9276;9277;9278;9279;9280;9281;9282;9283;9284;12865;12866;12867;12868;22439;22440;22441;22442;43723;43724;43725;43726;43727;43728;43729;43788;43789;43790;43791;94180;94181;94182;94183;96540;96541;96542;96543;96544;96545;96546;96547;117224;117225;117226;11…	12512;12513;12514;12515;12516;12517;12518;12519;12520;12521;12522;12523;12524;12525;12526;12527;12528;12529;12530;12531;12532;12533;12534;12535;12536;12537;12538;12539;12540;12541;12542;12543;12544;12545;12546;12547;12548;12549;12550;12551;12552;12553;12554;12555;12556;12557;12558;12559;12560;12561;12562;12563;12564;12565;12566;12567;12568;12569;12570;12571;12572;12573;12574;12575;12576;12577;125…	12597;17712;30629;59593;59678;125226;128064;154217;173197
ENST00000269576_17_40822585_aTIS_100db1;CON__P13645;CON__P02535-1	ENST00000269576_17_40822585_aTIS_100db1;CON__P13645	13;13;2	11;11;1	11;11;1	generic|ENST00000269576_17_40822585_aTIS_100db1|ENSG00000186395 ATG False -1;	3	13	11	11	28.4	25.7	25.7	58826	584	584;593;570	0	149.78	499140000	19198000	730440000	31	31			+	16	372;373;7959;11095;13527;13828;14102;15219;22091;23076;24086;26394;28244	True;True;True;True;False;False;True;True;True;True;True;True;True	374;375;7963;11099;13531;13832;14106;15223;22098;23083;24093;26401;28252	1729;1730;1731;1732;1733;1734;1735;1736;1737;1738;1739;1740;1741;1742;1743;1744;1745;37666;52642;64977;64978;64979;64980;66397;66398;66399;67756;73146;104826;104827;109346;114416;114417;114418;114419;125384;125385;125386;125387;133923;133924	2635;2636;2637;2638;2639;2640;2641;2642;2643;2644;2645;2646;52034;71981;87162;87163;87164;87165;87166;87167;89126;89127;89128;89129;90981;98282;137480;143265;150422;150423;150424;150425;150426;150427;150428;165239;165240;165241;165242;165243;176734;176735	2636;2642;52034;71981;87162;89126;90981;98282;137480;143265;150422;165239;176734
CON__P15497	CON__P15497	2	2	2		1	2	2	2	10.2	10.2	10.2	30276	265	265	0	13.96	90182000	5304900	193940000	14	14			+	17	15302;27338	True;True	15306;27346	73507;73508;73509;73510;129793;129794;129795;129796	98811;98812;98813;98814;98815;98816;98817;98818;98819;171288;171289;171290;171291;171292	98812;171291
CON__P34955	CON__P34955	9	9	9		1	9	9	9	20	20	20	46103	416	416	0	84782	933140000	44435000	2078700000	47	47			+	18	7645;13468;17157;17158;18955;22932;23425;26415;28225	True;True;True;True;True;True;True;True;True	7649;13472;17161;17162;18961;22939;23432;26422;28233	36187;36188;36189;64639;64640;64641;64642;81680;81681;81682;81683;81684;81685;81686;81687;81688;81689;81690;90066;90067;90068;90069;90070;90071;108718;108719;108720;110877;110878;110879;110880;125486;125487;125488;125489;133833;133834;133835;133836;133837;133838;133839;133840	50204;86719;86720;86721;109335;109336;109337;109338;109339;120020;120021;120022;120023;120024;142434;145263;145264;145265;145266;145267;145268;145269;145270;145271;145272;145273;165400;165401;165402;165403;165404;165405;165406;165407;165408;165409;165410;165411;176635;176636;176637;176638;176639;176640;176641;176642;176643;176644;176645	50204;86721;109335;109338;120021;142434;145264;165409;176645
ENST00000246662_17_41571992_aTIS_100db1;CON__P35527	ENST00000246662_17_41571992_aTIS_100db1;CON__P35527	5;5	5;5	5;5	generic|ENST00000246662_17_41571992_aTIS_100db1|ENSG00000171403 ATG no_data NA [ENST00000588431_17_41570163_aTIS_db1];	2	5	5	5	13.2	13.2	13.2	62064	623	623;623	0	14432	142960000	5498600	266230000	8	8			+	19	6072;8609;10285;21864;28241	True;True;True;True;True	6074;8613;10289;21870;28249	28517;28518;28519;40902;40903;40904;40905;48854;48855;103780;133911;133912;133913;133914	39374;56284;66864;136154;176725;176726;176727;176728	39374;56284;66864;136154;176726
ENST00000309680_12_52652142_aTIS_100db1;CON__P35908	ENST00000309680_12_52652142_aTIS_100db1;CON__P35908	12;12	6;6	5;5	generic|ENST00000309680_12_52652142_aTIS_100db1|ENSG00000172867 ATG no_data NA;	2	12	6	5	17.4	10.8	8.9	65432	639	639;645	0	94.99	215210000	5380400	374150000	10	10			+	20	4972;4973;5551;8562;9662;15714;18738;18739;23314;24430;25570;28269	False;False;False;True;False;True;True;True;True;False;True;False	4974;4975;5553;8566;9666;15718;18744;18745;23321;24437;25577;28277	23059;23060;23061;23062;23063;23064;23065;23066;23067;23068;23069;23070;23071;25844;25845;25846;25847;40690;40691;40692;40693;45951;45952;45953;45954;75309;89003;89004;89005;89006;89007;89008;89009;110395;110396;116004;116005;116006;116007;116008;116009;121283;121284;121285;121286;134036;134037;134038;134039	31486;31487;31488;31489;31490;31491;31492;31493;31494;31495;31496;31497;31498;31499;31500;31501;31502;31503;31504;31505;31506;31507;31508;31509;31510;31511;31512;31513;31514;31515;31516;31517;31518;31519;35484;35485;35486;35487;35488;35489;35490;35491;35492;35493;35494;35495;56043;62573;101203;118646;118647;118648;118649;144625;144626;144627;152544;152545;152546;159548;159549;176859;176860;176861	31504;31519;35485;56043;62573;101203;118647;118648;144626;152545;159548;176861
CON__P41361	CON__P41361	2	2	2		1	2	2	2	11.4	11.4	11.4	52347	465	465	0	12281	33998000	1096700	80906000	3	3			+	21	25327;25661	True;True	25334;25668	120149;120150;120151;120152;121647	157967;157968;159972	157967;159972
CON__P81644	CON__P81644	1	1	1		1	1	1	1	16	16	16	11202	100	100	0.00030312	61608	16510000	3302100	39601000	10	10			+	22	807	TRUE	809	3773;3774;3775;3776	5342;5343;5344;5345;5346;5347;5348;5349;5350;5351	5349
CON__Q29443;CON__Q0IIK2	CON__Q29443;CON__Q0IIK2	10;10	10;10	10;10	;	2	10	10	10	22.2	22.2	22.2	75829	685	685;704	0	62109	1593100000	37048000	3554100000	48	48			+	23	1080;3119;3836;4652;8332;9171;13019;23627;25072;27916	True;True;True;True;True;True;True;True;True;True	1082;3121;3838;4654;8336;9175;13023;23634;25079;27924	5133;5134;5135;14504;14505;14506;14507;14508;14509;14510;14511;14512;14513;14514;14515;14516;18094;18095;18096;21658;21659;21660;21661;39498;39499;39500;39501;43639;43640;43641;62456;62457;62458;62459;62460;62461;62462;62463;111807;111808;111809;111810;118966;118967;118968;118969;118970;118971;132516;132517;132518;132519	7083;20021;20022;20023;20024;20025;20026;20027;25168;25169;25170;29692;29693;29694;54604;54605;54606;54607;59505;84099;84100;84101;84102;84103;84104;84105;84106;146656;146657;146658;146659;146660;146661;146662;146663;156390;156391;156392;156393;156394;156395;156396;156397;156398;156399;156400;156401;175025;175026;175027	7083;20025;25168;29694;54606;59505;84103;146663;156391;175026
CON__Q3SX09	CON__Q3SX09	1	1	1		1	1	1	1	6	6	6	22.06	201	201	0.00053619	39082	232990000	23299000	552890000	1	1			+	24	27751	TRUE	27759	131778;131779;131780;131781	174112	174112
CON__Q3SZ57	CON__Q3SZ57	1	1	1		1	1	1	1	1.3	1.3	1.3	68587	610	610	0.008659	2151	55345000	1537400	117940000	8	8			+	25	13861	TRUE	13865	66573;66574;66575;66576	89441;89442;89443;89444;89445;89446;89447;89448	89442
CON__Q3ZBD7	CON__Q3ZBD7	5	1	1		1	5	1	1	15.4	4.8	4.8	62.87	557	557	0	13634	254320000	9419200	522530000	14	14			+	26	2535;10506;12309;25704;26272	False;False;True;False;False	2537;10510;12313;25711;26279	11931;11932;11933;11934;49935;49936;49937;49938;49939;49940;58621;58622;58623;58624;58625;58626;58627;58628;58629;58630;121866;121867;121868;121869;121870;121871;121872;121873;121874;121875;121876;121877;124740;124741;124742;124743;124744;124745	16424;16425;16426;16427;16428;16429;16430;16431;16432;16433;16434;16435;16436;68295;68296;68297;68298;68299;68300;68301;68302;68303;68304;68305;68306;68307;68308;68309;68310;68311;68312;68313;68314;68315;68316;68317;68318;68319;79569;79570;79571;79572;79573;79574;79575;79576;79577;79578;79579;79580;79581;79582;160423;160424;160425;160426;160427;160428;160429;160430;160431;160432;160433;160434;160…	16428;68295;79580;160450;164396
CON__Q3ZBS7	CON__Q3ZBS7	2	2	2		1	2	2	2	3.3	3.3	3.3	54099	484	484	0.0088454	21042	69952000	4114800	163440000	4	4			+	27	2592;19403	True;True	2594;19409	12188;12189;12190;12191;92301;92302;92303	16751;16752;122981;122982	16752;122982
ENST00000000412_12_8946404_aTIS_111db1;ENST00000536844_12_8946404_aTIS_101db1	ENST00000000412_12_8946404_aTIS_111db1;ENST00000536844_12_8946404_aTIS_101db1	2;1	2;1	2;1	generic|ENST00000000412_12_8946404_aTIS_111db1|ENSG00000003056 ATG True -1 0 [ENST00000543704_12_8943418_CDS_db1#ENST00000000412_12_8943896_CDS_db1#ENST00000543834_12_8943896_ntr_db1#ENST00000000412_12_8942424_CDS_db1#ENST00000543834_12_8943833_ntr_db1#ENS	2	2	2	2	12.3	12.3	12.3	30993	277	277;191	0	99978	163000000	11643000	404400000	6	6				28	7573;19362	True;True	7577;19368	35800;35801;35802;35803;92122;92123;92124;92125	49644;49645;49646;49647;49648;122774	49648;122774
ENST00000001008_12_2795140_aTIS_101db1;ENST00000001008_12_2797758_CDS_010db2;ENST00000610931_9_66745821_ntr_100db1;ENST00000598909_9_39631154_ntr_100db1	ENST00000001008_12_2795140_aTIS_101db1;ENST00000001008_12_2797758_CDS_010db2	28;21;3;3	28;21;3;3	28;21;3;3	generic|ENST00000001008_12_2795140_aTIS_101db1|ENSG00000004478 ATG True +1 0 -1 [ENST00000001008_12_2795158_CDS_db1#ENST00000001008_12_2795140_aTIS_db3];generic|ENST00000001008_12_2797758_CDS_010db2|ENSG00000004478 ATA NA NA	4	28	28	28	60.3	60.3	60.3	51804	459	459;366;76;76	0	267.86	7485800000	241480000	16734000000	211	211				29	418;2664;3093;5050;5087;5902;5903;5999;6000;6594;6614;6615;6619;10899;10900;12774;13804;16348;17475;17700;19762;20735;24780;25835;25836;25879;26667;28564	True;True;True;True;True;True;True;True;True;True;True;True;True;True;True;True;True;True;True;True;True;True;True;True;True;True;True;True	420;2666;3095;5052;5089;5904;5905;6001;6002;6596;6616;6617;6621;10903;10904;12778;13808;16352;17479;17703;19768;20741;24787;25842;25843;25886;26674;28572	1927;1928;1929;1930;1931;1932;1933;12525;12526;12527;12528;14379;14380;14381;23390;23391;23392;23538;23539;23540;23541;27467;27468;27469;27470;27471;27472;28156;28157;28158;28159;28160;30917;30918;30919;30920;30991;30992;30993;30994;30995;30996;30997;30998;31011;31012;31013;31014;31015;31016;31017;31018;31019;31020;31021;31022;51757;51758;51759;51760;51761;51762;51763;60967;60968;60969;60970;6097…	2899;2900;2901;17161;17162;17163;17164;17165;17166;17167;17168;17169;17170;17171;17172;17173;17174;17175;17176;17177;17178;17179;17180;17181;17182;17183;19888;31966;31967;32155;32156;32157;32158;32159;32160;32161;37750;37751;37752;37753;37754;37755;37756;37757;37758;38889;38890;38891;38892;38893;38894;38895;38896;38897;38898;38899;42792;42893;42894;42895;42896;42897;42898;42913;42914;42915;42916;…	2900;17162;19888;31967;32161;37750;37752;38894;38899;42792;42893;42897;42919;70807;70809;82200;88984;104859;111195;112506;124940;130265;154691;161396;161416;161899;167155;178694
ENST00000367585_6_143511592_ntr_100db1;ENST00000002165_6_143511634_aTIS_101db1;ENST00000002165_6_143511646_5UTR_010db2	ENST00000367585_6_143511592_ntr_100db1;ENST00000002165_6_143511634_aTIS_101db1;ENST00000002165_6_143511646_5UTR_010db2	1;1;1	1;1;1	1;1;1	generic|ENST00000367585_6_143511592_ntr_100db1|ENSG00000001036 CTG NA -1 0 +1 [ENST00000367585_6_143511583_ntr_db1#ENST00000367585_6_143511448_ntr_db1#ENST00000367585_6_143511439_ntr_db1];generic|ENST00000002165_6_143511634_aTIS_101db1|ENSG00000001036 ATG	3	1	1	1	11.3	11.3	11.3	18.19	151	151;467;471	0	38862	22565000	2051300	51431000	3	3				30	5145	TRUE	5147	23789;23790;23791;23792	32534;32535;32536	32534
ENST00000003100_7_92134364_aTIS_111db1;ENST00000422867_7_92123221_CDS_100db1	ENST00000003100_7_92134364_aTIS_111db1	5;1	5;1	5;1	generic|ENST00000003100_7_92134364_aTIS_111db1|ENSG00000001630 ATG True -1 0 [ENST00000450723_7_92129032_aTIS_db1#ENST00000450723_7_92127610_CDS_db1#ENST00000003100_7_92134364_aTIS_db2#ENST00000003100_7_92134364_aTIS_db3#ENST00000450723_7_92129032_aTIS_db3	2	5	5	5	15.7	15.7	15.7	57278	509	509;153	0	13279	162140000	6236300	348600000	17	17				31	5000;22122;22917;22956;25450	True;True;True;True;True	5002;22129;22924;22963;25457	23186;23187;23188;23189;104962;104963;108639;108640;108814;108815;108816;120739;120740	31681;31682;31683;31684;31685;31686;31687;31688;31689;31690;31691;137633;137634;137635;142328;142535;142536;158780	31684;137633;142328;142535;158780
ENST00000005257_7_39686668_aTIS_101db1;ENST00000005257_7_39686656_5UTR_010db2;ENST00000468201_7_39623608_ntr_100db1;ENST00000434466_7_39690457_CDS_100db1	ENST00000005257_7_39686668_aTIS_101db1;ENST00000005257_7_39686656_5UTR_010db2;ENST00000468201_7_39623608_ntr_100db1	4;4;3;1	1;1;1;1	1;1;1;1	generic|ENST00000005257_7_39686668_aTIS_101db1|ENSG00000006451 ATG False +1 0 -1 [ENST00000005257_7_39706147_CDS_db1#ENST00000434466_7_39706147_3UTR_db1#ENST00000005257_7_39690457_CDS_db1#ENST00000005257_7_39686668_aTIS_db3];generic|ENST00000005257_7_39686	4	4	1	1	18.4	7.3	7.3	23567	206	206;210;171;107	0	29394	146040000	16226000	290030000	7	7				32	1789;25716;26157;26268	False;False;False;True	1791;25723;26164;26275	8360;8361;8362;8363;8364;8365;8366;8367;121950;121951;121952;121953;124224;124225;124724;124725;124726;124727;124728;124729	11268;11269;11270;11271;11272;11273;11274;11275;160555;160556;160557;160558;160559;160560;163796;163797;164371;164372;164373;164374;164375;164376;164377	11271;160556;163796;164372
ENST00000005260_7_98355093_CDS_010db2;ENST00000005260_7_98400852_aTIS_101db1	ENST00000005260_7_98355093_CDS_010db2;ENST00000005260_7_98400852_aTIS_101db1	5;5	5;5	5;5	generic|ENST00000005260_7_98355093_CDS_010db2|ENSG00000006453 GTG NA NA;generic|ENST00000005260_7_98400852_aTIS_101db1|ENSG00000006453 ATG no_data NA [ENST00000005260_7_98400852_aTIS_db3]	2	5	5	5	16.8	16.8	16.8	50794	457	457;511	0	28.34	205600000	8224100	483480000	17	17				33	9862;16628;23474;24106;24413	True;True;True;True;True	9866;16632;23481;24113;24420	46882;46883;46884;46885;79366;79367;79368;79369;111085;114495;114496;114497;115929;115930;115931;115932	63848;63849;63850;63851;106288;106289;106290;106291;106292;106293;145544;150541;150542;150543;152433;152434;152435	63848;106289;145544;150541;152434
ENST00000005340_17_7229608_CDS_010db2;ENST00000575458_17_7234262_aTIS_101db1;ENST00000005340_17_7234262_aTIS_101db1;ENST00000576840_17_7228028_ntr_100db1	ENST00000005340_17_7229608_CDS_010db2;ENST00000575458_17_7234262_aTIS_101db1;ENST00000005340_17_7234262_aTIS_101db1;ENST00000576840_17_7228028_ntr_100db1	2;2;2;1	2;2;2;1	2;2;2;1	generic|ENST00000005340_17_7229608_CDS_010db2|ENSG00000004975 AGG NA NA;generic|ENST00000575458_17_7234262_aTIS_101db1|ENSG00000004975 ATG True 0 [ENST00000575458_17_7234262_aTIS_db3];generic|ENST00000005340_17_7234262_aTIS_101db1|ENSG00000004975 ATG True	4	2	2	2	8.3	8.3	8.3	52313	494	494;730;736;207	0.00027556	43025	368540000	21679000	839730000	9	9				34	3073;11338	True;True	3075;11342	14296;14297;14298;14299;14300;14301;14302;14303;53820;53821;53822;53823	19800;19801;19802;19803;19804;73474;73475;73476;73477	19803;73475
ENST00000380650_12_47702840_aTIS_101db1;ENST00000005386_12_47702840_aTIS_001db3;ENST00000005386_12_47705990_5UTR_110db1;ENST00000551293_12_47705990_ntr_100db1;ENST00000432584_12_47705990_5UTR_100db1	ENST00000380650_12_47702840_aTIS_101db1;ENST00000005386_12_47702840_aTIS_001db3;ENST00000005386_12_47705990_5UTR_110db1;ENST00000551293_12_47705990_ntr_100db1;ENST00000432584_12_47705990_5UTR_100db1	2;2;2;1;1	2;2;2;1;1	2;2;2;1;1	generic|ENST00000380650_12_47702840_aTIS_101db1|ENSG00000005175 ATG False -1 0 [ENST00000380650_12_47702840_aTIS_db3];generic|ENST00000005386_12_47702840_aTIS_001db3|ENSG00000005175 ATG NA NA [ENST00000432584_12_47696343_aTIS_db3];generic|ENST00000005386_1	5	2	2	2	2.5	2.5	2.5	71866	631	631;665;680;115;627	0.0029762	27856	61065000	1850500	133300000	2	2				35	953;960	True;True	955;962	4509;4510;4511;4512;4540	6248;6289	6248;6289
ENST00000454791_7_75879083_aTIS_111db1;ENST00000006777_7_75879083_aTIS_111db1	ENST00000454791_7_75879083_aTIS_111db1;ENST00000006777_7_75879083_aTIS_111db1	1;1	1;1	1;1	generic|ENST00000454791_7_75879083_aTIS_111db1|ENSG00000005486 ATG True +1 0 -1 [ENST00000454791_7_75879083_aTIS_db2#ENST00000454791_7_75879083_aTIS_db3];generic|ENST00000006777_7_75879083_aTIS_111db1|ENSG00000005486 ATG True +1 0 -1 [ENST00000006777_7_758	2	1	1	1	20.3	20.3	20.3	83796	79	79;364	0	11.73	26302000	5260300	60688000	3	3				36	14259	TRUE	14263	68504;68505;68506;68507	92105;92106;92107	92106
ENST00000320031_17_50056542_CDS_010db2;ENST00000320031_17_50056440_aTIS_101db1;ENST00000007722_17_50056440_aTIS_101db1;ENST00000505306_17_50071409_ntr_100db1;ENST00000506401_17_50056440_aTIS_001db3;ENST00000507771_17_50078124_ntr_100db1;ENST00000506827_17_50077008_CDS_100db1	ENST00000320031_17_50056542_CDS_010db2;ENST00000320031_17_50056440_aTIS_101db1;ENST00000007722_17_50056440_aTIS_101db1	15;15;15;6;3;1;1	15;15;15;6;3;1;1	15;15;15;6;3;1;1	generic|ENST00000320031_17_50056542_CDS_010db2|ENSG00000005884 CTG NA NA;generic|ENST00000320031_17_50056440_aTIS_101db1|ENSG00000005884 ATG False 0 [ENST00000505306_17_50080343_ntr_db1#ENST00000320031_17_50056440_aTIS_db3];generic|ENST00000007722_17_50056	7	15	15	15	22.5	22.5	22.5	113.26	1017	1017;1051;1066;412;142;73;190	0	94946	4774900000	125650000	10875000000	85	85				37	89;1192;2106;3699;4922;8936;8937;11944;14095;14541;16521;23924;26888;27851;28642	True;True;True;True;True;True;True;True;True;True;True;True;True;True;True	89;1194;2108;3701;4924;8940;8941;11948;14099;14545;16525;23931;26895;27859;28650	421;422;423;424;5694;5695;5696;5697;9911;9912;9913;9914;9915;9916;9917;9918;9919;9920;9921;9922;17477;17478;17479;17480;17481;17482;17483;17484;22808;22809;22810;22811;22812;42528;42529;42530;42531;42532;42533;42534;42535;42536;42537;42538;56707;56708;56709;56710;56711;67726;67727;67728;67729;67730;67731;69826;69827;69828;78826;113313;113314;113315;127688;127689;127690;127691;132228;135811;135812…	617;618;619;620;7720;7721;7722;13504;13505;13506;13507;13508;13509;13510;13511;13512;13513;13514;13515;13516;13517;13518;13519;13520;13521;13522;24428;24429;24430;24431;24432;24433;24434;24435;24436;24437;24438;24439;24440;24441;24442;24443;24444;24445;24446;24447;24448;31171;31172;31173;31174;58155;58156;58157;58158;58159;58160;58161;58162;58163;58164;77297;77298;77299;77300;90939;90940;90941;90…	619;7721;13522;24431;31173;58160;58162;77300;90943;94011;105721;148868;168541;174666;179166
ENST00000455385_7_106099282_CDS_010db2;ENST00000470347_7_106112208_aTIS_101db1;ENST00000011473_7_106112529_aTIS_101db1	ENST00000455385_7_106099282_CDS_010db2;ENST00000470347_7_106112208_aTIS_101db1;ENST00000011473_7_106112529_aTIS_101db1	1;1;1	1;1;1	1;1;1	generic|ENST00000455385_7_106099282_CDS_010db2|ENSG00000008282 ATT NA NA;generic|ENST00000470347_7_106112208_aTIS_101db1|ENSG00000008282 ATG True -1 0 +1 [ENST00000470347_7_106097692_CDS_db1#ENST00000464029_7_106097692_CDS_db1#ENST00000470347_7_106112208_a	3	1	1	1	5	5	5	23773	218	218;224;259	0	10214	473330000	67618000	1107100000	8	8				38	25168	TRUE	25175	119419;119420;119421;119422	157108;157109;157110;157111;157112;157113;157114;157115	157111
ENST00000012049_19_45692704_aTIS_101db1;ENST00000012049_19_45698568_CDS_010db2;ENST00000366382_19_45692704_aTIS_101db1	ENST00000012049_19_45692704_aTIS_101db1;ENST00000012049_19_45698568_CDS_010db2;ENST00000366382_19_45692704_aTIS_101db1	3;2;2	3;2;2	3;2;2	generic|ENST00000012049_19_45692704_aTIS_101db1|ENSG00000011478 ATG False 0 [ENST00000012049_19_45692704_aTIS_db3];generic|ENST00000012049_19_45698568_CDS_010db2|ENSG00000011478 CTG NA NA;generic|ENST00000366382_19_45692704_aTIS_101db1|ENSG00000011478 ATG	3	3	3	3	19.1	19.1	19.1	42924	382	382;164;288	0	9387	57523000	4108800	146260000	4	4				39	8759;15999;19726	True;True;True	8763;16003;19732	41621;41622;41623;76613;76614;93760	57051;57052;102875;124754	57051;102875;124754
ENST00000391919_19_46353945_aTIS_101db1;ENST00000012443_19_46347097_aTIS_111db1;ENST00000467902_19_46375616_ntr_100db1	ENST00000391919_19_46353945_aTIS_101db1;ENST00000012443_19_46347097_aTIS_111db1	3;3;1	3;3;1	3;3;1	generic|ENST00000391919_19_46353945_aTIS_101db1|ENSG00000011485 ATG no_data NA [ENST00000527623_19_46388580_ntr_db1#ENST00000391919_19_46375664_CDS_db1#ENST00000486994_19_46387414_ntr_db1#ENST00000486994_19_46383789_ntr_db1#ENST00000486994_19_46390130_ntr_	3	3	3	3	10.2	10.2	10.2	42394	371	371;499;110	0	13524	82042000	4318000	197510000	13	13				40	571;14045;20815	True;True;True	573;14049;20821	2681;2682;2683;2684;67540;98771;98772	3894;3895;3896;3897;3898;3899;3900;3901;3902;3903;3904;90757;130667	3900;90757;130667
ENST00000393196_17_51153655_5UTR_100db1;ENST00000013034_17_51154374_aTIS_101db1;ENST00000393196_17_51155679_CDS_010db2	ENST00000393196_17_51153655_5UTR_100db1;ENST00000013034_17_51154374_aTIS_101db1;ENST00000393196_17_51155679_CDS_010db2	13;13;12	3;3;3	3;3;3	generic|ENST00000393196_17_51153655_5UTR_100db1|ENSG00000239672 CTG NA 0 -1;generic|ENST00000013034_17_51154374_aTIS_101db1|ENSG00000239672 ATG no_data NA [ENST00000336097_17_51154374_aTIS_db1#ENST00000393196_17_51155655_aTIS_db1#ENST00000336097_17_5115437	3	13	3	3	84	24.4	24.4	17567	156	156;177;144	0	74273	457430000	45743000	1112400000	16	16				41	3442;4068;4097;5743;5744;6534;7535;7536;18632;18633;23846;26836;28722	False;False;True;False;False;False;False;False;True;True;False;False;False	3444;4070;4099;5745;5746;6536;7538;7539;18638;18639;23853;26843;28730	16306;16307;16308;16309;16310;16311;16312;16313;19137;19138;19139;19140;19141;19142;19143;19144;19145;19146;19147;19148;19268;19269;19270;19271;26723;26724;26725;26726;26727;26728;26729;26730;26731;26732;26733;26734;26735;26736;30655;30656;30657;30658;35638;35639;35640;35641;35642;35643;35644;35645;88532;88533;88534;88535;88536;88537;88538;88539;88540;88541;88542;88543;88544;88545;112931;112932;1…	22752;22753;22754;22755;22756;22757;22758;22759;22760;22761;22762;22763;22764;22765;22766;22767;22768;22769;22770;22771;22772;22773;22774;22775;26460;26461;26462;26463;26464;26465;26466;26467;26468;26469;26470;26471;26472;26473;26474;26475;26476;26477;26478;26479;26480;26481;26664;26665;26666;26667;36673;36674;36675;36676;36677;36678;36679;36680;36681;36682;36683;36684;36685;36686;36687;36688;366…	22759;26476;26667;36673;36693;42434;49411;49438;118119;118125;148212;168197;179680
ENST00000013070_14_93207331_CDS_010db2;ENST00000013070_14_93207292_aTIS_101db1	ENST00000013070_14_93207331_CDS_010db2;ENST00000013070_14_93207292_aTIS_101db1	1;1	1;1	1;1	generic|ENST00000013070_14_93207331_CDS_010db2|ENSG00000012963 CTG NA NA;generic|ENST00000013070_14_93207292_aTIS_101db1|ENSG00000012963 ATG True 0 -1 [ENST00000553674_14_93215188_3UTR_db1#ENST00000553674_14_93220360_3UTR_db1#ENST00000553674_14_93214941_3U	2	1	1	1	3.4	3.4	3.4	46.8	412	412;425	0	86598	4835200	219780	8581500	1	1				42	20637	TRUE	20643	97880;97881	129612	129612
ENST00000014914_12_12908250_aTIS_101db1;ENST00000014914_12_12891543_5UTR_010db2;ENST00000537783_12_12908334_ntr_100db1	ENST00000014914_12_12908250_aTIS_101db1;ENST00000014914_12_12891543_5UTR_010db2	3;3;1	3;3;1	3;3;1	generic|ENST00000014914_12_12908250_aTIS_101db1|ENSG00000013588 ATG True 0 -1 [ENST00000014914_12_12908250_aTIS_db3];generic|ENST00000014914_12_12891543_5UTR_010db2|ENSG00000013588 CTG NA NA	3	3	3	3	9	9	9	40251	357	357;400;315	0.00031075	66176	141310000	20188000	319210000	5	5				43	856;857;19070	True;True;True	858;859;19076	4012;4013;4014;4015;4016;4017;4018;4019;4020;90750;90751	5666;5667;5668;5669;5670;121090	5666;5669;121090
ENST00000014930_12_13000114_aTIS_101db1;ENST00000014930_12_13000240_5UTR_010db2	ENST00000014930_12_13000114_aTIS_101db1;ENST00000014930_12_13000240_5UTR_010db2	2;2	2;2	2;2	generic|ENST00000014930_12_13000114_aTIS_101db1|ENSG00000013583 ATG False 0 [ENST00000536942_12_13000072_CDS_db1#ENST00000536942_12_13000114_aTIS_db1#ENST00000014930_12_13000114_aTIS_db3#ENST00000536942_12_13000114_aTIS_db3];generic|ENST00000014930_12_1300	2	2	2	2	13.2	13.2	13.2	21097	189	189;231	0	23357	143750000	11979000	338280000	10	10				44	19198;21210	True;True	19204;21216	91345;91346;91347;91348;100670;100671;100672;100673	121837;121838;121839;121840;121841;121842;121843;132667;132668;132669	121841;132667
ENST00000016171_10_99729605_CDS_010db2;ENST00000370483_10_99732049_aTIS_101db1;ENST00000016171_10_99732049_aTIS_101db1	ENST00000016171_10_99729605_CDS_010db2;ENST00000370483_10_99732049_aTIS_101db1;ENST00000016171_10_99732049_aTIS_101db1	2;2;2	2;2;2	2;2;2	generic|ENST00000016171_10_99729605_CDS_010db2|ENSG00000014919 CTG NA NA;generic|ENST00000370483_10_99732049_aTIS_101db1|ENSG00000014919 ATG True -1 0 [ENST00000370483_10_99732049_aTIS_db3];generic|ENST00000016171_10_99732049_aTIS_101db1|ENSG00000014919 AT	3	2	2	2	8.6	8.6	8.6	37926	337	337;388;410	0	10.1	35799000	2557100	72383000	7	7				45	16131;17761	True;True	16135;17764	77170;77171;84370;84371;84372;84373;84374;84375;84376;84377	103631;112904;112905;112906;112907;112908;112909	103631;112909
ENST00000376550_17_50346141_aTIS_101db1;ENST00000507602_17_50346141_aTIS_101db1;ENST00000017003_17_50346141_aTIS_101db1	ENST00000376550_17_50346141_aTIS_101db1;ENST00000507602_17_50346141_aTIS_101db1;ENST00000017003_17_50346141_aTIS_101db1	1;1;1	1;1;1	1;1;1	generic|ENST00000376550_17_50346141_aTIS_101db1|ENSG00000015532 ATG True +1 0 -1 [ENST00000376550_17_50346141_aTIS_db3];generic|ENST00000507602_17_50346141_aTIS_101db1|ENSG00000015532 ATG True +1 0 -1 [ENST00000507602_17_50346141_aTIS_db3];generic|ENST0000	3	1	1	1	1.9	1.9	1.9	71242	639	639;676;865	0.0029622	27389	18228000	792510	49548000	1	1				46	16518	TRUE	16522	78816;78817	105713	105713
ENST00000019019_X_48478048_aTIS_101db1;ENST00000348411_X_48478048_aTIS_101db1	ENST00000019019_X_48478048_aTIS_101db1;ENST00000348411_X_48478048_aTIS_101db1	1;1	1;1	1;1	generic|ENST00000019019_X_48478048_aTIS_101db1|ENSG00000068438 ATG True 0 -1 [ENST00000019019_X_48478048_aTIS_db3];generic|ENST00000348411_X_48478048_aTIS_101db1|ENSG00000068438 ATG True 0 -1 [ENST00000396894_X_48479114_aTIS_db1#ENST00000348411_X_48478048_	2	1	1	1	4.9	4.9	4.9	35867	327	327;329	0	10939	24206000	2017100	55086000	5	5				47	15685	TRUE	15689	75194;75195;75196;75197	101031;101032;101033;101034;101035	101031
ENST00000022615_8_42394227_CDS_010db2;ENST00000022615_8_42394212_aTIS_101db1;ENST00000521158_8_42394212_aTIS_101db1;ENST00000522572_8_42394212_aTIS_101db1;ENST00000522010_8_42394212_aTIS_101db1;ENST00000518495_8_42394212_aTIS_001db3	ENST00000022615_8_42394227_CDS_010db2;ENST00000022615_8_42394212_aTIS_101db1;ENST00000521158_8_42394212_aTIS_101db1;ENST00000522572_8_42394212_aTIS_101db1	6;6;6;3;2;1	6;6;6;3;2;1	6;6;6;3;2;1	generic|ENST00000022615_8_42394227_CDS_010db2|ENSG00000078668 ACG NA NA;generic|ENST00000022615_8_42394212_aTIS_101db1|ENSG00000078668 ATG no_data NA [ENST00000022615_8_42394212_aTIS_db3];generic|ENST00000521158_8_42394212_aTIS_101db1|ENSG00000078668 ATG n	6	6	6	6	24.5	24.5	24.5	30142	278	278;283;284;134;100;57	0	108.6	805150000	57511000	1887200000	39	39				48	8317;16833;17007;22458;26920;28569	True;True;True;True;True;True	8321;16837;17011;22465;26927;28577	39440;39441;39442;39443;80286;80287;80288;80289;81021;81022;81023;81024;81025;81026;81027;81028;106514;106515;106516;127844;135451;135452	54490;54491;107522;107523;107524;107525;107526;107527;107528;107529;107530;108414;108415;108416;108417;108418;108419;108420;108421;108422;108423;108424;108425;108426;108427;108428;108429;108430;108431;108432;108433;108434;108435;139573;139574;139575;168720;178717;178718	54491;107527;108422;139575;168720;178717
ENST00000357348_20_56468764_CDS_010db2;ENST00000357348_20_56468698_aTIS_101db1;ENST00000023939_20_56468698_aTIS_101db1;ENST00000395881_20_56468698_aTIS_101db1	ENST00000357348_20_56468764_CDS_010db2;ENST00000357348_20_56468698_aTIS_101db1;ENST00000023939_20_56468698_aTIS_101db1;ENST00000395881_20_56468698_aTIS_101db1	2;2;2;1	2;2;2;1	2;2;2;1	generic|ENST00000357348_20_56468764_CDS_010db2|ENSG00000022277 AAG NA NA [ENST00000023939_20_56473373_CDS_db2];generic|ENST00000357348_20_56468698_aTIS_101db1|ENSG00000022277 ATG no_data NA [ENST00000395881_20_56518119_3UTR_db1#ENST00000357348_20_56468698_	4	2	2	2	7	7	7	31528	284	284;306;336;230	0.00054615	41897	73198000	4574900	186190000	4	4				49	21304;22556	True;True	21310;22563	101153;101154;101155;106986;106987;106988;106989	133258;140203;140204;140205	133258;140204
ENST00000419869_12_15882708_aTIS_111db1;ENST00000025399_12_15882708_aTIS_101db1;ENST00000456500_2_37816915_ntr_001db3;ENST00000456500_2_37817161_ntr_100db1;ENST00000536737_12_15897883_ntr_100db1	ENST00000419869_12_15882708_aTIS_111db1;ENST00000025399_12_15882708_aTIS_101db1	9;9;4;3;1	9;9;4;3;1	9;9;4;3;1	generic|ENST00000419869_12_15882708_aTIS_111db1|ENSG00000023734 ATG True 0 -1 [ENST00000419869_12_15882708_aTIS_db2#ENST00000419869_12_15882708_aTIS_db3];generic|ENST00000025399_12_15882708_aTIS_101db1|ENSG00000023734 ATG True 0 -1 [ENST00000025399_12_1588	5	9	9	9	31.7	31.7	31.7	38438	350	350;363;348;266;60	0	51194	1568400000	74684000	3753400000	32	32				50	255;4146;4147;11622;17445;17466;21984;22255;27796	True;True;True;True;True;True;True;True;True	257;4148;4149;11626;17449;17470;21991;22262;27804	1109;1110;1111;19482;19483;19484;19485;19486;19487;19488;19489;19490;19491;19492;55265;55266;55267;55268;55269;55270;55271;82980;82981;82982;82983;82984;83058;83059;83060;83061;104306;104307;104308;104309;105569;105570;131982;131983;131984;131985	1601;26949;26950;26951;26952;26953;26954;26955;26956;26957;26958;75544;75545;75546;75547;75548;111084;111085;111086;111087;111174;111175;111176;111177;136695;136696;138347;138348;174376;174377;174378;174379	1601;26950;26956;75545;111087;111175;136695;138348;174378
ENST00000591092_19_5978082_aTIS_101db1;ENST00000034275_19_5978082_aTIS_101db1;ENST00000439268_19_5978082_aTIS_101db1;ENST00000340578_19_5978082_aTIS_101db1;ENST00000340578_19_5941835_CDS_010db2;ENST00000587463_19_5978082_aTIS_101db1;ENST00000588010_19_5978082_aTIS_001db3;ENST00000592771_19_5978082_aTIS_001db3;ENST00000587263_19_5978082_aTIS_001db3	ENST00000591092_19_5978082_aTIS_101db1;ENST00000034275_19_5978082_aTIS_101db1;ENST00000439268_19_5978082_aTIS_101db1;ENST00000340578_19_5978082_aTIS_101db1;ENST00000340578_19_5941835_CDS_010db2	6;6;6;6;5;1;1;1;1	6;6;6;6;5;1;1;1;1	6;6;6;6;5;1;1;1;1	generic|ENST00000591092_19_5978082_aTIS_101db1|ENSG00000031823 ATG False -1 0 [ENST00000591092_19_5978082_aTIS_db3];generic|ENST00000034275_19_5978082_aTIS_101db1|ENSG00000031823 ATG False -1 0 [ENST00000034275_19_5978082_aTIS_db3];generic|ENST00000439268_	9	6	6	6	17.4	17.4	17.4	52894	494	494;499;562;567;473;62;73;74;108	0	48168	2364400000	107470000	5390300000	41	41				51	368;3501;15168;17441;23434;25760	True;True;True;True;True;True	370;3503;15172;17445;23441;25767	1709;1710;1711;1712;16594;16595;16596;16597;72877;72878;72879;72880;72881;72882;72883;72884;72885;72886;72887;72888;82970;110911;110912;110913;110914;110915;110916;110917;110918;122161;122162;122163	2616;23206;23207;23208;23209;23210;23211;97910;97911;97912;97913;97914;97915;97916;97917;97918;97919;97920;97921;97922;97923;97924;97925;97926;111078;145303;145304;145305;145306;145307;145308;145309;145310;145311;145312;145313;145314;145315;145316;145317;145318;145319;160981	2616;23211;97924;111078;145306;160981
ENST00000037869_2_70302011_aTIS_111db1;ENST00000430566_2_70302011_aTIS_101db1;ENST00000450256_2_70302011_aTIS_001db3;ENST00000468519_3_101414298_ntr_100db1	ENST00000037869_2_70302011_aTIS_111db1;ENST00000430566_2_70302011_aTIS_101db1	3;2;1;1	3;2;1;1	3;2;1;1	generic|ENST00000037869_2_70302011_aTIS_111db1|ENSG00000035141 ATG True 0 +1 [ENST00000037869_2_70301987_CDS_db1#ENST00000037869_2_70301975_CDS_db1#ENST00000037869_2_70302011_aTIS_db2#ENST00000430566_2_70297387_CDS_db2#ENST00000037869_2_70302011_aTIS_db3];	4	3	3	3	18.1	18.1	18.1	15641	138	138;245;105;111	0.00053648	39109	150650000	13695000	375500000	4	4				52	18113;20453;27158	True;True;True	18118;20459;27166	86062;86063;86064;86065;97036;97037;97038;128979;128980;128981	114884;128640;170429;170430	114884;128640;170430
ENST00000299240_11_43358955_aTIS_101db1;ENST00000039989_11_43358955_aTIS_101db1	ENST00000299240_11_43358955_aTIS_101db1;ENST00000039989_11_43358955_aTIS_101db1	1;1	1;1	1;1	generic|ENST00000299240_11_43358955_aTIS_101db1|ENSG00000052841 ATG True 0 -1 [ENST00000299240_11_43358955_aTIS_db3];generic|ENST00000039989_11_43358955_aTIS_101db1|ENSG00000052841 ATG True 0 -1 [ENST00000473321_1_161209579_ntr_db1#ENST00000039989_11_43358	2	1	1	1	1.6	1.6	1.6	108.61	956	956;1141	0.0043615	25019	32733000	617610	81514000	3	3				53	10425	TRUE	10429	49563;49564;49565;49566	67712;67713;67714	67713
ENST00000319545_19_13764589_aTIS_101db1;ENST00000040663_19_13764589_aTIS_101db1	ENST00000319545_19_13764589_aTIS_101db1;ENST00000040663_19_13764589_aTIS_101db1	2;2	2;2	2;2	generic|ENST00000319545_19_13764589_aTIS_101db1|ENSG00000037757 ATG True 0 [ENST00000319545_19_13764589_aTIS_db3];generic|ENST00000040663_19_13764589_aTIS_101db1|ENSG00000037757 ATG True 0 [ENST00000040663_19_13764589_aTIS_db3]	2	2	2	2	7.5	7.5	7.5	34529	322	322;369	0.00029274	54197	86174000	4535500	195520000	4	4				54	7965;25974	True;True	7969;25981	37685;37686;37687;37688;123251;123252;123253;123254	52050;52051;162425;162426	52050;162426
ENST00000044462_15_78541928_aTIS_101db1;ENST00000560217_15_78541928_aTIS_101db1;ENST00000559082_15_78544206_CDS_010db2;ENST00000558281_15_78541928_aTIS_101db1;ENST00000558341_15_78541928_aTIS_101db1;ENST00000558094_15_78544846_aTIS_101db1;ENST00000557929_15_78544215_ntr_100db1	ENST00000044462_15_78541928_aTIS_101db1;ENST00000560217_15_78541928_aTIS_101db1;ENST00000559082_15_78544206_CDS_010db2	7;6;5;3;2;1;1	7;6;5;3;2;1;1	7;6;5;3;2;1;1	generic|ENST00000044462_15_78541928_aTIS_101db1|ENSG00000041357 ATG True +1 0 -1 [ENST00000559082_15_78541928_aTIS_db1#ENST00000560099_15_78548855_ntr_db1#ENST00000560033_15_78542518_ntr_db1#ENST00000044462_15_78541928_aTIS_db3#ENST00000559082_15_78541928_	7	7	7	7	38.7	38.7	38.7	29483	261	261;230;186;174;125;86;95	0	40432	1630800000	125440000	3743400000	65	65				55	2285;15285;16647;17551;21762;25633;28647	True;True;True;True;True;True;True	2287;15289;16651;17554;21768;25640;28655	10734;10735;10736;10737;10738;10739;10740;73435;73436;73437;73438;79453;79454;79455;79456;79457;79458;79459;79460;83439;83440;83441;103331;103332;103333;103334;121537;121538;121539;121540;135831;135832;135833;135834	14724;14725;14726;14727;14728;14729;14730;14731;98704;98705;98706;98707;98708;98709;98710;98711;98712;98713;98714;98715;98716;98717;98718;98719;98720;98721;98722;98723;98724;98725;98726;106378;106379;106380;106381;106382;106383;111635;111636;111637;135649;135650;135651;135652;135653;135654;135655;135656;159855;159856;159857;159858;159859;179180;179181;179182;179183;179184;179185;179186;179187;179…	14729;98716;106381;111635;135651;159857;179190
ENST00000052569_6_117602288_aTIS_011db2;ENST00000368498_6_117602288_aTIS_101db1;ENST00000052569_6_117602408_5UTR_100db1;ENST00000535237_6_117602288_aTIS_001db3;ENST00000535237_6_117602408_5UTR_100db1	ENST00000052569_6_117602288_aTIS_011db2;ENST00000368498_6_117602288_aTIS_101db1;ENST00000052569_6_117602408_5UTR_100db1;ENST00000535237_6_117602288_aTIS_001db3;ENST00000535237_6_117602408_5UTR_100db1	6;6;6;4;4	6;6;6;4;4	6;6;6;4;4	generic|ENST00000052569_6_117602288_aTIS_011db2|ENSG00000047932 ATG NA NA [ENST00000052569_6_117602288_aTIS_db3];generic|ENST00000368498_6_117602288_aTIS_101db1|ENSG00000047932 ATG True 0 [ENST00000368498_6_117602288_aTIS_db3];generic|ENST00000052569_6_117	5	6	6	6	17	17	17	49721	454	454;462;494;407;447	0	29287	293680000	12237000	671940000	13	13				56	4043;4783;7665;8717;17464;26660	True;True;True;True;True;True	4045;4785;7669;8721;17468;26667	19035;19036;19037;19038;22211;36271;36272;36273;41425;41426;41427;41428;83051;83052;83053;126633;126634;126635;126636	26335;26336;26337;30380;50289;56889;56890;56891;56892;56893;111170;167106;167107;167108	26336;30380;50289;56892;111170;167106
ENST00000053468_6_42217849_aTIS_101db1;ENST00000053468_6_42217852_5UTR_010db2	ENST00000053468_6_42217849_aTIS_101db1;ENST00000053468_6_42217852_5UTR_010db2	1;1	1;1	1;1	generic|ENST00000053468_6_42217849_aTIS_101db1|ENSG00000048544 ATG True 0 +1 [ENST00000053468_6_42217849_aTIS_db3];generic|ENST00000053468_6_42217852_5UTR_010db2|ENSG00000048544 AAG NA NA	2	1	1	1	5.5	5.5	5.5	22999	201	201;202	0.0064087	22615	17030000	1419100	41526000	1	1				57	6112	TRUE	6114	28778;28779;28780;28781	39812	39812
ENST00000054666_1_7771384_aTIS_111db1;ENST00000481878_17_8162879_aTIS_101db1;ENST00000316509_17_8162879_aTIS_010db2;ENST00000488857_17_8162451_aTIS_101db1	ENST00000054666_1_7771384_aTIS_111db1;ENST00000481878_17_8162879_aTIS_101db1;ENST00000316509_17_8162879_aTIS_010db2;ENST00000488857_17_8162451_aTIS_101db1	1;1;1;1	1;1;1;1	1;1;1;1	generic|ENST00000054666_1_7771384_aTIS_111db1|ENSG00000049245 ATG False 0 [ENST00000054666_1_7778127_CDS_db1#ENST00000361735_1_171783789_CDS_db1#ENST00000362019_1_171783789_5UTR_db1#ENST00000470357_1_7777172_aTIS_db1#ENST00000367737_1_171783789_CDS_db1#ENS	4	1	1	1	24	24	24	11309	100	100;113;116;118	0.0098782	1971	12058000	2411500	32776000	1	1				58	16695	TRUE	16699	79663;79664	106691	106691
ENST00000532942_11_31816539_aTIS_101db1;ENST00000054950_11_32091197_aTIS_001db3;ENST00000054950_11_32091194_5UTR_010db2;ENST00000054950_11_32091140_5UTR_100db1;ENST00000398357_13_45391039_ntr_100db1;ENST00000398357_13_45391234_ntr_010db2	ENST00000532942_11_31816539_aTIS_101db1;ENST00000054950_11_32091197_aTIS_001db3;ENST00000054950_11_32091194_5UTR_010db2;ENST00000054950_11_32091140_5UTR_100db1;ENST00000398357_13_45391039_ntr_100db1;ENST00000398357_13_45391234_ntr_010db2	4;4;4;4;2;2	4;4;4;4;2;2	4;4;4;4;2;2	generic|ENST00000532942_11_31816539_aTIS_101db1|ENSG00000285283 ATG no_data NA [ENST00000532942_11_32098403_CDS_db1#ENST00000054950_11_32097292_CDS_db1#ENST00000532942_11_32097292_CDS_db1#ENST00000054950_11_32098403_CDS_db1#ENST00000532942_11_31816539_aTIS	6	4	4	4	18.6	18.6	18.6	33026	280	280;331;332;350;46;111	0	28555	255900000	19685000	577630000	21	21				59	9314;17003;21685;28498	True;True;True;True	9318;17007;21691;28506	44280;44281;44282;44283;81002;81003;81004;81005;81006;81007;81008;102931;102932;102933;102934;135108;135109	60275;60276;60277;60278;60279;60280;60281;60282;60283;60284;60285;60286;108397;108398;108399;108400;108401;108402;135133;178258;178259	60277;108398;135133;178258
ENST00000352131_7_74254383_aTIS_101db1;ENST00000055077_7_74254383_aTIS_111db1;ENST00000621097_7_74249761_aTIS_101db1;ENST00000480432_7_74254383_aTIS_101db1;ENST00000485545_7_74237387_CDS_100db1	ENST00000352131_7_74254383_aTIS_101db1;ENST00000055077_7_74254383_aTIS_111db1	6;6;2;1;1	6;6;2;1;1	6;6;2;1;1	generic|ENST00000352131_7_74254383_aTIS_101db1|ENSG00000049541 ATG True -1 0 +1 [ENST00000493156_7_74254383_aTIS_db1#ENST00000352131_7_74254383_aTIS_db3];generic|ENST00000055077_7_74254383_aTIS_111db1|ENSG00000049541 ATG True -1 0 +1 [ENST00000055077_7_742	5	6	6	6	23.4	23.4	23.4	35243	320	320;354;251;77;107	0	34354	929750000	44274000	2121000000	16	16				60	1442;1853;3999;9377;16919;25010	True;True;True;True;True;True	1444;1855;4001;9381;16923;25017	6796;6797;6798;6799;8637;8638;8639;8640;18795;18796;18797;18798;44632;44633;44634;44635;80636;80637;80638;80639;118700;118701;118702;118703;118704	9230;9231;9232;9233;9234;9235;9236;9237;11631;26048;26049;26050;60815;60816;60817;107917;156014;156015	9230;11631;26049;60816;107917;156014
ENST00000527547_17_47189172_aTIS_101db1;ENST00000066544_17_47189172_aTIS_101db1;ENST00000531206_17_47189172_aTIS_101db1	ENST00000527547_17_47189172_aTIS_101db1;ENST00000066544_17_47189172_aTIS_101db1;ENST00000531206_17_47189172_aTIS_101db1	1;1;1	1;1;1	1;1;1	generic|ENST00000527547_17_47189172_aTIS_101db1|ENSG00000004897 ATG True -1 0 +1 [ENST00000527547_17_47189172_aTIS_db3];generic|ENST00000066544_17_47189172_aTIS_101db1|ENSG00000004897 ATG True -1 0 +1 [ENST00000066544_17_47189172_aTIS_db3];generic|ENST0000	3	1	1	1	1.8	1.8	1.8	91737	823	823;824;830	0	97081	27348000	701230	62023000	4	4				61	11267	TRUE	11271	53504;53505;53506;53507	73097;73098;73099;73100	73100
ENST00000075430_18_79679948_aTIS_101db1;ENST00000613122_18_79679948_aTIS_101db1	ENST00000075430_18_79679948_aTIS_101db1;ENST00000613122_18_79679948_aTIS_101db1	4;4	4;4	4;4	generic|ENST00000075430_18_79679948_aTIS_101db1|ENSG00000060069 ATG no_data NA [ENST00000075430_18_79679948_aTIS_db3];generic|ENST00000613122_18_79679948_aTIS_101db1|ENSG00000060069 ATG no_data NA [ENST00000257247_11_62536555_5UTR_db1#ENST00000533365_11_62	2	4	4	4	6	6	6	93484	867	867;961	0	14736	210250000	4570700	480180000	13	13				62	7739;14061;17473;25457	True;True;True;True	7743;14065;17477;25464	36655;36656;36657;36658;67586;67587;67588;67589;83086;83087;120769;120770;120771;120772	50855;50856;50857;50858;90788;90789;90790;90791;111192;158803;158804;158805;158806	50858;90788;111192;158803
ENST00000078429_19_3094652_aTIS_001db3;ENST00000078429_19_3094457_5UTR_100db1;ENST00000078429_19_3115035_CDS_010db2	ENST00000078429_19_3094652_aTIS_001db3;ENST00000078429_19_3094457_5UTR_100db1	6;6;2	6;6;2	4;4;1	generic|ENST00000078429_19_3094652_aTIS_001db3|ENSG00000088256 ATG NA NA;generic|ENST00000078429_19_3094457_5UTR_100db1|ENSG00000088256 CTG NA 0 -1 [ENST00000078429_19_3094652_aTIS_db1]	3	6	6	4	23.1	23.1	14.5	42123	359	359;424;170	0	75141	171040000	9002100	397660000	26	26				63	10675;15549;24128;27111;27281;27530	True;True;True;True;True;True	10679;15553;24135;27119;27289;27538	50710;50711;50712;50713;74614;74615;114594;114595;114596;114597;128777;128778;128779;128780;128781;128782;128783;128784;129529;129530;129531;129532;130711;130712;130713;130714;130715	69323;69324;69325;69326;100292;100293;150725;150726;170187;170188;170189;170190;170191;170192;170193;170194;170195;170196;170197;170198;170199;170200;170948;170949;170950;170951;172576;172577;172578;172579	69324;100293;150725;170196;170950;172577
ENST00000542199_12_27716315_CDS_100db1;ENST00000538315_12_27710844_aTIS_101db1;ENST00000081029_12_27710871_CDS_010db2;ENST00000081029_12_27710844_aTIS_101db1	ENST00000542199_12_27716315_CDS_100db1;ENST00000538315_12_27710844_aTIS_101db1;ENST00000081029_12_27710871_CDS_010db2;ENST00000081029_12_27710844_aTIS_101db1	3;3;3;3	3;3;3;3	3;3;3;3	generic|ENST00000542199_12_27716315_CDS_100db1|ENSG00000061794 ATG NA +1 0 -1 [ENST00000542199_12_27724073_CDS_db1#ENST00000542199_12_27716396_CDS_db1];generic|ENST00000538315_12_27710844_aTIS_101db1|ENSG00000061794 ATG True 0 [ENST00000538315_12_27716396_	4	3	3	3	35	35	35	13057	117	117;194;314;323	0	34231	419670000	69946000	967160000	13	13				64	10890;10891;17649	True;True;True	10894;10895;17652	51701;51702;51703;51704;51705;51706;51707;51708;51709;51710;51711;83875;83876;83877;83878;83879;83880;83881	70716;70717;70718;70719;70720;70721;112247;112248;112249;112250;112251;112252;112253;112254	70716;70720;112248
ENST00000438389_19_55456486_aTIS_001db3;ENST00000438389_19_55461574_5UTR_100db1;ENST00000425675_19_55456435_CDS_010db2;ENST00000425675_19_55456486_aTIS_101db1;ENST00000085068_19_55456486_aTIS_001db3;ENST00000085068_19_55461574_5UTR_100db1	ENST00000438389_19_55456486_aTIS_001db3;ENST00000438389_19_55461574_5UTR_100db1;ENST00000425675_19_55456435_CDS_010db2;ENST00000425675_19_55456486_aTIS_101db1;ENST00000085068_19_55456486_aTIS_001db3;ENST00000085068_19_55461574_5UTR_100db1	3;3;3;3;3;3	3;3;3;3;3;3	3;3;3;3;3;3	generic|ENST00000438389_19_55456486_aTIS_001db3|ENSG00000063241 ATG NA NA;generic|ENST00000438389_19_55461574_5UTR_100db1|ENSG00000063241 GTG NA -1 0 [ENST00000438389_19_55456486_aTIS_db1];generic|ENST00000425675_19_55456435_CDS_010db2|ENSG00000063241 CTG	6	3	3	3	47.4	47.4	47.4	14765	135	135;157;188;205;221;243	0	36547	212190000	35365000	485910000	13	13				65	8966;14892;20359	True;True;True	8970;14896;20365	42658;42659;42660;42661;71440;71441;71442;71443;96653;96654;96655;96656	58303;58304;58305;58306;96151;96152;96153;96154;96155;128164;128165;128166;128167	58306;96155;128164
ENST00000085079_19_55678628_aTIS_101db1;ENST00000270460_19_55678628_aTIS_101db1;ENST00000411543_19_55677172_aTIS_101db1	ENST00000085079_19_55678628_aTIS_101db1;ENST00000270460_19_55678628_aTIS_101db1;ENST00000411543_19_55677172_aTIS_101db1	2;2;2	2;2;2	2;2;2	generic|ENST00000085079_19_55678628_aTIS_101db1|ENSG00000063245 ATG no_data NA [ENST00000085079_19_55685486_CDS_db1#ENST00000085079_19_55678628_aTIS_db3];generic|ENST00000270460_19_55678628_aTIS_101db1|ENSG00000063245 ATG no_data NA [ENST00000270460_19_556	3	2	2	2	6.9	6.9	6.9	57504	550	550;576;662	0	16842	157050000	10470000	346570000	4	4				66	13258;20199	True;True	13262;20205	63627;63628;63629;63630;95953;95954;95955	85557;85558;85559;85560;127444	85560;127444
ENST00000155674_22_17165244_aTIS_101db1;ENST00000336737_22_17159251_aTIS_111db1;ENST00000399852_22_17159251_aTIS_101db1	ENST00000155674_22_17165244_aTIS_101db1;ENST00000336737_22_17159251_aTIS_111db1	10;10;1	10;10;1	10;10;1	generic|ENST00000155674_22_17165244_aTIS_101db1|ENSG00000069998 ATG no_data NA [ENST00000155674_22_17149649_CDS_db1#ENST00000155674_22_17165244_aTIS_db3];generic|ENST00000336737_22_17159251_aTIS_111db1|ENSG00000069998 ATG True -1 0 [ENST00000336737_22_1714	3	10	10	10	30.8	30.8	30.8	43588	393	393;423;223	0	96596	1619200000	85223000	3774200000	55	55				67	3155;12775;17304;17479;17601;19660;20816;21181;27132;28282	True;True;True;True;True;True;True;True;True;True	3157;12779;17308;17483;17604;19666;20822;21187;27140;28290	14698;14699;14700;14701;60976;60977;60978;60979;82362;83112;83113;83114;83115;83676;83677;83678;83679;93461;93462;93463;93464;98773;98774;98775;100535;100536;100537;100538;100539;100540;100541;128872;128873;128874;128875;134095	20281;20282;20283;20284;20285;20286;20287;20288;82202;82203;82204;82205;82206;82207;110221;111218;111219;111220;111221;111222;111223;111224;111225;111226;111985;111986;111987;111988;111989;111990;111991;111992;111993;111994;124350;124351;124352;124353;124354;124355;124356;130668;130669;132535;132536;132537;132538;132539;170291;170292;170293;170294;170295;170296;176931	20288;82204;110221;111226;111987;124355;130668;132536;170296;176931
ENST00000156109_X_49123722_aTIS_101db1	ENST00000156109_X_49123722_aTIS_101db1	7	7	7	generic|ENST00000156109_X_49123722_aTIS_101db1|ENSG00000068394 ATG True -1 0 +1 [ENST00000156109_X_49122775_CDS_db1#ENST00000156109_X_49123722_aTIS_db3]	1	7	7	7	20	20	20	52228	476	476	0	43179	567240000	20258000	1351700000	21	21				68	4025;6526;21445;23029;23877;25898;26863	True;True;True;True;True;True;True	4027;6528;21451;23036;23884;25905;26870	18903;18904;18905;30615;30616;30617;30618;101830;101831;109128;109129;109130;109131;113100;113101;113102;113103;122907;122908;122909;122910;127592;127593	26168;26169;26170;42385;42386;42387;42388;133978;133979;142974;142975;148450;148451;148452;148453;148454;161998;161999;162000;168422;168423	26168;42386;133979;142974;148452;161998;168422
ENST00000156471_15_34969613_aTIS_001db3;ENST00000156471_15_34969682_5UTR_100db1;ENST00000543879_15_34900836_3UTR_100db1;ENST00000543879_15_34969613_aTIS_001db3;ENST00000543879_15_34969682_5UTR_100db1	ENST00000156471_15_34969613_aTIS_001db3;ENST00000156471_15_34969682_5UTR_100db1;ENST00000543879_15_34900836_3UTR_100db1;ENST00000543879_15_34969613_aTIS_001db3;ENST00000543879_15_34969682_5UTR_100db1	12;12;6;6;6	12;12;6;6;6	12;12;6;6;6	generic|ENST00000156471_15_34969613_aTIS_001db3|ENSG00000021776 ATG NA NA;generic|ENST00000156471_15_34969682_5UTR_100db1|ENSG00000021776 GTG NA 0 [ENST00000156471_15_34969613_aTIS_db1];generic|ENST00000543879_15_34900836_3UTR_100db1|ENSG00000021776 ATG NA	5	12	12	12	10.2	10.2	10.2	171.29	1485	1485;1508;466;646;669	0	68056	859220000	12636000	1938100000	33	33				69	5685;8010;9811;12049;16003;18092;20684;21275;21463;23761;24381;24382	True;True;True;True;True;True;True;True;True;True;True;True	5687;8014;9815;12053;16007;18097;20690;21281;21469;23768;24388;24389	26481;26482;26483;26484;37859;46613;46614;46615;46616;57238;57239;57240;57241;76632;76633;76634;76635;85985;85986;85987;85988;98144;98145;98146;98147;101001;101002;101003;101904;101905;101906;112549;112550;112551;112552;115796;115797;115798;115799;115800;115801;115802;115803;115804;115805;115806	36330;36331;52229;63421;63422;63423;77880;102891;102892;114810;114811;114812;114813;129981;129982;129983;133055;134027;147726;147727;147728;152258;152259;152260;152261;152262;152263;152264;152265;152266;152267;152268;152269;152270	36331;52229;63423;77880;102891;114811;129983;133055;134027;147726;152259;152269
ENST00000156825_19_1592631_aTIS_101db1;ENST00000434436_19_1592631_aTIS_101db1;ENST00000592012_19_1585156_aTIS_101db1;ENST00000590550_19_1581252_CDS_010db2	ENST00000156825_19_1592631_aTIS_101db1;ENST00000434436_19_1592631_aTIS_101db1;ENST00000592012_19_1585156_aTIS_101db1	6;6;3;2	6;6;3;2	6;6;3;2	generic|ENST00000156825_19_1592631_aTIS_101db1|ENSG00000071655 ATG True -1 0 [ENST00000156825_19_1592631_aTIS_db3#ENST00000590550_19_1585156_aTIS_db3];generic|ENST00000434436_19_1592631_aTIS_101db1|ENSG00000071655 ATG True -1 0 [ENST00000156825_19_1592622_	4	6	6	6	23.9	23.9	23.9	29014	259	259;291;185;119	0	11662	166140000	13845000	374950000	9	9				70	7253;12727;13131;16728;21021;28617	True;True;True;True;True;True	7256;12731;13135;16732;21027;28625	34310;34311;34312;34313;60756;60757;60758;60759;63024;63025;63026;63027;79822;79823;79824;79825;99781;99782;99783;135688	47523;47524;81970;84927;106905;106906;106907;106908;131743;179015	47524;81970;84927;106906;131743;179015
ENST00000157812_19_39971203_aTIS_101db1;ENST00000157812_19_39971194_5UTR_010db2;ENST00000455878_19_39971203_aTIS_101db1	ENST00000157812_19_39971203_aTIS_101db1;ENST00000157812_19_39971194_5UTR_010db2;ENST00000455878_19_39971203_aTIS_101db1	19;19;17	19;19;17	19;19;17	generic|ENST00000157812_19_39971203_aTIS_101db1|ENSG00000013275 ATG True +1 0 -1 [ENST00000455878_19_39980114_CDS_db1#ENST00000157812_19_39971203_aTIS_db3];generic|ENST00000157812_19_39971194_5UTR_010db2|ENSG00000013275 TTG NA NA;generic|ENST00000455878_19	3	19	19	19	52.2	52.2	52.2	47366	418	418;421;387	0	196.97	9366100000	374640000	21692000000	148	148				71	400;2408;3776;3898;4334;4484;4485;9647;10510;10633;10634;11035;12297;12714;14857;18065;20659;21068;27616	True;True;True;True;True;True;True;True;True;True;True;True;True;True;True;True;True;True;True	402;2410;3778;3900;4336;4486;4487;9651;10514;10637;10638;11039;12301;12718;14861;18071;20665;21074;27624	1842;1843;1844;1845;1846;1847;1848;11317;11318;11319;11320;11321;11322;11323;11324;11325;11326;11327;17819;17820;17821;17822;17823;17824;17825;17826;18346;18347;18348;20319;20320;20321;20322;20960;20961;20962;20963;20964;20965;20966;20967;20968;20969;20970;20971;20972;20973;45871;45872;45873;45874;49952;49953;49954;49955;49956;49957;49958;49959;50502;50503;50504;50505;50506;50507;50508;50509;5051…	2790;2791;2792;2793;2794;2795;2796;2797;2798;2799;15481;15482;15483;15484;15485;15486;15487;15488;24857;24858;24859;24860;24861;24862;24863;24864;24865;24866;25459;28131;28132;28133;28134;28135;28136;28137;28927;28928;28929;28930;28931;28932;28933;28934;28935;28936;28937;28938;28939;28940;28941;28942;28943;62467;62468;68334;68335;68336;68337;68338;68339;68340;68341;68342;68343;68344;68345;68346;6…	2795;15486;24859;25459;28131;28931;28939;62467;68344;69069;69070;71629;79485;81919;95969;114617;129751;131976;173181
ENST00000160298_19_7596003_aTIS_100db1;ENST00000446248_19_7596003_aTIS_100db1	ENST00000160298_19_7596003_aTIS_100db1;ENST00000446248_19_7596003_aTIS_100db1	1;1	1;1	1;1	generic|ENST00000160298_19_7596003_aTIS_100db1|ENSG00000076826 ATG no_data NA [ENST00000160298_19_7596054_CDS_db1];generic|ENST00000446248_19_7596003_aTIS_100db1|ENSG00000076826 ATG no_data NA [ENST00000429744_1_52179918_ntr_db1#ENST00000446248_19_7596054_	2	1	1	1	0.8	0.8	0.8	134.75	1249	1249;1276	0.0005211	34735	63316000	945010	149870000	1	1				72	16643	TRUE	16647	79436;79437;79438;79439	106357	106357
ENST00000160740_19_42284705_aTIS_100db1;ENST00000575354_19_42284705_aTIS_100db1;ENST00000572681_19_42271784_aTIS_100db1	ENST00000160740_19_42284705_aTIS_100db1;ENST00000575354_19_42284705_aTIS_100db1;ENST00000572681_19_42271784_aTIS_100db1	1;1;1	1;1;1	1;1;1	generic|ENST00000160740_19_42284705_aTIS_100db1|ENSG00000079432 ATG no_data NA;generic|ENST00000575354_19_42284705_aTIS_100db1|ENSG00000079432 ATG no_data NA [ENST00000461103_12_123395065_ntr_db1#ENST00000491013_1_155308956_5UTR_db1#ENST00000623146_13_1829	3	1	1	1	0.8	0.8	0.8	163.68	1606	1606;1608;2514	0.0024913	28687	34168000	533880	77307000	1	1				73	14776	TRUE	14780	70938;70939;70940;70941	95502	95502
ENST00000569382_16_29797027_aTIS_101db1;ENST00000160827_16_29790760_aTIS_111db1;ENST00000565736_16_29803458_ntr_100db1;ENST00000563666_16_29798987_ntr_100db1	ENST00000569382_16_29797027_aTIS_101db1;ENST00000160827_16_29790760_aTIS_111db1;ENST00000565736_16_29803458_ntr_100db1;ENST00000563666_16_29798987_ntr_100db1	2;2;1;1	2;2;1;1	2;2;1;1	generic|ENST00000569382_16_29797027_aTIS_101db1|ENSG00000079616 ATG True 0 [ENST00000578590_17_28575222_CDS_db1#ENST00000569382_16_29797027_aTIS_db3];generic|ENST00000160827_16_29790760_aTIS_111db1|ENSG00000079616 ATG False 0 -1 [ENST00000570173_16_2979076	4	2	2	2	5.1	5.1	5.1	67752	611	611;665;93;169	0.00054422	41285	519140000	15269000	1403600000	4	4				74	2644;8505	True;True	2646;8509	12424;12425;12426;12427;40326;40327;40328	17048;55557;55558;55559	17048;55557
ENST00000587985_19_19138428_aTIS_101db1;ENST00000450333_19_19138428_aTIS_101db1;ENST00000587583_19_19138428_aTIS_101db1;ENST00000162044_19_19138428_aTIS_111db1	ENST00000587985_19_19138428_aTIS_101db1;ENST00000450333_19_19138428_aTIS_101db1;ENST00000587583_19_19138428_aTIS_101db1;ENST00000162044_19_19138428_aTIS_111db1	1;1;1;1	1;1;1;1	1;1;1;1	generic|ENST00000587985_19_19138428_aTIS_101db1|ENSG00000064545 ATG True -1 0 [ENST00000587985_19_19138428_aTIS_db3];generic|ENST00000450333_19_19138428_aTIS_101db1|ENSG00000064545 ATG True -1 0 [ENST00000450333_19_19138428_aTIS_db3];generic|ENST0000058758	4	1	1	1	2.8	2.8	2.8	36.78	325	325;376;454;479	0.0088434	21025	35257000	2074000	95839000	5	5				75	1221	TRUE	1223	5823;5824;5825	7865;7866;7867;7868;7869	7865
ENST00000535626_16_75252246_aTIS_101db1;ENST00000542031_16_75248059_aTIS_101db1;ENST00000538440_16_75265836_aTIS_101db1;ENST00000162330_16_75251482_aTIS_101db1;ENST00000420641_16_75266779_aTIS_101db1;ENST00000393422_16_75267980_aTIS_101db1;ENST00000393420_16_75251482_aTIS_101db1;ENST00000418647_16_75264500_aTIS_101db1	ENST00000535626_16_75252246_aTIS_101db1;ENST00000542031_16_75248059_aTIS_101db1;ENST00000538440_16_75265836_aTIS_101db1;ENST00000162330_16_75251482_aTIS_101db1;ENST00000420641_16_75266779_aTIS_101db1;ENST00000393422_16_75267980_aTIS_101db1;ENST00000393420_16_75251482_aTIS_101db1;ENST00000418647_16_75264500_aTIS_101db1	2;2;2;2;2;2;2;2	2;2;2;2;2;2;2;2	2;2;2;2;2;2;2;2	generic|ENST00000535626_16_75252246_aTIS_101db1|ENSG00000050820 ATG no_data NA [ENST00000535626_16_75252246_aTIS_db3];generic|ENST00000542031_16_75248059_aTIS_101db1|ENSG00000050820 ATG no_data NA [ENST00000542031_16_75248059_aTIS_db3];generic|ENST00000538	8	2	2	2	8	8	8	77.73	722	722;868;870;870;888;888;888;916	0	11252	20438000	524060	54575000	6	6				76	16501;22969	True;True	16505;22976	78747;78748;108873;108874;108875;108876	105643;105644;142633;142634;142635;142636	105643;142633
ENST00000163416_14_92797438_aTIS_101db1	ENST00000163416_14_92797438_aTIS_101db1	1	1	1	generic|ENST00000163416_14_92797438_aTIS_101db1|ENSG00000066455 ATG no_data NA [ENST00000496720_22_50284152_ntr_db1#ENST00000163416_14_92797438_aTIS_db3]	1	1	1	1	1.2	1.2	1.2	83023	731	731	0.0036443	2538	45413000	1081300	106490000	1	1				77	15883	TRUE	15887	76056;76057;76058	102175	102175
ENST00000166345_5_892999_aTIS_101db1;ENST00000166345_5_892927_5UTR_010db2	ENST00000166345_5_892999_aTIS_101db1;ENST00000166345_5_892927_5UTR_010db2	4;4	4;4	4;4	generic|ENST00000166345_5_892999_aTIS_101db1|ENSG00000071539 ATG True 0 -1 [ENST00000512024_5_893011_ntr_db1#ENST00000512024_5_908060_ntr_db1#ENST00000512024_5_896668_ntr_db1#ENST00000166345_5_893011_CDS_db1#ENST00000512024_5_908033_ntr_db1#ENST00000166345	2	4	4	4	15	15	15	48.55	432	432;456	0	50689	422370000	17599000	911490000	33	33				78	9150;10958;16776;27673	True;True;True;True	9154;10962;16780;27681	43517;43518;43519;43520;43521;43522;52043;52044;52045;52046;80026;80027;80028;80029;131438;131439;131440;131441;131442;131443;131444	59278;59279;59280;59281;71205;71206;71207;71208;71209;71210;71211;71212;71213;71214;71215;107189;107190;107191;107192;107193;107194;107195;173697;173698;173699;173700;173701;173702;173703;173704;173705;173706;173707;173708	59281;71214;107191;173708
ENST00000360568_5_132210503_CDS_010db2;ENST00000360568_5_132218626_aTIS_001db3;ENST00000401867_5_132218626_aTIS_001db3;ENST00000379086_5_132227103_5UTR_100db1;ENST00000166534_5_132227103_5UTR_100db1;ENST00000360568_5_132227819_5UTR_100db1;ENST00000166534_5_132227169_5UTR_010db2	ENST00000360568_5_132210503_CDS_010db2;ENST00000360568_5_132218626_aTIS_001db3;ENST00000401867_5_132218626_aTIS_001db3;ENST00000379086_5_132227103_5UTR_100db1;ENST00000166534_5_132227103_5UTR_100db1;ENST00000360568_5_132227819_5UTR_100db1;ENST00000166534_5_132227169_5UTR_010db2	2;2;2;2;2;2;2	2;2;2;2;2;2;2	2;2;2;2;2;2;2	generic|ENST00000360568_5_132210503_CDS_010db2|ENSG00000072682 CTG NA NA;generic|ENST00000360568_5_132218626_aTIS_001db3|ENSG00000072682 ATG NA NA [ENST00000379100_5_132218626_aTIS_db3#ENST00000379086_5_132218626_aTIS_db3];generic|ENST00000401867_5_1322186	7	2	2	2	7.3	7.3	7.3	42.43	370	370;533;535;545;547;549;569	0.00030084	60004	45212000	2055100	116170000	3	3				79	10274;23071	True;True	10278;23078	48791;48792;48793;48794;109328;109329	66800;143241;143242	66800;143241
ENST00000167462_17_75543427_aTIS_101db1;ENST00000577200_17_75543427_aTIS_101db1;ENST00000392550_17_75543427_aTIS_101db1;ENST00000375227_17_75543427_aTIS_111db1	ENST00000167462_17_75543427_aTIS_101db1;ENST00000577200_17_75543427_aTIS_101db1;ENST00000392550_17_75543427_aTIS_101db1	7;7;7;3	7;7;7;3	7;7;7;3	generic|ENST00000167462_17_75543427_aTIS_101db1|ENSG00000073350 ATG True +1 0 -1 [ENST00000167462_17_75569972_CDS_db1#ENST00000167462_17_75543427_aTIS_db3];generic|ENST00000577200_17_75543427_aTIS_101db1|ENSG00000073350 ATG True +1 0 -1 [ENST00000577200_17	4	7	7	7	8.5	8.5	8.5	112.93	1015	1015;1019;1020;356	0	24173	394030000	9163500	939980000	19	19				80	475;1949;5660;10671;20683;27393;28437	True;True;True;True;True;True;True	477;1951;5662;10675;20689;27401;28445	2210;2211;9100;9101;9102;9103;26364;26365;26366;50691;50692;50693;50694;98141;98142;98143;130037;130038;130039;130040;134807	3297;3298;12320;12321;12322;12323;36203;36204;36205;69301;69302;69303;69304;129979;129980;171584;171585;171586;177908	3297;12322;36205;69301;129979;171584;177908
ENST00000168216_X_53434345_aTIS_101db1;ENST00000168216_X_53434360_5UTR_010db2;ENST00000375304_X_53434345_aTIS_101db1;ENST00000375298_X_53434345_aTIS_101db1;ENST00000477706_X_53432318_ntr_100db1;ENST00000477706_X_53432073_ntr_100db1	ENST00000168216_X_53434345_aTIS_101db1;ENST00000168216_X_53434360_5UTR_010db2;ENST00000375304_X_53434345_aTIS_101db1;ENST00000375298_X_53434345_aTIS_101db1	10;10;9;7;3;1	10;10;9;7;3;1	10;10;9;7;3;1	generic|ENST00000168216_X_53434345_aTIS_101db1|ENSG00000072506 ATG True -1 0 +1 [ENST00000477706_X_53431574_ntr_db1#ENST00000168216_X_53432318_CDS_db1#ENST00000168216_X_53432080_CDS_db1#ENST00000168216_X_53434345_aTIS_db3];generic|ENST00000168216_X_5343436	6	10	10	10	54.4	54.4	54.4	26923	261	261;266;252;169;97;96	0	149.85	1499000000	107070000	3444600000	79	79				81	3147;6863;7531;7853;12158;12592;14411;14571;17214;26420	True;True;True;True;True;True;True;True;True;True	3149;6866;7534;7857;12162;12596;14415;14575;17218;26427	14670;32218;32219;32220;32221;35611;35612;35613;35614;35615;35616;35617;35618;35619;35620;35621;37145;37146;37147;57784;57785;57786;60124;60125;60126;60127;60128;60129;60130;60131;69190;69191;69192;69193;69194;69195;69196;69197;69965;69966;69967;69968;81933;81934;81935;81936;81937;81938;125510;125511;125512;125513	20249;44691;49379;49380;49381;49382;49383;49384;49385;49386;49387;49388;49389;49390;49391;49392;49393;49394;49395;49396;49397;51480;51481;51482;78486;78487;78488;78489;81307;81308;81309;81310;81311;81312;93056;93057;93058;93059;93060;93061;93062;93063;93064;93065;93066;93067;93068;93069;94201;94202;94203;109613;109614;109615;109616;109617;109618;109619;109620;165447;165448;165449;165450;165451;16…	20249;44691;49380;51482;78486;81309;93063;94202;109618;165455
ENST00000170447_3_12574801_CDS_010db2;ENST00000411987_3_12557151_aTIS_101db1;ENST00000448482_3_12557151_aTIS_101db1;ENST00000170447_3_12557151_aTIS_101db1	ENST00000170447_3_12574801_CDS_010db2;ENST00000411987_3_12557151_aTIS_101db1;ENST00000448482_3_12557151_aTIS_101db1;ENST00000170447_3_12557151_aTIS_101db1	2;2;2;2	2;2;2;2	2;2;2;2	generic|ENST00000170447_3_12574801_CDS_010db2|ENSG00000075975 TTG NA NA;generic|ENST00000411987_3_12557151_aTIS_101db1|ENSG00000075975 ATG True +1 0 [ENST00000170447_3_12574801_CDS_db1#ENST00000411987_3_12557151_aTIS_db3];generic|ENST00000448482_3_12557151	4	2	2	2	13.6	13.6	13.6	23015	199	199;373;414;416	0.0012824	32743	33703000	2808600	78430000	4	4				82	17443;26206	True;True	17447;26213	82972;82973;82974;82975;124450;124451;124452;124453	111080;111081;111082;164063	111081;164063
ENST00000173527_5_129094911_CDS_010db2;ENST00000173527_5_129094767_aTIS_101db1	ENST00000173527_5_129094911_CDS_010db2;ENST00000173527_5_129094767_aTIS_101db1	5;5	5;5	5;5	generic|ENST00000173527_5_129094911_CDS_010db2|ENSG00000066583 CTG NA NA;generic|ENST00000173527_5_129094767_aTIS_101db1|ENSG00000066583 ATG False 0 -1 [ENST00000173527_5_129105034_CDS_db1#ENST00000173527_5_129094767_aTIS_db3]	2	5	5	5	27.2	27.2	27.2	27685	250	250;298	0	25002	862750000	66366000	2048900000	21	21				83	5458;6038;7377;10448;28321	True;True;True;True;True	5460;6040;7380;10452;28329	25420;25421;25422;25423;28366;28367;28368;28369;28370;28371;34901;34902;34903;34904;49663;49664;49665;49666;134266;134267;134268;134269	34954;34955;34956;34957;39186;39187;39188;39189;39190;39191;39192;39193;39194;39195;39196;48318;48319;67891;67892;67893;177135	34957;39187;48318;67892;177135
ENST00000176763_5_172188042_aTIS_101db1	ENST00000176763_5_172188042_aTIS_101db1	1	1	1	generic|ENST00000176763_5_172188042_aTIS_101db1|ENSG00000072786 ATG no_data NA [ENST00000176763_5_172188042_aTIS_db3]	1	1	1	1	3	3	3	112.13	968	968	0.00029753	57464	24723000	537460	51741000	1	1				84	9433	TRUE	9437	44885;44886;44887	61166	61166
ENST00000397375_16_1773119_aTIS_111db1;ENST00000177742_16_1773119_aTIS_111db1	ENST00000397375_16_1773119_aTIS_111db1;ENST00000177742_16_1773119_aTIS_111db1	5;5	5;5	5;5	generic|ENST00000397375_16_1773119_aTIS_111db1|ENSG00000074071 ATG True -1 0 +1 [ENST00000569585_16_1772286_ntr_db1#ENST00000569585_16_1772511_ntr_db1#ENST00000569585_16_1772643_ntr_db1#ENST00000397375_16_1773014_CDS_db1#ENST00000397375_16_1773119_aTIS_db2	2	5	5	5	25.2	25.2	25.2	25.65	218	218;225	0	31074	1258700000	104890000	2877200000	26	26				85	3483;14790;15687;16198;27274	True;True;True;True;True	3485;14794;15691;16202;27282	16507;16508;16509;16510;71018;71019;71020;71021;75202;75203;75204;75205;77441;77442;77443;77444;129491;129492;129493	23072;23073;23074;95594;95595;95596;95597;95598;95599;101051;101052;101053;101054;101055;101056;101057;101058;103975;103976;103977;103978;103979;103980;170915;170916;170917	23073;95597;101055;103977;170915
ENST00000179259_12_4321272_aTIS_111db1	ENST00000179259_12_4321272_aTIS_111db1	3	3	3	generic|ENST00000179259_12_4321272_aTIS_111db1|ENSG00000078237 ATG False 0 -1 [ENST00000635110_12_4337146_aTIS_db1#ENST00000179259_12_4321272_aTIS_db2#ENST00000179259_12_4321272_aTIS_db3#ENST00000635110_12_4337146_aTIS_db3]	1	3	3	3	10.7	10.7	10.7	30062	270	270	0	74491	719530000	51395000	1682100000	10	10				86	4950;6101;22548	True;True;True	4952;6103;22555	22962;22963;22964;22965;28723;28724;28725;28726;28727;28728;28729;28730;106955;106956;106957	31355;39741;39742;39743;39744;39745;39746;140162;140163;140164	31355;39743;140162
ENST00000378458_10_14530459_aTIS_001db3;ENST00000468747_10_14604255_5UTR_010db2;ENST00000181796_10_14774663_aTIS_100db1	ENST00000378458_10_14530459_aTIS_001db3;ENST00000468747_10_14604255_5UTR_010db2;ENST00000181796_10_14774663_aTIS_100db1	1;1;1	1;1;1	1;1;1	generic|ENST00000378458_10_14530459_aTIS_001db3|ENSG00000065809 ATG NA NA [ENST00000479731_10_14530459_aTIS_db3#ENST00000622567_10_14530459_aTIS_db3#ENST00000378470_10_14530459_aTIS_db3#ENST00000468747_10_14530459_aTIS_db3#ENST00000378462_10_14530459_aTIS_	3	1	1	1	9.2	9.2	9.2	15558	131	131;155;306	0.00053923	39829	39922000	4990200	98709000	1	1				87	7297	TRUE	7300	34506;34507;34508;34509	47781	47781
ENST00000184266_3_120596360_aTIS_111db1;ENST00000485064_3_120596360_aTIS_101db1;ENST00000492739_3_120596360_aTIS_101db1;ENST00000461682_3_120596360_aTIS_101db1	ENST00000184266_3_120596360_aTIS_111db1;ENST00000485064_3_120596360_aTIS_101db1;ENST00000492739_3_120596360_aTIS_101db1	5;4;3;2	5;4;3;2	5;4;3;2	generic|ENST00000184266_3_120596360_aTIS_111db1|ENSG00000065518 ATG True +1 0 -1 [ENST00000184266_3_120601195_CDS_db1#ENST00000184266_3_120596486_CDS_db1#ENST00000491335_3_120601195_3UTR_db1#ENST00000496588_3_120601195_ntr_db1#ENST00000184266_3_120596360_a	4	5	5	5	39.5	39.5	39.5	15208	129	129;120;80;69	0	16993	980040000	196010000	2518400000	23	23				88	4869;7401;14942;24147;28562	True;True;True;True;True	4871;7404;14946;24154;28570	22586;35031;35032;35033;35034;71669;71670;71671;114699;114700;114701;114702;114703;114704;114705;135414;135415;135416;135417	30824;48556;48557;48558;48559;48560;48561;48562;96441;150846;150847;150848;150849;150850;150851;150852;150853;150854;150855;150856;150857;150858;178692	30824;48562;96441;150848;178692
ENST00000184956_17_60078914_aTIS_101db1;ENST00000613428_17_60073755_aTIS_101db1;ENST00000585976_17_60078914_aTIS_101db1	ENST00000184956_17_60078914_aTIS_101db1;ENST00000613428_17_60073755_aTIS_101db1;ENST00000585976_17_60078914_aTIS_101db1	2;1;1	2;1;1	2;1;1	generic|ENST00000184956_17_60078914_aTIS_101db1|ENSG00000068097 ATG True 0 +1 [ENST00000587003_17_60078914_aTIS_db1#ENST00000184956_17_60078914_aTIS_db3#ENST00000587003_17_60078914_aTIS_db3];generic|ENST00000613428_17_60073755_aTIS_101db1|ENSG00000068097 A	3	2	2	2	2.3	2.3	2.3	128.78	1181	1181;916;1069	0	7553	27722000	533120	60984000	8	8				89	14035;17057	True;True	14039;17061	67497;67498;67499;67500;81249;81250;81251;81252	90717;90718;90719;90720;108772;108773;108774;108775	90720;108772
ENST00000186436_2_97995662_aTIS_101db1	ENST00000186436_2_97995662_aTIS_101db1	3	3	3	generic|ENST00000186436_2_97995662_aTIS_101db1|ENSG00000075568 ATG no_data NA [ENST00000186436_2_97995662_aTIS_db3]	1	3	3	3	2.2	2.2	2.2	205.14	1883	1883	0.00052356	35461	109140000	1474900	216290000	6	6				90	14084;16156;22708	True;True;True	14088;16160;22715	67677;77271;107702;107703;107704	90895;103765;141116;141117;141118;141119	90895;103765;141118
ENST00000357080_2_178306185_aTIS_100db1;ENST00000409631_2_178306185_aTIS_101db1;ENST00000409045_2_178306185_aTIS_101db1;ENST00000190611_2_178306185_aTIS_101db1;ENST00000315022_2_178320364_aTIS_101db1;ENST00000392505_2_178306185_aTIS_101db1	ENST00000357080_2_178306185_aTIS_100db1;ENST00000409631_2_178306185_aTIS_101db1;ENST00000409045_2_178306185_aTIS_101db1;ENST00000190611_2_178306185_aTIS_101db1;ENST00000315022_2_178320364_aTIS_101db1;ENST00000392505_2_178306185_aTIS_101db1	1;1;1;1;1;1	1;1;1;1;1;1	1;1;1;1;1;1	generic|ENST00000357080_2_178306185_aTIS_100db1|ENSG00000079156 ATG no_data NA;generic|ENST00000409631_2_178306185_aTIS_101db1|ENSG00000079156 ATG no_data NA [ENST00000359685_2_178306185_aTIS_db1#ENST00000359685_2_178306185_aTIS_db3#ENST00000409631_2_17830	6	1	1	1	2	2	2	56.95	508	508;898;903;934;938;959	0.0029688	27548	28391000	1051500	66361000	1	1				91	15692	TRUE	15696	75218;75219;75220;75221	101079	101079
ENST00000191063_10_5889354_aTIS_100db1;ENST00000380092_10_5889354_aTIS_100db1	ENST00000191063_10_5889354_aTIS_100db1;ENST00000380092_10_5889354_aTIS_100db1	2;2	2;2	2;2	generic|ENST00000191063_10_5889354_aTIS_100db1|ENSG00000134461 ATG no_data NA;generic|ENST00000380092_10_5889354_aTIS_100db1|ENSG00000134461 ATG no_data NA [ENST00000380094_10_5889354_aTIS_db1]	2	2	2	2	9.9	9.9	9.9	33447	304	304;361	0.0012723	31554	12249000	720550	28653000	2	2				92	18818;21313	True;True	18824;21319	89399;89400;89401;89402;101191	119180;133303	119180;133303
ENST00000452449_6_34792251_aTIS_101db1;ENST00000192788_6_34792251_aTIS_101db1	ENST00000452449_6_34792251_aTIS_101db1;ENST00000192788_6_34792251_aTIS_101db1	1;1	1;1	1;1	generic|ENST00000452449_6_34792251_aTIS_101db1|ENSG00000065060 ATG no_data NA [ENST00000452449_6_34792251_aTIS_db3];generic|ENST00000192788_6_34792251_aTIS_101db1|ENSG00000065060 ATG no_data NA [ENST00000514776_4_108027752_ntr_db1#ENST00000192788_6_3479225	2	1	1	1	0.8	0.8	0.8	154.72	1400	1400;1440	0.0005237	35462	167280000	2613700	454710000	2	2				93	23940	TRUE	23947	113387;113388;113389	148977;148978	148978
ENST00000193403_14_68979056_aTIS_101db1;ENST00000394419_14_68979056_aTIS_101db1;ENST00000438964_14_68979056_aTIS_101db1;ENST00000538545_14_68979056_aTIS_101db1;ENST00000542672_1_236686674_aTIS_100db1;ENST00000366578_1_236686674_aTIS_100db1;ENST00000513398_11_66546938_aTIS_100db1;ENST00000546208_1_236735673_aTIS_100db1;ENST00000502692_11_66546511_aTIS_100db1	ENST00000193403_14_68979056_aTIS_101db1;ENST00000394419_14_68979056_aTIS_101db1;ENST00000438964_14_68979056_aTIS_101db1;ENST00000538545_14_68979056_aTIS_101db1	45;45;44;42;12;11;8;6;6	24;24;23;21;0;0;0;0;0	24;24;23;21;0;0;0;0;0	generic|ENST00000193403_14_68979056_aTIS_101db1|ENSG00000072110 ATG True 0 [ENST00000556083_14_68880105_ntr_db1#ENST00000193403_14_68921078_CDS_db1#ENST00000556083_14_68884296_ntr_db1#ENST00000556083_14_68875005_ntr_db1#ENST00000193403_14_68979056_aTIS_db3	9	45	24	24	60.4	41.6	41.6	103.06	892	892;914;887;930;894;894;901;686;944	0	311.22	6136100000	118000000	12424000000	130	130				94	207;478;1039;1040;1263;2136;2160;3990;4373;4933;8307;8308;9108;9210;9533;9608;10354;10355;11177;11748;11858;12206;12207;13053;13224;13658;13797;13931;14043;14044;15384;15893;16603;16798;18248;19359;20533;20631;21058;22393;23901;24144;24163;25991;26381	True;False;False;False;False;True;False;False;False;False;False;False;True;False;True;True;True;True;True;True;True;False;True;True;False;True;False;False;False;False;True;False;True;True;True;True;True;True;True;True;False;False;True;False;True	209;480;1041;1042;1265;2138;2162;3992;4375;4935;8311;8312;9112;9214;9537;9612;10358;10359;11181;11752;11862;12210;12211;13057;13228;13662;13801;13935;14047;14048;15388;15897;16607;16802;18254;19365;20539;20637;21064;22400;23908;24151;24170;25998;26388	906;907;908;909;2224;2225;2226;2227;2228;2229;4912;4913;4914;4915;4916;4917;4918;4919;4920;4921;4922;4923;4924;4925;4926;4927;4928;4929;4930;4931;6004;6005;6006;6007;10052;10159;10160;10161;10162;10163;10164;10165;10166;18749;18750;18751;18752;18753;20487;20488;20489;20490;20491;20492;20493;20494;20495;20496;20497;20498;20499;20500;20501;20502;22870;22871;22872;22873;39397;39398;39399;39400;39401…	1274;1275;1276;1277;1278;1279;1280;1281;1282;3308;3309;3310;3311;6764;6765;6766;6767;6768;6769;6770;6771;6772;6773;6774;6775;6776;6777;6778;6779;6780;6781;6782;6783;6784;6785;6786;6787;6788;6789;6790;6791;6792;6793;6794;6795;6796;6797;6798;6799;6800;6801;6802;6803;6804;6805;6806;6807;6808;6809;6810;6811;6812;6813;6814;8059;8060;8061;8062;8063;8064;8065;8066;8067;13739;13912;13913;13914;13915;1391…	1276;3310;6775;6814;8060;13739;13916;25992;28330;31241;54441;54447;59073;59705;61805;62252;67309;67315;72486;76295;76856;78798;78803;84263;85427;87900;88946;90088;90755;90756;99349;102233;106153;107339;115841;122751;129038;129598;131921;139128;148617;150826;150934;162506;165172
ENST00000196061_1_11948032_CDS_010db2;ENST00000196061_1_11934780_aTIS_101db1	ENST00000196061_1_11948032_CDS_010db2;ENST00000196061_1_11934780_aTIS_101db1	11;11	11;11	11;11	generic|ENST00000196061_1_11948032_CDS_010db2|ENSG00000083444 AAG NA NA;generic|ENST00000196061_1_11934780_aTIS_101db1|ENSG00000083444 ATG True 0 -1 [ENST00000481933_1_11972986_ntr_db1#ENST00000481933_1_11972965_ntr_db1#ENST00000481933_1_11974737_ntr_db1#E	2	11	11	11	24.2	24.2	24.2	78646	683	683;727	0	59739	1367400000	32556000	3226800000	60	60				95	2061;5573;7066;9776;12195;14238;16454;16986;18772;21796;25990	True;True;True;True;True;True;True;True;True;True;True	2063;5575;7069;9780;12199;14242;16458;16990;18778;21802;25997	9713;9714;9715;9716;9717;25984;25985;25986;25987;33212;33213;33214;46464;46465;46466;46467;57992;57993;68411;68412;68413;68414;68415;68416;68417;68418;78539;78540;78541;78542;80936;80937;80938;80939;80940;80941;80942;80943;89170;89171;89172;89173;103503;103504;103505;103506;123316;123317;123318;123319	13205;13206;13207;13208;13209;35672;35673;35674;35675;35676;35677;35678;35679;35680;35681;35682;45952;45953;63256;63257;63258;63259;78755;78756;91962;91963;91964;91965;91966;105410;105411;105412;105413;105414;105415;105416;105417;105418;105419;105420;105421;105422;105423;105424;108316;108317;108318;108319;108320;108321;108322;108323;108324;118878;118879;118880;135865;135866;135867;162495;162496;1…	13207;35675;45953;63257;78755;91963;105410;108324;118880;135865;162495
ENST00000196371_5_41870358_aTIS_101db1;ENST00000509987_5_41843580_aTIS_101db1;ENST00000196371_5_41749541_CDS_010db2;ENST00000327582_1_39771255_aTIS_100db1	ENST00000196371_5_41870358_aTIS_101db1;ENST00000509987_5_41843580_aTIS_101db1	9;6;2;1	9;6;2;1	9;6;2;1	generic|ENST00000196371_5_41870358_aTIS_101db1|ENSG00000083720 ATG no_data NA [ENST00000512084_5_41794059_aTIS_db1#ENST00000196371_5_41870358_aTIS_db3];generic|ENST00000509987_5_41843580_aTIS_101db1|ENSG00000083720 ATG no_data NA [ENST00000510634_5_4179405	4	9	9	9	26	26	26	56157	520	520;334;52;517	0	96765	662040000	26482000	1543900000	35	35				96	700;782;2953;6858;7516;7520;23249;24278;28370	True;True;True;True;True;True;True;True;True	702;784;2955;6861;7519;7523;23256;24285;28378	3255;3256;3664;3665;3666;3667;13754;13755;13756;13757;32200;32201;32202;32203;32204;32205;35553;35554;35555;35556;35577;35578;110111;110112;110113;110114;110115;115329;115330;115331;115332;115333;115334;115335;134495;134496;134497;134498	4587;4588;5160;5161;5162;5163;19138;19139;44670;44671;44672;44673;44674;49285;49286;49287;49288;49324;49325;49326;49327;144261;144262;144263;144264;144265;151645;151646;151647;177415;177416;177417;177418;177419;177420	4587;5160;19138;44672;49287;49327;144261;151647;177418
ENST00000546361_19_16542378_aTIS_001db3;ENST00000198939_19_16542378_aTIS_001db3;ENST00000546361_19_16542414_5UTR_100db1;ENST00000198939_19_16542414_5UTR_100db1	ENST00000546361_19_16542378_aTIS_001db3;ENST00000198939_19_16542378_aTIS_001db3;ENST00000546361_19_16542414_5UTR_100db1;ENST00000198939_19_16542414_5UTR_100db1	9;9;9;9	9;9;9;9	9;9;9;9	generic|ENST00000546361_19_16542378_aTIS_001db3|ENSG00000085872 ATG NA NA;generic|ENST00000198939_19_16542378_aTIS_001db3|ENSG00000085872 ATG NA NA;generic|ENST00000546361_19_16542414_5UTR_100db1|ENSG00000085872 GTG NA -1 0 +1 [ENST00000546361_19_16542378_	4	9	9	9	12.8	12.8	12.8	103.7	916	916;927;928;939	0	54531	1308800000	39660000	2843200000	42	42				97	13681;13763;14419;15224;16251;19327;19925;21431;27775	True;True;True;True;True;True;True;True;True	13685;13767;14423;15228;16255;19333;19931;21437;27783	65713;66078;66079;66080;66081;69229;69230;73164;73165;73166;73167;73168;73169;73170;73171;77673;77674;77675;77676;77677;77678;77679;91927;91928;91929;91930;94663;94664;94665;94666;101791;101792;131889;131890;131891	88167;88747;88748;93132;98300;98301;98302;98303;98304;98305;98306;98307;98308;98309;98310;98311;98312;98313;98314;98315;104331;104332;104333;104334;104335;104336;104337;104338;104339;122553;125803;125804;125805;125806;133944;133945;174233;174234;174235;174236;174237;174238	88167;88748;93132;98309;104336;122553;125803;133945;174238
ENST00000199320_5_62403709_CDS_010db2;ENST00000199320_5_62403772_aTIS_101db1;ENST00000506390_5_62403772_aTIS_101db1;ENST00000514911_5_62403772_aTIS_101db1	ENST00000199320_5_62403709_CDS_010db2;ENST00000199320_5_62403772_aTIS_101db1;ENST00000506390_5_62403772_aTIS_101db1;ENST00000514911_5_62403772_aTIS_101db1	7;7;6;5	7;7;6;5	7;7;6;5	generic|ENST00000199320_5_62403709_CDS_010db2|ENSG00000086189 CTG NA NA;generic|ENST00000199320_5_62403772_aTIS_101db1|ENSG00000086189 ATG True -1 0 [ENST00000199320_5_62392212_CDS_db1#ENST00000199320_5_62403772_aTIS_db3];generic|ENST00000506390_5_62403772	4	7	7	7	27.1	27.1	27.1	32776	292	292;313;275;154	0	45776	829800000	46100000	1930800000	30	30				98	176;15456;17124;17125;18995;19065;21740	True;True;True;True;True;True;True	178;15460;17128;17129;19001;19071;21746	792;793;794;795;74179;74180;74181;74182;81559;81560;81561;81562;81563;81564;81565;81566;90391;90392;90393;90394;90724;90725;90726;90727;103201;103202;103203;103204;103205;103206;103207;103208	1133;1134;1135;1136;1137;1138;1139;99730;99731;99732;109190;109191;109192;109193;109194;120627;120628;120629;121064;121065;121066;121067;135495;135496;135497;135498;135499;135500;135501;135502	1133;99731;109190;109194;120629;121066;135500
ENST00000199706_16_370218_aTIS_001db3;ENST00000199706_16_370512_5UTR_110db1	ENST00000199706_16_370218_aTIS_001db3;ENST00000199706_16_370512_5UTR_110db1	7;7	7;7	7;7	generic|ENST00000199706_16_370218_aTIS_001db3|ENSG00000086504 ATG NA NA [ENST00000389675_16_370218_aTIS_db3];generic|ENST00000199706_16_370512_5UTR_110db1|ENSG00000086504 CTG NA 0 [ENST00000199706_16_370218_aTIS_db1#ENST00000199706_16_368602_CDS_db1#ENST00	2	7	7	7	41.4	41.4	41.4	30156	256	256;263	0	57727	976640000	81387000	2215100000	29	29				99	3935;11671;15340;16151;24313;24734;28544	True;True;True;True;True;True;True	3937;11675;15344;16155;24320;24741;28552	18512;55484;55485;55486;55487;73674;73675;73676;73677;77248;77249;77250;115481;115482;115483;117421;117422;117423;117424;117425;117426;117427;117428;135311;135312	25718;75856;75857;75858;75859;75860;99065;99066;99067;99068;99069;99070;99071;103749;103750;103751;103752;151856;151857;154451;154452;154453;154454;154455;154456;154457;154458;178578;178579	25718;75858;99066;103751;151856;154452;178578
ENST00000199814_5_150700985_aTIS_101db1;ENST00000199814_5_150701051_5UTR_010db2;ENST00000521594_5_150698571_ntr_100db1;ENST00000522469_5_150698571_ntr_100db1;ENST00000447771_5_150700985_aTIS_101db1	ENST00000199814_5_150700985_aTIS_101db1;ENST00000199814_5_150701051_5UTR_010db2;ENST00000521594_5_150698571_ntr_100db1;ENST00000522469_5_150698571_ntr_100db1;ENST00000447771_5_150700985_aTIS_101db1	2;2;1;1;1	2;2;1;1;1	2;2;1;1;1	generic|ENST00000199814_5_150700985_aTIS_101db1|ENSG00000086589 ATG True -1 0 +1 [ENST00000199814_5_150700985_aTIS_db3];generic|ENST00000199814_5_150701051_5UTR_010db2|ENSG00000086589 TTG NA NA;generic|ENST00000521594_5_150698571_ntr_100db1|ENSG00000086589	5	2	2	2	6.9	6.9	6.9	46895	420	420;442;75;188;371	0.00051962	34437	19339000	879030	39699000	2	2				100	18568;19296	True;True	18574;19302	88222;91773;91774	117762;122362;122363	117762;122362
ENST00000200135_11_113773666_aTIS_001db3;ENST00000200135_11_113773576_CDS_010db2;ENST00000200135_11_113773711_5UTR_100db1;ENST00000538209_11_113773666_aTIS_001db3	ENST00000200135_11_113773666_aTIS_001db3;ENST00000200135_11_113773576_CDS_010db2;ENST00000200135_11_113773711_5UTR_100db1	5;4;4;1	5;4;4;1	5;4;4;1	generic|ENST00000200135_11_113773666_aTIS_001db3|ENSG00000086827 ATG NA NA [ENST00000535142_11_113773666_aTIS_db3];generic|ENST00000200135_11_113773576_CDS_010db2|ENSG00000086827 GTG NA NA;generic|ENST00000200135_11_113773711_5UTR_100db1|ENSG00000086827 CT	4	5	5	5	6	6	6	88828	779	779;749;794;135	0	38.63	211040000	5147200	501720000	18	18				101	1699;2138;18668;18669;20467	True;True;True;True;True	1701;2140;18674;18675;20473	7976;7977;10057;10058;10059;10060;88700;88701;88702;88703;88704;88705;88706;88707;97094;97095;97096;97097	10787;10788;13747;13748;13749;13750;13751;13752;13753;13754;118310;118311;118312;118313;128689;128690;128691;128692	10788;13747;118311;118313;128691
ENST00000450894_17_75724704_aTIS_101db1;ENST00000449880_17_75724704_aTIS_101db1;ENST00000200181_17_75724704_aTIS_101db1;ENST00000584558_17_75731327_ntr_100db1;ENST00000584374_17_75731872_ntr_100db1	ENST00000450894_17_75724704_aTIS_101db1;ENST00000449880_17_75724704_aTIS_101db1;ENST00000200181_17_75724704_aTIS_101db1	37;37;37;5;1	37;37;37;5;1	37;37;37;5;1	generic|ENST00000450894_17_75724704_aTIS_101db1|ENSG00000132470 ATG True 0 -1 [ENST00000488719_22_30578981_ntr_db1#ENST00000580542_17_75731902_ntr_db1#ENST00000635197_17_82093711_CDS_db1#ENST00000599928_19_8728798_ntr_db1#ENST00000579662_17_75724704_aTIS_d	5	37	37	37	31.2	31.2	31.2	195.01	1752	1752;1805;1822;573;296	0	323.31	6915200000	81356000	15830000000	183	183				102	3627;3709;3971;5178;5179;5339;6173;7614;8491;9289;12332;13039;13894;14778;15071;15364;15976;16908;17106;17196;17297;17666;17969;18206;19521;20680;20744;21180;21328;21760;21911;24764;25434;26715;26723;27056;27502	True;True;True;True;True;True;True;True;True;True;True;True;True;True;True;True;True;True;True;True;True;True;True;True;True;True;True;True;True;True;True;True;True;True;True;True;True	3629;3711;3973;5180;5181;5341;6175;7618;8495;9293;12336;13043;13898;14782;15075;15368;15980;16912;17110;17200;17301;17669;17973;18211;19527;20686;20750;21186;21334;21766;21917;24771;25441;26722;26730;27064;27510	17157;17158;17522;17523;18658;23935;23936;23937;23938;23939;24865;24866;24867;24868;29042;29043;29044;36039;36040;36041;36042;40255;40256;40257;44180;44181;44182;44183;58724;58725;58726;58727;58728;58729;58730;58731;62558;62559;66699;70945;70946;70947;70948;70949;70950;70951;70952;72347;72348;72349;72350;72351;72352;72353;72354;72355;72356;73768;73769;73770;73771;76497;76498;76499;76500;80597;805…	23939;24473;24474;24475;25867;32793;32794;34211;34212;34213;34214;34215;34216;34217;40201;40202;49985;49986;49987;55495;55496;60139;60140;60141;60142;79665;79666;79667;84198;84199;89641;95505;95506;95507;95508;95509;95510;95511;95512;95513;95514;95515;95516;97325;97326;97327;97328;97329;97330;97331;97332;97333;97334;97335;97336;99206;99207;99208;99209;99210;99211;99212;99213;99214;102728;102729;1…	23939;24474;25867;32793;32794;34212;40201;49985;55496;60139;79667;84199;89641;95510;97326;99207;102733;107878;109122;109520;110167;112335;114154;115491;123670;129961;130310;132534;133390;135644;136340;154596;158716;167494;167558;169727;172333
ENST00000200457_7_100867498_aTIS_101db1	ENST00000200457_7_100867498_aTIS_101db1	3	3	3	generic|ENST00000200457_7_100867498_aTIS_101db1|ENSG00000087077 ATG True 0 [ENST00000619988_7_100868159_CDS_db1#ENST00000619988_7_100868165_CDS_db1#ENST00000200457_7_100868159_CDS_db1#ENST00000200457_7_100872706_CDS_db1#ENST00000619988_7_100870421_3UTR_db1	1	3	3	3	13.7	13.7	13.7	50287	476	476	0	62824	863630000	41125000	1917000000	20	20				103	6873;7668;8065	True;True;True	6876;7672;8069	32265;32266;32267;32268;36315;36316;36317;36318;38100;38101;38102;38103;38104;38105;38106;38107	44751;44752;44753;44754;44755;50376;50377;50378;50379;50380;50381;50382;52590;52591;52592;52593;52594;52595;52596;52597	44754;50376;52592
ENST00000371335_X_120469169_aTIS_001db3;ENST00000200639_X_120469169_aTIS_001db3;ENST00000434600_X_120469169_aTIS_001db3;ENST00000371335_X_120469220_5UTR_100db1;ENST00000200639_X_120469220_5UTR_100db1;ENST00000434600_X_120469220_5UTR_100db1;ENST00000371335_X_120469229_5UTR_010db2	ENST00000371335_X_120469169_aTIS_001db3;ENST00000200639_X_120469169_aTIS_001db3;ENST00000434600_X_120469169_aTIS_001db3;ENST00000371335_X_120469220_5UTR_100db1;ENST00000200639_X_120469220_5UTR_100db1;ENST00000434600_X_120469220_5UTR_100db1;ENST00000371335_X_120469229_5UTR_010db2	2;2;2;2;2;2;2	2;2;2;2;2;2;2	2;2;2;2;2;2;2	generic|ENST00000371335_X_120469169_aTIS_001db3|ENSG00000005893 ATG NA NA;generic|ENST00000200639_X_120469169_aTIS_001db3|ENSG00000005893 ATG NA NA;generic|ENST00000434600_X_120469169_aTIS_001db3|ENSG00000005893 ATG NA NA;generic|ENST00000371335_X_12046922	7	2	2	2	4.9	4.9	4.9	44955	410	410;410;411;427;427;428;430	0.00030989	65662	311870000	16414000	724550000	9	9				104	7118;10880	True;True	7121;10884	33617;33618;33619;33620;51658;51659;51660;51661	46549;46550;70667;70668;70669;70670;70671;70672;70673	46549;70670
ENST00000588359_19_55080494_aTIS_100db1;ENST00000587786_19_55078126_aTIS_001db3;ENST00000586329_19_55072198_aTIS_101db1;ENST00000245618_19_55080494_aTIS_101db1;ENST00000201647_19_55076445_aTIS_101db1	ENST00000588359_19_55080494_aTIS_100db1;ENST00000587786_19_55078126_aTIS_001db3;ENST00000586329_19_55072198_aTIS_101db1;ENST00000245618_19_55080494_aTIS_101db1;ENST00000201647_19_55076445_aTIS_101db1	1;1;1;1;1	1;1;1;1;1	1;1;1;1;1	generic|ENST00000588359_19_55080494_aTIS_100db1|ENSG00000131037 ATG no_data NA;generic|ENST00000587786_19_55078126_aTIS_001db3|ENSG00000131037 ATG NA NA;generic|ENST00000586329_19_55072198_aTIS_101db1|ENSG00000131037 ATG no_data NA [ENST00000586329_19_5507	5	1	1	1	3.2	3.2	3.2	46106	409	409;428;548;596;723	0	10665	107600000	4678100	220490000	4	4				105	21295	TRUE	21301	101096;101097;101098;101099;101100;101101	133171;133172;133173;133174	133171
ENST00000202017_20_31951961_aTIS_111db1	ENST00000202017_20_31951961_aTIS_111db1	2	2	2	generic|ENST00000202017_20_31951961_aTIS_111db1|ENSG00000088356 ATG True -1 0 +1 [ENST00000202017_20_31951916_CDS_db1#ENST00000202017_20_31950378_CDS_db1#ENST00000202017_20_31951961_aTIS_db2#ENST00000202017_20_31951961_aTIS_db3]	1	2	2	2	21.1	21.1	21.1	15511	133	133	0	86534	77789000	9723600	178910000	9	9				106	14170;28698	True;True	14174;28706	68084;68085;68086;68087;136067;136068;136069;136070	91444;91445;91446;91447;91448;179540;179541;179542;179543	91445;179540
ENST00000202773_12_112408656_aTIS_101db1;ENST00000424576_12_112409431_5UTR_010db2;ENST00000456481_7_137721987_ntr_100db1;ENST00000466377_4_65573534_ntr_010db2;ENST00000466377_4_65573498_ntr_100db1;ENST00000553205_12_112406339_ntr_100db1;ENST00000454924_7_64142362_ntr_100db1;ENST00000443382_X_16198913_ntr_100db1;ENST00000546368_12_112408332_ntr_100db1;ENST00000605661_15_41718612_ntr_100db1;ENST000…	ENST00000202773_12_112408656_aTIS_101db1;ENST00000424576_12_112409431_5UTR_010db2;ENST00000456481_7_137721987_ntr_100db1	24;23;17;9;9;8;5;4;3;3;3;1;1;1	24;23;17;9;9;8;5;4;3;3;3;1;1;1	24;23;17;9;9;8;5;4;3;3;3;1;1;1	generic|ENST00000202773_12_112408656_aTIS_101db1|ENSG00000089009 ATG False -1 0 +1 [ENST00000605661_15_41718447_ntr_db1#ENST00000466377_4_65573879_ntr_db1#ENST00000466377_4_65573912_ntr_db1#ENST00000553205_12_112405334_ntr_db1#ENST00000489915_18_6462341_nt	14	24	24	24	59.7	59.7	59.7	32728	288	288;295;271;162;174;106;168;161;66;80;80;36;36;105	0	188.64	29931000000	2302400000	70562000000	238	238				107	683;1059;2165;2438;4221;6193;8899;8900;9064;9065;9066;9580;9581;10259;12645;12899;19513;20074;23368;24047;26377;26378;28285;29055	True;True;True;True;True;True;True;True;True;True;True;True;True;True;True;True;True;True;True;True;True;True;True;True	685;1061;2167;2440;4223;6195;8903;8904;9068;9069;9070;9584;9585;10263;12649;12903;19519;20080;23375;24054;26384;26385;28293;29063	3198;3199;5017;5018;5019;5020;5021;10184;10185;10186;10187;11495;11496;11497;11498;19832;19833;19834;19835;19836;19837;19838;19839;29141;29142;29143;29144;42342;42343;42344;42345;42346;42347;42348;42349;42350;42351;42352;42353;43118;43119;43120;43121;43122;43123;43124;43125;43126;43127;43128;43129;43130;43131;45564;45565;45566;45567;45568;45569;45570;45571;48702;48703;48704;48705;48706;60377;6037…	4529;6946;6947;6948;6949;6950;6951;6952;6953;6954;6955;6956;6957;6958;6959;6960;6961;6962;6963;6964;6965;6966;6967;6968;6969;6970;13958;13959;13960;13961;13962;13963;13964;13965;13966;13967;13968;13969;13970;13971;13972;15758;15759;15760;15761;15762;15763;15764;15765;15766;15767;15768;15769;27379;27380;27381;27382;27383;27384;27385;27386;27387;40311;40312;40313;40314;40315;40316;40317;40318;40319…	4529;6961;13959;15769;27387;40316;57953;57958;58854;58857;58859;62029;62032;66663;81551;82916;123637;126626;144911;150157;165137;165154;176937;182016
ENST00000202816_20_13783140_aTIS_111db1;ENST00000617257_20_13782513_aTIS_101db1	ENST00000202816_20_13783140_aTIS_111db1;ENST00000617257_20_13782513_aTIS_101db1	4;2	4;2	4;2	generic|ENST00000202816_20_13783140_aTIS_111db1|ENSG00000089048 ATG False -1 [ENST00000202816_20_13782996_CDS_db1#ENST00000202816_20_13783140_aTIS_db2#ENST00000202816_20_13783140_aTIS_db3];generic|ENST00000617257_20_13782513_aTIS_101db1|ENSG00000089048 ATG	2	4	4	4	5.1	5.1	5.1	98795	851	851;456	0	16133	256680000	6754700	621750000	13	13				108	3116;6922;7903;11451	True;True;True;True	3118;6925;7907;11455	14492;14493;14494;14495;32481;32482;32483;37429;37430;37431;37432;54340;54341;54342;54343	20011;20012;20013;20014;20015;20016;45043;45044;45045;51806;74237;74238;74239;74240	20016;45043;51806;74240
ENST00000466974_20_5950465_ntr_100db1;ENST00000203001_20_5950405_aTIS_001db3;ENST00000203001_20_5950414_5UTR_010db2;ENST00000203001_20_5950486_5UTR_100db1	ENST00000466974_20_5950465_ntr_100db1;ENST00000203001_20_5950405_aTIS_001db3;ENST00000203001_20_5950414_5UTR_010db2;ENST00000203001_20_5950486_5UTR_100db1	2;2;2;2	2;2;2;2	2;2;2;2	generic|ENST00000466974_20_5950465_ntr_100db1|ENSG00000089195 GTG NA 0 +1 [ENST00000466974_20_5950414_ntr_db1#ENST00000466974_20_5950330_ntr_db1#ENST00000466974_20_5943646_ntr_db1#ENST00000466974_20_5943592_ntr_db1];generic|ENST00000203001_20_5950405_aTIS_	4	2	2	2	6.4	6.4	6.4	47.26	420	420;497;500;524	0	95171	79135000	3297300	179250000	5	5				109	13477;22023	True;True	13481;22030	64685;64686;64687;64688;104473;104474;104475;104476	86758;136872;136873;136874;136875	86758;136873
ENST00000203407_3_48609620_aTIS_101db1;ENST00000203407_3_48609623_5UTR_010db2;ENST00000480561_3_48600714_ntr_100db1	ENST00000203407_3_48609620_aTIS_101db1;ENST00000203407_3_48609623_5UTR_010db2	14;14;6	14;14;6	14;14;6	generic|ENST00000203407_3_48609620_aTIS_101db1|ENSG00000010256 ATG True -1 0 +1 [ENST00000471189_3_48600714_ntr_db1#ENST00000467690_3_48604378_ntr_db1#ENST00000467690_3_48605781_ntr_db1#ENST00000203407_3_48609620_aTIS_db3];generic|ENST00000203407_3_4860962	3	14	14	14	38.5	38.5	38.5	52645	480	480;481;157	0	152.57	3437200000	143220000	7715800000	110	110				110	388;3602;4768;8795;9392;10872;13897;18228;18337;18997;19172;20903;22128;22651	True;True;True;True;True;True;True;True;True;True;True;True;True;True	390;3604;4770;8799;9396;10876;13901;18233;18343;19003;19178;20909;22135;22658	1796;1797;1798;1799;1800;1801;1802;1803;17047;17048;17049;17050;17051;17052;17053;17054;17055;17056;17057;17058;22143;22144;22145;22146;22147;22148;22149;41804;41805;41806;44692;51615;51616;51617;51618;66711;66712;66713;66714;86634;86635;86636;86637;86638;86639;86640;86641;87145;87146;87147;87148;87149;87150;87151;87152;87153;90399;90400;90401;90402;90403;90404;90405;90406;91227;91228;91229;91230…	2744;2745;2746;2747;2748;2749;2750;23766;23767;23768;23769;23770;23771;23772;23773;23774;23775;23776;23777;23778;30306;30307;30308;57322;57323;60872;70604;70605;70606;89653;89654;89655;89656;115634;115635;115636;115637;115638;115639;115640;115641;115642;115643;115644;115645;115646;116323;116324;116325;116326;116327;116328;116329;116330;116331;116332;116333;116334;116335;116336;116337;120632;12063…	2746;23767;30308;57323;60872;70604;89654;115636;116326;120632;121687;131042;137658;140695
ENST00000456883_12_132822128_aTIS_101db1;ENST00000204726_12_132822128_aTIS_101db1;ENST00000545875_12_132822128_aTIS_101db1	ENST00000456883_12_132822128_aTIS_101db1;ENST00000204726_12_132822128_aTIS_101db1;ENST00000545875_12_132822128_aTIS_101db1	5;5;4	5;5;4	5;5;4	generic|ENST00000456883_12_132822128_aTIS_101db1|ENSG00000090615 ATG no_data NA [ENST00000456883_12_132822128_aTIS_db3];generic|ENST00000204726_12_132822128_aTIS_101db1|ENSG00000090615 ATG no_data NA [ENST00000450791_12_132822128_aTIS_db1#ENST00000450791_1	3	5	5	5	4	4	4	155.68	1390	1390;1498;1134	0	19512	373730000	4791400	890180000	11	11				111	2698;8922;10283;16360;21124	True;True;True;True;True	2700;8926;10287;16364;21130	12659;12660;12661;42458;42459;42460;42461;48842;48843;48844;48845;78140;78141;78142;78143;78144;78145;78146;78147;100288;100289;100290;100291	17334;58082;58083;58084;66848;66849;104935;104936;104937;132320;132321;132322;132323	17334;58083;66849;104936;132322
ENST00000447066_16_74607094_aTIS_101db1;ENST00000205061_16_74607094_aTIS_101db1;ENST00000205061_16_74503746_CDS_010db2;ENST00000627032_16_74607094_aTIS_101db1;ENST00000563646_16_74463437_ntr_100db1;ENST00000567951_16_74607094_aTIS_101db1;ENST00000561481_16_74465747_ntr_100db1	ENST00000447066_16_74607094_aTIS_101db1;ENST00000205061_16_74607094_aTIS_101db1;ENST00000205061_16_74503746_CDS_010db2;ENST00000627032_16_74607094_aTIS_101db1	20;20;19;13;3;2;1	20;20;19;13;3;2;1	20;20;19;13;3;2;1	generic|ENST00000447066_16_74607094_aTIS_101db1|ENSG00000090863 ATG True -1 0 [ENST00000567951_16_74477440_CDS_db1#ENST00000221232_19_54142948_5UTR_db1#ENST00000447066_16_74607094_aTIS_db3];generic|ENST00000205061_16_74607094_aTIS_101db1|ENSG00000090863 AT	7	20	20	20	19	19	19	135.99	1192	1192;1203;1017;698;145;305;101	0	143.01	1541800000	24474000	3607500000	67	67				112	357;1129;1503;2785;5002;6623;8620;10135;11055;13580;13975;14809;15366;16848;16896;17595;17982;18184;24359;24557	True;True;True;True;True;True;True;True;True;True;True;True;True;True;True;True;True;True;True;True	359;1131;1505;2787;5004;6625;8624;10139;11059;13584;13979;14813;15370;16852;16900;17598;17986;18189;24366;24564	1654;1655;1656;1657;1658;1659;1660;5366;5367;5368;5369;7065;7066;7067;7068;13052;13053;13054;23194;23195;23196;23197;31035;31036;31037;31038;31039;31040;31041;31042;40963;40964;40965;40966;48129;48130;48131;48132;52459;52460;65215;65216;65217;65218;65219;65220;65221;65222;67267;71107;71108;71109;71110;73776;73777;73778;73779;80353;80354;80355;80356;80549;80550;80551;80552;80553;80554;83653;83654;…	2548;2549;2550;7353;7354;7355;7356;9600;9601;9602;9603;18017;18018;31693;31694;42944;42945;42946;42947;42948;42949;42950;42951;42952;56355;56356;65711;65712;71766;71767;71768;87503;87504;87505;87506;87507;87508;87509;87510;90436;95740;99224;99225;99226;99227;99228;99229;99230;99231;99232;99233;99234;107592;107593;107820;107821;111957;114201;115326;152127;152128;152129;152130;152131;153528;153529;…	2548;7353;9601;18017;31693;42950;56356;65712;71766;87510;90436;95740;99233;107592;107820;111957;114201;115326;152129;153529
ENST00000205402_7_107902334_CDS_010db2;ENST00000437604_7_107891251_aTIS_101db1;ENST00000440410_7_107891251_aTIS_101db1;ENST00000205402_7_107891251_aTIS_101db1;ENST00000450038_7_107891251_aTIS_001db3;ENST00000451081_7_107891251_aTIS_001db3;ENST00000478414_7_107904972_ntr_100db1	ENST00000205402_7_107902334_CDS_010db2;ENST00000437604_7_107891251_aTIS_101db1;ENST00000440410_7_107891251_aTIS_101db1;ENST00000205402_7_107891251_aTIS_101db1	13;13;13;13;2;2;1	13;13;13;13;2;2;1	13;13;13;13;2;2;1	generic|ENST00000205402_7_107902334_CDS_010db2|ENSG00000091140 ATT NA NA;generic|ENST00000437604_7_107891251_aTIS_101db1|ENSG00000091140 ATG True +1 0 -1 [ENST00000437604_7_107891251_aTIS_db3];generic|ENST00000440410_7_107891251_aTIS_101db1|ENSG00000091140	7	13	13	13	39.1	39.1	39.1	46876	440	440;461;486;509;114;115;135	0	119.57	6349900000	352770000	14795000000	111	111				113	1456;1457;1610;3747;5818;7047;7885;10893;14374;18811;25515;25914;26471	True;True;True;True;True;True;True;True;True;True;True;True;True	1458;1459;1612;3749;5820;7050;7889;10897;14378;18817;25522;25921;26478	6843;6844;6845;6846;6847;6848;6849;6850;6851;6852;6853;6854;6855;6856;6857;7540;7541;7542;7543;7544;7545;7546;7547;17692;17693;17694;17695;27079;27080;27081;27082;33131;33132;33133;33134;37305;37306;37307;37308;51722;51723;51724;51725;51726;51727;51728;51729;69034;69035;69036;89370;89371;89372;89373;121013;121014;121015;121016;121017;121018;121019;122987;122988;122989;122990;122991;122992;125723;…	9278;9279;9280;9281;9282;9283;9284;9285;9286;9287;9288;9289;9290;9291;9292;10164;10165;10166;10167;10168;10169;10170;10171;10172;10173;10174;10175;10176;10177;10178;10179;10180;10181;10182;10183;10184;24701;24702;24703;24704;37150;37151;37152;45839;45840;45841;45842;51691;51692;51693;51694;51695;70731;70732;70733;70734;70735;70736;70737;70738;70739;70740;70741;70742;70743;70744;70745;70746;70747;…	9288;9292;10167;24701;37151;45842;51693;70736;92843;119143;159180;162105;165774
ENST00000206020_17_4967804_aTIS_111db1	ENST00000206020_17_4967804_aTIS_111db1	3	3	3	generic|ENST00000206020_17_4967804_aTIS_111db1|ENSG00000091640 ATG True -1 0 +1 [ENST00000573366_17_4960248_CDS_db1#ENST00000573366_17_4960547_aTIS_db1#ENST00000573805_17_4960788_ntr_db1#ENST00000573366_17_4960788_5UTR_db1#ENST00000206020_17_4967804_aTIS_d	1	3	3	3	15.4	15.4	15.4	26034	227	227	0.00028082	46177	34120000	2843300	75947000	5	5				114	379;380;25234	True;True;True	381;382;25241	1767;1768;1769;1770;1771;1772;119722	2692;2693;2694;2695;157480	2694;2695;157480
ENST00000206451_14_24136263_aTIS_111db1;ENST00000561435_14_24136263_aTIS_101db1;ENST00000382708_14_24136263_aTIS_101db1;ENST00000558112_14_24137520_aTIS_101db1;ENST00000561059_14_24136269_ntr_100db1;ENST00000561059_14_24137717_ntr_100db1	ENST00000206451_14_24136263_aTIS_111db1;ENST00000561435_14_24136263_aTIS_101db1;ENST00000382708_14_24136263_aTIS_101db1	11;10;10;3;1;1	11;10;10;3;1;1	11;10;10;3;1;1	generic|ENST00000206451_14_24136263_aTIS_111db1|ENSG00000092010 ATG True +1 0 -1 [ENST00000559123_14_24138781_CDS_db1#ENST00000206451_14_24138781_CDS_db1#ENST00000558112_14_24138781_3UTR_db1#ENST00000561435_14_24138781_3UTR_db1#ENST00000559741_14_24138757_	6	11	11	11	39.8	39.8	39.8	28723	249	249;233;250;114;45;61	0	106.39	5759400000	383960000	12378000000	124	124				115	1871;1872;4520;11144;11571;12390;14063;18366;23800;25596;25708	True;True;True;True;True;True;True;True;True;True;True	1873;1874;4522;11148;11575;12394;14067;18372;23807;25603;25715	8747;8748;8749;8750;8751;8752;8753;8754;8755;8756;8757;8758;21100;21101;52853;52854;52855;52856;54877;54878;54879;54880;54881;59010;59011;59012;59013;67594;67595;67596;67597;67598;67599;67600;67601;87265;87266;87267;87268;112719;112720;112721;112722;121383;121384;121385;121386;121892;121893;121894;121895;121896;121897;121898;121899;121900;121901;121902;121903;121904;121905	11845;11846;11847;11848;11849;11850;11851;11852;11853;11854;11855;11856;11857;11858;11859;11860;11861;11862;11863;11864;11865;11866;11867;29069;72220;72221;74903;74904;74905;74906;74907;74908;74909;74910;74911;74912;74913;74914;74915;74916;74917;74918;74919;74920;74921;74922;74923;79985;79986;79987;79988;79989;79990;79991;79992;79993;79994;79995;79996;90796;90797;90798;90799;90800;90801;90802;908…	11845;11860;29069;72220;74905;79989;90800;116512;147907;159679;160486
ENST00000206542_14_20454683_aTIS_101db1	ENST00000206542_14_20454683_aTIS_101db1	3	3	3	generic|ENST00000206542_14_20454683_aTIS_101db1|ENSG00000092094 ATG no_data NA [ENST00000206542_14_20454683_aTIS_db3]	1	3	3	3	16.7	16.7	16.7	36426	335	335	0	83959	71382000	3757000	174750000	15	15				116	2503;7694;19486	True;True;True	2505;7698;19492	11802;11803;11804;11805;36431;36432;36433;92694;92695;92696;92697	16269;16270;16271;16272;50532;50533;123464;123465;123466;123467;123468;123469;123470;123471;123472	16269;50532;123464
ENST00000209873_12_53321465_aTIS_001db3;ENST00000209873_12_53321480_5UTR_100db1;ENST00000209873_12_53321603_5UTR_010db2;ENST00000550286_12_53315753_aTIS_101db1;ENST00000394384_12_53321465_aTIS_001db3;ENST00000394384_12_53321480_5UTR_100db1	ENST00000209873_12_53321465_aTIS_001db3;ENST00000209873_12_53321480_5UTR_100db1;ENST00000209873_12_53321603_5UTR_010db2;ENST00000550286_12_53315753_aTIS_101db1;ENST00000394384_12_53321465_aTIS_001db3;ENST00000394384_12_53321480_5UTR_100db1	11;11;11;9;9;9	11;11;11;9;9;9	11;11;11;9;9;9	generic|ENST00000209873_12_53321465_aTIS_001db3|ENSG00000094914 ATG NA NA;generic|ENST00000209873_12_53321480_5UTR_100db1|ENSG00000094914 CTG NA 0 +1 [ENST00000209873_12_53321465_aTIS_db1];generic|ENST00000209873_12_53321603_5UTR_010db2|ENSG00000094914 TTG	6	11	11	11	24.2	24.2	24.2	59573	546	546;551;592;422;513;518	0	50897	564620000	19470000	1333600000	30	30				117	4991;6055;6438;7864;9413;10380;15407;15724;23620;27154;27857	True;True;True;True;True;True;True;True;True;True;True	4993;6057;6440;7868;9417;10384;15411;15728;23627;27162;27865	23150;23151;23152;23153;28435;30220;30221;30222;30223;37192;44777;44778;44779;44780;49373;49374;49375;49376;73964;73965;73966;73967;73968;73969;73970;73971;75341;75342;111775;111776;111777;111778;128966;128967;128968;128969;132257;132258;132259;132260	31616;39300;41766;41767;41768;41769;51554;61017;61018;61019;61020;61021;61022;61023;61024;61025;61026;61027;61028;67489;99454;99455;99456;101237;101238;146591;146592;146593;170421;174701;174702	31616;39300;41769;51554;61027;67489;99454;101238;146592;170421;174702
ENST00000209875_12_54257650_aTIS_001db3;ENST00000209875_12_54280052_5UTR_100db1;ENST00000209875_12_54280079_5UTR_010db2	ENST00000209875_12_54257650_aTIS_001db3;ENST00000209875_12_54280052_5UTR_100db1;ENST00000209875_12_54280079_5UTR_010db2	2;2;2	2;2;2	2;2;2	generic|ENST00000209875_12_54257650_aTIS_001db3|ENSG00000094916 ATG NA NA [ENST00000439541_12_54257650_aTIS_db3#ENST00000550411_12_54257650_aTIS_db3];generic|ENST00000209875_12_54280052_5UTR_100db1|ENSG00000094916 AGG NA -1 +1 [ENST00000209875_12_54257650_	3	2	2	2	12.6	12.6	12.6	22225	191	191;220;229	0	77161	56102000	5610200	88082000	5	5				118	7858;10103	True;True	7862;10107	37173;47986;47987;47988;47989	51522;51523;65473;65474;65475;65476	51522;65473
ENST00000210060_19_12681754_CDS_010db2;ENST00000210060_19_12681766_aTIS_101db1;ENST00000614126_19_12681766_aTIS_100db1;ENST00000351660_19_12681766_aTIS_101db1;ENST00000594424_19_12681113_aTIS_001db3;ENST00000594424_19_12681155_5UTR_100db1;ENST00000593473_19_12681754_ntr_100db1;ENST00000601639_19_12681766_aTIS_101db1;ENST00000595100_19_12681766_aTIS_001db3;ENST00000595912_19_12681766_aTIS_101db1;E…	ENST00000210060_19_12681754_CDS_010db2;ENST00000210060_19_12681766_aTIS_101db1;ENST00000614126_19_12681766_aTIS_100db1;ENST00000351660_19_12681766_aTIS_101db1;ENST00000594424_19_12681113_aTIS_001db3;ENST00000594424_19_12681155_5UTR_100db1	7;7;5;4;4;4;3;3;3;3;3;2;1	7;7;5;4;4;4;3;3;3;3;3;2;1	7;7;5;4;4;4;3;3;3;3;3;2;1	generic|ENST00000210060_19_12681754_CDS_010db2|ENSG00000095059 CTG NA NA;generic|ENST00000210060_19_12681766_aTIS_101db1|ENSG00000095059 ATG False -1 0 [ENST00000594424_19_12680316_CDS_db1#ENST00000376781_1_217850575_ntr_db1#ENST00000594424_19_12679664_CDS	13	7	7	7	25.8	25.8	25.8	40584	365	365;369;370;322;327;341;124;132;132;139;277;158;108	0	57061	292160000	13913000	730280000	28	28				119	1430;2590;3750;8627;14926;19054;27818	True;True;True;True;True;True;True	1432;2592;3752;8631;14930;19060;27826	6738;6739;6740;6741;12180;12181;12182;12183;17700;17701;17702;17703;41000;41001;41002;71605;90659;90660;90661;90662;132079;132080;132081;132082	9093;9094;9095;9096;9097;16741;16742;16743;16744;16745;24716;56411;56412;96370;120990;120991;174503;174504;174505;174506;174507;174508;174509;174510;174511;174512;174513;174514	9094;16742;24716;56411;96370;120990;174509
ENST00000210313_9_120842909_aTIS_101db1;ENST00000373904_9_120842909_aTIS_101db1;ENST00000210313_9_120831945_CDS_010db2;ENST00000476949_9_120842909_aTIS_101db1;ENST00000471789_9_120833431_ntr_100db1	ENST00000210313_9_120842909_aTIS_101db1;ENST00000373904_9_120842909_aTIS_101db1;ENST00000210313_9_120831945_CDS_010db2	10;9;6;2;2	10;9;6;2;2	10;9;6;2;2	generic|ENST00000210313_9_120842909_aTIS_101db1|ENSG00000095261 ATG no_data NA [ENST00000210313_9_120842909_aTIS_db3];generic|ENST00000373904_9_120842909_aTIS_101db1|ENSG00000095261 ATG no_data NA [ENST00000373904_9_120842909_aTIS_db3];generic|ENST00000210	5	10	10	10	26	26	26	56195	504	504;461;398;72;86	0	148.64	1473000000	52608000	3485700000	61	61				120	1374;7161;7402;11199;14586;15663;18190;18191;24067;25816	True;True;True;True;True;True;True;True;True;True	1376;7164;7405;11203;14590;15667;18195;18196;24074;25823	6484;6485;6486;6487;6488;6489;6490;33813;33814;33815;33816;35035;35036;53133;53134;53135;53136;70038;70039;70040;70041;70042;70043;70044;70045;75088;75089;75090;75091;75092;75093;86428;86429;86430;86431;86432;86433;86434;86435;114326;114327;114328;114329;122380;122381;122382;122383	8720;8721;8722;8723;8724;8725;8726;8727;8728;8729;46891;46892;48563;48564;72665;72666;72667;72668;72669;72670;94296;94297;94298;94299;94300;94301;94302;94303;94304;94305;94306;94307;94308;94309;94310;94311;94312;100907;100908;100909;115357;115358;115359;150280;150281;150282;150283;150284;150285;150286;150287;150288;150289;150290;150291;161317;161318;161319;161320;161321;161322;161323;161324;161325	8722;46891;48563;72665;94299;100907;115357;115358;150289;161319
ENST00000210444_9_98056809_aTIS_111db1;ENST00000480925_9_98056821_ntr_100db1	ENST00000210444_9_98056809_aTIS_111db1	7;1	7;1	7;1	generic|ENST00000210444_9_98056809_aTIS_111db1|ENSG00000095380 ATG True 0 -1 [ENST00000210444_9_98056821_CDS_db1#ENST00000210444_9_98056809_aTIS_db2#ENST00000210444_9_98056809_aTIS_db3]	2	7	7	7	29.2	29.2	29.2	40307	359	359;123	0	29793	465020000	29064000	1070400000	36	36				121	7904;7928;8346;11766;12161;14279;26298	True;True;True;True;True;True;True	7908;7932;8350;11770;12165;14283;26305	37433;37535;37536;37537;37538;39582;39583;39584;39585;39586;39587;39588;39589;55921;55922;55923;55924;57798;57799;57800;57801;68587;68588;68589;68590;68591;68592;68593;68594;124874;124875;124876;124877	51807;51903;51904;51905;51906;54714;54715;54716;54717;54718;54719;54720;54721;54722;54723;54724;76405;78502;78503;78504;92200;92201;92202;92203;92204;92205;92206;164519;164520;164521;164522;164523;164524;164525;164526;164527	51807;51903;54717;76405;78502;92204;164526
ENST00000211287_6_36130667_CDS_010db2;ENST00000211287_6_36130583_aTIS_101db1;ENST00000373766_6_36130583_aTIS_101db1	ENST00000211287_6_36130667_CDS_010db2;ENST00000211287_6_36130583_aTIS_101db1	6;6;2	6;6;2	6;6;2	generic|ENST00000211287_6_36130667_CDS_010db2|ENSG00000156711 ACG NA NA;generic|ENST00000211287_6_36130583_aTIS_101db1|ENSG00000156711 ATG True 0 -1 [ENST00000211287_6_36136526_CDS_db1#ENST00000211287_6_36130583_aTIS_db3]	3	6	6	6	19.3	19.3	19.3	38808	337	337;365;257	0	20199	215380000	10769000	493820000	17	17				122	4156;7211;11863;16844;23551;28505	True;True;True;True;True;True	4158;7214;11867;16848;23558;28513	19540;19541;34098;34099;34100;34101;56346;56347;56348;56349;80329;80330;80331;80332;111444;111445;111446;135133;135134;135135;135136	27050;27051;47273;47274;47275;47276;76874;76875;76876;76877;76878;107570;107571;107572;146043;178289;178290	27050;47273;76876;107570;146043;178290
ENST00000375976_6_31651763_aTIS_001db3;ENST00000375964_6_31651763_aTIS_101db1;ENST00000211379_6_31652548_5UTR_100db1;ENST00000439687_6_31651763_aTIS_001db3;ENST00000439687_6_31652548_5UTR_100db1;ENST00000362049_6_31651733_CDS_010db2;ENST00000362049_6_31651763_aTIS_001db3;ENST00000362049_6_31652548_5UTR_100db1;ENST00000462875_6_31641901_ntr_100db1	ENST00000375976_6_31651763_aTIS_001db3;ENST00000375964_6_31651763_aTIS_101db1;ENST00000211379_6_31652548_5UTR_100db1;ENST00000439687_6_31651763_aTIS_001db3;ENST00000439687_6_31652548_5UTR_100db1;ENST00000362049_6_31651733_CDS_010db2;ENST00000362049_6_31651763_aTIS_001db3;ENST00000362049_6_31652548_5UTR_100db1	16;16;16;15;15;15;15;15;2	16;16;16;15;15;15;15;15;2	16;16;16;15;15;15;15;15;2	generic|ENST00000375976_6_31651763_aTIS_001db3|ENSG00000204463 ATG NA NA [ENST00000211379_6_31651763_aTIS_db3];generic|ENST00000375964_6_31651763_aTIS_101db1|ENSG00000204463 ATG True -1 0 +1 [ENST00000375964_6_31651763_aTIS_db3];generic|ENST00000211379_6_3	9	16	16	16	20.3	20.3	20.3	118.69	1126	1126;1132;1172;903;949;1067;1077;1123;87	0	91103	2159100000	67472000	5042000000	70	70				123	91;1900;4643;14921;15427;16487;16558;17290;17647;21996;23853;24599;26127;26323;26324;27628	True;True;True;True;True;True;True;True;True;True;True;True;True;True;True;True	91;1902;4645;14925;15431;16491;16562;17294;17650;22003;23860;24606;26134;26330;26331;27636	431;432;433;434;8875;8876;8877;8878;8879;8880;8881;8882;21617;21618;21619;71581;71582;71583;71584;74064;74065;74066;74067;78677;78678;78679;78982;82265;82266;82267;82268;82269;82270;82271;82272;83869;83870;83871;83872;104359;104360;104361;104362;104363;104364;104365;112974;112975;112976;112977;116799;116800;116801;116802;124066;124067;124068;125037;125038;125039;125040;125041;131167;131168;131169…	624;12008;12009;12010;12011;12012;12013;12014;12015;12016;12017;12018;12019;12020;29648;96338;96339;96340;96341;99574;99575;99576;99577;99578;99579;105567;105568;105569;105917;110090;110091;110092;110093;110094;110095;110096;110097;112242;112243;112244;112245;136737;136738;136739;136740;136741;148279;148280;148281;153687;153688;153689;163533;163534;163535;164809;164810;164811;164812;173228;173229…	624;12013;29648;96338;99577;105567;105917;110091;112245;136737;148281;153688;163534;164810;164811;173233
ENST00000372755_10_73998208_aTIS_101db1;ENST00000211998_10_73998208_aTIS_101db1;ENST00000624354_10_73998208_aTIS_101db1	ENST00000372755_10_73998208_aTIS_101db1;ENST00000211998_10_73998208_aTIS_101db1	27;27;2	27;27;2	27;27;2	generic|ENST00000372755_10_73998208_aTIS_101db1|ENSG00000035403 ATG True 0 -1 [ENST00000372755_10_73998208_aTIS_db3];generic|ENST00000211998_10_73998208_aTIS_101db1|ENSG00000035403 ATG True 0 -1 [ENST00000211998_10_73998208_aTIS_db3]	3	27	27	27	33.8	33.8	33.8	116.72	1066	1066;1134;57	0	240.21	3914300000	52191000	9167100000	162	162				124	279;687;1054;1236;1241;1242;2050;4340;4422;7114;7530;7812;8153;10924;11116;13724;15270;17339;17618;19151;20441;22562;24101;25412;25913;26666;26837	True;True;True;True;True;True;True;True;True;True;True;True;True;True;True;True;True;True;True;True;True;True;True;True;True;True;True	281;689;1056;1238;1243;1244;2052;4342;4424;7117;7533;7816;8157;10928;11120;13728;15274;17343;17621;19157;20447;22569;24108;25419;25920;26673;26844	1296;1297;1298;1299;3211;4992;4993;4994;4995;4996;4997;4998;4999;5903;5904;5905;5906;5920;5921;5922;5923;5924;9665;9666;9667;9668;20360;20361;20362;20363;20704;20705;20706;20707;33597;33598;33599;33600;35608;35609;35610;36966;36967;36968;38543;38544;38545;38546;51863;51864;51865;51866;52730;65900;65901;65902;65903;73364;73365;73366;73367;82511;82512;82513;82514;82515;82516;82517;82518;83754;83755…	1958;1959;1960;1961;4540;6885;6886;6887;6888;6889;6890;6891;6892;6893;6894;6895;6896;6897;6898;6899;6900;6901;6902;6903;6904;6905;6906;6907;6908;6909;6910;6911;6912;6913;6914;6915;6916;7978;7979;7991;7992;7993;7994;7995;13150;13151;13152;13153;13154;28189;28190;28191;28192;28630;28631;28632;28633;46510;46511;46512;46513;46514;46515;46516;46517;46518;49377;49378;51239;51240;51241;53222;53223;53224…	1959;4540;6903;7979;7993;7995;13150;28190;28633;46513;49377;51240;53225;70927;72056;88462;98578;110431;112117;121522;128564;140227;150510;158526;162094;167139;168225
ENST00000215071_19_38374791_CDS_010db2;ENST00000620216_19_38374602_aTIS_101db1;ENST00000592035_19_38376202_5UTR_100db1;ENST00000592035_19_38376420_aTIS_001db3;ENST00000585598_19_38374791_aTIS_101db1;ENST00000591216_19_38376202_ntr_100db1;ENST00000436275_1_154415012_ntr_100db1	ENST00000215071_19_38374791_CDS_010db2;ENST00000620216_19_38374602_aTIS_101db1;ENST00000592035_19_38376202_5UTR_100db1;ENST00000592035_19_38376420_aTIS_001db3	7;7;6;4;2;1;1	7;7;6;4;2;1;1	7;7;6;4;2;1;1	generic|ENST00000215071_19_38374791_CDS_010db2|ENSG00000099341 ATG NA NA;generic|ENST00000620216_19_38374602_aTIS_101db1|ENSG00000099341 ATG False 0 [ENST00000215071_19_38382208_CDS_db1#ENST00000602911_19_38383307_CDS_db1#ENST00000620216_19_38382208_CDS_db	7	7	7	7	26.5	26.5	26.5	32551	287	287;350;205;172;129;29;33	0	44076	932620000	54860000	2166000000	35	35				125	3026;3049;9051;10436;10442;17270;20312	True;True;True;True;True;True;True	3028;3051;9055;10440;10446;17274;20318	14103;14104;14105;14197;14198;14199;14200;43062;43063;43064;43065;49602;49603;49604;49605;49641;49642;49643;49644;82190;82191;82192;82193;96475;96476;96477	19541;19677;19678;19679;58781;58782;58783;58784;58785;67759;67760;67761;67762;67763;67764;67765;67766;67767;67768;67769;67770;67771;67772;67773;67850;67851;67852;67853;109992;109993;109994;109995;128005;128006;128007;128008	19541;19678;58782;67765;67853;109993;128007
ENST00000215567_19_14529697_aTIS_111db1;ENST00000596073_19_14562396_aTIS_101db1;ENST00000642961_19_14529684_ntr_010db2;ENST00000598333_19_14529697_aTIS_001db3;ENST00000600395_19_14564213_ntr_100db1	ENST00000215567_19_14529697_aTIS_111db1;ENST00000596073_19_14562396_aTIS_101db1;ENST00000642961_19_14529684_ntr_010db2	7;6;5;3;3	7;6;5;3;3	7;6;5;3;3	generic|ENST00000215567_19_14529697_aTIS_111db1|ENSG00000099797 ATG True +1 0 -1 [ENST00000600395_19_14565663_ntr_db1#ENST00000598408_19_14565761_ntr_db1#ENST00000215567_19_14529697_aTIS_db2#ENST00000215567_19_14529697_aTIS_db3];generic|ENST00000596073_19_	5	7	7	7	28.6	28.6	28.6	36034	308	308;346;323;105;196	0	17401	970980000	74691000	2252200000	29	29				126	3915;4190;6019;17901;18084;22612;24042	True;True;True;True;True;True;True	3917;4192;6021;17905;18090;22619;24049	18427;18428;18429;18430;19680;19681;19682;28281;28282;28283;28284;85067;85068;85069;85070;85955;85956;85957;85958;107261;107262;107263;107264;107265;107266;107267;114186;114187;114188;114189;114190;114191;114192;114193;114194	25599;25600;25601;25602;27219;39085;39086;39087;39088;39089;39090;39091;39092;39093;113726;114774;114775;140513;140514;140515;150122;150123;150124;150125;150126;150127;150128;150129;150130;150131	25599;27219;39088;113726;114774;140513;150130
ENST00000215570_19_2427533_aTIS_111db1	ENST00000215570_19_2427533_aTIS_111db1	2	2	2	generic|ENST00000215570_19_2427533_aTIS_111db1|ENSG00000099800 ATG True -1 0 +1 [ENST00000215570_19_2427422_CDS_db1#ENST00000215570_19_2427533_aTIS_db2#ENST00000215570_19_2427533_aTIS_db3]	1	2	2	2	26.3	26.3	26.3	10.5	95	95	0	16682	192750000	32125000	428370000	14	14				127	13968;27177	True;True	13972;27185	67227;67228;67229;67230;67231;129067;129068;129069;129070	90361;90362;90363;90364;90365;90366;90367;170517;170518;170519;170520;170521;170522;170523	90364;170523
ENST00000215574_19_531932_aTIS_001db3;ENST00000215574_19_531767_5UTR_100db1;ENST00000215574_19_531974_CDS_010db2	ENST00000215574_19_531932_aTIS_001db3;ENST00000215574_19_531767_5UTR_100db1	3;2;1	3;2;1	3;2;1	generic|ENST00000215574_19_531932_aTIS_001db3|ENSG00000099804 ATG NA NA;generic|ENST00000215574_19_531767_5UTR_100db1|ENSG00000099804 CTG NA +1 -1 [ENST00000215574_19_531932_aTIS_db1#ENST00000606400_19_541415_ntr_db1#ENST00000606400_19_537029_ntr_db1#ENST0	3	3	3	3	13.6	13.6	13.6	26736	236	236;291;222	0.00030883	65083	161130000	17903000	357850000	9	9				128	1448;2101;15083	True;True;True	1450;2103;15087	6818;6819;6820;6821;9895;9896;9897;9898;72414;72415;72416;72417;72418;72419;72420	9254;9255;13495;13496;13497;97415;97416;97417;97418	9254;13496;97416
ENST00000215582_19_756947_aTIS_101db1	ENST00000215582_19_756947_aTIS_101db1	6	6	6	generic|ENST00000215582_19_756947_aTIS_101db1|ENSG00000099812 ATG True +1 0 -1 [ENST00000373931_1_27841218_CDS_db1#ENST00000311772_1_27841218_CDS_db1#ENST00000431586_1_27841218_CDS_db1#ENST00000215582_19_756947_aTIS_db3]	1	6	6	6	11.5	11.5	11.5	75356	679	679	0	52.34	543240000	15978000	1284200000	21	21				129	5943;7908;8886;16774;27914;28808	True;True;True;True;True;True	5945;7912;8890;16778;27922;28816	27793;27794;27795;27796;37453;37454;37455;37456;42286;80019;80020;80021;80022;132504;132505;132506;132507;136600;136601;136602;136603;136604;136605	38354;38355;38356;38357;51830;57869;107184;107185;107186;107187;175016;175017;175018;175019;180377;180378;180379;180380;180381;180382;180383	38354;51830;57869;107184;175016;180380
ENST00000215659_22_50261250_CDS_010db2;ENST00000215659_22_50261509_aTIS_101db1;ENST00000622558_22_50261509_aTIS_101db1	ENST00000215659_22_50261250_CDS_010db2;ENST00000215659_22_50261509_aTIS_101db1;ENST00000622558_22_50261509_aTIS_101db1	2;2;1	2;2;1	2;2;1	generic|ENST00000215659_22_50261250_CDS_010db2|ENSG00000188130 CTG NA NA;generic|ENST00000215659_22_50261509_aTIS_101db1|ENSG00000188130 ATG False -1 [ENST00000215659_22_50261509_aTIS_db3];generic|ENST00000622558_22_50261509_aTIS_101db1|ENSG00000188130 ATG	3	2	2	2	9.4	9.4	9.4	35904	310	310;367;357	0.00030202	60681	97297000	6081100	206090000	2	2				130	2854;28503	True;True	2856;28511	13308;13309;13310;13311;135125;135126;135127;135128	18378;178272	18378;178272
ENST00000215730_22_20859276_CDS_010db2;ENST00000215730_22_20859111_aTIS_101db1	ENST00000215730_22_20859276_CDS_010db2;ENST00000215730_22_20859111_aTIS_101db1	1;1	1;1	1;1	generic|ENST00000215730_22_20859276_CDS_010db2|ENSG00000099940 ACG NA NA;generic|ENST00000215730_22_20859111_aTIS_101db1|ENSG00000099940 ATG True 0 -1 [ENST00000490458_22_20859243_ntr_db1#ENST00000215730_22_20859111_aTIS_db3]	2	1	1	1	5.4	5.4	5.4	22741	203	203;258	0.0024956	28992	30773000	2797500	83650000	4	4				131	23371	TRUE	23378	110629;110630;110631;110632	144945;144946;144947;144948	144945
ENST00000215754_22_23894475_aTIS_101db1;ENST00000465752_22_23894487_ntr_100db1;ENST00000215754_22_23894439_5UTR_010db2	ENST00000215754_22_23894475_aTIS_101db1	3;1;1	3;1;1	3;1;1	generic|ENST00000215754_22_23894475_aTIS_101db1|ENSG00000240972 ATG True 0 -1 [ENST00000498385_22_23894856_ntr_db1#ENST00000215754_22_23894487_CDS_db1#ENST00000433835_22_23894787_CDS_db1#ENST00000433835_22_23895047_CDS_db1#ENST00000465752_22_23895047_ntr_d	3	3	3	3	18.3	18.3	18.3	12476	115	115;109;127	0	18339	6292000000	1258400000	14653000000	42	42				132	15273;18091;19616	True;True;True	15277;18096;19622	73383;73384;73385;73386;73387;73388;73389;73390;85981;85982;85983;85984;93265;93266;93267;93268;93269;93270;93271	98602;98603;98604;98605;98606;98607;98608;98609;98610;98611;98612;98613;98614;98615;98616;98617;98618;98619;98620;98621;98622;114806;114807;114808;114809;124131;124132;124133;124134;124135;124136;124137;124138;124139;124140;124141;124142;124143;124144;124145;124146;124147	98606;114806;124132
ENST00000215790_22_30326881_aTIS_101db1;ENST00000403477_22_30326881_aTIS_101db1	ENST00000215790_22_30326881_aTIS_101db1;ENST00000403477_22_30326881_aTIS_101db1	1;1	1;1	1;1	generic|ENST00000215790_22_30326881_aTIS_101db1|ENSG00000099992 ATG True -1 0 +1 [ENST00000215790_22_30326881_aTIS_db3];generic|ENST00000403477_22_30326881_aTIS_101db1|ENSG00000099992 ATG True -1 0 +1 [ENST00000403362_22_30304575_aTIS_db1#ENST00000403477_2	2	1	1	1	3.7	3.7	3.7	57117	508	508;515	0.0010365	34083	4981100	171760	13540000	1	1				133	10723	TRUE	10727	50947;50948	69708	69708
ENST00000215793_22_30356792_aTIS_011db2;ENST00000215793_22_30356816_5UTR_100db1;ENST00000463818_22_30356816_ntr_100db1;ENST00000471037_22_30345085_ntr_100db1;ENST00000447376_22_30356792_aTIS_001db3;ENST00000498259_22_30340337_ntr_100db1;ENST00000411423_22_30356792_aTIS_001db3;ENST00000447376_22_30356816_5UTR_100db1	ENST00000215793_22_30356792_aTIS_011db2;ENST00000215793_22_30356816_5UTR_100db1	21;20;5;3;2;2;1;1	21;20;5;3;2;2;1;1	21;20;5;3;2;2;1;1	generic|ENST00000215793_22_30356792_aTIS_011db2|ENSG00000099995 ATG NA NA [ENST00000215793_22_30356792_aTIS_db3];generic|ENST00000215793_22_30356816_5UTR_100db1|ENSG00000099995 CTG NA -1 0 [ENST00000215793_22_30356792_aTIS_db1]	8	21	21	21	35.6	35.6	35.6	88885	793	793;801;157;78;63;107;38;71	0	127.64	3721000000	90755000	8477700000	116	116				134	2167;2168;4543;4794;5768;8739;9912;9981;11112;15960;16911;18697;18725;19440;19454;19886;21509;24797;26854;27149;27554	True;True;True;True;True;True;True;True;True;True;True;True;True;True;True;True;True;True;True;True;True	2169;2170;4545;4796;5770;8743;9916;9985;11116;15964;16915;18703;18731;19446;19460;19892;21515;24804;26861;27157;27562	10192;10193;10194;10195;10196;10197;10198;10199;21179;21180;21181;21182;22262;22263;22264;26857;26858;26859;26860;26861;26862;26863;26864;41537;41538;47116;47117;47118;47119;47120;47404;47405;52718;52719;52720;76432;76433;76434;76435;76436;76437;76438;76439;80608;80609;80610;80611;88843;88844;88845;88955;88956;88957;88958;92473;92474;92475;92476;92540;92541;92542;92543;92544;92545;92546;94484;944…	13987;13988;13989;13990;13991;13992;13993;13994;13995;13996;13997;13998;13999;14000;14001;14002;14003;14004;14005;14006;14007;29184;29185;29186;29187;29188;29189;29190;29191;29192;30432;36888;36889;36890;36891;36892;36893;36894;36895;36896;56975;56976;64254;64255;64601;72049;72050;72051;102658;102659;102660;102661;102662;102663;102664;102665;107888;107889;107890;107891;107892;107893;107894;107895…	13989;14000;29185;30432;36889;56975;64254;64601;72050;102659;107894;118461;118596;123210;123292;125617;134186;154760;168335;170367;172762
ENST00000402849_22_24557675_aTIS_101db1;ENST00000215829_22_24557675_aTIS_101db1;ENST00000439775_22_24557675_aTIS_101db1;ENST00000215829_22_24557723_CDS_010db2	ENST00000402849_22_24557675_aTIS_101db1;ENST00000215829_22_24557675_aTIS_101db1;ENST00000439775_22_24557675_aTIS_101db1;ENST00000215829_22_24557723_CDS_010db2	4;4;2;2	4;4;2;2	4;4;2;2	generic|ENST00000402849_22_24557675_aTIS_101db1|ENSG00000100028 ATG False +1 0 -1 [ENST00000402849_22_24557723_CDS_db1#ENST00000402849_22_24568071_CDS_db1#ENST00000402849_22_24557675_aTIS_db3];generic|ENST00000215829_22_24557675_aTIS_101db1|ENSG00000100028	4	4	4	4	39.2	39.2	39.2	13291	120	120;126;62;110	0	28.05	1797900000	256840000	4111800000	27	27				135	5588;22297;25447;26501	True;True;True;True	5590;22304;25454;26508	26045;26046;26047;26048;26049;26050;105754;105755;105756;105757;120727;120728;120729;120730;125865;125866;125867;125868	35753;35754;35755;35756;35757;35758;35759;35760;35761;35762;35763;35764;35765;35766;35767;35768;35769;35770;35771;35772;35773;138574;158766;158767;158768;158769;165991;165992;165993;165994;165995;165996	35769;138574;158769;165994
ENST00000215882_22_19178673_aTIS_001db3;ENST00000215882_22_19178724_5UTR_110db1;ENST00000528351_11_85935157_ntr_100db1	ENST00000215882_22_19178673_aTIS_001db3;ENST00000215882_22_19178724_5UTR_110db1	7;7;1	7;7;1	7;7;1	generic|ENST00000215882_22_19178673_aTIS_001db3|ENSG00000100075 ATG NA NA [ENST00000451283_22_19177858_aTIS_db3];generic|ENST00000215882_22_19178724_5UTR_110db1|ENSG00000100075 CTG NA -1 0 +1 [ENST00000451283_22_19177858_aTIS_db1#ENST00000470922_22_1917796	3	7	7	7	31.5	31.5	31.5	34012	311	311;328;34	0	46396	2324100000	136710000	5408000000	45	45				136	5253;5373;6560;6692;7514;8099;22213	True;True;True;True;True;True;True	5255;5375;6562;6694;7517;8103;22220	24414;24415;24416;24417;24418;24419;24420;24421;24422;24423;25000;25001;25002;25003;25004;25005;25006;25007;30771;30772;30773;31378;31379;31380;31381;35543;35544;35545;35546;38263;38264;38265;38266;105360;105361;105362	33624;33625;33626;33627;33628;33629;33630;33631;33632;33633;33634;33635;33636;33637;33638;33639;34382;34383;34384;34385;34386;34387;34388;42616;42617;43424;43425;43426;43427;43428;43429;49268;49269;49270;49271;49272;49273;49274;49275;49276;49277;52785;52786;138154;138155	33631;34388;42616;43425;49274;52786;138154
ENST00000215904_22_37659302_CDS_010db2;ENST00000215904_22_37658783_aTIS_101db1	ENST00000215904_22_37659302_CDS_010db2;ENST00000215904_22_37658783_aTIS_101db1	1;1	1;1	1;1	generic|ENST00000215904_22_37659302_CDS_010db2|ENSG00000241360 GTG NA NA;generic|ENST00000215904_22_37658783_aTIS_101db1|ENSG00000241360 ATG True +1 0 -1 [ENST00000215904_22_37658867_CDS_db1#ENST00000403251_22_37665632_aTIS_db1#ENST00000215904_22_37658783_	2	1	1	1	13.8	13.8	13.8	13283	123	123;296	0	10129	30618000	4374100	69210000	2	2				137	24674	TRUE	24681	117137;117138;117139;117140	154118;154119	154118
ENST00000215909_22_37675703_aTIS_001db3;ENST00000215909_22_37675691_5UTR_110db1;ENST00000454173_22_37675703_aTIS_001db3;ENST00000464120_22_37675691_ntr_100db1	ENST00000215909_22_37675703_aTIS_001db3;ENST00000215909_22_37675691_5UTR_110db1	10;9;2;1	10;9;2;1	10;9;2;1	generic|ENST00000215909_22_37675703_aTIS_001db3|ENSG00000100097 ATG NA NA;generic|ENST00000215909_22_37675691_5UTR_110db1|ENSG00000100097 CTG NA +1 0 -1 [ENST00000215909_22_37675703_aTIS_db1#ENST00000568581_16_71917067_CDS_db1#ENST00000425542_22_37678490_3	4	10	10	10	94.1	94.1	94.1	14716	135	135;139;38;34	0	197.33	11604000000	1289300000	26597000000	196	196				138	315;2923;3480;3777;5755;15991;16103;16104;22055;27265	True;True;True;True;True;True;True;True;True;True	317;2925;3482;3779;5757;15995;16107;16108;22062;27273	1467;1468;1469;1470;1471;1472;1473;1474;1475;1476;1477;1478;13637;13638;13639;16487;16488;16489;16490;16491;16492;16493;16494;17827;17828;26789;26790;26791;26792;26793;26794;26795;26796;26797;26798;26799;26800;26801;26802;26803;26804;26805;26806;76574;76575;76576;76577;76578;76579;76580;77055;77056;77057;77058;77059;77060;77061;77062;104617;104618;104619;104620;104621;104622;104623;104624;129448;…	2249;2250;2251;2252;2253;2254;2255;2256;2257;2258;2259;2260;2261;2262;2263;2264;2265;2266;2267;2268;2269;2270;2271;2272;2273;2274;2275;2276;2277;2278;2279;2280;2281;2282;2283;2284;2285;2286;2287;2288;2289;2290;2291;2292;2293;2294;2295;2296;2297;2298;2299;2300;2301;2302;2303;2304;2305;2306;2307;18936;23035;23036;23037;23038;23039;23040;23041;23042;23043;23044;23045;23046;23047;23048;23049;23050;23…	2263;18936;23045;24871;36797;102825;103491;103503;137085;170880
ENST00000216034_22_38681979_aTIS_101db1;ENST00000216034_22_38681964_5UTR_010db2	ENST00000216034_22_38681979_aTIS_101db1;ENST00000216034_22_38681964_5UTR_010db2	5;4	5;4	5;4	generic|ENST00000216034_22_38681979_aTIS_101db1|ENSG00000100216 ATG True +1 0 -1 [ENST00000492561_22_38682440_ntr_db1#ENST00000492561_22_38682949_ntr_db1#ENST00000216034_22_38682949_CDS_db1#ENST00000492561_22_38682964_ntr_db1#ENST00000492561_22_38682377_nt	2	5	5	5	48.6	48.6	48.6	15521	142	142;147	0	119.92	310030000	44290000	718030000	38	38				139	45;16465;17454;20000;20001	True;True;True;True;True	45;16469;17458;20006;20007	209;210;211;212;213;78588;78589;78590;78591;78592;78593;78594;78595;83016;83017;83018;83019;95034;95035;95036;95037;95038;95039;95040	314;315;316;317;318;319;320;321;322;323;105496;105497;105498;105499;105500;105501;105502;105503;111126;111127;111128;111129;111130;111131;111132;111133;111134;111135;111136;111137;126207;126208;126209;126210;126211;126212;126213;126214;126215	315;105499;111130;126209;126211
ENST00000216038_22_32412069_CDS_010db2;ENST00000216038_22_32412156_aTIS_001db3;ENST00000216038_22_32412228_5UTR_100db1	ENST00000216038_22_32412069_CDS_010db2;ENST00000216038_22_32412156_aTIS_001db3;ENST00000216038_22_32412228_5UTR_100db1	15;15;15	15;15;15	15;15;15	generic|ENST00000216038_22_32412069_CDS_010db2|ENSG00000100220 ATG NA NA;generic|ENST00000216038_22_32412156_aTIS_001db3|ENSG00000100220 ATG NA NA;generic|ENST00000216038_22_32412228_5UTR_100db1|ENSG00000100220 CTG NA -1 0 +1 [ENST00000216038_22_32397983_C	3	15	15	15	40.8	40.8	40.8	51669	476	476;505;529	0	196.17	3486200000	151570000	7615300000	71	71				140	3162;6853;7369;7565;7856;8167;13574;15878;16619;16620;18774;19382;19986;24598;25781	True;True;True;True;True;True;True;True;True;True;True;True;True;True;True	3164;6856;7372;7569;7860;8171;13578;15882;16623;16624;18780;19388;19992;24605;25788	14728;14729;14730;32177;32178;32179;32180;34849;34850;34851;34852;34853;34854;34855;34856;34857;34858;34859;34860;34861;34862;34863;34864;35769;35770;35771;35772;37161;37162;37163;37164;37165;37166;37167;37168;38606;38607;38608;38609;65182;65183;65184;65185;76032;76033;79321;79322;79323;79324;79325;79326;79327;89180;92217;94964;94965;94966;94967;94968;116795;116796;116797;116798;122245;122246;122…	20307;20308;44639;44640;44641;44642;44643;44644;44645;44646;44647;44648;44649;44650;48252;48253;48254;48255;48256;48257;48258;48259;48260;48261;48262;48263;48264;48265;48266;48267;48268;48269;48270;48271;48272;49620;49621;49622;49623;51514;51515;51516;51517;51518;51519;51520;53292;53293;53294;87466;87467;102154;106238;106239;106240;106241;106242;106243;106244;118886;122873;126137;126138;126139;12…	20307;44640;48264;49622;51519;53292;87467;102154;106242;106244;118886;122873;126139;153683;161084
ENST00000216044_22_38705956_aTIS_101db1	ENST00000216044_22_38705956_aTIS_101db1	2	2	2	generic|ENST00000216044_22_38705956_aTIS_101db1|ENSG00000100226 ATG True 0 -1 [ENST00000532769_11_13700408_ntr_db1#ENST00000462332_22_38729516_ntr_db1#ENST00000562832_15_65558726_CDS_db1#ENST00000216044_22_38705956_aTIS_db3]	1	2	2	2	4.2	4.2	4.2	72453	669	669	0	23.48	57463000	1915400	96314000	5	5				141	17287;26226	True;True	17291;26233	82254;82255;82256;82257;124527	110083;110084;110085;110086;164137	110083;164137
ENST00000359139_22_50393909_aTIS_101db1;ENST00000395744_22_50393909_aTIS_101db1;ENST00000395741_22_50393909_aTIS_101db1;ENST00000612753_22_50393909_aTIS_101db1;ENST00000216061_22_50393909_aTIS_101db1	ENST00000359139_22_50393909_aTIS_101db1;ENST00000395744_22_50393909_aTIS_101db1;ENST00000395741_22_50393909_aTIS_101db1;ENST00000612753_22_50393909_aTIS_101db1;ENST00000216061_22_50393909_aTIS_101db1	4;4;4;4;4	4;4;4;4;4	4;4;4;4;4	generic|ENST00000359139_22_50393909_aTIS_101db1|ENSG00000100239 ATG no_data NA [ENST00000306031_1_97920951_5UTR_db1#ENST00000359139_22_50393909_aTIS_db3];generic|ENST00000395744_22_50393909_aTIS_101db1|ENSG00000100239 ATG no_data NA [ENST00000395744_22_503	5	4	4	4	5.6	5.6	5.6	101.01	927	927;932;933;959;966	0.00029994	59272	97786000	2037200	209180000	2	2				142	1032;7788;15748;16057	True;True;True;True	1034;7792;15752;16061	4872;4873;4874;4875;36870;36871;36872;36873;75453;75454;76865	6709;51132;101343;103228	6709;51132;101343;103228
ENST00000406199_22_38782731_aTIS_101db1;ENST00000216068_22_38782731_aTIS_111db1	ENST00000406199_22_38782731_aTIS_101db1;ENST00000216068_22_38782731_aTIS_111db1	1;1	1;1	1;1	generic|ENST00000406199_22_38782731_aTIS_101db1|ENSG00000100246 ATG True -1 0 [ENST00000406199_22_38782731_aTIS_db3];generic|ENST00000216068_22_38782731_aTIS_111db1|ENSG00000100246 ATG True -1 0 [ENST00000486019_22_38779601_ntr_db1#ENST00000216068_22_38782	2	1	1	1	11.8	11.8	11.8	76195	68	68;105	0.0082083	21722	50861000	8476900	112170000	1	1				143	16536	TRUE	16540	78890;78891;78892;78893	105810	105810
ENST00000216080_22_50507054_aTIS_101db1;ENST00000474879_22_50507675_aTIS_101db1;ENST00000504717_22_50505068_ntr_100db1	ENST00000216080_22_50507054_aTIS_101db1;ENST00000474879_22_50507675_aTIS_101db1;ENST00000504717_22_50505068_ntr_100db1	2;2;1	2;2;1	2;2;1	generic|ENST00000216080_22_50507054_aTIS_101db1|ENSG00000100258 ATG no_data NA [ENST00000216080_22_50507054_aTIS_db3];generic|ENST00000474879_22_50507675_aTIS_101db1|ENSG00000100258 ATG True -1 0 [ENST00000474879_22_50507675_aTIS_db3];generic|ENST000005047	3	2	2	2	6	6	6	76914	682	682;707;151	0.0012601	29996	21576000	863050	58650000	3	3				144	14207;21456	True;True	14211;21462	68251;101873	91629;134007;134008	91629;134008
ENST00000216117_22_35386985_CDS_010db2;ENST00000216117_22_35381174_aTIS_101db1	ENST00000216117_22_35386985_CDS_010db2;ENST00000216117_22_35381174_aTIS_101db1	1;1	1;1	1;1	generic|ENST00000216117_22_35386985_CDS_010db2|ENSG00000100292 AAG NA NA;generic|ENST00000216117_22_35381174_aTIS_101db1|ENSG00000100292 ATG True 0 [ENST00000216117_22_35386985_CDS_db1#ENST00000216117_22_35381174_aTIS_db3]	2	1	1	1	15.7	15.7	15.7	15586	140	140;288	0.0055342	2424	1739700	289950	4729000	2	2				145	23621	TRUE	23628	111779;111780	146594;146595	146595
ENST00000216121_22_29581082_aTIS_101db1;ENST00000216121_22_29569271_CDS_010db2;ENST00000455496_22_29581082_aTIS_001db3	ENST00000216121_22_29581082_aTIS_101db1;ENST00000216121_22_29569271_CDS_010db2	10;6;4	10;6;4	9;6;3	generic|ENST00000216121_22_29581082_aTIS_101db1|ENSG00000184117 ATG False 1 [ENST00000216121_22_29561613_CDS_db1#ENST00000216121_22_29581082_aTIS_db3];generic|ENST00000216121_22_29569271_CDS_010db2|ENSG00000184117 AAG NA NA	3	10	10	9	39.1	39.1	36.6	33.31	284	284;188;128	0	151.16	1722500000	107660000	3959000000	66	66				146	6011;8274;10979;11854;11855;11940;15157;17795;19130;21229	True;True;True;True;True;True;True;True;True;True	6013;8278;10983;11858;11859;11944;15161;17798;19136;21235	28205;28206;28207;28208;28209;28210;28211;39277;39278;39279;39280;39281;39282;52133;52134;52135;52136;52137;52138;52139;52140;56303;56304;56305;56306;56307;56308;56309;56310;56311;56696;72804;72805;72806;72807;84513;84514;84515;84516;91002;91003;100763;100764;100765;100766	38961;38962;38963;38964;38965;38966;54291;54292;54293;54294;54295;54296;54297;54298;54299;54300;54301;54302;71293;71294;71295;71296;71297;71298;71299;71300;71301;71302;71303;71304;71305;71306;71307;71308;71309;71310;76838;76839;76840;76841;76842;76843;76844;76845;77287;97838;97839;97840;97841;97842;97843;113063;121382;121383;121384;132778;132779;132780;132781;132782;132783;132784;132785;132786;13…	38963;54294;71294;76841;76845;77287;97840;113063;121383;132782
ENST00000216122_22_35400439_aTIS_011db2;ENST00000216122_22_35400166_5UTR_100db1;ENST00000382011_22_35400439_aTIS_001db3;ENST00000382011_22_35400166_5UTR_100db1	ENST00000216122_22_35400439_aTIS_011db2;ENST00000216122_22_35400166_5UTR_100db1;ENST00000382011_22_35400439_aTIS_001db3;ENST00000382011_22_35400166_5UTR_100db1	20;20;18;18	20;20;18;18	20;20;18;18	generic|ENST00000216122_22_35400439_aTIS_011db2|ENSG00000100297 ATG NA NA [ENST00000216122_22_35400439_aTIS_db3];generic|ENST00000216122_22_35400166_5UTR_100db1|ENSG00000100297 AGG NA +1 0 [ENST00000216122_22_35400193_5UTR_db1#ENST00000216122_22_35400439_a	4	20	20	20	31.7	31.7	31.7	82285	734	734;751;691;708	0	87785	3474500000	82727000	7945400000	93	93				147	734;927;4751;4931;4932;7990;8953;10849;13541;16485;19261;20061;20080;20262;20732;21110;22258;22259;26477;26665	True;True;True;True;True;True;True;True;True;True;True;True;True;True;True;True;True;True;True;True	736;929;4753;4933;4934;7994;8957;10853;13545;16489;19267;20067;20086;20268;20738;21116;22265;22266;26484;26672	3402;3403;3404;3405;4386;4387;4388;22084;22085;22086;22087;22858;22859;22860;22861;22862;22863;22864;22865;22866;22867;22868;22869;37787;37788;37789;42597;42598;42599;42600;51521;51522;51523;51524;65028;65029;65030;65031;78669;78670;78671;78672;91631;91632;91633;91634;95304;95305;95306;95307;95308;95309;95310;95311;95387;96255;96256;96257;96258;96259;96260;96261;96262;98364;100201;100202;100203;1…	4781;6071;30235;30236;31226;31227;31228;31229;31230;31231;31232;31233;31234;31235;31236;31237;31238;31239;31240;52159;52160;58239;58240;58241;58242;70477;70478;70479;70480;70481;87254;87255;87256;87257;87258;87259;87260;87261;87262;87263;87264;87265;87266;87267;87268;87269;87270;87271;87272;87273;87274;105564;122206;122207;122208;122209;126574;126575;126576;126667;127774;127775;127776;127777;1277…	4781;6071;30235;31231;31236;52160;58239;70477;87266;105564;122206;126576;126667;127775;130234;132185;138375;138377;165831;167131
ENST00000216129_22_43187069_aTIS_111db1	ENST00000216129_22_43187069_aTIS_111db1	15	15	15	generic|ENST00000216129_22_43187069_aTIS_111db1|ENSG00000100304 ATG False 0 +1 [ENST00000494035_22_43168798_CDS_db1#ENST00000494035_22_43168819_aTIS_db1#ENST00000494035_22_43169550_5UTR_db1#ENST00000494035_22_43168127_CDS_db1#ENST00000494035_22_43168876_5U	1	15	15	15	37.3	37.3	37.3	74403	644	644	0	158.43	3270500000	96190000	7422600000	99	99				148	504;711;1728;5796;6116;13101;16192;16825;18104;20315;22602;23185;23792;27879;28495	True;True;True;True;True;True;True;True;True;True;True;True;True;True;True	506;713;1730;5798;6118;13105;16196;16829;18109;20321;22609;23192;23799;27887;28503	2334;2335;3288;3289;3290;3291;3292;8096;26986;26987;26988;26989;26990;26991;26992;26993;28788;28789;28790;28791;62878;62879;62880;62881;77419;77420;77421;77422;77423;77424;77425;77426;77427;77428;80259;80260;80261;80262;86034;86035;86036;86037;96485;96486;96487;107220;107221;107222;107223;109827;109828;109829;109830;112685;112686;112687;112688;112689;112690;132350;132351;132352;132353;132354;1323…	3448;4631;4632;4633;4634;4635;10912;37044;37045;37046;37047;37048;37049;39824;39825;39826;39827;39828;39829;39830;39831;84736;84737;84738;84739;103959;103960;103961;103962;103963;103964;107493;107494;107495;107496;107497;107498;107499;107500;114860;114861;114862;114863;114864;114865;114866;128012;128013;128014;128015;140460;140461;140462;140463;143911;143912;143913;143914;143915;143916;143917;143…	3448;4634;10912;37047;39827;84737;103963;107494;114860;128014;140462;143915;147866;174844;178250
ENST00000216146_22_39319597_aTIS_101db1;ENST00000216146_22_39319600_5UTR_010db2;ENST00000481985_22_39315480_ntr_100db1;ENST00000420536_22_39319597_aTIS_001db3;ENST00000413027_6_31280317_ntr_100db1;ENST00000417878_6_108004557_ntr_100db1;ENST00000413027_6_31281394_ntr_110db1;ENST00000473638_22_39313669_ntr_100db1;ENST00000268661_16_1954631_aTIS_100db1;ENST00000465618_22_39317594_ntr_100db1;ENST0000…	ENST00000216146_22_39319597_aTIS_101db1;ENST00000216146_22_39319600_5UTR_010db2	25;25;7;6;6;5;4;4;4;2;2;1;1;1	25;25;7;6;6;5;4;4;4;2;2;1;1;1	25;25;7;6;6;5;4;4;4;2;2;1;1;1	generic|ENST00000216146_22_39319597_aTIS_101db1|ENSG00000100316 ATG True -1 0 +1 [ENST00000417615_14_98972926_ntr_db1#ENST00000465618_22_39313271_ntr_db1#ENST00000465618_22_39313295_ntr_db1#ENST00000464182_22_39313193_ntr_db1#ENST00000401609_22_39318439_aT	14	25	25	25	55.1	55.1	55.1	46108	403	403;404;133;180;285;66;41;123;407;103;127;41;100;149	0	186.14	27649000000	1455200000	64754000000	216	216				149	585;586;776;879;4613;4843;5358;5359;8604;9928;9929;11738;11739;13180;13290;13472;14124;22033;22340;22341;22656;25058;25059;25299;25334	True;True;True;True;True;True;True;True;True;True;True;True;True;True;True;True;True;True;True;True;True;True;True;True;True	587;588;778;881;4615;4845;5360;5361;8608;9932;9933;11742;11743;13184;13294;13476;14128;22040;22347;22348;22663;25065;25066;25306;25341	2766;2767;2768;2769;2770;2771;2772;2773;3629;3630;3631;3632;4146;4147;4148;4149;21489;21490;21491;21492;21493;22451;22452;22453;22454;22455;22456;22457;22458;22459;22460;22461;22462;22463;22464;22465;22466;22467;24944;24945;24946;24947;24948;24949;24950;24951;24952;24953;24954;24955;24956;24957;40881;40882;40883;40884;47186;47187;47188;47189;47190;47191;47192;47193;47194;47195;47196;47197;47198;5…	4007;4008;4009;4010;4011;4012;4013;4014;4015;4016;5105;5106;5107;5824;29520;29521;29522;29523;29524;29525;29526;29527;30638;30639;30640;30641;30642;30643;30644;30645;30646;30647;30648;30649;30650;30651;30652;30653;30654;30655;30656;30657;30658;30659;30660;30661;30662;30663;30664;30665;30666;34311;34312;34313;34314;34315;34316;34317;34318;34319;34320;34321;34322;34323;34324;34325;34326;56248;56249…	4009;4012;5106;5824;29524;30646;34312;34322;56249;64348;64353;76247;76254;85239;85779;86741;91110;136964;138797;138810;140745;156303;156312;157781;158003
ENST00000331454_22_39399803_aTIS_101db1;ENST00000216160_22_39399803_aTIS_101db1	ENST00000331454_22_39399803_aTIS_101db1;ENST00000216160_22_39399803_aTIS_101db1	1;1	1;1	1;1	generic|ENST00000331454_22_39399803_aTIS_101db1|ENSG00000100324 ATG True 0 -1 [ENST00000331454_22_39399803_aTIS_db3];generic|ENST00000216160_22_39399803_aTIS_101db1|ENSG00000100324 ATG True 0 -1 [ENST00000216160_22_39399803_aTIS_db3]	2	1	1	1	2.4	2.4	2.4	49917	462	462;504	0.0012665	30768	42953000	1867500	93674000	4	4				150	26574	TRUE	26581	126210;126211;126212;126213;126214	166441;166442;166443;166444	166441
ENST00000216181_22_36349236_aTIS_111db1;ENST00000401701_22_36349236_aTIS_101db1;ENST00000486218_22_36285302_ntr_100db1	ENST00000216181_22_36349236_aTIS_111db1	81;17;4	81;17;4	69;15;4	generic|ENST00000216181_22_36349236_aTIS_111db1|ENSG00000100345 ATG False 0 [ENST00000511868_4_75657713_CDS_db1#ENST00000509561_4_75657713_CDS_db1#ENST00000216181_22_36349236_aTIS_db2#ENST00000216181_22_36349236_aTIS_db3]	3	81	81	69	42.3	42.3	37.2	226.53	1960	1960;218;104	0	323.31	30278000000	291130000	67247000000	567	567				151	346;738;827;828;1302;1767;2036;2037;2228;2893;3184;3263;3570;3823;4259;4454;5046;5674;6255;6556;8475;9154;9155;9376;9476;10113;10688;11080;11779;11962;12445;12467;12535;12773;12790;13046;13128;13313;13355;13970;14140;15041;15190;16499;16548;16606;17432;17687;18480;18727;18884;18961;19263;19968;19969;20044;20127;20355;20356;20733;20822;22082;22796;23788;23844;24011;24827;25075;25610;25613;26204;26…	True;True;True;True;True;True;True;True;True;True;True;True;True;True;True;True;True;True;True;True;True;True;True;True;True;True;True;True;True;True;True;True;True;True;True;True;True;True;True;True;True;True;True;True;True;True;True;True;True;True;True;True;True;True;True;True;True;True;True;True;True;True;True;True;True;True;True;True;True;True;True;True;True;True;True;True;True;True;True;True…	348;740;829;830;1304;1769;2038;2039;2230;2895;3186;3265;3572;3825;4261;4456;5048;5676;6257;6558;8479;9158;9159;9380;9480;10117;10692;11084;11783;11966;12449;12471;12539;12777;12794;13050;13132;13317;13359;13974;14144;15045;15194;16503;16552;16610;17436;17690;18486;18733;18890;18967;19269;19974;19975;20050;20133;20361;20362;20739;20828;22089;22803;23795;23851;24018;24834;25082;25617;25620;26211;26…	1608;1609;1610;3430;3431;3432;3433;3434;3435;3436;3437;3438;3439;3440;3441;3866;3867;3868;3869;3870;3871;3872;3873;3874;3875;3876;6197;6198;6199;6200;8272;8273;8274;8275;9597;9598;9599;9600;9601;9602;9603;9604;9605;10470;10471;10472;10473;10474;10475;10476;10477;13477;13478;13479;13480;14822;14823;14824;14825;14826;14827;14828;14829;14830;14831;15169;16913;18020;20003;20004;20005;20006;20844;2337…	2493;2494;4826;4827;4828;4829;4830;4831;4832;4833;4834;4835;4836;4837;4838;4839;4840;4841;5484;5485;5486;5487;5488;5489;8321;8322;8323;8324;11137;11138;11139;11140;11141;11142;11143;13076;13077;13078;13079;13080;13081;13082;13083;13084;13085;14393;14394;14395;14396;14397;14398;14399;18685;18686;18687;18688;18689;18690;18691;18692;20424;20425;20426;20427;20428;20429;20430;20431;20432;20433;20434;2…	2494;4829;5484;5489;8324;11142;13079;13081;14396;18686;20434;20809;23578;25095;27599;28805;31957;36262;40699;42588;55413;59297;59306;60814;61490;65560;69433;71896;76437;77406;80303;80430;80867;82194;82288;84227;84907;85899;86072;90386;91216;97168;98084;105623;105860;106186;111032;112448;117208;118601;119572;120102;122225;126002;126012;126476;127003;128147;128153;130247;130687;137434;141564;147851…
ENST00000216190_22_36526121_aTIS_101db1;ENST00000216190_22_36529101_5UTR_010db2;ENST00000478547_22_36511641_aTIS_101db1;ENST00000496875_22_36529101_ntr_100db1	ENST00000216190_22_36526121_aTIS_101db1;ENST00000216190_22_36529101_5UTR_010db2	14;14;1;1	14;14;1;1	14;14;1;1	generic|ENST00000216190_22_36526121_aTIS_101db1|ENSG00000100353 ATG True -1 0 +1 [ENST00000462641_22_36512488_ntr_db1#ENST00000462641_22_36511698_ntr_db1#ENST00000462641_22_36511653_ntr_db1#ENST00000462641_22_36511692_ntr_db1#ENST00000405442_22_36526121_aT	4	14	14	14	31.8	31.8	31.8	63972	548	548;560;49;82	0	188.21	2284600000	91385000	5002900000	83	83				152	3323;9255;9744;9745;14401;18766;18976;20865;20866;23510;24771;25312;28635;28743	True;True;True;True;True;True;True;True;True;True;True;True;True;True	3325;9259;9748;9749;14405;18772;18982;20871;20872;23517;24778;25319;28643;28751	15782;15783;15784;15785;44021;44022;44023;44024;46333;46334;46335;46336;46337;46338;46339;46340;46341;46342;46343;46344;46345;69158;69159;89142;89143;89144;89145;89146;89147;89148;89149;90298;90299;90300;90301;99000;99001;99002;99003;99004;99005;99006;99007;99008;99009;111270;111271;111272;111273;117572;117573;117574;117575;120076;120077;120078;120079;135780;135781;135782;135783;136288;136289;136…	21983;21984;21985;59951;59952;59953;63105;63106;63107;63108;63109;63110;63111;63112;63113;63114;63115;63116;63117;63118;63119;63120;63121;93011;93012;93013;93014;93015;118791;118792;118793;118794;118795;118796;118797;118798;118799;118800;118801;118802;118803;118804;118805;118806;118807;118808;118809;120478;120479;120480;120481;120482;120483;120484;120485;120486;120487;120488;120489;120490;130869;…	21984;59951;63112;63117;93011;118804;120482;130869;130871;145804;154646;157884;179132;179907
ENST00000216218_22_40856540_aTIS_101db1;ENST00000216218_22_40856648_5UTR_010db2;ENST00000495613_13_50172182_ntr_100db1;ENST00000620312_22_40856540_aTIS_101db1;ENST00000526214_11_18262024_ntr_100db1;ENST00000526214_11_18261982_ntr_001db3;ENST00000526466_11_112268164_ntr_100db1;ENST00000456632_X_93288596_ntr_100db1;ENST00000421179_7_133169988_ntr_100db1;ENST00000546640_12_106016425_ntr_100db1	ENST00000216218_22_40856540_aTIS_101db1;ENST00000216218_22_40856648_5UTR_010db2;ENST00000495613_13_50172182_ntr_100db1;ENST00000620312_22_40856540_aTIS_101db1;ENST00000526214_11_18262024_ntr_100db1;ENST00000526214_11_18261982_ntr_001db3	10;10;9;8;6;6;3;2;1;1	10;10;9;8;6;6;3;2;1;1	10;10;9;8;6;6;3;2;1;1	generic|ENST00000216218_22_40856540_aTIS_101db1|ENSG00000100380 ATG True -1 0 [ENST00000495652_22_40835831_ntr_db1#ENST00000216218_22_40844907_CDS_db1#ENST00000216218_22_40856540_aTIS_db3];generic|ENST00000216218_22_40856648_5UTR_010db2|ENSG00000100380 CTG	10	10	10	10	23.8	23.8	23.8	41331	369	369;405;209;211;355;369;118;102;68;95	0	73905	7597200000	690660000	17005000000	78	78				153	943;944;956;13659;15420;16441;20594;25281;25282;26842	True;True;True;True;True;True;True;True;True;True	945;946;958;13663;15424;16445;20600;25288;25289;26849	4452;4453;4454;4455;4456;4457;4458;4459;4525;4526;4527;4528;65548;65549;65550;65551;74025;74026;74027;74028;74029;74030;74031;74032;74033;74034;74035;78482;78483;78484;78485;97696;97697;97698;97699;119925;119926;119927;119928;119929;119930;119931;119932;127499;127500;127501;127502;127503;127504;127505	6190;6191;6192;6193;6194;6195;6196;6197;6198;6199;6260;6261;6262;6263;6264;6265;6266;87905;87906;87907;87908;87909;87910;87911;87912;99525;99526;99527;99528;99529;99530;99531;99532;99533;99534;99535;99536;99537;99538;99539;99540;99541;99542;99543;99544;99545;99546;99547;99548;105331;105332;105333;105334;105335;105336;105337;105338;105339;129456;129457;157712;157713;157714;157715;157716;157717;157…	6196;6199;6263;87905;99529;105339;129457;157717;157720;168274
ENST00000216254_22_41469147_aTIS_101db1;ENST00000396512_22_41469147_aTIS_101db1;ENST00000478010_22_41515776_ntr_100db1;ENST00000478010_22_41515383_ntr_010db2	ENST00000216254_22_41469147_aTIS_101db1;ENST00000396512_22_41469147_aTIS_101db1	10;10;2;2	10;10;2;2	10;10;2;2	generic|ENST00000216254_22_41469147_aTIS_101db1|ENSG00000100412 ATG False 0 [ENST00000216254_22_41515776_CDS_db1#ENST00000216254_22_41469147_aTIS_db3];generic|ENST00000396512_22_41469147_aTIS_101db1|ENSG00000100412 ATG False 0 [ENST00000396512_22_41515776_	4	10	10	10	16.7	16.7	16.7	85424	780	780;805;89;143	0	68371	1484600000	39069000	3407700000	41	41				154	1132;3038;10019;16037;16970;18386;21102;25347;25417;25418	True;True;True;True;True;True;True;True;True;True	1134;3040;10023;16041;16974;18392;21108;25354;25424;25425	5391;5392;5393;5394;14152;14153;14154;14155;47597;47598;47599;47600;47601;47602;47603;47604;76768;76769;76770;76771;80867;80868;80869;87356;87357;87358;87359;87360;87361;87362;87363;100171;100172;100173;100174;120243;120244;120245;120246;120589;120590;120591;120592;120593;120594;120595;120596;120597	7379;19605;19606;19607;19608;19609;64953;64954;64955;64956;64957;103053;103054;103055;103056;108237;108238;116608;116609;116610;116611;116612;116613;116614;116615;116616;132151;132152;132153;132154;158068;158069;158070;158071;158072;158073;158551;158552;158553;158554;158555	7379;19607;64956;103053;108238;116612;132153;158073;158551;158553
ENST00000392990_14_96502593_aTIS_101db1;ENST00000216277_14_96502593_aTIS_111db1;ENST00000557320_14_96502593_aTIS_101db1;ENST00000557471_14_96502593_aTIS_101db1;ENST00000553689_14_96502593_aTIS_101db1;ENST00000404991_7_4861810_aTIS_100db1;ENST00000557406_14_96521034_ntr_100db1;ENST00000553461_14_96531523_CDS_100db1;ENST00000556459_14_96547898_CDS_100db1;ENST00000238714_2_60756479_aTIS_001db3;ENST0…	ENST00000392990_14_96502593_aTIS_101db1;ENST00000216277_14_96502593_aTIS_111db1;ENST00000557320_14_96502593_aTIS_101db1	7;7;4;3;2;2;1;1;1;1;1	7;7;4;3;2;2;1;1;1;1;1	7;7;4;3;2;2;1;1;1;1;1	generic|ENST00000392990_14_96502593_aTIS_101db1|ENSG00000090060 ATG no_data NA [ENST00000554135_14_96547898_ntr_db1#ENST00000554135_14_96552582_ntr_db1#ENST00000392990_14_96520173_CDS_db1#ENST00000392990_14_96502593_aTIS_db3];generic|ENST00000216277_14_965	11	7	7	7	11	11	11	80625	724	724;745;285;238;111;637;42;136;199;736;744	0	49177	566590000	14910000	1263800000	18	18				155	9336;9801;14169;17301;20107;21846;27425	True;True;True;True;True;True;True	9340;9805;14173;17305;20113;21852;27433	44430;44431;44432;44433;44434;44435;44436;44437;46575;46576;46577;46578;68080;68081;68082;68083;82346;82347;82348;82349;95521;95522;95523;95524;103698;103699;103700;103701;130178;130179;130180;130181	60554;60555;60556;60557;60558;63354;91440;91441;91442;91443;110205;110206;126861;126862;126863;126864;136083;171760;171761;171762;171763	60556;63354;91440;110205;126861;136083;171760
ENST00000216281_14_102087024_5UTR_010db2;ENST00000334701_14_102139404_aTIS_101db1;ENST00000554401_14_102085354_3UTR_100db1;ENST00000530115_11_27889893_ntr_100db1;ENST00000530115_11_27890748_ntr_100db1;ENST00000378770_4_189473250_ntr_100db1;ENST00000507090_4_13336692_ntr_100db1;ENST00000507090_4_13337306_ntr_100db1;ENST00000556554_14_102087024_ntr_100db1;ENST00000325407_4_170604984_ntr_001db3;ENST…	ENST00000216281_14_102087024_5UTR_010db2;ENST00000334701_14_102139404_aTIS_101db1;ENST00000554401_14_102085354_3UTR_100db1	62;61;37;10;6;2;1;1;1;1;1	62;61;37;10;6;2;1;1;1;1;1	43;42;29;9;0;0;0;0;1;1;0	generic|ENST00000216281_14_102087024_5UTR_010db2|ENSG00000080824 GTG NA NA [ENST00000436135_1_158525081_ntr_db2];generic|ENST00000334701_14_102139404_aTIS_101db1|ENSG00000080824 ATG no_data NA [ENST00000216281_14_102086378_aTIS_db1#ENST00000334701_14_10213	11	62	62	43	60.4	60.4	42.6	85992	745	745;854;390;179;248;383;47;61;81;101;130	0	323.31	66339000000	1951100000	149950000000	1217	1217				156	378;584;1439;1440;1834;1835;1963;2576;3295;3418;3824;3825;3986;4224;4302;4303;4315;4316;6299;8254;8526;8578;8579;8710;8711;8781;9157;9158;10702;10703;11121;11122;12050;12216;12217;12230;12256;12257;12723;13243;13992;13993;14495;14496;17408;19029;20578;20579;21578;22738;23416;24229;24260;25739;26150;26151;28296;28297;28298;28487;28488;29061	True;True;True;True;True;True;True;True;True;True;True;True;True;True;True;True;True;True;True;True;True;True;True;True;True;True;True;True;True;True;True;True;True;True;True;True;True;True;True;True;True;True;True;True;True;True;True;True;True;True;True;True;True;True;True;True;True;True;True;True;True;True	380;586;1441;1442;1836;1837;1965;2578;3297;3420;3826;3827;3988;4226;4304;4305;4317;4318;6301;8258;8530;8582;8583;8714;8715;8785;9161;9162;10706;10707;11125;11126;12054;12220;12221;12234;12260;12261;12727;13247;13996;13997;14499;14500;17412;19035;20584;20585;21584;22745;23423;24236;24267;25746;26157;26158;28304;28305;28306;28495;28496;29069	1759;1760;1761;1762;1763;1764;1765;1766;2748;2749;2750;2751;2752;2753;2754;2755;2756;2757;2758;2759;2760;2761;2762;2763;2764;2765;6780;6781;6782;6783;6784;6785;6786;6787;6788;6789;6790;6791;8554;8555;8556;8557;8558;8559;8560;8561;8562;8563;9172;9173;9174;12115;12116;12117;12118;15315;15316;15317;15318;15319;15320;15321;15322;15323;15324;15325;15326;15327;15328;15329;15330;15331;15332;15333;15334;…	2662;2663;2664;2665;2666;2667;2668;2669;2670;2671;2672;2673;2674;2675;2676;2677;2678;2679;2680;2681;2682;2683;2684;2685;2686;2687;2688;2689;2690;2691;3991;3992;3993;3994;3995;3996;3997;3998;3999;4000;4001;4002;4003;4004;4005;4006;9176;9177;9178;9179;9180;9181;9182;9183;9184;9185;9186;9187;9188;9189;9190;9191;9192;9193;9194;9195;9196;9197;9198;9199;9200;9201;9202;9203;9204;9205;9206;9207;9208;9209…	2671;3993;9222;9228;11524;11533;12431;16662;21159;22667;25099;25100;25978;27392;27859;27873;28006;28023;40990;54180;55812;56123;56137;56808;56844;57219;59361;59392;69542;69556;72102;72109;77882;78833;78844;78970;79152;79202;81950;85498;90487;90492;93724;93738;110906;120821;129281;129385;134465;141264;145233;151377;151526;160754;163756;163768;176973;176980;176999;178221;178225;182049
ENST00000216297_14_21383927_aTIS_101db1;ENST00000216297_14_21384002_5UTR_010db2;ENST00000537175_12_16400833_ntr_100db1;ENST00000556217_14_21383987_ntr_100db1;ENST00000556309_14_21383927_aTIS_001db3;ENST00000557652_14_21383927_aTIS_001db3;ENST00000537175_12_16402028_ntr_100db1;ENST00000537175_12_16402058_ntr_010db2	ENST00000216297_14_21383927_aTIS_101db1;ENST00000216297_14_21384002_5UTR_010db2	31;30;3;3;1;1;1;1	31;30;3;3;1;1;1;1	31;30;3;3;1;1;1;1	generic|ENST00000216297_14_21383927_aTIS_101db1|ENSG00000092201 ATG True -1 0 +1 [ENST00000481964_20_33366980_ntr_db1#ENST00000537175_12_16401809_ntr_db1#ENST00000216297_14_21383927_aTIS_db3];generic|ENST00000216297_14_21384002_5UTR_010db2|ENSG00000092201	8	31	31	31	29.5	29.5	29.5	119.91	1047	1047;1072;93;241;66;81;81;91	0	217.19	5680400000	105190000	12980000000	152	152				157	163;246;1842;2201;2621;3308;3861;5503;6548;7597;9187;9534;9535;10760;11702;12134;12327;13072;13488;15033;16941;18115;18423;18806;19318;19831;21165;24424;25605;28300;28940	True;True;True;True;True;True;True;True;True;True;True;True;True;True;True;True;True;True;True;True;True;True;True;True;True;True;True;True;True;True;True	164;248;1844;2203;2623;3310;3863;5505;6550;7601;9191;9538;9539;10764;11706;12138;12331;13076;13492;15037;16945;18120;18429;18812;19324;19837;21171;24431;25612;28308;28948	731;732;1068;1069;1070;1071;1072;8588;8589;8590;8591;10345;10346;10347;10348;12319;12320;12321;12322;15698;15699;18184;18185;18186;18187;25666;25667;25668;30706;30707;30708;30709;30710;30711;30712;30713;35949;35950;35951;43707;43708;43709;45373;45374;45375;45376;45377;45378;45379;45380;51125;51126;51127;51128;55623;55624;55625;57662;57663;58695;58696;58697;58698;62716;62717;62718;62719;64759;6476…	1048;1049;1532;1533;1534;1535;1536;1537;1538;1539;11554;11555;11556;11557;11558;11559;11560;11561;11562;11563;11564;11565;11566;11567;11568;11569;11570;11571;14272;16915;16916;16917;16918;16919;16920;21880;21881;21882;25276;25277;25278;25279;35271;35272;42539;42540;49826;49827;49828;49829;59573;59574;61806;61807;61808;69989;76086;76087;76088;76089;76090;78379;79642;79643;79644;79645;84426;84427;8…	1049;1539;11563;14272;16918;21880;25279;35272;42539;49828;59573;61807;61808;69989;76086;78379;79644;84427;86868;97124;108062;114890;116891;119112;122494;125299;132468;152500;159707;177011;181297
ENST00000554396_14_49688203_aTIS_101db1;ENST00000216367_14_49688146_CDS_010db2;ENST00000216367_14_49688203_aTIS_101db1	ENST00000554396_14_49688203_aTIS_101db1;ENST00000216367_14_49688146_CDS_010db2;ENST00000216367_14_49688203_aTIS_101db1	2;2;2	2;2;2	2;2;2	generic|ENST00000554396_14_49688203_aTIS_101db1|ENSG00000100479 ATG True -1 [ENST00000554377_14_49650351_ntr_db1#ENST00000554396_14_49688203_aTIS_db3];generic|ENST00000216367_14_49688146_CDS_010db2|ENSG00000100479 CTG NA NA;generic|ENST00000216367_14_49688	3	2	2	2	10.2	10.2	10.2	56784	502	502;508;527	0	18939	83295000	3470600	196820000	5	5				158	5638;23491	True;True	5640;23498	26255;26256;26257;26258;111158;111159;111160;111161;111162	36062;36063;36064;145623;145624	36062;145623
ENST00000544180_14_50944403_aTIS_101db1;ENST00000216392_14_50944388_CDS_010db2;ENST00000216392_14_50944403_aTIS_101db1;ENST00000532462_14_50944403_aTIS_101db1;ENST00000530336_14_50944388_ntr_100db1	ENST00000544180_14_50944403_aTIS_101db1;ENST00000216392_14_50944388_CDS_010db2;ENST00000216392_14_50944403_aTIS_101db1;ENST00000532462_14_50944403_aTIS_101db1	26;26;26;24;4	26;26;26;24;4	21;21;21;19;2	generic|ENST00000544180_14_50944403_aTIS_101db1|ENSG00000100504 ATG True -1 0 +1 [ENST00000528757_14_50915472_ntr_db1#ENST00000544180_14_50944403_aTIS_db3];generic|ENST00000216392_14_50944388_CDS_010db2|ENSG00000100504 ACG NA NA;generic|ENST00000216392_14_	5	26	26	21	43.5	43.5	36.7	93133	813	813;842;847;819;221	0	269.78	3715700000	72856000	8258800000	147	147				159	2667;2674;2882;3648;6060;6412;7180;8779;8803;9814;9856;10778;10785;11425;14766;14984;15180;17234;23100;23820;25744;26105;26171;26804;27370;28016	True;True;True;True;True;True;True;True;True;True;True;True;True;True;True;True;True;True;True;True;True;True;True;True;True;True	2669;2676;2884;3650;6062;6414;7183;8783;8807;9818;9860;10782;10789;11429;14770;14988;15184;17238;23107;23827;25751;26112;26178;26811;27378;28024	12535;12536;12566;12567;13430;13431;13432;13433;17241;17242;17243;17244;17245;17246;17247;17248;28451;28452;28453;28454;28455;30096;30097;30098;30099;30100;30101;30102;30103;33942;33943;33944;33945;33946;33947;33948;33949;33950;41711;41712;41713;41714;41715;41716;41717;41718;41719;41833;41834;41835;41836;41837;46623;46624;46625;46626;46838;51210;51211;51212;51246;51247;51248;51249;51250;51251;512…	17186;17187;17213;18646;18647;18648;18649;18650;18651;18652;18653;18654;18655;24076;24077;24078;24079;24080;24081;24082;24083;39310;39311;39312;39313;39314;41592;41593;41594;41595;41596;41597;41598;41599;47088;47089;47090;47091;47092;47093;47094;47095;47096;57137;57138;57139;57140;57141;57142;57143;57342;57343;57344;57345;57346;57347;57348;63433;63434;63435;63436;63437;63438;63439;63440;63759;700…	17186;17213;18646;24077;39312;41593;47090;57143;57343;63437;63759;70064;70100;74008;95477;96789;98007;109708;143389;148037;160849;163215;163890;167994;171480;175550
ENST00000216410_14_52784650_aTIS_001db3;ENST00000216410_14_52791554_5UTR_100db1;ENST00000216410_14_52791578_5UTR_010db2	ENST00000216410_14_52784650_aTIS_001db3;ENST00000216410_14_52791554_5UTR_100db1;ENST00000216410_14_52791578_5UTR_010db2	2;2;2	2;2;2	2;2;2	generic|ENST00000216410_14_52784650_aTIS_001db3|ENSG00000100522 ATG NA NA [ENST00000554230_14_52783426_aTIS_db3];generic|ENST00000216410_14_52791554_5UTR_100db1|ENSG00000100522 GTG NA -1 0 [ENST00000554230_14_52781819_CDS_db1#ENST00000216410_14_52784650_aT	3	2	2	2	15.8	15.8	15.8	20749	184	184;231;239	0	10261	53879000	5387900	120790000	8	8				160	15573;26486	True;True	15577;26493	74721;74722;74723;74724;125791;125792;125793;125794	100497;100498;100499;100500;100501;165889;165890;165891	100498;165889
ENST00000555474_14_67359698_aTIS_101db1;ENST00000216442_14_67359698_aTIS_111db1	ENST00000555474_14_67359698_aTIS_101db1;ENST00000216442_14_67359698_aTIS_111db1	1;1	1;1	1;1	generic|ENST00000555474_14_67359698_aTIS_101db1|ENSG00000100554 ATG False -1 0 +1 [ENST00000554236_14_67338752_3UTR_db1#ENST00000555431_14_67338752_CDS_db1#ENST00000555474_14_67352934_CDS_db1#ENST00000554087_14_67338752_CDS_db1#ENST00000555474_14_67359698_	2	1	1	1	7.4	7.4	7.4	17422	148	148;247	0.0010312	33347	70477000	8809600	160760000	1	1				161	26867	TRUE	26874	127605;127606;127607;127608	168436	168436
ENST00000555803_14_67397820_aTIS_101db1;ENST00000216446_14_67412059_aTIS_001db3;ENST00000216446_14_67412131_5UTR_100db1;ENST00000216446_14_67412167_5UTR_010db2	ENST00000555803_14_67397820_aTIS_101db1;ENST00000216446_14_67412059_aTIS_001db3;ENST00000216446_14_67412131_5UTR_100db1;ENST00000216446_14_67412167_5UTR_010db2	1;1;1;1	1;1;1;1	1;1;1;1	generic|ENST00000555803_14_67397820_aTIS_101db1|ENSG00000100558 ATT False 0 [ENST00000555803_14_67397820_aTIS_db3];generic|ENST00000216446_14_67412059_aTIS_001db3|ENSG00000100558 ATG NA NA;generic|ENST00000216446_14_67412131_5UTR_100db1|ENSG00000100558 CTG	4	1	1	1	6.3	6.3	6.3	14.63	127	127;353;377;389	0.0034347	26522	12454000	2075600	12454000	1	1				162	27204	TRUE	27212	129184	170645	170645
ENST00000412908_14_58244921_aTIS_101db1;ENST00000216455_14_58244921_aTIS_111db1;ENST00000553665_14_58247810_ntr_100db1;ENST00000555743_14_58247810_ntr_100db1;ENST00000556321_14_58252126_ntr_100db1;ENST00000557087_14_58244921_aTIS_101db1;ENST00000555931_14_58244921_aTIS_101db1	ENST00000412908_14_58244921_aTIS_101db1;ENST00000216455_14_58244921_aTIS_111db1;ENST00000553665_14_58247810_ntr_100db1;ENST00000555743_14_58247810_ntr_100db1	6;6;3;3;2;1;1	6;6;3;3;2;1;1	6;6;3;3;2;1;1	generic|ENST00000412908_14_58244921_aTIS_101db1|ENSG00000100567 ATG True 0 -1 [ENST00000412908_14_58247810_CDS_db1#ENST00000412908_14_58244921_aTIS_db3];generic|ENST00000216455_14_58244921_aTIS_111db1|ENSG00000100567 ATG True 0 -1 [ENST00000216455_14_58247	7	6	6	6	23	23	23	27647	248	248;255;108;170;75;36;54	0	53684	2581600000	198590000	4968900000	68	68				163	2451;9249;10253;10254;22829;25801	True;True;True;True;True;True	2453;9253;10257;10258;22836;25808	11554;11555;11556;11557;43987;43988;43989;43990;43991;43992;43993;43994;43995;43996;43997;43998;43999;44000;44001;44002;44003;48670;48671;48672;48673;48674;48675;48676;48677;48678;48679;48680;108250;108251;108252;108253;122324;122325;122326;122327	15825;15826;15827;15828;15829;15830;15831;15832;15833;59908;59909;59910;59911;59912;59913;59914;59915;59916;59917;59918;59919;59920;59921;59922;59923;59924;59925;59926;59927;59928;59929;59930;59931;59932;59933;59934;59935;59936;59937;59938;59939;59940;59941;66614;66615;66616;66617;66618;66619;66620;66621;66622;66623;66624;66625;66626;66627;141812;141813;141814;141815;141816;141817;141818;161234;1…	15831;59926;66614;66621;141812;161235
ENST00000216465_14_77326867_CDS_010db2;ENST00000556627_14_77321169_aTIS_101db1;ENST00000554279_14_77321169_aTIS_101db1;ENST00000216465_14_77321169_aTIS_101db1;ENST00000553586_14_77324605_aTIS_101db1;ENST00000349555_14_77321169_aTIS_101db1;ENST00000554381_14_77327990_aTIS_001db3	ENST00000216465_14_77326867_CDS_010db2;ENST00000556627_14_77321169_aTIS_101db1;ENST00000554279_14_77321169_aTIS_101db1;ENST00000216465_14_77321169_aTIS_101db1;ENST00000553586_14_77324605_aTIS_101db1;ENST00000349555_14_77321169_aTIS_101db1	3;3;3;3;3;2;1	3;3;3;3;3;2;1	3;3;3;3;3;2;1	generic|ENST00000216465_14_77326867_CDS_010db2|ENSG00000100577 ACG NA NA;generic|ENST00000556627_14_77321169_aTIS_101db1|ENSG00000100577 ATG True +1 0 -1 [ENST00000557639_14_77329144_CDS_db1#ENST00000556627_14_77326876_CDS_db1#ENST00000556627_14_77329144_C	7	3	3	3	27.7	27.7	27.7	20439	184	184;189;202;216;217;174;70	0	27883	112780000	12531000	247330000	13	13				164	5507;15814;17873	True;True;True	5509;15818;17876	25681;25682;25683;75723;75724;75725;75726;84898;84899;84900;84901;84902;84903	35280;35281;35282;101679;101680;101681;101682;113545;113546;113547;113548;113549;113550	35281;101679;113545
ENST00000216479_14_77458190_aTIS_101db1;ENST00000216479_14_77465602_CDS_010db2;ENST00000535854_14_77458190_aTIS_101db1;ENST00000555729_14_77462648_CDS_100db1;ENST00000556963_14_77459644_ntr_100db1	ENST00000216479_14_77458190_aTIS_101db1;ENST00000216479_14_77465602_CDS_010db2;ENST00000535854_14_77458190_aTIS_101db1	8;6;6;2;1	8;6;6;2;1	8;6;6;2;1	generic|ENST00000216479_14_77458190_aTIS_101db1|ENSG00000100591 ATG True +1 0 -1 [ENST00000555473_14_77465602_ntr_db1#ENST00000555457_14_77469151_ntr_db1#ENST00000555457_14_77469136_ntr_db1#ENST00000216479_14_77458190_aTIS_db3];generic|ENST00000216479_14_7	5	8	8	8	30.5	30.5	30.5	38274	338	338;130;288;94;124	0	140.32	2331300000	116570000	5184500000	37	37				165	4707;5321;15715;23526;24758;25828;25829;29044	True;True;True;True;True;True;True;True	4709;5323;15719;23533;24765;25835;25836;29052	21906;21907;21908;21909;24773;24774;24775;24776;75310;111334;117523;122419;122420;122421;122422;122423;122424;122425;122426;122427;122428;122429;122430;137751;137752;137753;137754	30004;30005;30006;30007;30008;30009;30010;34138;34139;34140;34141;34142;34143;101204;145858;154577;161352;161353;161354;161355;161356;161357;161358;161359;161360;161361;161362;161363;161364;161365;181968;181969;181970;181971;181972;181973;181974;181975	30006;34138;101204;145858;154577;161357;161363;181971
ENST00000216484_14_77597227_CDS_010db2;ENST00000216484_14_77616579_aTIS_101db1	ENST00000216484_14_77597227_CDS_010db2;ENST00000216484_14_77616579_aTIS_101db1	3;3	3;3	3;3	generic|ENST00000216484_14_77597227_CDS_010db2|ENSG00000100596 ATT NA NA;generic|ENST00000216484_14_77616579_aTIS_101db1|ENSG00000100596 ATG True -1 0 +1 [ENST00000557566_14_77597227_ntr_db1#ENST00000216484_14_77616579_aTIS_db3]	2	3	3	3	11.1	11.1	11.1	52544	467	467;562	0	17724	75755000	2443700	175770000	7	7				166	2719;8166;18622	True;True;True	2721;8170;18628	12759;12760;12761;12762;38603;38604;38605;88481;88482;88483;88484	17573;53289;53290;53291;118068;118069;118070;118071	17573;53290;118069
ENST00000556502_14_60165282_ntr_100db1;ENST00000216500_14_60165231_CDS_010db2;ENST00000557185_14_60165309_aTIS_101db1;ENST00000611054_14_60165309_aTIS_100db1	ENST00000556502_14_60165282_ntr_100db1;ENST00000216500_14_60165231_CDS_010db2;ENST00000557185_14_60165309_aTIS_101db1;ENST00000611054_14_60165309_aTIS_100db1	1;1;1;1	1;1;1;1	1;1;1;1	generic|ENST00000556502_14_60165282_ntr_100db1|ENSG00000100612 CTG NA 0 [ENST00000556502_14_60153130_ntr_db1#ENST00000556502_14_60152971_ntr_db1];generic|ENST00000216500_14_60165231_CDS_010db2|ENSG00000100612 AGG NA NA;generic|ENST00000557185_14_60165309_a	4	1	1	1	8.8	8.8	8.8	25258	226	226;313;339;376	0.00029155	53521	25047000	1926700	56296000	2	2				167	3031	TRUE	3033	14121;14122;14123;14124	19560;19561	19560
ENST00000216513_14_60724074_aTIS_101db1	ENST00000216513_14_60724074_aTIS_101db1	2	2	2	generic|ENST00000216513_14_60724074_aTIS_101db1|ENSG00000100625 ATG False 0 [ENST00000216513_14_60724074_aTIS_db3]	1	2	2	2	3.3	3.3	3.3	82932	781	781	0	17645	63783000	3357000	154500000	4	4				168	5714;11325	True;True	5716;11329	26618;26619;26620;53767;53768;53769;53770	36555;73421;73422;73423;73424	36555;73423
ENST00000216554_14_103335861_aTIS_111db1	ENST00000216554_14_103335861_aTIS_111db1	9	9	9	generic|ENST00000216554_14_103335861_aTIS_111db1|ENSG00000100664 ATG True +1 0 -1 [ENST00000558800_14_103340502_ntr_db1#ENST00000392715_14_103335861_aTIS_db1#ENST00000558506_14_103335861_aTIS_db1#ENST00000216554_14_103335861_aTIS_db2#ENST00000216554_14_103	1	9	9	9	23.2	23.2	23.2	49222	431	431	0	39163	2083600000	94709000	5018300000	42	42				169	1513;1698;6210;13895;21191;25094;26256;26743;26898	True;True;True;True;True;True;True;True;True	1515;1700;6212;13899;21197;25101;26263;26750;26905	7103;7104;7105;7106;7107;7108;7109;7110;7972;7973;7974;7975;29217;29218;29219;29220;66700;66701;66702;66703;66704;66705;66706;100593;100594;100595;119061;119062;119063;124648;124649;124650;127041;127042;127043;127044;127734;127735;127736;127737	9641;9642;9643;9644;9645;9646;9647;9648;9649;9650;9651;9652;10779;10780;10781;10782;10783;10784;10785;10786;40416;40417;89642;89643;89644;89645;89646;89647;89648;132597;156493;156494;156495;164280;167656;167657;167658;167659;168603;168604;168605;168606	9649;10780;40416;89642;132597;156493;164280;167657;168603
ENST00000216605_14_64388428_aTIS_101db1;ENST00000545908_14_64388260_aTIS_101db1;ENST00000216605_14_64419898_CDS_010db2;ENST00000555252_14_64417890_ntr_100db1;ENST00000555858_14_64435578_ntr_100db1;ENST00000413059_X_57394665_ntr_100db1	ENST00000216605_14_64388428_aTIS_101db1;ENST00000545908_14_64388260_aTIS_101db1;ENST00000216605_14_64419898_CDS_010db2	29;28;21;14;4;2	29;28;21;14;4;2	28;27;20;13;3;2	generic|ENST00000216605_14_64388428_aTIS_101db1|ENSG00000100714 ATG False 0 [ENST00000554353_14_64458223_ntr_db1#ENST00000216605_14_64388428_aTIS_db3];generic|ENST00000545908_14_64388260_aTIS_101db1|ENSG00000100714 ATG False 0 [ENST00000545908_14_64388260_	6	29	29	28	36.4	36.4	35.3	101.53	935	935;1020;702;494;71;75	0	200.57	10603000000	203910000	24916000000	165	165				170	221;1803;2321;4598;6433;6555;6794;8213;9743;11336;11469;12083;12405;13439;13935;15135;15136;17731;17814;19903;20286;20707;21832;23630;24031;26419;26575;28047;29021	True;True;True;True;True;True;True;True;True;True;True;True;True;True;True;True;True;True;True;True;True;True;True;True;True;True;True;True;True	223;1805;2323;4600;6435;6557;6796;8217;9747;11340;11473;12087;12409;13443;13939;15139;15140;17734;17817;19909;20292;20713;21838;23637;24038;26426;26582;28055;29029	959;960;961;962;8418;8419;8420;8421;10933;10934;10935;10936;21430;21431;30197;30198;30199;30200;30742;30743;30744;30745;31891;31892;31893;31894;38979;38980;38981;38982;46324;46325;46326;46327;46328;46329;46330;46331;46332;53814;53815;54415;54416;54417;57407;59092;59093;59094;59095;59096;59097;59098;59099;59100;59101;64519;67066;67067;67068;67069;72704;72705;72706;72707;72708;72709;72710;72711;727…	1356;1357;1358;1359;1360;1361;1362;1363;1364;1365;1366;1367;11337;11338;11339;14967;29470;41701;41702;41703;41704;41705;41706;41707;41708;41709;41710;41711;41712;41713;41714;41715;41716;41717;42584;44273;44274;53837;53838;53839;53840;53841;53842;53843;53844;53845;53846;53847;63093;63094;63095;63096;63097;63098;63099;63100;63101;63102;63103;63104;73468;73469;74320;74321;78075;80108;80109;80110;801…	1363;11337;14967;29470;41702;42584;44273;53838;63100;73469;74321;78075;80115;86591;90101;97720;97723;112681;113148;125678;127889;130115;135996;146669;150063;165446;166445;175741;181857
ENST00000216639_14_96833472_aTIS_111db1	ENST00000216639_14_96833472_aTIS_111db1	6	6	6	generic|ENST00000216639_14_96833472_aTIS_111db1|ENSG00000100749 ATG True +1 0 -1 [ENST00000216639_14_96833472_aTIS_db2#ENST00000216639_14_96833472_aTIS_db3]	1	6	6	6	17.9	17.9	17.9	45476	396	396	0	39207	508530000	28252000	1139800000	24	24				171	2203;3029;8746;15320;19034;28242	True;True;True;True;True;True	2205;3031;8750;15324;19040;28250	10350;10351;10352;10353;14114;14115;14116;14117;41568;41569;41570;41571;41572;73584;73585;73586;73587;73588;73589;90553;133915;133916;133917;133918	14274;14275;14276;14277;14278;14279;14280;14281;14282;19548;19549;19550;19551;19552;19553;19554;19555;19556;19557;19558;57005;57006;98955;98956;120841;176729	14279;19554;57005;98955;120841;176729
ENST00000397276_14_23321470_aTIS_101db1;ENST00000216727_14_23321470_aTIS_101db1;ENST00000216727_14_23321632_CDS_010db2;ENST00000557008_14_23307768_aTIS_101db1	ENST00000397276_14_23321470_aTIS_101db1;ENST00000216727_14_23321470_aTIS_101db1;ENST00000216727_14_23321632_CDS_010db2;ENST00000557008_14_23307768_aTIS_101db1	4;4;3;3	4;4;3;3	4;4;3;3	generic|ENST00000397276_14_23321470_aTIS_101db1|ENSG00000100836 ATG no_data NA [ENST00000557702_14_23322214_aTIS_db1#ENST00000397276_14_23321653_CDS_db1#ENST00000553960_14_23323377_ntr_db1#ENST00000555295_14_23324011_CDS_db1#ENST00000553960_14_23324047_ntr	4	4	4	4	23.3	23.3	23.3	31496	296	296;306;252;333	0	53385	242390000	22035000	566760000	19	19				172	1;6661;22402;24884	True;True;True;True	1;6663;22409;24891	7;8;9;10;31234;106203;106204;106205;106206;118105;118106	9;10;11;12;13;14;15;16;43230;139189;139190;139191;139192;139193;139194;139195;139196;155252;155253	16;43230;139195;155253
ENST00000216780_14_24094406_aTIS_101db1;ENST00000559250_14_24094069_aTIS_101db1;ENST00000396973_14_24094406_aTIS_101db1;ENST00000558096_14_24098330_aTIS_101db1	ENST00000216780_14_24094406_aTIS_101db1;ENST00000559250_14_24094069_aTIS_101db1;ENST00000396973_14_24094406_aTIS_101db1;ENST00000558096_14_24098330_aTIS_101db1	11;8;7;7	11;8;7;7	11;8;7;7	generic|ENST00000216780_14_24094406_aTIS_101db1|ENSG00000100889 ATG no_data NA [ENST00000561286_14_24098330_aTIS_db1#ENST00000465860_9_37782002_ntr_db1#ENST00000545054_14_24098330_aTIS_db1#ENST00000216780_14_24094406_aTIS_db3#ENST00000561286_14_24098330_aT	4	11	11	11	21.6	21.6	21.6	70698	640	640;509;441;474	0	89928	1674000000	46499000	3914300000	52	52				173	946;4107;4793;7828;8607;9746;14647;24375;24573;26697;26698	True;True;True;True;True;True;True;True;True;True;True	948;4109;4795;7832;8611;9750;14651;24382;24580;26704;26705	4463;4464;4465;4466;19325;19326;19327;19328;22258;22259;22260;22261;37040;37041;37042;37043;40894;40895;40896;40897;46346;46347;46348;70283;70284;70285;70286;115774;115775;115776;115777;115778;115779;115780;115781;116705;116706;116707;116708;116709;116710;116711;116712;126807;126808;126809;126810;126811;126812;126813;126814	6202;6203;6204;6205;6206;26741;26742;26743;26744;30431;51349;51350;51351;56274;56275;56276;56277;56278;56279;56280;63122;63123;94640;94641;94642;94643;94644;94645;94646;152227;152228;152229;152230;152231;152232;152233;152234;153604;153605;153606;153607;153608;153609;153610;153611;153612;153613;153614;167357;167358;167359;167360;167361;167362;167363;167364	6204;26741;30431;51349;56279;63122;94640;152229;153604;167357;167363
ENST00000216802_14_24146581_aTIS_101db1;ENST00000615264_14_24146581_aTIS_101db1;ENST00000560410_14_24146581_aTIS_101db1;ENST00000442824_5_98213402_ntr_001db3;ENST00000471700_14_24146563_ntr_100db1;ENST00000216802_14_24145736_CDS_010db2;ENST00000442824_5_98213621_ntr_100db1;ENST00000559042_14_24143653_ntr_100db1;ENST00000630027_14_24146581_aTIS_101db1;ENST00000560370_14_24146581_aTIS_101db1;ENST00…	ENST00000216802_14_24146581_aTIS_101db1;ENST00000615264_14_24146581_aTIS_101db1;ENST00000560410_14_24146581_aTIS_101db1;ENST00000442824_5_98213402_ntr_001db3;ENST00000471700_14_24146563_ntr_100db1;ENST00000216802_14_24145736_CDS_010db2	6;6;5;4;3;3;2;1;1;1;1	6;6;5;4;3;3;2;1;1;1;1	6;6;5;4;3;3;2;1;1;1;1	generic|ENST00000216802_14_24146581_aTIS_101db1|ENSG00000100911 ATG True -1 0 +1 [ENST00000471700_14_24143599_ntr_db1#ENST00000559005_14_24143653_ntr_db1#ENST00000559005_14_24143599_ntr_db1#ENST00000216802_14_24145390_CDS_db1#ENST00000559453_14_24143653_nt	11	6	6	6	32.2	32.2	32.2	27401	239	239;254;228;239;184;200;166;27;39;48;64	0	226.96	2547400000	181950000	5741800000	49	49				174	659;1171;1725;10255;20246;24274	True;True;True;True;True;True	661;1173;1727;10259;20252;24281	3082;3083;3084;3085;3086;3087;3088;3089;5587;5588;8081;8082;8083;8084;48681;48682;48683;48684;48685;48686;48687;48688;96180;96181;96182;96183;96184;96185;96186;96187;115309;115310;115311;115312	4364;4365;4366;4367;4368;4369;4370;4371;4372;4373;4374;4375;7642;10884;10885;10886;10887;66628;66629;66630;66631;66632;66633;66634;66635;66636;66637;66638;66639;66640;66641;66642;66643;66644;66645;66646;127687;127688;127689;127690;127691;127692;127693;127694;127695;127696;127697;151618;151619;151620;151621	4366;7642;10885;66632;127695;151618
ENST00000216832_14_39175280_aTIS_101db1;ENST00000556530_14_39175280_aTIS_101db1;ENST00000553331_14_39175280_aTIS_101db1	ENST00000216832_14_39175280_aTIS_101db1	10;3;3	10;3;3	10;3;3	generic|ENST00000216832_14_39175280_aTIS_101db1|ENSG00000100941 ATG True 0 -1 [ENST00000216832_14_39175280_aTIS_db3]	3	10	10	10	15.1	15.1	15.1	81627	717	717;117;124	0	38233	2251200000	66211000	4940300000	35	35				175	3376;5500;9738;12806;12876;15250;16947;20754;20864;24258	True;True;True;True;True;True;True;True;True;True	3378;5502;9742;12810;12880;15254;16951;20760;20870;24265	16025;16026;16027;16028;25647;25648;25649;46300;46301;46302;46303;61139;61140;61506;61507;61508;73275;73276;73277;73278;80769;80770;80771;80772;98479;98480;98481;98997;98998;98999;115224;115225;115226;115227	22388;22389;22390;35256;35257;35258;35259;63033;63034;63035;63036;63037;63038;63039;63040;63041;63042;63043;82344;82345;82769;82770;82771;98483;108090;130356;130357;130868;151509;151510;151511;151512;151513;151514;151515	22390;35258;63034;82345;82769;98483;108090;130356;130868;151511
ENST00000216840_14_24271115_aTIS_101db1;ENST00000558376_14_24271115_aTIS_101db1;ENST00000560127_14_24271115_aTIS_101db1;ENST00000399409_14_24267911_CDS_010db2	ENST00000216840_14_24271115_aTIS_101db1;ENST00000558376_14_24271115_aTIS_101db1	4;3;1;1	4;3;1;1	4;3;1;1	generic|ENST00000216840_14_24271115_aTIS_101db1|ENSG00000100949 ATG True 0 [ENST00000559551_14_24267701_ntr_db1#ENST00000560998_14_24267722_ntr_db1#ENST00000560777_14_24267932_aTIS_db1#ENST00000216840_14_24267701_CDS_db1#ENST00000560998_14_24267701_ntr_db1	4	4	4	4	12.2	12.2	12.2	65071	567	567;424;73;169	0	17941	137000000	3605300	309030000	19	19				176	450;16116;16510;17548	True;True;True;True	452;16120;16514;17551	2096;2097;2098;2099;77103;77104;77105;78776;78777;78778;78779;78780;83423;83424;83425;83426	3125;3126;3127;3128;3129;103558;105675;105676;105677;105678;111598;111599;111600;111601;111602;111603;111604;111605;111606;111607	3128;103558;105676;111599
ENST00000395954_20_54171693_aTIS_101db1;ENST00000216862_20_54173501_CDS_010db2;ENST00000216862_20_54173579_aTIS_101db1;ENST00000395955_20_54173579_aTIS_101db1	ENST00000395954_20_54171693_aTIS_101db1;ENST00000216862_20_54173501_CDS_010db2;ENST00000216862_20_54173579_aTIS_101db1;ENST00000395955_20_54173579_aTIS_101db1	2;2;2;1	2;2;2;1	2;2;2;1	generic|ENST00000395954_20_54171693_aTIS_101db1|ENSG00000019186 ATG no_data NA [ENST00000395954_20_54171693_aTIS_db3];generic|ENST00000216862_20_54173501_CDS_010db2|ENSG00000019186 CTG NA NA;generic|ENST00000216862_20_54173579_aTIS_101db1|ENSG00000019186 A	4	2	2	2	6.2	6.2	6.2	43.05	372	372;488;514;448	0.00052743	36574	123910000	5900500	279470000	5	5				177	10782;17046	True;True	10786;17050	51222;51223;51224;51225;81200;81201;81202;81203	70072;108720;108721;108722;108723	70072;108720
ENST00000216879_20_1458264_CDS_010db2;ENST00000216879_20_1466824_aTIS_101db1;ENST00000476071_20_1466824_aTIS_101db1;ENST00000353088_20_1466824_aTIS_101db1;ENST00000381653_20_1466824_aTIS_001db3	ENST00000216879_20_1458264_CDS_010db2;ENST00000216879_20_1466824_aTIS_101db1;ENST00000476071_20_1466824_aTIS_101db1;ENST00000353088_20_1466824_aTIS_101db1;ENST00000381653_20_1466824_aTIS_001db3	9;9;9;7;6	9;9;9;7;6	9;9;9;7;6	generic|ENST00000216879_20_1458264_CDS_010db2|ENSG00000088833 GTG NA NA;generic|ENST00000216879_20_1466824_aTIS_101db1|ENSG00000088833 ATG True -1 0 +1 [ENST00000555359_20_1466797_ntr_db1#ENST00000555944_20_1452548_3UTR_db1#ENST00000555359_20_1458264_ntr_d	5	9	9	9	45.8	45.8	45.8	32912	299	299;370;372;339;274	0	46166	1341200000	67062000	3123800000	35	35				178	3748;12464;13644;14243;14244;21433;22151;22905;23564	True;True;True;True;True;True;True;True;True	3750;12468;13648;14247;14248;21439;22158;22912;23571	17696;59426;59427;59428;59429;59430;59431;59432;59433;65476;65477;65478;65479;65480;65481;65482;65483;68434;68435;68436;68437;68438;68439;68440;101794;101795;101796;105090;105091;105092;105093;108586;108587;108588;108589;108590;108591;108592;108593;108594;108595;108596;108597;111498	24705;24706;80408;80409;80410;80411;80412;87816;87817;87818;87819;87820;87821;87822;91975;91976;91977;91978;91979;133947;133948;137829;137830;137831;137832;142285;142286;142287;142288;142289;142290;142291;142292;142293;142294;142295;142296;146099	24706;80411;87816;91976;91978;133948;137832;142287;146099
ENST00000216962_20_25248179_aTIS_001db3;ENST00000216962_20_25248113_5UTR_110db1	ENST00000216962_20_25248179_aTIS_001db3;ENST00000216962_20_25248113_5UTR_110db1	21;21	17;17	16;16	generic|ENST00000216962_20_25248179_aTIS_001db3|ENSG00000100994 ATG NA NA;generic|ENST00000216962_20_25248113_5UTR_110db1|ENSG00000100994 ATC NA +1 0 [ENST00000216962_20_25290589_CDS_db1#ENST00000216962_20_25248179_aTIS_db1#ENST00000216962_20_25248113_5UTR	2	21	17	16	29.5	24.2	23.1	96695	843	843;865	0	163.48	2780900000	56753000	5802700000	88	88				179	2098;3617;4879;8766;8778;8803;9857;10030;10784;15180;15640;15641;16374;17407;18181;19799;21203;26105;26170;26804;28279	True;True;True;True;True;False;True;True;True;False;True;True;True;True;True;True;True;False;True;False;True	2100;3619;4881;8770;8782;8807;9861;10034;10788;15184;15644;15645;16378;17411;18186;19805;21209;26112;26177;26811;28287	9877;9878;9879;9880;9881;17117;17118;17119;17120;17121;17122;17123;17124;22622;41647;41648;41649;41650;41651;41652;41653;41654;41703;41704;41705;41706;41707;41708;41709;41710;41833;41834;41835;41836;41837;46839;46840;46841;46842;47659;47660;47661;47662;51230;51231;51232;51233;51234;51235;51236;51237;51238;51239;51240;51241;51242;51243;51244;51245;72949;72950;72951;72952;72953;72954;72955;72956;74…	13407;13408;13409;13410;13411;13412;13413;13414;13415;13416;13417;13418;13419;13420;13421;23884;23885;23886;23887;23888;23889;30871;57065;57066;57067;57068;57069;57070;57071;57132;57133;57134;57135;57136;57342;57343;57344;57345;57346;57347;57348;63760;63761;63762;63763;63764;63765;63766;65009;70083;70084;70085;70086;70087;70088;70089;70090;70091;70092;70093;70094;70095;70096;70097;70098;97996;979…	13418;23884;30871;57068;57135;57343;63761;65009;70095;98007;100781;100783;105009;110891;115270;125132;132638;163215;163887;167994;176925
ENST00000216968_20_35172155_aTIS_111db1;ENST00000635377_20_35174839_CDS_100db1	ENST00000216968_20_35172155_aTIS_111db1;ENST00000635377_20_35174839_CDS_100db1	2;1	2;1	2;1	generic|ENST00000216968_20_35172155_aTIS_111db1|ENSG00000101000 ATG False +1 0 -1 [ENST00000216968_20_35174839_CDS_db1#ENST00000216968_20_35172155_aTIS_db2#ENST00000216968_20_35172155_aTIS_db3];generic|ENST00000635377_20_35174839_CDS_100db1|ENSG00000101000	2	2	2	2	11.3	11.3	11.3	26671	238	238;177	0	98302	604780000	60478000	1374800000	7	7				180	14737;24801	True;True	14741;24808	70760;70761;70762;70763;70764;70765;70766;70767;117703;117704;117705;117706	95302;95303;95304;95305;95306;154783;154784;154785	95303;154783
ENST00000217109_20_56395553_aTIS_111db1	ENST00000217109_20_56395553_aTIS_111db1	4	4	4	generic|ENST00000217109_20_56395553_aTIS_111db1|ENSG00000101138 ATG True 0 -1 [ENST00000493039_20_56403533_3UTR_db1#ENST00000217109_20_56399324_CDS_db1#ENST00000493039_20_56399324_3UTR_db1#ENST00000217109_20_56395553_aTIS_db2#ENST00000217109_20_56395553_aT	1	4	4	4	16	16	16	48357	431	431	0	21627	605490000	33639000	1392800000	13	13				181	14167;18858;22367;24532	True;True;True;True	14171;18864;22374;24539	68072;68073;68074;68075;89608;89609;89610;89611;89612;89613;89614;89615;106051;106052;106053;106054;116530;116531;116532;116533	91434;91435;119420;119421;119422;119423;119424;119425;119426;139000;139001;139002;139003;153402	91434;119425;139000;153402
ENST00000346249_20_63865366_aTIS_101db1;ENST00000352482_20_63865366_aTIS_101db1;ENST00000615907_20_63865366_aTIS_101db1;ENST00000217121_20_63865366_aTIS_101db1;ENST00000346249_20_63869328_CDS_010db2	ENST00000346249_20_63865366_aTIS_101db1;ENST00000352482_20_63865366_aTIS_101db1;ENST00000615907_20_63865366_aTIS_101db1;ENST00000217121_20_63865366_aTIS_101db1;ENST00000346249_20_63869328_CDS_010db2	9;9;9;9;8	9;9;9;9;8	2;2;2;2;2	generic|ENST00000346249_20_63865366_aTIS_101db1|ENSG00000101150 ATG False 1 [ENST00000369927_20_63882801_CDS_db1#ENST00000346249_20_63865366_aTIS_db3];generic|ENST00000352482_20_63865366_aTIS_101db1|ENSG00000101150 ATG False 1 [ENST00000358548_20_63882801_	5	9	9	2	49	49	10.7	22237	206	206;220;222;229;189	0	225.36	539280000	44940000	1259600000	12	12				182	7440;14551;14552;21053;23518;24641;24642;24833;27520	True;True;True;True;True;True;True;True;True	7443;14555;14556;21059;23525;24648;24649;24840;27528	35208;35209;35210;35211;69867;69868;69869;69870;69871;69872;69873;69874;69875;69876;69877;69878;99929;99930;111299;111300;111301;111302;111303;111304;111305;111306;116992;116993;116994;116995;116996;116997;116998;116999;117000;117001;117851;117852;117853;117854;130661;130662;130663;130664	48810;48811;48812;48813;48814;94063;94064;94065;94066;94067;94068;94069;94070;94071;94072;94073;94074;94075;94076;94077;94078;94079;131894;131895;145830;145831;145832;145833;145834;145835;145836;145837;145838;153933;153934;153935;153936;153937;153938;153939;153940;153941;153942;153943;153944;153945;153946;153947;153948;154969;154970;154971;154972;154973;154974;154975;154976;154977;154978;154979;1…	48810;94070;94076;131894;145833;153933;153937;154977;172502
ENST00000217131_20_59006460_CDS_010db2;ENST00000217131_20_59007128_aTIS_001db3;ENST00000217131_20_59007179_5UTR_100db1;ENST00000488395_20_59001633_ntr_100db1	ENST00000217131_20_59006460_CDS_010db2;ENST00000217131_20_59007128_aTIS_001db3;ENST00000217131_20_59007179_5UTR_100db1;ENST00000488395_20_59001633_ntr_100db1	2;2;2;1	2;2;2;1	2;2;2;1	generic|ENST00000217131_20_59006460_CDS_010db2|ENSG00000101160 CTG NA NA;generic|ENST00000217131_20_59007128_aTIS_001db3|ENSG00000101160 ATG NA NA;generic|ENST00000217131_20_59007179_5UTR_100db1|ENSG00000101160 CTG NA -1 0 [ENST00000217131_20_59007128_aTIS	4	2	2	2	8.1	8.1	8.1	27.65	247	247;303;320;107	0.00028035	45743	9492900	1054800	25804000	2	2				183	11564;25868	True;True	11568;25875	54854;122778	74874;161859	74874;161859
ENST00000217182_20_63497763_aTIS_101db1;ENST00000217182_20_63497718_CDS_010db2;ENST00000645586_20_63495945_ntr_100db1;ENST00000443590_2_106698676_ntr_100db1;ENST00000509116_4_135045464_ntr_100db1;ENST00000567658_16_27133596_ntr_010db2;ENST00000513637_5_43496454_ntr_100db1;ENST00000645586_20_63497718_ntr_100db1;ENST00000325349_12_16990670_ntr_100db1;ENST00000417549_13_28215688_ntr_100db1;ENST00000…	ENST00000217182_20_63497763_aTIS_101db1;ENST00000217182_20_63497718_CDS_010db2;ENST00000645586_20_63495945_ntr_100db1	25;23;16;4;3;2;2;2;1;1;1;1;1;1;1	10;10;8;0;0;0;0;0;0;0;0;0;0;0;0	10;10;8;0;0;0;0;0;0;0;0;0;0;0;0	generic|ENST00000217182_20_63497763_aTIS_101db1|ENSG00000101210 ATG True -1 0 +1 [ENST00000415278_1_96447074_ntr_db1#ENST00000217182_20_63497763_aTIS_db3];generic|ENST00000217182_20_63497718_CDS_010db2|ENSG00000101210 GTG NA NA [ENST00000596811_19_35382304	15	25	10	10	70.4	37.6	37.6	50.47	463	463;448;286;171;77;37;112;158;47;69;85;93;94;102;295	0	229.36	5222800000	248710000	12156000000	86	86				184	3324;3996;3997;4034;4828;9879;9965;11914;12329;16216;17776;18550;18972;19598;20112;20428;21872;22076;23321;23365;24021;24098;24099;25670;29050	False;True;True;False;True;False;True;True;True;False;False;False;False;False;False;False;True;True;False;False;False;False;False;True;True	3326;3998;3999;4036;4830;9883;9969;11918;12333;16220;17779;18556;18978;19604;20118;20434;21878;22083;23328;23372;24028;24105;24106;25677;29058	15786;15787;15788;15789;15790;15791;15792;15793;18777;18778;18779;18780;18781;18782;18783;18784;18785;18786;18787;18788;18941;18942;18943;18944;18945;18946;18947;18948;18949;18950;18951;18952;18953;18954;18955;18956;18957;18958;18959;18960;18961;18962;18963;18964;18965;18966;18967;18968;18969;18970;18971;18972;18973;18974;18975;18976;18977;18978;18979;18980;18981;18982;18983;18984;18985;18986;189…	21986;21987;21988;21989;21990;21991;21992;21993;21994;26021;26022;26023;26024;26025;26026;26027;26028;26029;26030;26031;26032;26033;26034;26035;26036;26201;26202;26203;26204;26205;26206;26207;26208;26209;26210;26211;26212;26213;26214;26215;26216;26217;26218;26219;26220;26221;26222;26223;26224;26225;26226;26227;26228;26229;26230;26231;26232;26233;26234;26235;26236;26237;26238;26239;26240;26241;262…	21992;26021;26028;26233;30586;63951;64514;77175;79651;104103;112949;117673;120314;124084;126882;128505;136174;137280;144646;144888;149701;150481;150493;160038;181999
ENST00000379772_20_3760100_aTIS_111db1;ENST00000217195_20_3760100_aTIS_101db1;ENST00000399683_20_3758673_CDS_100db1	ENST00000379772_20_3760100_aTIS_111db1;ENST00000217195_20_3760100_aTIS_101db1;ENST00000399683_20_3758673_CDS_100db1	2;2;1	2;2;1	2;2;1	generic|ENST00000379772_20_3760100_aTIS_111db1|ENSG00000101220 ATG True 0 +1 [ENST00000379772_20_3754102_CDS_db1#ENST00000399672_20_3754102_CDS_db1#ENST00000399672_20_3760100_aTIS_db1#ENST00000379772_20_3760100_aTIS_db2#ENST00000379772_20_3760100_aTIS_db3#	3	2	2	2	14.9	14.9	14.9	19291	174	174;199;125	0	9702	263270000	29252000	583450000	8	8				185	8626;15774	True;True	8630;15778	40995;40996;40997;40998;40999;75553;75554;75555;75556	56408;56409;56410;101471;101472;101473;101474;101475	56410;101473
ENST00000217289_20_6119554_aTIS_101db1	ENST00000217289_20_6119554_aTIS_101db1	2	1	1	generic|ENST00000217289_20_6119554_aTIS_101db1|ENSG00000101311 ATG no_data NA [ENST00000536936_20_6107609_aTIS_db1#ENST00000217289_20_6119554_aTIS_db3#ENST00000536936_20_6107609_aTIS_db3]	1	2	1	1	4.3	2.8	2.8	77436	677	677	0	33287	7505100	220740	17749000	2	2				186	24543;29057	True;False	24550;29065	116579;116580;116581;116582;137807;137808;137809;137810	153451;153452;182027;182028;182029;182030	153451;182029
ENST00000217402_20_33811469_aTIS_111db1;ENST00000297265_8_81732627_aTIS_101db1;ENST00000297265_8_81732600_5UTR_010db2	ENST00000217402_20_33811469_aTIS_111db1	4;1;1	4;1;1	4;1;1	generic|ENST00000217402_20_33811469_aTIS_111db1|ENSG00000101421 ATG True 0 -1 [ENST00000217402_20_33811469_aTIS_db2#ENST00000217402_20_33811469_aTIS_db3]	3	4	4	4	20.1	20.1	20.1	24.95	224	224;233;242	0	25454	472260000	33733000	1123600000	8	8				187	169;6904;12311;20072	True;True;True;True	170;6907;12315;20078	756;757;758;759;32396;32397;32398;32399;58634;58635;58636;95354;95355	1082;1083;44934;44935;79586;79587;126608;126609	1082;44935;79586;126608
ENST00000217426_20_34303270_aTIS_001db3;ENST00000217426_20_34303285_5UTR_100db1;ENST00000217426_20_34303288_5UTR_010db2;ENST00000430630_9_120720673_ntr_100db1	ENST00000217426_20_34303270_aTIS_001db3;ENST00000217426_20_34303285_5UTR_100db1;ENST00000217426_20_34303288_5UTR_010db2	26;24;24;1	26;24;24;1	26;24;24;1	generic|ENST00000217426_20_34303270_aTIS_001db3|ENSG00000101444 ATG NA NA [ENST00000538132_20_34295529_aTIS_db3];generic|ENST00000217426_20_34303285_5UTR_100db1|ENSG00000101444 ACG NA -1 0 +1 [ENST00000217426_20_34303270_aTIS_db1#ENST00000538132_20_3429552	4	26	26	26	51.6	51.6	51.6	47716	432	432;437;438;31	0	212.76	9745900000	487300000	22584000000	180	180				188	731;1265;2944;4631;4654;5041;7152;10145;11763;12504;12505;19779;20595;20877;21859;21860;22425;25303;25500;25501;26982;28021;28820;28825;28886;28887	True;True;True;True;True;True;True;True;True;True;True;True;True;True;True;True;True;True;True;True;True;True;True;True;True;True	733;1267;2946;4633;4656;5043;7155;10149;11767;12508;12509;19785;20601;20883;21865;21866;22432;25310;25507;25508;26990;28029;28828;28833;28894;28895	3390;3391;3392;3393;6010;6011;6012;6013;13730;13731;13732;13733;21564;21565;21566;21664;21665;21666;21667;23358;23359;23360;23361;33772;33773;33774;33775;33776;33777;33778;33779;48173;48174;48175;48176;48177;48178;55906;55907;55908;55909;55910;55911;55912;55913;59619;59620;59621;59622;59623;59624;59625;59626;59627;59628;93993;93994;93995;93996;93997;93998;93999;97700;97701;97702;99057;99058;99059…	4746;4747;4748;4749;4750;4751;4752;4753;4754;4755;4756;4757;4758;4759;4760;4761;4762;4763;4764;8070;8071;8072;8073;8074;8075;8076;19097;19098;19099;19100;19101;19102;19103;19104;19105;19106;19107;19108;19109;19110;19111;19112;19113;29591;29696;31926;31927;46820;46821;46822;46823;46824;46825;46826;46827;46828;46829;46830;65769;65770;65771;65772;65773;65774;65775;65776;65777;65778;65779;65780;65781…	4746;8074;19111;29591;29696;31926;46823;65770;76399;80642;80648;125047;129458;130914;136142;136144;139391;157789;159079;159080;169398;175579;180461;180509;181006;181011
ENST00000374820_20_34677085_aTIS_101db1;ENST00000217446_20_34677085_aTIS_101db1	ENST00000374820_20_34677085_aTIS_101db1;ENST00000217446_20_34677085_aTIS_101db1	1;1	1;1	1;1	generic|ENST00000374820_20_34677085_aTIS_101db1|ENSG00000101464 ATG no_data NA [ENST00000374820_20_34657227_CDS_db1#ENST00000374820_20_34677085_aTIS_db3];generic|ENST00000217446_20_34677085_aTIS_101db1|ENSG00000101464 ATG no_data NA [ENST00000217446_20_346	2	1	1	1	4.1	4.1	4.1	47.61	415	415;435	0	15386	14845000	1484500	34283000	7	7				189	15530	TRUE	15534	74516;74517;74518;74519	100133;100134;100135;100136;100137;100138;100139	100133
ENST00000217456_20_24992688_aTIS_111db1;ENST00000451442_20_24970231_CDS_100db1	ENST00000217456_20_24992688_aTIS_111db1	12;4	12;4	12;4	generic|ENST00000217456_20_24992688_aTIS_111db1|ENSG00000101474 ATG False 0 +1 [ENST00000217456_20_24992688_aTIS_db2#ENST00000260662_2_24793895_5UTR_db2#ENST00000217456_20_24992688_aTIS_db3]	2	12	12	12	40.4	40.4	40.4	46.48	416	416;198	0	132.21	1446200000	60260000	3362800000	58	58				190	4541;7345;12417;14191;14318;15394;15572;21324;22593;24816;26554;27893	True;True;True;True;True;True;True;True;True;True;True;True	4543;7348;12421;14195;14322;15398;15576;21330;22600;24823;26561;27901	21172;21173;21174;21175;34730;59156;59157;59158;59159;68187;68188;68765;68766;68767;68768;73910;73911;73912;74717;74718;74719;74720;101250;101251;101252;101253;107154;107155;107156;107157;107158;107159;107160;107161;117774;117775;117776;117777;117778;117779;117780;117781;126129;126130;126131;126132;126133;132418;132419;132420	29177;29178;29179;29180;48067;80180;80181;80182;91563;91564;91565;91566;91567;91568;91569;92464;92465;92466;92467;92468;99398;100493;100494;100495;100496;133372;133373;133374;133375;133376;133377;140401;140402;140403;140404;140405;140406;140407;140408;140409;154881;154882;154883;154884;154885;154886;154887;154888;154889;154890;166329;166330;166331;166332;166333;166334;166335;174935	29180;48067;80181;91568;92467;99398;100495;133377;140402;154882;166335;174935
ENST00000217515_18_56638440_aTIS_101db1;ENST00000217515_18_56638446_5UTR_010db2;ENST00000586262_18_56624368_CDS_100db1;ENST00000587807_18_56638440_aTIS_101db1	ENST00000217515_18_56638440_aTIS_101db1;ENST00000217515_18_56638446_5UTR_010db2;ENST00000586262_18_56624368_CDS_100db1	7;6;5;2	7;6;5;2	7;6;5;2	generic|ENST00000217515_18_56638440_aTIS_101db1|ENSG00000091164 ATG True -1 0 +1 [ENST00000217515_18_56624368_CDS_db1#ENST00000590954_18_56624368_CDS_db1#ENST00000590954_18_56638440_aTIS_db1#ENST00000587807_18_56624368_3UTR_db1#ENST00000217515_18_56638440_	4	7	7	7	39.4	39.4	39.4	32251	289	289;291;189;69	0	40.52	968900000	64593000	2173100000	31	31				191	8341;9458;9751;10322;11293;21948;25983	True;True;True;True;True;True;True	8345;9462;9755;10326;11297;21954;25990	39557;45016;45017;45018;45019;46374;46375;46376;46377;49058;49059;49060;53620;53621;53622;53623;104146;104147;104148;123289;123290;123291;123292	54685;61350;61351;61352;63153;63154;63155;63156;63157;63158;63159;63160;63161;63162;63163;63164;63165;63166;63167;63168;63169;63170;63171;63172;67144;73253;73254;73255;73256;136527;136528;136529;162465	54685;61350;63154;67144;73256;136529;162465
ENST00000217893_5_69369490_5UTR_100db1;ENST00000502819_5_69369490_aTIS_101db1;ENST00000380822_5_69369490_aTIS_111db1	ENST00000217893_5_69369490_5UTR_100db1;ENST00000502819_5_69369490_aTIS_101db1;ENST00000380822_5_69369490_aTIS_111db1	1;1;1	1;1;1	1;1;1	generic|ENST00000217893_5_69369490_5UTR_100db1|ENSG00000273841 ATG NA -1 0 [ENST00000504109_5_69366530_5UTR_db1#ENST00000217893_5_69369475_5UTR_db1#ENST00000508954_5_69366530_5UTR_db1#ENST00000512152_5_69366530_5UTR_db1#ENST00000509462_5_69366530_5UTR_db1]	3	1	1	1	39	39	39	4269	41	41;47;172	0.0043594	24839	16614000	8307200	35723000	0	0				192	17972	TRUE	17976	85442;85443;85444	114161;114162	114162
ENST00000495356_X_153790566_ntr_100db1;ENST00000370092_X_153794326_aTIS_101db1;ENST00000217901_X_153794326_aTIS_101db1;ENST00000217901_X_153794350_5UTR_010db2;ENST00000491235_X_153790566_ntr_100db1	ENST00000495356_X_153790566_ntr_100db1;ENST00000370092_X_153794326_aTIS_101db1;ENST00000217901_X_153794326_aTIS_101db1;ENST00000217901_X_153794350_5UTR_010db2	4;4;4;4;1	4;4;4;4;1	4;4;4;4;1	generic|ENST00000495356_X_153790566_ntr_100db1|ENSG00000067829 ATT NA 0 [ENST00000495356_X_153789808_ntr_db1#ENST00000495356_X_153790196_ntr_db1#ENST00000495356_X_153789787_ntr_db1];generic|ENST00000370092_X_153794326_aTIS_101db1|ENSG00000067829 ATG True -	5	4	4	4	27.7	27.7	27.7	20466	184	184;380;393;401;81	0	10098	365530000	33230000	898970000	16	16				193	8714;9215;22677;24886	True;True;True;True	8718;9219;22684;24893	41415;41416;41417;41418;41419;43832;43833;43834;43835;107530;118112;118113	56880;56881;56882;56883;56884;56885;56886;59720;59721;59722;59723;59724;59725;59726;140842;155257	56881;59720;140842;155257
ENST00000372295_X_108091520_aTIS_101db1;ENST00000340200_X_108091520_aTIS_101db1;ENST00000217958_X_108091520_aTIS_111db1;ENST00000372296_X_108091520_aTIS_101db1;ENST00000361815_X_108091520_aTIS_101db1	ENST00000372295_X_108091520_aTIS_101db1;ENST00000340200_X_108091520_aTIS_101db1;ENST00000217958_X_108091520_aTIS_111db1	3;3;3;1;1	3;3;3;1;1	3;3;3;1;1	generic|ENST00000372295_X_108091520_aTIS_101db1|ENSG00000101843 ATG True -1 0 +1 [ENST00000372295_X_108087961_CDS_db1#ENST00000372295_X_108088769_CDS_db1#ENST00000372295_X_108091520_aTIS_db3];generic|ENST00000340200_X_108091520_aTIS_101db1|ENSG00000101843	5	3	3	3	20.5	20.5	20.5	20217	185	185;193;226;110;151	0	80849	190600000	19060000	460930000	6	6				194	6868;6869;19160	True;True;True	6871;6872;19166	32248;32249;32250;32251;32252;91171;91172;91173;91174	44735;44736;44737;44738;44739;121633	44735;44736;121633
ENST00000217971_X_119236364_aTIS_111db1;ENST00000535419_X_119236364_aTIS_101db1	ENST00000217971_X_119236364_aTIS_111db1;ENST00000535419_X_119236364_aTIS_101db1	6;3	6;3	6;3	generic|ENST00000217971_X_119236364_aTIS_111db1|ENSG00000101856 ATG True +1 0 -1 [ENST00000535419_X_119243174_CDS_db1#ENST00000217971_X_119236364_aTIS_db2#ENST00000217971_X_119236364_aTIS_db3];generic|ENST00000535419_X_119236364_aTIS_101db1|ENSG00000101856	2	6	6	6	41.5	41.5	41.5	21671	195	195;143	0	71868	994780000	124350000	2314200000	33	33				195	6311;7302;10529;12051;20618;20663	True;True;True;True;True;True	6313;7305;10533;12055;20624;20669	29667;29668;29669;29670;34523;34524;34525;50043;50044;50045;50046;57244;57245;57246;57247;57248;57249;97806;98022;98023;98024;98025	41045;41046;41047;41048;41049;41050;41051;41052;41053;41054;41055;41056;47789;47790;47791;68466;68467;77883;77884;77885;77886;77887;77888;77889;77890;129566;129825;129826;129827;129828;129829;129830;129831	41047;47789;68466;77889;129566;129828
ENST00000218056_X_48597997_aTIS_001db3;ENST00000376729_X_48597519_5UTR_100db1	ENST00000218056_X_48597997_aTIS_001db3;ENST00000376729_X_48597519_5UTR_100db1	1;1	1;1	1;1	generic|ENST00000218056_X_48597997_aTIS_001db3|ENSG00000101940 ATG NA NA [ENST00000376729_X_48597997_aTIS_db3];generic|ENST00000376729_X_48597519_5UTR_100db1|ENSG00000101940 CTG NA +1 0 -1 [ENST00000218056_X_48597997_aTIS_db1#ENST00000376729_X_48597997_aTI	2	1	1	1	3.1	3.1	3.1	53714	485	485;530	0.00030386	61941	41394000	1799800	97629000	2	2				196	17417	TRUE	17421	82879;82880;82881;82882	110955;110956	110956
ENST00000371144_X_124022628_aTIS_101db1;ENST00000218089_X_124022628_aTIS_111db1	ENST00000371144_X_124022628_aTIS_101db1;ENST00000218089_X_124022628_aTIS_111db1	5;5	5;5	4;4	generic|ENST00000371144_X_124022628_aTIS_101db1|ENSG00000101972 ATG True 0 -1 [ENST00000371160_X_124086602_CDS_db1#ENST00000371157_X_124022628_aTIS_db1#ENST00000371160_X_124022628_aTIS_db1#ENST00000371144_X_124086602_CDS_db1#ENST00000371157_X_124086602_CDS	2	5	5	4	4.9	4.9	4.1	141.32	1231	1231;1268	0	31834	190180000	3067500	392270000	16	16				197	4949;11296;11309;19973;23040	True;True;True;True;True	4951;11300;11313;19979;23047	22955;22956;22957;22958;22959;22960;22961;53630;53631;53632;53697;53698;53699;53700;94903;109190;109191;109192	31350;31351;31352;31353;31354;73263;73264;73265;73345;73346;73347;73348;73349;73350;126028;143082;143083	31354;73263;73350;126028;143082
ENST00000621453_X_147912180_aTIS_101db1;ENST00000370477_X_147912180_aTIS_101db1;ENST00000440235_X_147912180_aTIS_101db1;ENST00000370470_X_147912180_aTIS_101db1;ENST00000439526_X_147912180_aTIS_101db1;ENST00000218200_X_147912180_aTIS_101db1;ENST00000370475_X_147912180_aTIS_111db1;ENST00000334557_X_147912180_aTIS_101db1;ENST00000616382_X_147912180_aTIS_101db1;ENST00000370471_X_147912180_aTIS_101db1	ENST00000621453_X_147912180_aTIS_101db1;ENST00000370477_X_147912180_aTIS_101db1;ENST00000440235_X_147912180_aTIS_101db1;ENST00000370470_X_147912180_aTIS_101db1;ENST00000439526_X_147912180_aTIS_101db1;ENST00000218200_X_147912180_aTIS_101db1;ENST00000370475_X_147912180_aTIS_111db1;ENST00000334557_X_147912180_aTIS_101db1;ENST00000616382_X_147912180_aTIS_101db1;ENST00000370471_X_147912180_aTIS_101db1	4;4;4;4;4;4;4;3;3;3	3;3;3;3;3;3;3;3;3;3	3;3;3;3;3;3;3;3;3;3	generic|ENST00000621453_X_147912180_aTIS_101db1|ENSG00000102081 ATG True 0 -1 [ENST00000621453_X_147928382_CDS_db1#ENST00000621453_X_147912180_aTIS_db3];generic|ENST00000370477_X_147912180_aTIS_101db1|ENSG00000102081 ATG True 0 -1 [ENST00000370477_X_147928	10	4	3	3	7.4	5.9	5.9	61515	544	544;582;586;590;592;611;632;297;419;537	0	9289	34434000	1275300	93602000	4	4				198	10300;16425;20010;22016	True;False;True;True	10304;16429;20016;22023	48947;78411;78412;78413;78414;95079;104443;104444	67028;105255;105256;105257;126266;136841;136842	67028;105255;126266;136842
ENST00000247140_X_48898510_aTIS_001db3;ENST00000218224_X_48898510_aTIS_001db3;ENST00000247140_X_48897952_5UTR_100db1;ENST00000477997_X_48897952_ntr_100db1;ENST00000376563_X_48897989_5UTR_100db1	ENST00000247140_X_48898510_aTIS_001db3;ENST00000218224_X_48898510_aTIS_001db3;ENST00000247140_X_48897952_5UTR_100db1;ENST00000477997_X_48897952_ntr_100db1;ENST00000376563_X_48897989_5UTR_100db1	2;2;1;1;1	2;2;1;1;1	2;2;1;1;1	generic|ENST00000247140_X_48898510_aTIS_001db3|ENSG00000102103 ATG NA NA [ENST00000376566_X_48898510_aTIS_db3];generic|ENST00000218224_X_48898510_aTIS_001db3|ENSG00000102103 ATG NA NA [ENST00000396763_X_48898510_aTIS_db3#ENST00000447146_X_48898510_aTIS_db3	5	2	2	2	20	20	20	18827	170	170;265;197;292;306	0	21166	1023300000	113700000	2406000000	7	7				199	19594;23914	True;True	19600;23921	93190;93191;93192;93193;93194;113278;113279;113280;113281	124054;124055;124056;124057;148794;148795;148796	124055;148796
ENST00000218340_X_46837101_aTIS_101db1	ENST00000218340_X_46837101_aTIS_101db1	2	2	2	generic|ENST00000218340_X_46837101_aTIS_101db1|ENSG00000102218 ATG False 0 [ENST00000218340_X_46837101_aTIS_db3]	1	2	2	2	5.1	5.1	5.1	39641	350	350	0.0029799	28134	123720000	7732800	287350000	3	3				200	1817;6694	True;True	1819;6696	8491;8492;31386;31387;31388;31389	11429;43434;43435	11429;43434
ENST00000218348_X_47233104_CDS_010db2;ENST00000218348_X_47232915_aTIS_101db1;ENST00000351842_3_49340024_aTIS_101db1;ENST00000265560_3_49340024_aTIS_101db1;ENST00000497179_X_47244801_ntr_100db1	ENST00000218348_X_47233104_CDS_010db2;ENST00000218348_X_47232915_aTIS_101db1	11;11;2;2;1	11;11;2;2;1	10;10;1;1;1	generic|ENST00000218348_X_47233104_CDS_010db2|ENSG00000102226 GTG NA NA;generic|ENST00000218348_X_47232915_aTIS_101db1|ENSG00000102226 ATG no_data NA [ENST00000467378_X_47247694_ntr_db1#ENST00000478596_X_47239077_ntr_db1#ENST00000377107_X_47233044_aTIS_db1	5	11	11	10	14.3	14.3	13.3	103.43	900	900;963;916;963;173	0	43564	356710000	7589600	809460000	34	34				201	308;3635;4194;9193;13349;17496;18049;18406;22394;26097;26456	True;True;True;True;True;True;True;True;True;True;True	310;3637;4196;9197;13353;17500;18055;18412;22401;26104;26463	1439;1440;1441;17185;17186;17187;17188;19697;19698;19699;19700;43734;43735;64073;64074;64075;83192;83193;83194;83195;85798;85799;85800;87462;87463;87464;87465;106164;106165;106166;106167;123846;123847;123848;123849;125661;125662	2199;2200;2201;2202;2203;24003;24004;24005;24006;27232;27233;27234;59602;86047;111300;111301;111302;111303;111304;111305;111306;111307;111308;111309;111310;111311;114561;114562;114563;116796;116797;139135;139136;139137;139138;163148;163149;165668;165669	2201;24003;27234;59602;86047;111303;114562;116796;139137;163148;165668
ENST00000218364_X_136497745_CDS_010db2;ENST00000535601_X_136497685_aTIS_101db1	ENST00000218364_X_136497745_CDS_010db2;ENST00000535601_X_136497685_aTIS_101db1	3;3	3;3	3;3	generic|ENST00000218364_X_136497745_CDS_010db2|ENSG00000102241 TTG NA NA;generic|ENST00000535601_X_136497685_aTIS_101db1|ENSG00000102241 ATG True +1 0 -1 [ENST00000218364_X_136497685_aTIS_db1#ENST00000218364_X_136497685_aTIS_db3#ENST00000535601_X_136497685	2	3	3	3	4.8	4.8	4.8	83558	735	735;755	0	71441	128990000	2632500	338620000	12	12				202	8521;16597;20749	True;True;True	8525;16601;20755	40394;40395;40396;40397;40398;40399;40400;40401;79183;98462;98463;98464	55647;55648;55649;55650;55651;55652;55653;55654;106105;130335;130336;130337	55651;106105;130336
ENST00000572887_16_72008765_aTIS_101db1;ENST00000219240_16_72008765_aTIS_101db1	ENST00000572887_16_72008765_aTIS_101db1;ENST00000219240_16_72008765_aTIS_101db1	3;3	3;3	3;3	generic|ENST00000572887_16_72008765_aTIS_101db1|ENSG00000102967 ATG True 0 -1 [ENST00000572887_16_72014587_CDS_db1#ENST00000572887_16_72008765_aTIS_db3];generic|ENST00000219240_16_72008765_aTIS_101db1|ENSG00000102967 ATG True 0 -1 [ENST00000219240_16_72014	2	3	3	3	8.1	8.1	8.1	42653	393	393;395	0	13.2	722620000	31418000	1679900000	15	15				203	6140;16936;26047	True;True;True	6142;16940;26054	28893;28894;28895;28896;80723;80724;80725;80726;123619;123620;123621	40009;40010;40011;40012;40013;40014;40015;40016;40017;108031;108032;108033;162901;162902;162903	40014;108032;162903
ENST00000602320_16_67660220_aTIS_001db3;ENST00000602320_16_67660238_5UTR_100db1;ENST00000620338_16_67660220_CDS_010db2;ENST00000219251_16_67660478_aTIS_101db1;ENST00000620338_16_67660478_aTIS_101db1	ENST00000602320_16_67660220_aTIS_001db3;ENST00000602320_16_67660238_5UTR_100db1;ENST00000620338_16_67660220_CDS_010db2;ENST00000219251_16_67660478_aTIS_101db1;ENST00000620338_16_67660478_aTIS_101db1	1;1;1;1;1	1;1;1;1;1	1;1;1;1;1	generic|ENST00000602320_16_67660220_aTIS_001db3|ENSG00000102977 ATG NA NA;generic|ENST00000602320_16_67660238_5UTR_100db1|ENSG00000102977 CTG NA -1 0 [ENST00000602320_16_67660220_aTIS_db1#ENST00000602320_16_67659592_CDS_db1#ENST00000602622_16_67659967_ntr_	5	1	1	1	5	5	5	47.12	442	442;448;458;541;544	0.00054215	4072	20137000	1678100	20137000	1	1				204	22249	TRUE	22256	105551	138328	138328
ENST00000219252_16_57462725_aTIS_111db1;ENST00000562599_16_57462725_aTIS_101db1	ENST00000219252_16_57462725_aTIS_111db1	5;2	5;2	5;2	generic|ENST00000219252_16_57462725_aTIS_111db1|ENSG00000102978 ATG True 0 -1 [ENST00000219252_16_57462725_aTIS_db2#ENST00000219252_16_57462725_aTIS_db3]	2	5	5	5	27.3	27.3	27.3	31441	275	275;46	0	31261	403610000	28829000	945360000	10	10				205	5378;6352;14530;19714;26182	True;True;True;True;True	5380;6354;14534;19720;26189	25027;25028;25029;29848;29849;29850;29851;69773;69774;69775;69776;93721;93722;93723;124343;124344;124345;124346	34408;34409;41313;93954;93955;93956;93957;124708;124709;163927;163928	34408;41313;93954;124709;163927
ENST00000219302_16_1771534_aTIS_101db1;ENST00000563854_16_1771513_aTIS_001db3;ENST00000565379_16_1770981_ntr_100db1;ENST00000219302_16_1771381_CDS_010db2	ENST00000219302_16_1771534_aTIS_101db1;ENST00000563854_16_1771513_aTIS_001db3;ENST00000565379_16_1770981_ntr_100db1;ENST00000219302_16_1771381_CDS_010db2	2;1;1;1	2;1;1;1	2;1;1;1	generic|ENST00000219302_16_1771534_aTIS_101db1|ENSG00000103024 ATG False 0 [ENST00000219302_16_1771345_CDS_db1#ENST00000568561_16_1770981_3UTR_db1#ENST00000564252_16_1770975_ntr_db1#ENST00000563498_16_1771381_5UTR_db1#ENST00000567271_16_1770975_ntr_db1#ENS	4	2	2	2	17.2	17.2	17.2	19015	169	169;57;68;144	0	10828	209650000	20965000	546220000	13	13				206	1386;23860	True;True	1388;23867	6541;6542;6543;6544;6545;113006;113007;113008;113009;113010;113011;113012	8856;8857;8858;8859;8860;148318;148319;148320;148321;148322;148323;148324;148325;148326	8859;148322
ENST00000219313_16_74296915_aTIS_001db3;ENST00000219313_16_74296876_5UTR_110db1;ENST00000567958_16_74296915_aTIS_001db3;ENST00000567958_16_74296876_5UTR_100db1;ENST00000566015_16_74296876_ntr_100db1;ENST00000568717_16_74296915_aTIS_001db3	ENST00000219313_16_74296915_aTIS_001db3;ENST00000219313_16_74296876_5UTR_110db1;ENST00000567958_16_74296915_aTIS_001db3;ENST00000567958_16_74296876_5UTR_100db1	14;13;10;9;3;2	14;13;10;9;3;2	14;13;10;9;3;2	generic|ENST00000219313_16_74296915_aTIS_001db3|ENSG00000103035 ATG NA NA [ENST00000568615_16_74296915_aTIS_db3];generic|ENST00000219313_16_74296876_5UTR_110db1|ENSG00000103035 GTG NA 0 -1 [ENST00000219313_16_74296915_aTIS_db1#ENST00000568615_16_74296915_a	6	14	14	14	56.8	56.8	56.8	37025	324	324;337;198;211;80;43	0	143.65	5289200000	352620000	12342000000	88	88				207	3018;3187;11365;11480;14719;16176;18395;19500;21650;23488;23828;27618;27770;28243	True;True;True;True;True;True;True;True;True;True;True;True;True;True	3020;3189;11369;11484;14723;16180;18401;19506;21656;23495;23835;27626;27778;28251	14064;14065;14066;14067;14839;53941;53942;53943;53944;54468;54469;54470;54471;54472;54473;54474;54475;70654;70655;70656;77349;77350;77351;77352;77353;77354;77355;77356;87411;87412;87413;92770;92771;92772;102785;102786;102787;102788;111143;111144;111145;111146;111147;111148;111149;111150;112849;112850;112851;112852;112853;112854;131131;131132;131133;131134;131863;131864;131865;131866;131867;131868…	19513;19514;19515;19516;20448;73645;73646;73647;74391;74392;74393;74394;74395;74396;74397;74398;74399;74400;95169;95170;95171;103892;103893;103894;103895;103896;103897;103898;103899;103900;103901;103902;103903;103904;103905;103906;103907;103908;103909;103910;103911;116710;123574;135008;135009;135010;135011;135012;135013;135014;145610;145611;145612;145613;145614;145615;145616;145617;145618;148085;…	19515;20448;73647;74393;95171;103894;116710;123574;135012;145617;148086;173190;174196;176730
ENST00000434463_16_84131321_aTIS_101db1;ENST00000219439_16_84131321_aTIS_101db1	ENST00000434463_16_84131321_aTIS_101db1;ENST00000219439_16_84131321_aTIS_101db1	2;2	2;2	2;2	generic|ENST00000434463_16_84131321_aTIS_101db1|ENSG00000103160 ATG True -1 0 +1 [ENST00000434463_16_84131321_aTIS_db3];generic|ENST00000219439_16_84131321_aTIS_101db1|ENSG00000103160 ATG True -1 0 +1 [ENST00000219439_16_84130234_CDS_db1#ENST00000219439_16	2	2	2	2	8.4	8.4	8.4	30.86	275	275;330	0	45864	540270000	33767000	1222100000	9	9				208	7454;27822	True;True	7457;27830	35277;35278;35279;35280;132093;132094;132095;132096;132097;132098;132099;132100	48897;174523;174524;174525;174526;174527;174528;174529;174530	48897;174523
ENST00000219473_16_84700091_aTIS_101db1;ENST00000570191_16_84704828_aTIS_101db1;ENST00000219473_16_84768257_CDS_010db2;ENST00000563048_16_84700091_aTIS_001db3;ENST00000540269_16_84700091_aTIS_001db3;ENST00000417863_22_15562376_ntr_100db1;ENST00000548656_14_18635328_ntr_100db1;ENST00000548656_14_18635230_ntr_100db1	ENST00000219473_16_84700091_aTIS_101db1;ENST00000570191_16_84704828_aTIS_101db1	15;14;4;1;1;1;1;1	15;14;4;1;1;1;1;1	15;14;4;1;1;1;1;1	generic|ENST00000219473_16_84700091_aTIS_101db1|ENSG00000103194 ATG no_data NA [ENST00000219473_16_84700091_aTIS_db3];generic|ENST00000570191_16_84704828_aTIS_101db1|ENSG00000103194 ATG no_data NA [ENST00000569925_16_84779053_3UTR_db1#ENST00000569925_16_84	8	15	15	15	26.1	26.1	26.1	87133	798	798;802;166;35;62;81;84;91	0	119.23	2295900000	62052000	5255700000	80	80				209	1373;3050;4636;5409;9382;13139;15753;15897;16259;19734;21344;23514;23702;25133;26168	True;True;True;True;True;True;True;True;True;True;True;True;True;True;True	1375;3052;4638;5411;9386;13143;15757;15901;16263;19740;21350;23521;23709;25140;26175	6482;6483;14201;14202;14203;14204;14205;14206;14207;14208;21588;21589;21590;25175;25176;25177;25178;44652;44653;44654;44655;44656;44657;44658;44659;63070;63071;63072;63073;63074;63075;63076;63077;75476;76118;76119;76120;76121;77709;77710;77711;93794;93795;93796;93797;93798;101340;101341;101342;101343;111283;111284;111285;111286;112294;119241;119242;119243;119244;124284;124285;124286;124287;124288…	8716;8717;8718;8719;19680;19681;19682;19683;19684;19685;19686;19687;19688;19689;29609;34640;34641;34642;34643;34644;34645;34646;34647;34648;60830;60831;60832;60833;60834;60835;60836;60837;60838;60839;60840;60841;60842;60843;84979;84980;84981;84982;84983;84984;101375;102269;102270;102271;102272;102273;102274;102275;104379;124782;124783;124784;124785;124786;133437;133438;133439;133440;145817;145818…	8716;19686;29609;34643;60832;84979;101375;102272;104379;124783;133438;145818;147385;156742;163875
ENST00000439117_16_2048616_aTIS_001db3;ENST00000643298_16_2048616_aTIS_001db3;ENST00000643745_16_2048616_aTIS_101db1;ENST00000439673_16_2048616_aTIS_101db1;ENST00000643088_16_2048616_aTIS_101db1;ENST00000644335_16_2048616_aTIS_101db1;ENST00000642797_16_2048616_aTIS_101db1;ENST00000568454_16_2048270_aTIS_101db1;ENST00000642561_16_2048616_aTIS_101db1;ENST00000642936_16_2048616_aTIS_101db1;ENST00000…	ENST00000439117_16_2048616_aTIS_001db3;ENST00000643298_16_2048616_aTIS_001db3;ENST00000643745_16_2048616_aTIS_101db1;ENST00000439673_16_2048616_aTIS_101db1;ENST00000643088_16_2048616_aTIS_101db1;ENST00000644335_16_2048616_aTIS_101db1;ENST00000642797_16_2048616_aTIS_101db1;ENST00000568454_16_2048270_aTIS_101db1;ENST00000642561_16_2048616_aTIS_101db1;ENST00000642936_16_2048616_aTIS_101db1;ENST00000…	1;1;1;1;1;1;1;1;1;1;1;1;1;1;1;1	1;1;1;1;1;1;1;1;1;1;1;1;1;1;1;1	1;1;1;1;1;1;1;1;1;1;1;1;1;1;1;1	generic|ENST00000439117_16_2048616_aTIS_001db3|ENSG00000103197 ATG NA NA;generic|ENST00000643298_16_2048616_aTIS_001db3|ENSG00000103197 ATG NA NA;generic|ENST00000643745_16_2048616_aTIS_101db1|ENSG00000103197 ATG False 0 [ENST00000643745_16_2048616_aTIS_db	16	1	1	1	12	12	12	11799	108	108;237;384;1704;1738;1739;1741;1751;1760;1763;1764;1769;1782;1784;1805;1807	0.00053319	38442	64823000	9260400	147110000	4	4				210	10513	TRUE	10517	49965;49966;49967;49968	68352;68353;68354;68355	68354
ENST00000219548_16_680526_aTIS_101db1;ENST00000219548_16_681203_CDS_010db2;ENST00000563505_16_680589_ntr_100db1;ENST00000564316_16_681506_CDS_100db1;ENST00000566408_16_681311_CDS_100db1	ENST00000219548_16_680526_aTIS_101db1;ENST00000219548_16_681203_CDS_010db2;ENST00000563505_16_680589_ntr_100db1;ENST00000564316_16_681506_CDS_100db1;ENST00000566408_16_681311_CDS_100db1	8;7;6;5;4	8;7;6;5;4	8;7;6;5;4	generic|ENST00000219548_16_680526_aTIS_101db1|ENSG00000103266 ATG True 0 -1 [ENST00000564370_16_681203_5UTR_db1#ENST00000565677_16_681311_CDS_db1#ENST00000219548_16_682195_CDS_db1#ENST00000564370_16_681209_aTIS_db1#ENST00000564370_16_681311_CDS_db1#ENST000	5	8	8	8	27.1	27.1	27.1	34856	303	303;233;244;148;173	0	59698	688820000	32801000	1596200000	31	31				211	4603;10022;15955;18126;19069;20875;22944;25897	True;True;True;True;True;True;True;True	4605;10026;15959;18131;19075;20881;22951;25904	21446;21447;21448;21449;47615;76387;76388;76389;76390;86123;86124;86125;90746;90747;90748;90749;99043;99044;99045;99046;99047;99048;99049;99050;99051;99052;99053;99054;108758;108759;122903;122904;122905;122906	29482;29483;29484;29485;64971;102592;102593;102594;102595;114945;121084;121085;121086;121087;121088;121089;130895;130896;130897;130898;130899;130900;130901;130902;130903;130904;130905;130906;142471;161996;161997	29483;64971;102593;114945;121086;130901;142471;161996
ENST00000616501_16_29807458_aTIS_100db1;ENST00000322945_16_29807302_CDS_010db2;ENST00000545521_16_29806145_aTIS_101db1;ENST00000322945_16_29806702_aTIS_101db1;ENST00000219782_16_29806702_aTIS_101db1	ENST00000616501_16_29807458_aTIS_100db1;ENST00000322945_16_29807302_CDS_010db2;ENST00000545521_16_29806145_aTIS_101db1;ENST00000322945_16_29806702_aTIS_101db1;ENST00000219782_16_29806702_aTIS_101db1	1;1;1;1;1	1;1;1;1;1	1;1;1;1;1	generic|ENST00000616501_16_29807458_aTIS_100db1|ENSG00000103495 ATG True +1 0 -1 [ENST00000563012_16_29808594_CDS_db1#ENST00000616501_16_29807464_CDS_db1#ENST00000616501_16_29807476_CDS_db1];generic|ENST00000322945_16_29807302_CDS_010db2|ENSG00000103495 GT	5	1	1	1	5.2	5.2	5.2	26751	252	252;305;454;477;493	0	71868	149910000	13628000	362210000	5	5				212	22046	TRUE	22053	104583;104584;104585;104586;104587;104588;104589	137035;137036;137037;137038;137039	137035
ENST00000220003_15_74798298_aTIS_101db1;ENST00000220003_15_74798934_CDS_010db2;ENST00000585778_19_3785135_aTIS_100db1;ENST00000310132_19_3785135_aTIS_100db1;ENST00000395045_19_3789347_aTIS_100db1	ENST00000220003_15_74798298_aTIS_101db1;ENST00000220003_15_74798934_CDS_010db2	5;4;1;1;1	5;4;1;1;1	5;4;1;1;1	generic|ENST00000220003_15_74798298_aTIS_101db1|ENSG00000103653 ATG False 0 [ENST00000567571_15_74798298_aTIS_db1#ENST00000564216_15_74802081_ntr_db1#ENST00000439220_15_74798298_aTIS_db1#ENST00000563010_15_74802081_ntr_db1#ENST00000439220_15_74798298_aTIS_	5	5	5	5	10.4	10.4	10.4	50704	450	450;371;506;507;508	0	15196	306870000	10960000	677990000	21	21				213	7967;10875;15707;15851;16777	True;True;True;True;True	7971;10879;15711;15855;16781	37693;37694;37695;51632;51633;75283;75284;75285;75902;75903;75904;75905;80030;80031;80032;80033;80034;80035	52057;70621;70622;101172;101960;101961;101962;101963;101964;101965;101966;107196;107197;107198;107199;107200;107201;107202;107203;107204;107205	52057;70622;101172;101961;107201
ENST00000220166_15_78944903_CDS_010db2;ENST00000615999_15_78944981_aTIS_101db1;ENST00000220166_15_78944981_aTIS_101db1	ENST00000220166_15_78944903_CDS_010db2;ENST00000615999_15_78944981_aTIS_101db1;ENST00000220166_15_78944981_aTIS_101db1	3;3;3	3;3;3	3;3;3	generic|ENST00000220166_15_78944903_CDS_010db2|ENSG00000103811 GTG NA NA;generic|ENST00000615999_15_78944981_aTIS_101db1|ENSG00000103811 ATG no_data NA [ENST00000534237_15_78922195_ntr_db1#ENST00000615999_15_78944981_aTIS_db3];generic|ENST00000220166_15_78	3	3	3	3	13.9	13.9	13.9	34784	309	309;323;335	0	94672	198730000	14195000	389740000	4	4				214	17620;23951;24646	True;True;True	17623;23958;24653	83763;83764;83765;113433;113434;113435;113436;117014;117015;117016;117017	112122;149034;149035;153963	112122;149035;153963
ENST00000220325_15_41972494_aTIS_101db1;ENST00000220325_15_41972518_5UTR_010db2	ENST00000220325_15_41972494_aTIS_101db1;ENST00000220325_15_41972518_5UTR_010db2	15;15	13;13	9;9	generic|ENST00000220325_15_41972494_aTIS_101db1|ENSG00000103966 ATG True -1 0 +1 [ENST00000220325_15_41900803_CDS_db1#ENST00000220325_15_41953870_CDS_db1#ENST00000220325_15_41972494_aTIS_db3];generic|ENST00000220325_15_41972518_5UTR_010db2|ENSG00000103966	2	15	13	9	29.6	26.1	20.5	61174	541	541;549	0	57579	727390000	24246000	1752700000	31	31				215	699;3048;5255;10299;12661;13368;14168;14834;16126;16233;22379;26006;26007;27839;28639	True;True;True;True;False;True;True;True;True;True;True;True;True;False;True	701;3050;5257;10303;12665;13372;14172;14838;16130;16237;22386;26013;26014;27847;28647	3251;3252;3253;3254;14194;14195;14196;24428;24429;24430;48939;48940;48941;48942;48943;48944;48945;48946;60468;60469;60470;60471;64167;64168;64169;68076;68077;68078;68079;71214;71215;77140;77141;77142;77143;77604;77605;77606;77607;106103;106104;106105;106106;123390;123391;123392;123393;123394;123395;123396;123397;132180;132181;132182;132183;135800;135801;135802;135803;135804	4584;4585;4586;19676;33643;33644;33645;33646;67016;67017;67018;67019;67020;67021;67022;67023;67024;67025;67026;67027;81636;86140;86141;86142;91436;91437;91438;91439;95872;103587;103588;103589;103590;104240;104241;104242;104243;139068;139069;162621;162622;162623;162624;162625;162626;162627;162628;162629;162630;174613;174614;174615;174616;174617;174618;179151;179152;179153;179154	4584;19676;33643;67017;81636;86141;91439;95872;103588;104241;139068;162623;162630;174615;179152
ENST00000220496_15_40807446_aTIS_111db1;ENST00000560065_15_40807446_aTIS_101db1;ENST00000559310_15_40807446_aTIS_101db1;ENST00000560645_15_40807446_aTIS_101db1	ENST00000220496_15_40807446_aTIS_111db1;ENST00000560065_15_40807446_aTIS_101db1;ENST00000559310_15_40807446_aTIS_101db1;ENST00000560645_15_40807446_aTIS_101db1	4;2;2;2	4;2;2;2	4;2;2;2	generic|ENST00000220496_15_40807446_aTIS_111db1|ENSG00000104129 ATG True -1 0 [ENST00000220496_15_40779232_CDS_db1#ENST00000220496_15_40807446_aTIS_db2#ENST00000220496_15_40807446_aTIS_db3];generic|ENST00000560065_15_40807446_aTIS_101db1|ENSG00000104129 AT	4	4	4	4	19.7	19.7	19.7	34687	304	304;125;131;143	0	41365	147410000	9827100	341340000	20	20				216	65;1575;12911;28377	True;True;True;True	65;1577;12915;28385	289;290;291;292;293;294;7388;7389;61706;61707;61708;61709;134526;134527;134528;134529	390;391;392;393;394;395;396;397;398;399;9977;83051;83052;83053;83054;83055;177459;177460;177461;177462	394;9977;83052;177460
ENST00000220509_15_40894769_aTIS_101db1	ENST00000220509_15_40894769_aTIS_101db1	3	3	3	generic|ENST00000220509_15_40894769_aTIS_101db1|ENSG00000104142 ATG no_data NA [ENST00000220509_15_40898947_CDS_db1#ENST00000220509_15_40894769_aTIS_db3]	1	3	3	3	3.8	3.8	3.8	110.18	973	973	0.00027709	43596	58479000	1124600	142180000	6	6				217	12579;14300;27569	True;True;True	12583;14304;27577	60043;60044;60045;60046;60047;68686;68687;68688;68689;130894	81226;81227;92376;92377;92378;92379;172839	81226;92378;172839
ENST00000567523_15_45587444_aTIS_001db3;ENST00000566753_15_45587444_aTIS_101db1;ENST00000568597_15_45587444_aTIS_001db3;ENST00000220531_15_45587444_aTIS_101db1;ENST00000565323_15_45587700_aTIS_101db1;ENST00000220531_15_45587411_5UTR_010db2	ENST00000567523_15_45587444_aTIS_001db3;ENST00000566753_15_45587444_aTIS_101db1;ENST00000568597_15_45587444_aTIS_001db3;ENST00000220531_15_45587444_aTIS_101db1;ENST00000565323_15_45587700_aTIS_101db1;ENST00000220531_15_45587411_5UTR_010db2	1;1;1;1;1;1	1;1;1;1;1;1	1;1;1;1;1;1	generic|ENST00000567523_15_45587444_aTIS_001db3|ENSG00000104164 ATG NA NA;generic|ENST00000566753_15_45587444_aTIS_101db1|ENSG00000104164 ATG False 0 [ENST00000566753_15_45587444_aTIS_db3];generic|ENST00000568597_15_45587444_aTIS_001db3|ENSG00000104164 ATG	6	1	1	1	23.8	23.8	23.8	85985	80	80;85;86;172;177;183	0.00053135	3756	63144000	21048000	145280000	5	5				218	2454	TRUE	2456	11568;11569;11570;11571	15846;15847;15848;15849;15850	15846
ENST00000519980_8_140635506_aTIS_101db1;ENST00000220592_8_140635506_aTIS_101db1;ENST00000220592_8_140535533_CDS_010db2	ENST00000519980_8_140635506_aTIS_101db1;ENST00000220592_8_140635506_aTIS_101db1	3;3;1	2;2;1	1;1;0	generic|ENST00000519980_8_140635506_aTIS_101db1|ENSG00000123908 ATG False 0 [ENST00000519980_8_140549180_CDS_db1#ENST00000428282_2_241315299_5UTR_db1#ENST00000519980_8_140549273_CDS_db1#ENST00000519980_8_140635506_aTIS_db3];generic|ENST00000220592_8_140635	3	3	2	1	5.1	4.1	2.1	93619	825	825;859;124	0.00030979	65607	84262000	1719600	194500000	2	2				219	4332;12993;23470	False;True;True	4334;12997;23477	20312;20313;20314;62316;62317;62318;62319;111071;111072;111073;111074	28129;83965;83966;145526;145527;145528;145529;145530;145531;145532;145533;145534;145535	28129;83966;145527
ENST00000521895_8_81714840_aTIS_001db3;ENST00000521895_8_81715105_5UTR_100db1;ENST00000519523_8_81721281_aTIS_101db1;ENST00000220669_8_81721281_aTIS_101db1	ENST00000521895_8_81714840_aTIS_001db3;ENST00000521895_8_81715105_5UTR_100db1;ENST00000519523_8_81721281_aTIS_101db1;ENST00000220669_8_81721281_aTIS_101db1	1;1;1;1	1;1;1;1	1;1;1;1	generic|ENST00000521895_8_81714840_aTIS_001db3|ENSG00000104231 ATG NA NA;generic|ENST00000521895_8_81715105_5UTR_100db1|ENSG00000104231 ATC NA -1 0 [ENST00000520635_8_81715105_5UTR_db1#ENST00000521895_8_81714840_aTIS_db1#ENST00000521895_8_81714861_5UTR_db1	4	1	1	1	7.1	7.1	7.1	14166	126	126;184;227;268	0.0024931	28775	153410000	17046000	336200000	7	7				220	11627	TRUE	11631	55285;55286;55287;55288	75570;75571;75572;75573;75574;75575;75576	75575
ENST00000522161_8_90006236_aTIS_101db1;ENST00000220764_8_90001493_aTIS_111db1;ENST00000518725_8_90001493_aTIS_001db3;ENST00000519328_8_90018913_CDS_100db1	ENST00000522161_8_90006236_aTIS_101db1;ENST00000220764_8_90001493_aTIS_111db1	5;5;2;1	5;5;2;1	5;5;2;1	generic|ENST00000522161_8_90006236_aTIS_101db1|ENSG00000104325 ATG no_data NA [ENST00000521603_8_90019110_3UTR_db1#ENST00000488014_1_83929211_ntr_db1#ENST00000220764_8_90018913_CDS_db1#ENST00000521603_8_90018913_CDS_db1#ENST00000517597_8_90019110_3UTR_db1#	4	5	5	5	24.5	24.5	24.5	34994	326	326;335;95;111	0	79624	1740100000	87004000	3952100000	23	23				221	5162;5801;14650;25333;25344	True;True;True;True;True	5164;5803;14654;25340;25351	23869;23870;23871;23872;27009;27010;27011;27012;70292;70293;120181;120182;120183;120184;120185;120186;120228;120229;120230;120231	32676;32677;32678;32679;32680;32681;32682;32683;32684;32685;37065;94650;94651;157993;157994;157995;157996;157997;157998;158051;158052;158053;158054;158055	32679;37065;94651;157997;158051
ENST00000485595_8_132777829_aTIS_101db1;ENST00000486199_8_132777829_aTIS_001db3;ENST00000337920_8_132777829_aTIS_101db1;ENST00000395379_8_132777829_aTIS_101db1;ENST00000395376_8_132777829_aTIS_101db1;ENST00000220847_8_132777829_aTIS_101db1;ENST00000395390_8_132777829_aTIS_101db1;ENST00000395386_8_132777829_aTIS_101db1	ENST00000485595_8_132777829_aTIS_101db1;ENST00000486199_8_132777829_aTIS_001db3;ENST00000337920_8_132777829_aTIS_101db1;ENST00000395379_8_132777829_aTIS_101db1;ENST00000395376_8_132777829_aTIS_101db1;ENST00000220847_8_132777829_aTIS_101db1;ENST00000395390_8_132777829_aTIS_101db1;ENST00000395386_8_132777829_aTIS_101db1	2;2;2;2;2;2;2;2	2;2;2;2;2;2;2;2	2;2;2;2;2;2;2;2	generic|ENST00000485595_8_132777829_aTIS_101db1|ENSG00000129292 ATG no_data NA [ENST00000485595_8_132777829_aTIS_db3];generic|ENST00000486199_8_132777829_aTIS_001db3|ENSG00000129292 ATG NA NA;generic|ENST00000337920_8_132777829_aTIS_101db1|ENSG00000129292	8	2	2	2	19.4	19.4	19.4	19246	160	160;264;285;311;316;991;992;1017	0.0012821	32729	70561000	7056100	166910000	3	3				222	12976;28121	True;True	12980;28129	62226;62227;62228;62229;133384;133385;133386;133387	83855;176103;176104	83855;176103
ENST00000220849_8_108248702_aTIS_111db1;ENST00000519030_8_108248631_5UTR_100db1;ENST00000518100_8_108248702_aTIS_001db3;ENST00000522887_8_108248702_aTIS_001db3;ENST00000522445_8_108248702_aTIS_001db3;ENST00000521440_8_108236196_CDS_100db1;ENST00000613695_2_164573803_ntr_010db2;ENST00000613695_2_164573776_ntr_100db1;ENST00000433978_6_73292292_ntr_100db1	ENST00000220849_8_108248702_aTIS_111db1;ENST00000519030_8_108248631_5UTR_100db1	11;9;2;2;2;1;1;1;1	11;9;2;2;2;1;1;1;1	11;9;2;2;2;1;1;1;1	generic|ENST00000220849_8_108248702_aTIS_111db1|ENSG00000104408 ATG True -1 0 +1 [ENST00000523646_8_108228346_ntr_db1#ENST00000462680_1_153982556_ntr_db1#ENST00000522352_8_108203024_CDS_db1#ENST00000523646_8_108229132_ntr_db1#ENST00000519030_8_108240001_aT	9	11	11	11	30.1	30.1	30.1	52.22	445	445;383;45;56;75;62;83;92;183	0	39341	2709200000	96758000	6443500000	55	55				223	3333;8559;8914;9412;13799;14488;18335;21547;25018;26777;28692	True;True;True;True;True;True;True;True;True;True;True	3335;8563;8918;9416;13803;14492;18341;21553;25025;26784;28700	15835;15836;15837;40682;40683;40684;42413;42414;42415;42416;44773;44774;44775;44776;66267;66268;66269;69569;69570;69571;69572;87138;87139;87140;102267;102268;102269;102270;118732;118733;118734;127206;127207;127208;136032	22064;22065;56036;58020;58021;58022;58023;58024;58025;58026;58027;58028;58029;58030;58031;58032;58033;58034;58035;61005;61006;61007;61008;61009;61010;61011;61012;61013;61014;61015;61016;88964;88965;93684;93685;93686;93687;93688;93689;93690;93691;116312;116313;116314;116315;116316;134340;134341;134342;134343;134344;134345;156057;167845;179450	22064;56036;58022;61013;88964;93690;116315;134340;156057;167845;179450
ENST00000220853_8_108443659_aTIS_101db1;ENST00000220853_8_108443656_5UTR_010db2	ENST00000220853_8_108443659_aTIS_101db1;ENST00000220853_8_108443656_5UTR_010db2	3;3	3;3	3;3	generic|ENST00000220853_8_108443659_aTIS_101db1|ENSG00000104412 ATG True +1 0 -1 [ENST00000520294_8_108469835_ntr_db1#ENST00000520294_8_108469844_ntr_db1#ENST00000220853_8_108443659_aTIS_db3];generic|ENST00000220853_8_108443656_5UTR_010db2|ENSG00000104412	2	3	3	3	13.5	13.5	13.5	34833	297	297;298	0	18275	135900000	9706900	319740000	14	14				224	1325;10592;28226	True;True;True	1327;10596;28234	6298;6299;6300;6301;50292;133841;133842;133843;133844	8490;8491;8492;8493;8494;8495;8496;8497;8498;8499;68761;176646;176647;176648	8496;68761;176648
ENST00000220913_8_140511500_aTIS_001db3;ENST00000220913_8_140511395_5UTR_110db1;ENST00000519533_8_140511500_aTIS_001db3;ENST00000519533_8_140511395_5UTR_100db1	ENST00000220913_8_140511500_aTIS_001db3;ENST00000220913_8_140511395_5UTR_110db1;ENST00000519533_8_140511500_aTIS_001db3;ENST00000519533_8_140511395_5UTR_100db1	2;2;1;1	2;2;1;1	2;2;1;1	generic|ENST00000220913_8_140511500_aTIS_001db3|ENSG00000104472 ATG NA NA;generic|ENST00000220913_8_140511395_5UTR_110db1|ENSG00000104472 ACG NA 0 [ENST00000220913_8_140511500_aTIS_db1#ENST00000220913_8_140511584_CDS_db1#ENST00000220913_8_140511395_5UTR_db	4	2	2	2	26.7	26.7	26.7	14.71	131	131;166;56;91	0.00028043	45813	156310000	26051000	350130000	5	5				225	13375;14959	True;True	13379;14963	64198;64199;64200;64201;71744;71745;71746;71747	86170;86171;96496;96497;96498	86170;96496
ENST00000521922_8_102412234_aTIS_101db1;ENST00000220959_8_102412234_aTIS_101db1;ENST00000520539_8_102412234_aTIS_101db1;ENST00000520539_8_102281335_CDS_010db2	ENST00000521922_8_102412234_aTIS_101db1;ENST00000220959_8_102412234_aTIS_101db1;ENST00000520539_8_102412234_aTIS_101db1	9;9;9;2	9;9;9;2	9;9;9;2	generic|ENST00000521922_8_102412234_aTIS_101db1|ENSG00000104517 ATG False 0 [ENST00000518205_8_102272688_aTIS_db1#ENST00000521922_8_102412234_aTIS_db3#ENST00000518205_8_102272688_aTIS_db3];generic|ENST00000220959_8_102412234_aTIS_101db1|ENSG00000104517 ATG	4	9	9	9	5.3	5.3	5.3	308.57	2792	2792;2798;2799;839	0	31467	182820000	1406300	390530000	28	28				226	6536;11327;13631;18349;19291;25792;27144;28441;28747	True;True;True;True;True;True;True;True;True	6538;11331;13635;18355;19297;25799;27152;28449;28755	30667;30668;30669;53775;53776;53777;53778;65418;87191;87192;87193;87194;91753;122284;122285;122286;122287;128916;128917;128918;128919;134824;134825;134826;134827;136308;136309;136310	42477;42478;73433;73434;73435;87744;116403;116404;116405;116406;122332;161159;161160;170342;170343;170344;170345;170346;170347;170348;170349;177925;177926;177927;177928;179932;179933;179934	42478;73433;87744;116405;122332;161160;170348;177927;179934
ENST00000433751_8_143609548_aTIS_101db1;ENST00000220966_8_143609584_aTIS_101db1	ENST00000433751_8_143609548_aTIS_101db1;ENST00000220966_8_143609584_aTIS_101db1	2;2	2;2	2;2	generic|ENST00000433751_8_143609548_aTIS_101db1|ENSG00000104524 ATG False 0 [ENST00000377579_8_143606604_aTIS_db1#ENST00000433751_8_143609548_aTIS_db3];generic|ENST00000220966_8_143609584_aTIS_101db1|ENSG00000104524 ATG False 0 [ENST00000495276_8_143609548	2	2	2	2	10.2	10.2	10.2	26439	254	254;286	0	16013	263920000	20302000	603860000	4	4				227	264;17966	True;True	266;17970	1164;1165;1166;1167;85406;85407;85408;85409;85410;85411;85412;85413;85414;85415;85416	1701;114131;114132;114133;114134	1701;114132
ENST00000221114_8_30179425_CDS_010db2;ENST00000221114_8_30156384_aTIS_101db1	ENST00000221114_8_30179425_CDS_010db2;ENST00000221114_8_30156384_aTIS_101db1	3;3	3;3	3;3	generic|ENST00000221114_8_30179425_CDS_010db2|ENSG00000104671 ATG NA NA;generic|ENST00000221114_8_30156384_aTIS_101db1|ENSG00000104671 ATG True +1 0 -1 [ENST00000221114_8_30179425_CDS_db1#ENST00000221114_8_30164118_CDS_db1#ENST00000531069_11_3989403_ntr_db	2	3	3	3	31.1	31.1	31.1	10052	90	90;190	0	90255	913340000	228340000	2121000000	15	15				228	10566;10567;27225	True;True;True	10570;10571;27233	50197;50198;50199;50200;50201;50202;50203;50204;50205;50206;50207;50208;50209;50210;50211;129273;129274	68639;68640;68641;68642;68643;68644;68645;68646;68647;68648;68649;68650;170736;170737;170738	68639;68646;170738
ENST00000546342_8_30727835_aTIS_101db1;ENST00000221130_8_30727757_CDS_010db2;ENST00000221130_8_30727835_aTIS_101db1;ENST00000537535_8_30727835_aTIS_101db1;ENST00000541648_8_30727835_aTIS_101db1	ENST00000546342_8_30727835_aTIS_101db1;ENST00000221130_8_30727757_CDS_010db2;ENST00000221130_8_30727835_aTIS_101db1;ENST00000537535_8_30727835_aTIS_101db1;ENST00000541648_8_30727835_aTIS_101db1	13;13;13;11;11	13;13;13;11;11	13;13;13;11;11	generic|ENST00000546342_8_30727835_aTIS_101db1|ENSG00000104687 ATG True -1 0 [ENST00000541648_8_30679606_CDS_db1#ENST00000643653_8_30680930_3UTR_db1#ENST00000541648_8_30680930_CDS_db1#ENST00000546342_8_30727835_aTIS_db3];generic|ENST00000221130_8_30727757_	5	13	13	13	38.3	38.3	38.3	53027	493	493;496;522;440;469	0	113.69	3562000000	161910000	8253500000	90	90				229	347;1478;1479;6936;6937;14021;14476;14507;15925;22215;24478;25262;27610	True;True;True;True;True;True;True;True;True;True;True;True;True	349;1480;1481;6939;6940;14025;14480;14511;15929;22222;24485;25269;27618	1611;1612;1613;1614;6945;6946;6947;6948;6949;6950;6951;32536;32537;32538;32539;32540;32541;32542;32543;32544;32545;32546;32547;32548;32549;67452;67453;67454;67455;69510;69511;69512;69677;69678;69679;69680;76242;76243;76244;76245;105366;105367;105368;105369;105370;116242;116243;119830;119831;119832;119833;119834;119835;119836;119837;131097;131098;131099;131100	2495;2496;2497;2498;2499;2500;2501;2502;9407;9408;9409;9410;9411;9412;9413;9414;9415;9416;9417;9418;9419;9420;9421;9422;9423;9424;9425;9426;45097;45098;45099;45100;45101;45102;45103;45104;45105;45106;45107;45108;45109;45110;45111;45112;45113;45114;45115;45116;45117;45118;45119;90664;90665;90666;90667;90668;90669;90670;90671;90672;93627;93628;93629;93630;93631;93632;93633;93820;93821;93822;102398;…	2497;9409;9426;45100;45117;90666;93628;93820;102399;138158;152917;157594;173156
ENST00000613472_8_23225061_aTIS_101db1;ENST00000221132_8_23212137_CDS_010db2;ENST00000221132_8_23225061_aTIS_101db1	ENST00000613472_8_23225061_aTIS_101db1;ENST00000221132_8_23212137_CDS_010db2;ENST00000221132_8_23225061_aTIS_101db1	1;1;1	1;1;1	1;1;1	generic|ENST00000613472_8_23225061_aTIS_101db1|ENSG00000104689 ATG True 0 [ENST00000613472_8_23225061_aTIS_db3];generic|ENST00000221132_8_23212137_CDS_010db2|ENSG00000104689 TTG NA NA;generic|ENST00000221132_8_23225061_aTIS_101db1|ENSG00000104689 ATG True	3	1	1	1	4.2	4.2	4.2	33.91	310	310;341;468	0	15029	52956000	4413000	102810000	4	4				230	18352	TRUE	18358	87205;87206;87207;87208;87209	116425;116426;116427;116428;116429	116425
ENST00000481195_5_134225861_aTIS_101db1;ENST00000221138_8_30812421_aTIS_101db1;ENST00000481195_5_134225921_5UTR_010db2;ENST00000221138_8_30812547_5UTR_010db2;ENST00000520334_8_30794281_aTIS_101db1;ENST00000523804_8_30794024_ntr_100db1;ENST00000279387_16_30082830_CDS_010db2;ENST00000563200_16_30076050_ntr_100db1;ENST00000567040_16_30076050_ntr_100db1;ENST00000279387_16_30076378_aTIS_001db3;ENST000…	ENST00000481195_5_134225861_aTIS_101db1;ENST00000221138_8_30812421_aTIS_101db1;ENST00000481195_5_134225921_5UTR_010db2;ENST00000221138_8_30812547_5UTR_010db2;ENST00000520334_8_30794281_aTIS_101db1	8;8;8;8;4;1;1;1;1;1;1	8;8;8;8;4;1;1;1;1;1;1	8;8;8;8;4;1;1;1;1;1;1	generic|ENST00000481195_5_134225861_aTIS_101db1|ENSG00000113575 ATG True -1 0 +1 [ENST00000481195_5_134225861_aTIS_db3];generic|ENST00000221138_8_30812421_aTIS_101db1|ENSG00000104695 ATG False -1 0 +1 [ENST00000518564_8_30812331_CDS_db1#ENST00000221138_8_3	11	8	8	8	33.3	33.3	33.3	35594	309	309;309;329;351;124;43;212;223;225;307;343	0	82881	482100000	30131000	1255600000	27	27				231	900;1143;6415;6931;19398;20029;20742;28897	True;True;True;True;True;True;True;True	902;1145;6417;6934;19404;20035;20748;28905	4234;4235;5442;5443;5444;30111;30112;30113;30114;32517;32518;32519;92283;92284;92285;95162;95163;95164;95165;98426;98427;137082;137083;137084;137085;137086;137087	5919;7453;7454;7455;41610;41611;41612;41613;45074;45075;45076;122961;122962;122963;122964;122965;126366;126367;130298;181072;181073;181074;181075;181076;181077;181078;181079	5919;7454;41610;45074;122965;126366;130298;181073
ENST00000221233_19_41397328_aTIS_101db1;ENST00000221233_19_41392897_CDS_010db2;ENST00000596905_19_41397328_aTIS_101db1	ENST00000221233_19_41397328_aTIS_101db1;ENST00000221233_19_41392897_CDS_010db2;ENST00000596905_19_41397328_aTIS_101db1	5;4;4	5;4;4	5;4;4	generic|ENST00000221233_19_41397328_aTIS_101db1|ENSG00000077348 ATG True -1 0 +1 [ENST00000596905_19_41389866_CDS_db1#ENST00000221233_19_41397328_aTIS_db3];generic|ENST00000221233_19_41392897_CDS_010db2|ENSG00000077348 GTG NA NA;generic|ENST00000596905_19_	3	5	5	5	28.9	28.9	28.9	25249	235	235;158;197	0	19377	347370000	28947000	817000000	25	25				232	2336;2553;7563;12639;19234	True;True;True;True;True	2338;2555;7567;12643;19240	11004;11005;11006;11007;11008;11009;11010;11011;11012;12009;12010;12011;12012;35762;35763;35764;60347;60348;60349;60350;91504;91505	15094;15095;15096;15097;15098;15099;15100;15101;15102;15103;16525;16526;16527;16528;16529;16530;16531;49608;49609;49610;81533;81534;81535;122065;122066	15100;16528;49609;81535;122065
ENST00000595564_19_39390864_aTIS_101db1;ENST00000221265_19_39390261_CDS_010db2;ENST00000221265_19_39390864_aTIS_101db1;ENST00000416728_19_39390827_aTIS_001db3;ENST00000595797_19_39390154_ntr_100db1	ENST00000595564_19_39390864_aTIS_101db1;ENST00000221265_19_39390261_CDS_010db2;ENST00000221265_19_39390864_aTIS_101db1;ENST00000416728_19_39390827_aTIS_001db3	5;5;5;3;1	5;5;5;3;1	5;5;5;3;1	generic|ENST00000595564_19_39390864_aTIS_101db1|ENSG00000006712 ATG no_data NA [ENST00000595564_19_39388784_CDS_db1#ENST00000595564_19_39390864_aTIS_db3];generic|ENST00000221265_19_39390261_CDS_010db2|ENSG00000006712 AGG NA NA;generic|ENST00000221265_19_39	5	5	5	5	14.6	14.6	14.6	55472	485	485;506;531;288;79	0	15022	308530000	11019000	750950000	16	16				233	5433;8306;9603;22374;27513	True;True;True;True;True	5435;8310;9607;22381;27521	25278;25279;25280;25281;39393;39394;39395;39396;45688;45689;45690;45691;106079;106080;106081;106082;106083;106084;106085;106086;130633;130634;130635;130636	34776;34777;34778;34779;34780;34781;34782;54422;54423;54424;54425;62228;62229;139036;139037;139038;139039;139040;172459	34778;54423;62229;139040;172459
ENST00000221283_19_7637150_aTIS_101db1;ENST00000221283_19_7638728_CDS_010db2;ENST00000414284_19_7637150_aTIS_101db1;ENST00000441779_19_7637150_aTIS_101db1;ENST00000597068_19_7637150_aTIS_101db1;ENST00000599737_19_7642475_3UTR_100db1;ENST00000600702_19_7642785_CDS_100db1;ENST00000595800_19_7644686_ntr_100db1;ENST00000601061_19_7646343_ntr_100db1	ENST00000221283_19_7637150_aTIS_101db1;ENST00000221283_19_7638728_CDS_010db2;ENST00000414284_19_7637150_aTIS_101db1;ENST00000441779_19_7637150_aTIS_101db1;ENST00000597068_19_7637150_aTIS_101db1	12;11;11;11;10;5;3;1;1	12;11;11;11;10;5;3;1;1	12;11;11;11;10;5;3;1;1	generic|ENST00000221283_19_7637150_aTIS_101db1|ENSG00000076944 ATG False -1 [ENST00000441779_19_7642785_CDS_db1#ENST00000602355_19_7646288_aTIS_db1#ENST00000221283_19_7637150_aTIS_db3#ENST00000602355_19_7646288_aTIS_db3];generic|ENST00000221283_19_7638728_	9	12	12	12	23.9	23.9	23.9	66452	593	593;580;590;604;408;281;218;121;145	0	74828	2477400000	75072000	5711900000	44	44				234	2291;3277;4531;7678;10619;12143;13422;14943;15000;18154;23460;26531	True;True;True;True;True;True;True;True;True;True;True;True	2293;3279;4533;7682;10623;12147;13426;14947;15004;18159;23467;26538	10762;10763;10764;10765;15223;15224;15225;15226;21132;21133;21134;21135;36356;36357;36358;36359;36360;36361;50418;50419;50420;50421;50422;57701;57702;57703;57704;57705;57706;57707;64430;64431;64432;64433;71672;71673;71674;71675;71676;71677;71678;71679;71963;71964;71965;71966;86267;86268;111033;111034;111035;111036;126015;126016;126017;126018;126019;126020;126021;126022;126023;126024;126025	14759;14760;14761;14762;20918;29098;29099;29100;29101;29102;50423;50424;50425;50426;50427;68931;68932;68933;68934;68935;68936;78410;78411;78412;78413;78414;78415;86464;86465;86466;96442;96443;96444;96445;96446;96447;96889;115122;145496;145497;145498;166178;166179;166180;166181;166182	14759;20918;29100;50426;68931;78410;86466;96447;96889;115122;145497;166182
ENST00000221363_19_12666701_aTIS_101db1;ENST00000456935_19_12666701_aTIS_101db1	ENST00000221363_19_12666701_aTIS_101db1;ENST00000456935_19_12666701_aTIS_101db1	1;1	1;1	1;1	generic|ENST00000221363_19_12666701_aTIS_101db1|ENSG00000104774 ATG no_data NA [ENST00000495166_7_101321685_ntr_db1#ENST00000221363_19_12666701_aTIS_db3];generic|ENST00000456935_19_12666701_aTIS_101db1|ENSG00000104774 ATG no_data NA [ENST00000418601_22_387	2	1	1	1	1.5	1.5	1.5	113.61	1010	1010;1011	0	18163	25348000	506970	57622000	1	1				235	4428	TRUE	4430	20734;20735;20736;20737	28661;28662	28661
ENST00000221418_19_38831730_CDS_010db2;ENST00000221418_19_38831772_aTIS_101db1;ENST00000598707_19_38831141_ntr_100db1;ENST00000597089_19_38831141_ntr_100db1	ENST00000221418_19_38831730_CDS_010db2;ENST00000221418_19_38831772_aTIS_101db1	7;7;3;1	7;7;3;1	7;7;3;1	generic|ENST00000221418_19_38831730_CDS_010db2|ENSG00000104823 CTG NA NA;generic|ENST00000221418_19_38831772_aTIS_101db1|ENSG00000104823 ATG True 0 +1 [ENST00000601333_19_38815648_ntr_db1#ENST00000594391_19_38815648_ntr_db1#ENST00000221418_19_38831772_aTIS	4	7	7	7	25.2	25.2	25.2	34323	314	314;328;149;49	0	112.48	1845000000	108530000	4765400000	41	41				236	2640;9262;9263;22984;25783;26117;28836	True;True;True;True;True;True;True	2642;9266;9267;22991;25790;26124;28844	12412;44054;44055;44056;44057;44058;44059;44060;44061;44062;44063;44064;44065;44066;44067;44068;108930;108931;122253;122254;122255;123947;123948;123949;123950;123951;123952;123953;136727;136728;136729	17039;59989;59990;59991;59992;59993;59994;59995;59996;59997;59998;59999;60000;60001;60002;60003;142689;161109;161110;161111;161112;161113;161114;161115;163284;163285;163286;163287;163288;163289;163290;163291;163292;163293;163294;163295;163296;163297;163298;163299;180561	17039;59993;59999;142689;161112;163287;180561
ENST00000221419_19_38849921_CDS_010db2;ENST00000221419_19_38849966_aTIS_101db1;ENST00000601664_19_38840176_ntr_100db1;ENST00000568980_15_34489426_ntr_100db1;ENST00000388749_19_38846077_aTIS_001db3	ENST00000221419_19_38849921_CDS_010db2;ENST00000221419_19_38849966_aTIS_101db1	20;20;3;2;2	20;20;3;2;2	19;19;3;1;2	generic|ENST00000221419_19_38849921_CDS_010db2|ENSG00000104824 CTG NA NA;generic|ENST00000221419_19_38849966_aTIS_101db1|ENSG00000104824 ATG False 0 +1 [ENST00000600873_19_38846053_CDS_db1#ENST00000595804_19_38836754_ntr_db1#ENST00000221419_19_38845897_CDS	5	20	20	19	56.4	56.4	55.2	62187	574	574;589;68;130;179	0	299.25	6852600000	342630000	14636000000	215	215				237	1090;2186;6077;7398;9704;10986;13885;15198;16062;17796;19073;20278;21196;21838;22464;23197;23748;24639;25782;28434	True;True;True;True;True;True;True;True;True;True;True;True;True;True;True;True;True;True;True;True	1092;2188;6079;7401;9708;10990;13889;15202;16066;17799;19079;20284;21202;21844;22471;23204;23755;24646;25789;28442	5179;5180;5181;5182;5183;5184;5185;5186;5187;5188;5189;5190;5191;10281;10282;10283;28536;28537;28538;28539;35000;35001;35002;35003;35004;35005;35006;35007;35008;35009;35010;35011;35012;35013;35014;35015;35016;35017;35018;46165;46166;46167;46168;52171;52172;52173;52174;52175;52176;52177;52178;52179;52180;52181;52182;66669;66670;66671;66672;73043;73044;73045;76878;76879;76880;76881;84517;84518;8451…	7142;7143;7144;7145;7146;7147;7148;7149;7150;7151;7152;7153;7154;7155;7156;7157;7158;14172;14173;14174;39415;39416;48493;48494;48495;48496;48497;48498;48499;48500;48501;48502;48503;48504;48505;48506;48507;48508;48509;48510;48511;48512;48513;48514;48515;48516;48517;48518;48519;48520;48521;48522;48523;48524;48525;48526;48527;48528;48529;48530;48531;48532;48533;48534;48535;48536;48537;48538;48539;48…	7147;14174;39415;48536;62869;71372;89603;98114;103245;113066;121099;127843;132622;136023;139610;143960;147659;153927;161099;177869
ENST00000587112_19_45040270_aTIS_101db1;ENST00000391952_19_45040213_aTIS_001db3;ENST00000544944_19_45040213_aTIS_101db1;ENST00000221455_19_45040213_aTIS_101db1	ENST00000587112_19_45040270_aTIS_101db1;ENST00000391952_19_45040213_aTIS_001db3;ENST00000544944_19_45040213_aTIS_101db1;ENST00000221455_19_45040213_aTIS_101db1	1;1;1;1	1;1;1;1	1;1;1;1	generic|ENST00000587112_19_45040270_aTIS_101db1|ENSG00000104859 AAG no_data NA [ENST00000587112_19_45040270_aTIS_db3];generic|ENST00000391952_19_45040213_aTIS_001db3|ENSG00000104859 ATG NA NA;generic|ENST00000544944_19_45040213_aTIS_101db1|ENSG00000104859	4	1	1	1	7.4	7.4	7.4	21932	188	188;594;655;674	0.0010344	33827	137570000	22928000	336910000	7	7				238	10298	TRUE	10302	48935;48936;48937;48938	67009;67010;67011;67012;67013;67014;67015	67010
ENST00000221494_19_2243419_aTIS_101db1;ENST00000587637_19_2245516_ntr_100db1	ENST00000221494_19_2243419_aTIS_101db1	6;1	6;1	6;1	generic|ENST00000221494_19_2243419_aTIS_101db1|ENSG00000104897 ATG True 0 -1 [ENST00000221494_19_2243419_aTIS_db3]	2	6	6	6	16.8	16.8	16.8	49255	464	464;57	0	31988	1258900000	89919000	2980400000	41	41				239	9935;17667;17701;19870;20069;28086	True;True;True;True;True;True	9939;17670;17704;19876;20075;28094	47217;47218;47219;47220;83945;83946;83947;83948;83949;83950;83951;83952;84084;84085;84086;84087;84088;84089;84090;84091;94385;94386;94387;94388;95336;95337;95338;95339;133224;133225;133226;133227;133228;133229;133230;133231	64377;112347;112348;112349;112350;112351;112352;112353;112354;112513;112514;112515;112516;112517;112518;112519;112520;112521;112522;112523;112524;112525;112526;125477;125478;125479;125480;125481;125482;126594;126595;126596;126597;126598;175905;175906;175907;175908;175909;175910;175911	64377;112351;112515;125482;126597;175908
ENST00000593157_19_13116687_ntr_100db1;ENST00000592062_19_13116291_CDS_010db2;ENST00000221504_19_13116399_aTIS_101db1;ENST00000437766_19_13116399_aTIS_001db3;ENST00000357720_19_13116680_5UTR_100db1;ENST00000588511_19_13116045_ntr_100db1;ENST00000591717_19_13116399_aTIS_001db3	ENST00000593157_19_13116687_ntr_100db1;ENST00000592062_19_13116291_CDS_010db2;ENST00000221504_19_13116399_aTIS_101db1;ENST00000437766_19_13116399_aTIS_001db3;ENST00000357720_19_13116680_5UTR_100db1	6;6;6;6;6;2;1	6;6;6;6;6;2;1	6;6;6;6;6;2;1	generic|ENST00000593157_19_13116687_ntr_100db1|ENSG00000104907 TTG NA -1 0 [ENST00000593157_19_13115730_ntr_db1#ENST00000592729_19_13116291_ntr_db1#ENST00000590812_19_13116687_ntr_db1];generic|ENST00000592062_19_13116291_CDS_010db2|ENSG00000104907 ATG NA N	7	6	6	6	20.4	20.4	20.4	61529	560	560;623;630;659;679;165;105	0	22.12	183150000	6105000	425890000	19	19				240	4939;5870;8190;9398;23601;26424	True;True;True;True;True;True	4941;5872;8194;9402;23608;26431	22895;22896;22897;22898;27325;38736;38737;44713;44714;44715;111651;111652;111653;111654;125528;125529;125530;125531	31259;31260;31261;31262;31263;31264;31265;31266;31267;31268;37576;53476;60911;60912;60913;146345;146346;146347;165497	31264;37576;53476;60913;146345;165497
ENST00000221566_19_2769068_aTIS_001db3;ENST00000221566_19_2783248_5UTR_100db1;ENST00000221566_19_2767672_CDS_010db2	ENST00000221566_19_2769068_aTIS_001db3;ENST00000221566_19_2783248_5UTR_100db1;ENST00000221566_19_2767672_CDS_010db2	8;8;7	8;8;7	8;8;7	generic|ENST00000221566_19_2769068_aTIS_001db3|ENSG00000104969 ATG NA NA;generic|ENST00000221566_19_2783248_5UTR_100db1|ENSG00000104969 ATC NA -1 0 +1 [ENST00000221566_19_2769068_aTIS_db1];generic|ENST00000221566_19_2767672_CDS_010db2|ENSG00000104969 CTG N	3	8	8	8	27.2	27.2	27.2	34063	313	313;326;275	0	56591	856620000	71385000	1889000000	41	41				241	941;959;9232;9233;13868;14577;17777;25651	True;True;True;True;True;True;True;True	943;961;9236;9237;13872;14581;17780;25658	4444;4445;4446;4447;4536;4537;4538;4539;43895;43896;43897;43898;43899;66602;66603;66604;66605;69992;69993;69994;69995;84428;84429;84430;84431;121606;121607;121608;121609;121610;121611	6182;6183;6274;6275;6276;6277;6278;6279;6280;6281;6282;6283;6284;6285;6286;6287;6288;59775;59776;59777;59778;59779;89504;89505;94235;94236;94237;94238;112950;112951;112952;112953;112954;112955;112956;112957;112958;159937;159938;159939;159940;159941	6183;6285;59776;59777;89505;94237;112953;159939
ENST00000221801_19_39846300_aTIS_101db1;ENST00000221801_19_39840435_CDS_010db2	ENST00000221801_19_39846300_aTIS_101db1;ENST00000221801_19_39840435_CDS_010db2	13;12	13;12	13;12	generic|ENST00000221801_19_39846300_aTIS_101db1|ENSG00000105202 ATG False 0 [ENST00000221801_19_39836657_CDS_db1#ENST00000595545_19_39840441_aTIS_db1#ENST00000594443_19_39836570_3UTR_db1#ENST00000594443_19_39834681_3UTR_db1#ENST00000595545_19_39837714_CDS_	2	13	13	13	49.2	49.2	49.2	33784	321	321;234	0	144.74	10413000000	548040000	23669000000	159	159				242	2973;3212;7213;8457;11426;13524;18531;18946;19358;22448;24591;26800;27339	True;True;True;True;True;True;True;True;True;True;True;True;True	2975;3214;7216;8461;11430;13528;18537;18952;19364;22455;24598;26807;27347	13847;13848;13849;13850;13851;13852;13853;13854;13855;13856;13857;13858;14924;14925;14926;14927;34106;34107;34108;34109;40087;40088;40089;40090;54198;54199;54200;54201;54202;54203;54204;54205;64961;64962;64963;64964;64965;64966;64967;64968;64969;64970;64971;64972;88037;88038;88039;88040;90036;90037;90038;90039;90040;90041;90042;90043;92093;92094;92095;92096;92097;92098;92099;92100;92101;106462;10…	19231;19232;19233;19234;19235;19236;19237;19238;19239;19240;19241;19242;19243;19244;19245;19246;19247;19248;19249;19250;19251;19252;19253;19254;19255;19256;19257;19258;19259;19260;19261;19262;19263;19264;19265;19266;19267;19268;19269;19270;19271;20536;20537;47287;47288;47289;47290;47291;47292;55303;55304;55305;55306;74016;74017;74018;74019;74020;74021;74022;74023;74024;74025;74026;74027;74028;740…	19259;20536;47289;55304;74019;87149;117533;119997;122736;139534;153661;167978;171294
ENST00000392178_19_36116047_ntr_100db1;ENST00000589996_19_36115561_aTIS_101db1;ENST00000221855_19_36115561_aTIS_101db1;ENST00000221855_19_36115534_5UTR_010db2	ENST00000392178_19_36116047_ntr_100db1;ENST00000589996_19_36115561_aTIS_101db1;ENST00000221855_19_36115561_aTIS_101db1;ENST00000221855_19_36115534_5UTR_010db2	1;1;1;1	1;1;1;1	1;1;1;1	generic|ENST00000392178_19_36116047_ntr_100db1|ENSG00000105254 CTG NA +1 0 -1 [ENST00000589308_19_36116122_ntr_db1#ENST00000392178_19_36120752_ntr_db1#ENST00000589308_19_36116047_ntr_db1#ENST00000589308_19_36116053_ntr_db1#ENST00000392178_19_36116053_ntr_d	4	1	1	1	5.7	5.7	5.7	19147	174	174;191;244;253	0.00029326	54592	175280000	17528000	449500000	6	6				243	10039	TRUE	10043	47701;47702;47703;47704	65058;65059;65060;65061;65062;65063	65062
ENST00000221859_19_36114856_aTIS_111db1	ENST00000221859_19_36114856_aTIS_111db1	1	1	1	generic|ENST00000221859_19_36114856_aTIS_111db1|ENSG00000105258 ATG True -1 0 +1 [ENST00000586439_19_36114673_CDS_db1#ENST00000592962_19_36114673_CDS_db1#ENST00000586789_19_36114238_ntr_db1#ENST00000586439_19_36114208_3UTR_db1#ENST00000586789_19_36114208_n	1	1	1	1	18.4	18.4	18.4	14523	125	125	0	15001	29718000	3714700	60614000	3	3				244	11329	TRUE	11333	53782;53783;53784	73438;73439;73440	73440
ENST00000592528_19_4861394_aTIS_101db1;ENST00000221957_19_4861394_aTIS_001db3;ENST00000221957_19_4867657_5UTR_100db1;ENST00000221957_19_4867660_5UTR_010db2;ENST00000585479_19_4861394_aTIS_001db3;ENST00000585479_19_4867657_5UTR_100db1;ENST00000589163_19_4852166_CDS_100db1	ENST00000592528_19_4861394_aTIS_101db1;ENST00000221957_19_4861394_aTIS_001db3;ENST00000221957_19_4867657_5UTR_100db1;ENST00000221957_19_4867660_5UTR_010db2;ENST00000585479_19_4861394_aTIS_001db3;ENST00000585479_19_4867657_5UTR_100db1;ENST00000589163_19_4852166_CDS_100db1	18;18;18;18;17;17;9	18;18;18;18;17;17;9	18;18;18;18;17;17;9	generic|ENST00000592528_19_4861394_aTIS_101db1|ENSG00000105355 ATG True -1 0 +1 [ENST00000221957_19_4852166_CDS_db1#ENST00000592528_19_4852166_CDS_db1#ENST00000592528_19_4861394_aTIS_db3];generic|ENST00000221957_19_4861394_aTIS_001db3|ENSG00000105355 ATG N	7	18	18	18	65.2	65.2	65.2	45803	422	422;434;456;457;433;455;231	0	323.31	6769300000	260360000	15079000000	155	155				245	2993;3521;3723;7319;14113;14607;14608;14760;16636;19941;20166;20444;21452;23503;24492;24493;25460;27309	True;True;True;True;True;True;True;True;True;True;True;True;True;True;True;True;True;True	2995;3523;3725;7322;14117;14611;14612;14764;16640;19947;20172;20450;21458;23510;24499;24500;25467;27317	13960;13961;13962;16686;16687;16688;16689;16690;17581;17582;17583;17584;17585;17586;34600;34601;34602;34603;34604;34605;34606;34607;34608;67806;67807;67808;67809;67810;67811;67812;67813;70130;70131;70132;70133;70134;70135;70136;70137;70138;70139;70871;70872;70873;79396;79397;79398;79399;79400;79401;79402;79403;94748;94749;94750;94751;94752;94753;94754;94755;95791;95792;95793;95794;95795;95796;957…	19380;19381;23318;23319;23320;23321;23322;23323;23324;23325;23326;23327;23328;24563;24564;24565;24566;24567;24568;24569;24570;24571;24572;24573;24574;47889;47890;47891;47892;47893;47894;47895;47896;47897;47898;47899;47900;47901;47902;47903;47904;47905;47906;47907;91035;91036;91037;91038;91039;91040;91041;91042;91043;94417;94418;94419;94420;94421;94422;94423;94424;94425;94426;94427;94428;94429;944…	19380;23322;24564;47893;91035;94433;94437;95440;106319;125877;127303;128581;133996;145770;153074;153078;158812;171138
ENST00000221980_19_10290044_aTIS_100db1	ENST00000221980_19_10290044_aTIS_100db1	1	1	1	generic|ENST00000221980_19_10290044_aTIS_100db1|ENSG00000105376 ATG no_data NA [ENST00000221980_19_10294228_CDS_db1]	1	1	1	1	1.4	1.4	1.4	97115	924	924	0.00053548	3884	11391000	292080	19080000	2	2				246	22078	TRUE	22085	104729;104730	137298;137299	137299
ENST00000222005_19_10403479_aTIS_101db1;ENST00000591248_19_10403476_ntr_100db1;ENST00000222005_19_10395308_CDS_010db2;ENST00000589331_19_10393345_CDS_100db1;ENST00000589625_19_10395236_CDS_100db1;ENST00000519230_5_157987118_ntr_100db1	ENST00000222005_19_10403479_aTIS_101db1;ENST00000591248_19_10403476_ntr_100db1;ENST00000222005_19_10395308_CDS_010db2	8;4;4;3;2;2	8;4;4;3;2;2	8;4;4;3;2;2	generic|ENST00000222005_19_10403479_aTIS_101db1|ENSG00000105401 ATG False -1 0 +1 [ENST00000222005_19_10395287_CDS_db1#ENST00000591248_19_10395287_ntr_db1#ENST00000222005_19_10395236_CDS_db1#ENST00000222005_19_10403476_CDS_db1#ENST00000591248_19_10395236_n	6	8	8	8	19.8	19.8	19.8	44468	378	378;198;204;81;173;197	0	56.94	961520000	68680000	2169400000	46	46				247	1704;3592;14582;15064;16337;16338;21054;22801	True;True;True;True;True;True;True;True	1706;3594;14586;15068;16341;16342;21060;22808	8001;8002;8003;17003;17004;17005;17006;17007;17008;17009;17010;70014;70015;70016;70017;72310;72311;72312;72313;72314;72315;72316;78042;78043;78044;78045;78046;78047;78048;78049;78050;78051;99931;108113;108114;108115;108116	10808;10809;23716;23717;23718;23719;23720;23721;23722;23723;23724;23725;23726;23727;23728;23729;23730;23731;23732;94262;94263;94264;94265;94266;94267;94268;94269;94270;97297;97298;104779;104780;104781;104782;104783;104784;104785;131896;141589;141590;141591;141592;141593;141594;141595;141596	10808;23720;94264;97297;104783;104785;131896;141590
ENST00000600292_19_41958932_CDS_100db1;ENST00000601891_19_41959292_aTIS_101db1;ENST00000222008_19_41959292_aTIS_111db1	ENST00000600292_19_41958932_CDS_100db1;ENST00000601891_19_41959292_aTIS_101db1;ENST00000222008_19_41959292_aTIS_111db1	1;1;1	1;1;1	1;1;1	generic|ENST00000600292_19_41958932_CDS_100db1|ENSG00000105404 CTG NA -1 0;generic|ENST00000601891_19_41959292_aTIS_101db1|ENSG00000105404 ATG True -1 0 [ENST00000601891_19_41958932_CDS_db1#ENST00000601891_19_41959292_aTIS_db3];generic|ENST00000222008_19_4	3	1	1	1	10.5	10.5	10.5	15238	133	133;151;185	0	75316	125490000	41830000	295360000	5	5				248	2330	TRUE	2332	10981;10982;10983;10984;10985;10986	15063;15064;15065;15066;15067	15064
ENST00000222120_19_11337399_aTIS_111db1	ENST00000222120_19_11337399_aTIS_111db1	1	1	1	generic|ENST00000222120_19_11337399_aTIS_111db1|ENSG00000105514 ATG True 0 [ENST00000222120_19_11337183_CDS_db1#ENST00000589655_19_11337399_aTIS_db1#ENST00000589655_19_11337183_CDS_db1#ENST00000554629_14_74483284_ntr_db1#ENST00000589655_19_11337231_CDS_db1	1	1	1	1	5	5	5	24267	219	219	0.0064194	22766	35158000	2511300	63282000	3	3				249	15540	TRUE	15544	74576;74577;74578	100230;100231;100232	100232
ENST00000222219_19_12881375_aTIS_101db1	ENST00000222219_19_12881375_aTIS_101db1	3	3	3	generic|ENST00000222219_19_12881375_aTIS_101db1|ENSG00000105612 ATG no_data NA [ENST00000588777_19_12876085_ntr_db1#ENST00000222219_19_12881375_aTIS_db3]	1	3	3	3	8.3	8.3	8.3	39.58	360	360	0	12337	56818000	4058500	154450000	9	9				250	611;1393;7794	True;True;True	613;1395;7798	2872;2873;6569;6570;6571;36897	4133;4134;8885;8886;8887;8888;8889;8890;51169	4133;8888;51169
ENST00000222224_19_54159695_aTIS_111db1	ENST00000222224_19_54159695_aTIS_111db1	2	2	2	generic|ENST00000222224_19_54159695_aTIS_111db1|ENSG00000105617 ATG True 0 [ENST00000222224_19_54159695_aTIS_db2#ENST00000222224_19_54159695_aTIS_db3]	1	2	2	2	8	8	8	30528	264	264	0.00028678	5051	13873000	1261200	37711000	3	3				251	21605;28773	True;True	21611;28781	102563;102564;136427;136428	134688;180066;180067	134688;180066
ENST00000222247_19_17859957_aTIS_101db1;ENST00000222247_19_17859897_5UTR_010db2;ENST00000600147_19_17859957_aTIS_101db1;ENST00000456046_2_47691159_ntr_010db2;ENST00000456046_2_47691246_ntr_101db1;ENST00000599898_19_17859957_aTIS_101db1;ENST00000391389_9_8713311_ntr_100db1;ENST00000424057_X_153662162_ntr_001db3;ENST00000401937_1_32980110_ntr_100db1	ENST00000222247_19_17859957_aTIS_101db1;ENST00000222247_19_17859897_5UTR_010db2;ENST00000600147_19_17859957_aTIS_101db1;ENST00000456046_2_47691159_ntr_010db2;ENST00000456046_2_47691246_ntr_101db1;ENST00000599898_19_17859957_aTIS_101db1;ENST00000391389_9_8713311_ntr_100db1	14;14;13;12;12;9;8;5;1	14;14;13;12;12;9;8;5;1	14;14;13;12;12;9;8;5;1	generic|ENST00000222247_19_17859957_aTIS_101db1|ENSG00000105640 ATG True +1 0 -1 [ENST00000599870_19_17861362_aTIS_db1#ENST00000222247_19_17859957_aTIS_db3#ENST00000599870_19_17861362_aTIS_db3];generic|ENST00000222247_19_17859897_5UTR_010db2|ENSG0000010564	9	14	14	14	54	54	54	20762	176	176;196;154;147;176;137;136;176;120	0	59742	10034000000	1114900000	23779000000	144	144				252	905;906;3287;4873;6144;6291;6292;9714;10287;18472;23091;23092;23141;26313	True;True;True;True;True;True;True;True;True;True;True;True;True;True	907;908;3289;4875;6146;6293;6294;9718;10291;18478;23098;23099;23148;26320	4263;4264;4265;4266;4267;15267;15268;15269;15270;15271;22600;28913;28914;28915;28916;29579;29580;29581;29582;29583;29584;29585;29586;29587;29588;29589;29590;46205;46206;46207;46208;48857;48858;48859;48860;87768;87769;87770;87771;109404;109405;109406;109407;109408;109409;109646;109647;109648;109649;109650;124973;124974;124975;124976;124977;124978;124979;124980	5942;5943;5944;5945;5946;5947;20985;20986;20987;20988;20989;20990;20991;20992;20993;20994;20995;20996;20997;20998;20999;30845;40026;40912;40913;40914;40915;40916;40917;40918;40919;40920;40921;40922;40923;40924;40925;40926;40927;40928;40929;40930;40931;62905;62906;62907;62908;62909;62910;62911;62912;62913;62914;62915;62916;66866;66867;66868;66869;66870;66871;66872;66873;66874;66875;66876;66877;668…	5942;5947;20986;30845;40026;40914;40930;62912;66870;117156;143321;143325;143597;164694
ENST00000368021_1_161041400_CDS_010db2;ENST00000379134_19_35269102_aTIS_101db1;ENST00000599471_19_35270450_aTIS_101db1;ENST00000343550_19_35269102_aTIS_101db1;ENST00000368019_1_161043275_aTIS_101db1;ENST00000368021_1_161043275_aTIS_101db1;ENST00000595068_19_35269102_aTIS_101db1;ENST00000222305_19_35269102_aTIS_111db1;ENST00000594064_19_35269108_aTIS_101db1	ENST00000368021_1_161041400_CDS_010db2;ENST00000379134_19_35269102_aTIS_101db1;ENST00000599471_19_35270450_aTIS_101db1;ENST00000343550_19_35269102_aTIS_101db1;ENST00000368019_1_161043275_aTIS_101db1;ENST00000368021_1_161043275_aTIS_101db1;ENST00000595068_19_35269102_aTIS_101db1;ENST00000222305_19_35269102_aTIS_111db1;ENST00000594064_19_35269108_aTIS_101db1	1;1;1;1;1;1;1;1;1	1;1;1;1;1;1;1;1;1	1;1;1;1;1;1;1;1;1	generic|ENST00000368021_1_161041400_CDS_010db2|ENSG00000158773 GTG NA NA;generic|ENST00000379134_19_35269102_aTIS_101db1|ENSG00000105698 ATG True 0 -1 [ENST00000379134_19_35279176_CDS_db1#ENST00000379134_19_35269483_CDS_db1#ENST00000222305_19_35279176_CDS_	9	1	1	1	8.1	8.1	8.1	17219	149	149;215;253;279;282;310;338;346;349	0	91429	11772000	1308000	21646000	1	1				253	3103	TRUE	3105	14424;14425	19919	19919
ENST00000222339_19_42068712_aTIS_101db1	ENST00000222339_19_42068712_aTIS_101db1	2	2	2	generic|ENST00000222339_19_42068712_aTIS_101db1|ENSG00000105732 ATG no_data NA [ENST00000359044_19_42078607_aTIS_db1#ENST00000600245_19_42078607_aTIS_db1#ENST00000222339_19_42068712_aTIS_db3#ENST00000359044_19_42078607_aTIS_db3#ENST00000600245_19_42078607_	1	2	2	2	2	2	2	108.7	986	986	0.00028217	47058	77725000	2100700	186980000	2	2				254	16983;17223	True;True	16987;17227	80921;80922;80923;81975;81976;81977;81978	108299;108300;109656	108299;109656
ENST00000222374_19_43639790_aTIS_101db1;ENST00000222374_19_43627313_CDS_010db2	ENST00000222374_19_43639790_aTIS_101db1;ENST00000222374_19_43627313_CDS_010db2	2;1	2;1	2;1	generic|ENST00000222374_19_43639790_aTIS_101db1|ENSG00000105767 ATG no_data NA [ENST00000222374_19_43625174_CDS_db1#ENST00000222374_19_43639790_aTIS_db3];generic|ENST00000222374_19_43627313_CDS_010db2|ENSG00000105767 AAG NA NA [ENST00000394166_15_96331475_	2	2	2	2	6.4	6.4	6.4	42785	388	388;316	0	74237	94093000	6720900	225010000	5	5				255	9975;14764	True;True	9979;14768	47384;47385;47386;47387;70887;70888;70889	64570;64571;64572;95450;95451	64571;95451
ENST00000222388_7_151226458_aTIS_101db1;ENST00000287844_7_151215639_CDS_010db2	ENST00000222388_7_151226458_aTIS_101db1	7;1	7;1	7;1	generic|ENST00000222388_7_151226458_aTIS_101db1|ENSG00000285292 ATG False 0 [ENST00000287844_7_151226458_aTIS_db1#ENST00000540641_11_73510716_ntr_db1#ENST00000222388_7_151226458_aTIS_db3#ENST00000287844_7_151226458_aTIS_db3]	2	7	7	7	13.9	13.9	13.9	72443	634	634;125	0	15136	649050000	19090000	1451400000	18	18				256	4818;5340;10465;15783;22794;28065;28414	True;True;True;True;True;True;True	4820;5342;10469;15787;22801;28073;28422	22361;22362;22363;22364;24869;24870;24871;24872;24873;49737;49738;49739;49740;49741;49742;49743;75595;75596;108087;108088;108089;133138;133139;133140;134702;134703	30542;30543;30544;30545;34218;34219;34220;68015;68016;68017;68018;68019;101515;101516;141553;141554;141555;175809;175810;177716	30543;34218;68015;101515;141553;175810;177716
ENST00000222399_7_108002885_aTIS_001db3;ENST00000393561_7_108001842_aTIS_101db1;ENST00000222399_7_108002963_5UTR_100db1;ENST00000393560_7_108002885_aTIS_001db3;ENST00000393560_7_108002963_5UTR_100db1	ENST00000222399_7_108002885_aTIS_001db3;ENST00000393561_7_108001842_aTIS_101db1;ENST00000222399_7_108002963_5UTR_100db1	3;3;3;1;1	3;3;3;1;1	3;3;3;1;1	generic|ENST00000222399_7_108002885_aTIS_001db3|ENSG00000091136 ATG NA NA;generic|ENST00000393561_7_108001842_aTIS_101db1|ENSG00000091136 ATG no_data NA [ENST00000525132_1_114737970_CDS_db1#ENST00000393561_7_107940092_CDS_db1#ENST00000446317_20_3490206_ntr	5	3	3	3	2.4	2.4	2.4	198.04	1786	1786;1810;1812;850;876	0.00028003	4563	86739000	1172100	189470000	4	4				257	2512;18489;22823	True;True;True	2514;18495;22830	11833;11834;11835;11836;87849;87850;87851;108215;108216;108217	16313;16314;117257;141735	16313;117257;141735
ENST00000222511_7_90352852_CDS_010db2;ENST00000222511_7_90346742_aTIS_101db1;ENST00000257659_7_90346742_aTIS_101db1;ENST00000421719_7_90340519_aTIS_101db1;ENST00000439832_7_90346742_aTIS_101db1;ENST00000453512_7_90340519_aTIS_001db3;ENST00000380058_7_90346742_aTIS_001db3	ENST00000222511_7_90352852_CDS_010db2;ENST00000222511_7_90346742_aTIS_101db1;ENST00000257659_7_90346742_aTIS_101db1	4;4;2;1;1;1;1	4;4;2;1;1;1;1	4;4;2;1;1;1;1	generic|ENST00000222511_7_90352852_CDS_010db2|ENSG00000105793 AGG NA NA;generic|ENST00000222511_7_90346742_aTIS_101db1|ENSG00000105793 ATG False 0 [ENST00000222511_7_90346742_aTIS_db3];generic|ENST00000257659_7_90346742_aTIS_101db1|ENSG00000105793 ATG Fals	7	4	4	4	14.3	14.3	14.3	40134	364	364;387;308;70;79;107;116	0	80846	188860000	7869000	430280000	8	8				258	6161;10659;15788;25049	True;True;True;True	6163;10663;15792;25056	28985;50635;50636;50637;50638;75626;75627;75628;75629;118866;118867	40123;69241;101572;101573;101574;156260;156261;156262	40123;69241;101572;156261
ENST00000222553_7_106284884_aTIS_111db1;ENST00000354289_7_106284884_aTIS_101db1;ENST00000440465_10_36524141_ntr_010db2;ENST00000440465_10_36524168_ntr_100db1;ENST00000491027_7_106272604_ntr_100db1;ENST00000467730_7_106268591_ntr_100db1	ENST00000222553_7_106284884_aTIS_111db1;ENST00000354289_7_106284884_aTIS_101db1;ENST00000440465_10_36524141_ntr_010db2;ENST00000440465_10_36524168_ntr_100db1	17;13;13;13;7;2	17;13;13;13;7;2	17;13;13;13;7;2	generic|ENST00000222553_7_106284884_aTIS_111db1|ENSG00000105835 ATG True -1 0 +1 [ENST00000440465_10_36523424_ntr_db1#ENST00000440465_10_36523109_ntr_db1#ENST00000440465_10_36523061_ntr_db1#ENST00000440465_10_36523319_ntr_db1#ENST00000222553_7_106284884_aT	6	17	17	17	51.1	51.1	51.1	55.52	491	491;368;441;450;204;43	0	323.31	4001700000	137990000	9320900000	99	99				259	2567;2772;3390;8030;8031;8233;12024;15643;18265;18347;23307;24628;26189;26435;27877;28250;28640	True;True;True;True;True;True;True;True;True;True;True;True;True;True;True;True;True	2569;2774;3392;8034;8035;8237;12028;15647;18271;18353;23314;24635;26196;26442;27885;28258;28648	12074;12075;12076;12077;12986;16088;16089;37951;37952;37953;37954;37955;37956;37957;37958;39086;39087;57121;57122;57123;57124;75001;75002;75003;75004;86833;86834;86835;86836;87186;110362;110363;110364;110365;110366;110367;110368;110369;116932;116933;116934;116935;116936;116937;116938;116939;124371;125567;125568;125569;125570;132338;132339;132340;132341;133956;133957;133958;133959;133960;133961;13…	16610;16611;16612;16613;16614;16615;16616;16617;16618;16619;16620;16621;16622;16623;16624;17849;22447;22448;22449;52375;52376;52377;52378;52379;52380;52381;52382;52383;52384;54024;77770;77771;77772;77773;77774;100798;100799;100800;100801;100802;100803;100804;100805;100806;100807;100808;100809;100810;115970;115971;115972;115973;116391;144597;144598;144599;144600;144601;144602;144603;144604;144605;…	16612;17849;22448;52377;52384;54024;77774;100798;115970;116391;144608;153857;163961;165546;174830;176776;179157
ENST00000222673_7_44624344_aTIS_001db3;ENST00000222673_7_44606639_5UTR_100db1;ENST00000449767_7_44624344_aTIS_001db3;ENST00000447398_7_44624344_aTIS_001db3;ENST00000449767_7_44606633_5UTR_100db1;ENST00000444676_7_44624344_aTIS_001db3;ENST00000447398_7_44606633_5UTR_100db1;ENST00000444676_7_44606633_5UTR_100db1;ENST00000631326_7_44606633_5UTR_100db1;ENST00000439616_7_44624344_aTIS_001db3;ENST00000…	ENST00000222673_7_44624344_aTIS_001db3;ENST00000222673_7_44606639_5UTR_100db1;ENST00000449767_7_44624344_aTIS_001db3;ENST00000447398_7_44624344_aTIS_001db3;ENST00000449767_7_44606633_5UTR_100db1;ENST00000444676_7_44624344_aTIS_001db3;ENST00000447398_7_44606633_5UTR_100db1;ENST00000444676_7_44606633_5UTR_100db1;ENST00000631326_7_44606633_5UTR_100db1;ENST00000439616_7_44624344_aTIS_001db3;ENST00000…	25;25;24;24;24;24;24;24;23;20;20;11;11	25;25;24;24;24;24;24;24;23;20;20;11;11	18;18;17;17;17;17;17;17;16;14;14;8;8	generic|ENST00000222673_7_44624344_aTIS_001db3|ENSG00000105953 ATG NA NA;generic|ENST00000222673_7_44606639_5UTR_100db1|ENSG00000105953 CTG NA 0 -1 [ENST00000222673_7_44624344_aTIS_db1];generic|ENST00000449767_7_44624344_aTIS_001db3|ENSG00000105953 ATG NA	13	25	25	18	32.4	32.4	28	115.93	1023	1023;1037;1019;1034;1035;1038;1050;1054;1017;873;889;427;443	0	139.28	1423300000	31630000	3436500000	91	91				260	1184;5071;5241;7890;7956;8646;9316;9681;12935;13073;13235;14450;15312;16069;17165;18694;20002;21434;22806;23128;23311;23515;24200;25046;26173	True;True;True;True;True;True;True;True;True;True;True;True;True;True;True;True;True;True;True;True;True;True;True;True;True	1186;5073;5243;7894;7960;8650;9320;9685;12939;13077;13239;14454;15316;16073;17169;18700;20008;21440;22813;23135;23318;23522;24207;25053;26180	5658;5659;5660;23488;23489;23490;23491;24365;24366;24367;24368;37337;37338;37339;37340;37654;37655;37656;37657;41090;41091;41092;41093;41094;41095;41096;41097;41098;41099;44288;44289;44290;44291;46030;46031;46032;46033;61848;61849;61850;61851;62720;62721;62722;63533;63534;63535;63536;69389;69390;69391;69392;73551;73552;73553;73554;76907;76908;76909;76910;81727;81728;81729;81730;88827;88828;88829;…	7686;32091;32092;32093;32094;33544;33545;33546;33547;33548;33549;51730;52024;52025;52026;52027;56476;56477;56478;56479;56480;56481;56482;56483;56484;56485;60290;60291;60292;60293;60294;60295;60296;60297;62670;62671;62672;62673;62674;62675;62676;62677;62678;62679;62680;62681;62682;62683;62684;62685;62686;62687;62688;83197;83198;83199;83200;83201;84428;85470;85471;85472;85473;93398;93399;93400;9340…	7686;32092;33548;51730;52027;56481;60291;62682;83197;84428;85473;93398;98915;103269;109382;118446;126216;133952;141634;143536;144618;145823;151233;156250;163893
ENST00000222800_7_73738797_aTIS_111db1;ENST00000395147_7_73738797_aTIS_101db1;ENST00000437775_7_73738797_aTIS_101db1;ENST00000458339_7_73738797_aTIS_101db1;ENST00000357419_7_73738797_aTIS_001db3;ENST00000480445_7_73738438_ntr_100db1;ENST00000468998_7_73738438_ntr_100db1;ENST00000462381_7_73737044_ntr_100db1	ENST00000222800_7_73738797_aTIS_111db1;ENST00000395147_7_73738797_aTIS_101db1;ENST00000437775_7_73738797_aTIS_101db1;ENST00000458339_7_73738797_aTIS_101db1	10;8;8;5;4;2;2;1	10;8;8;5;4;2;2;1	10;8;8;5;4;2;2;1	generic|ENST00000222800_7_73738797_aTIS_111db1|ENSG00000106077 ATG True -1 0 +1 [ENST00000395147_7_73737044_CDS_db1#ENST00000222800_7_73738797_aTIS_db2#ENST00000222800_7_73738797_aTIS_db3];generic|ENST00000395147_7_73738797_aTIS_101db1|ENSG00000106077 ATG	8	10	10	10	41.9	41.9	41.9	34.69	315	315;258;308;159;101;38;125;39	0	60782	1347000000	74835000	3138800000	44	44				261	6815;10353;10372;10373;14812;15289;19592;19853;19949;23653	True;True;True;True;True;True;True;True;True;True	6817;10357;10376;10377;14816;15293;19598;19859;19955;23660	32002;32003;32004;32005;32006;32007;32008;32009;49225;49226;49227;49228;49325;49326;49327;49328;49329;49330;49331;49332;71120;71121;71122;71123;73453;73454;73455;73456;73457;73458;73459;73460;93182;94314;94315;94316;94317;94801;94802;94803;112013;112014;112015;112016	44426;44427;44428;44429;44430;44431;44432;44433;44434;67308;67409;67410;67411;67412;95756;95757;95758;95759;95760;95761;98752;98753;98754;98755;98756;98757;98758;98759;98760;98761;124032;125376;125377;125378;125379;125380;125381;125382;125383;125945;125946;125947;146991;146992	44434;67308;67411;67412;95757;98756;124032;125381;125946;146991
ENST00000471813_7_99411174_ntr_100db1;ENST00000222969_7_99411093_aTIS_111db1	ENST00000471813_7_99411174_ntr_100db1;ENST00000222969_7_99411093_aTIS_111db1	1;1	1;1	1;1	generic|ENST00000471813_7_99411174_ntr_100db1|ENSG00000106245 AAG NA +1 0 [ENST00000471813_7_99416194_ntr_db1#ENST00000471813_7_99416170_ntr_db1];generic|ENST00000222969_7_99411093_aTIS_111db1|ENSG00000106245 ATG True +1 0 -1 [ENST00000403633_7_99411093_aT	2	1	1	1	21.3	21.3	21.3	58317	47	47;144	0	81934	189090000	63030000	440690000	6	6				262	13327	TRUE	13331	63970;63971;63972;63973;63974;63975;63976;63977	85942;85943;85944;85945;85946;85947	85947
ENST00000222990_7_2314421_aTIS_101db1	ENST00000222990_7_2314421_aTIS_101db1	1	1	1	generic|ENST00000222990_7_2314421_aTIS_101db1|ENSG00000106266 ATG no_data NA [ENST00000480807_7_2255160_ntr_db1#ENST00000222990_7_2263358_CDS_db1#ENST00000480807_7_2256996_ntr_db1#ENST00000222990_7_2314421_aTIS_db3]	1	1	1	1	4.5	4.5	4.5	52569	465	465	0	19309	114490000	5204000	266730000	4	4				263	18123	TRUE	18128	86109;86110;86111;86112	114926;114927;114928;114929	114927
ENST00000223023_7_123748734_aTIS_101db1	ENST00000223023_7_123748734_aTIS_101db1	4	4	4	generic|ENST00000223023_7_123748734_aTIS_101db1|ENSG00000106299 ATG True -1 0 [ENST00000223023_7_123748734_aTIS_db3]	1	4	4	4	11.7	11.7	11.7	54826	505	505	0	26867	543050000	23611000	1219100000	11	11				264	6313;6901;13326;21413	True;True;True;True	6315;6904;13330;21419	29675;29676;29677;29678;29679;29680;32388;63966;63967;63968;63969;101687;101688;101689;101690;101691;101692;101693	41062;41063;41064;41065;44930;44931;85940;85941;133857;133858;133859;133860	41064;44931;85941;133857
ENST00000223029_7_6009364_aTIS_111db1;ENST00000395236_7_6009364_aTIS_101db1;ENST00000415999_7_6009364_aTIS_001db3;ENST00000415999_7_6009307_5UTR_100db1	ENST00000223029_7_6009364_aTIS_111db1;ENST00000395236_7_6009364_aTIS_101db1	7;6;2;1	7;6;2;1	7;6;2;1	generic|ENST00000223029_7_6009364_aTIS_111db1|ENSG00000106305 ATG False +1 0 -1 [ENST00000395236_7_6023638_CDS_db1#ENST00000400479_7_6023638_CDS_db1#ENST00000400479_7_6015245_aTIS_db1#ENST00000223029_7_6023638_CDS_db1#ENST00000223029_7_6009364_aTIS_db2#ENS	4	7	7	7	24.4	24.4	24.4	35348	320	320;251;48;67	0	36.59	1254500000	73792000	2896500000	31	31				265	3075;3620;5566;16235;19626;23448;26724	True;True;True;True;True;True;True	3077;3622;5568;16239;19632;23455;26731	14305;14306;14307;14308;17137;17138;17139;25953;25954;25955;25956;77610;93317;93318;93319;93320;93321;93322;93323;93324;110979;110980;126964;126965;126966;126967	19806;23900;23901;23902;35630;35631;35632;35633;35634;35635;104246;124195;124196;124197;124198;124199;124200;124201;124202;124203;124204;124205;124206;124207;124208;124209;145421;167560;167561;167562;167563	19806;23902;35634;104246;124209;145421;167562
ENST00000223073_7_128343793_aTIS_101db1;ENST00000415472_7_128343793_aTIS_101db1;ENST00000223073_7_128321307_CDS_010db2	ENST00000223073_7_128343793_aTIS_101db1;ENST00000415472_7_128343793_aTIS_101db1;ENST00000223073_7_128321307_CDS_010db2	14;13;7	14;13;7	14;13;7	generic|ENST00000223073_7_128343793_aTIS_101db1|ENSG00000106344 ATG no_data NA [ENST00000223073_7_128343793_aTIS_db3];generic|ENST00000415472_7_128343793_aTIS_101db1|ENSG00000106344 ATG no_data NA [ENST00000481788_7_128310913_ntr_db1#ENST00000415472_7_1283	3	14	14	14	21.6	21.6	21.6	85737	759	759;618;252	0	55575	1540700000	41641000	3750200000	48	48				266	770;5794;6743;7849;11506;11746;12930;13360;14923;15037;18917;21950;26359;27470	True;True;True;True;True;True;True;True;True;True;True;True;True;True	772;5796;6745;7853;11510;11750;12934;13364;14927;15041;18923;21956;26366;27478	3593;3594;3595;3596;26976;26977;26978;26979;26980;26981;31647;37135;37136;37137;37138;54608;54609;54610;54611;54612;54613;55819;61821;61822;61823;61824;64128;64129;64130;71589;71590;71591;71592;72174;72175;72176;72177;72178;72179;72180;72181;89906;89907;89908;89909;104153;104154;104155;104156;125227;125228;125229;130434;130435;130436;130437	5066;37036;37037;37038;37039;43926;51475;51476;74543;74544;74545;74546;74547;74548;76289;83169;83170;86109;86110;86111;96344;96345;96346;96347;97149;97150;97151;97152;97153;97154;97155;119862;119863;119864;136534;136535;136536;136537;136538;136539;136540;136541;165034;165035;165036;165037;172135;172136;172137;172138	5066;37037;43926;51475;74546;76289;83169;86109;96344;97154;119864;136537;165036;172137
ENST00000223127_7_101216700_CDS_010db2;ENST00000223127_7_101217274_aTIS_101db1;ENST00000478082_7_101216543_ntr_100db1	ENST00000223127_7_101216700_CDS_010db2;ENST00000223127_7_101217274_aTIS_101db1	7;7;1	7;7;1	7;7;1	generic|ENST00000223127_7_101216700_CDS_010db2|ENSG00000106397 GTG NA NA;generic|ENST00000223127_7_101217274_aTIS_101db1|ENSG00000106397 ATG no_data NA [ENST00000478082_7_101212928_ntr_db1#ENST00000223127_7_101216319_CDS_db1#ENST00000223127_7_101217274_aTI	3	7	7	7	10.8	10.8	10.8	77702	673	673;738;261	0	32606	621480000	16355000	1398400000	20	20				267	2561;3098;7055;12192;16987;17522;25749	True;True;True;True;True;True;True	2563;3100;7058;12196;16991;17525;25756	12048;12049;12050;14396;14397;14398;14399;33163;33164;33165;33166;57978;57979;57980;57981;57982;57983;57984;57985;80944;80945;80946;83322;122107;122108;122109;122110	16584;16585;16586;19900;19901;19902;19903;45887;45888;45889;45890;78745;78746;78747;78748;78749;108325;108326;111468;160881;160882	16586;19903;45888;78747;108325;111468;160881
ENST00000223129_7_7640418_aTIS_101db1;ENST00000223129_7_7640421_5UTR_010db2	ENST00000223129_7_7640418_aTIS_101db1;ENST00000223129_7_7640421_5UTR_010db2	2;2	2;2	2;2	generic|ENST00000223129_7_7640418_aTIS_101db1|ENSG00000106399 ATG True -1 0 [ENST00000401447_7_7639126_aTIS_db1#ENST00000396682_7_7640409_CDS_db1#ENST00000401447_7_7639120_CDS_db1#ENST00000483031_7_7637053_ntr_db1#ENST00000406109_7_7639120_CDS_db1#ENST0000	2	2	2	2	29.8	29.8	29.8	13569	121	121;122	0	33815	484700000	60588000	871490000	33	33				268	10122;10741	True;True	10126;10745	48077;48078;48079;48080;48081;48082;48083;48084;48085;51022;51023;51024;51025;51026;51027;51028;51029	65640;65641;65642;65643;65644;65645;65646;65647;65648;65649;65650;65651;65652;65653;65654;65655;65656;65657;65658;65659;65660;65661;69816;69817;69818;69819;69820;69821;69822;69823;69824;69825;69826	65643;69819
ENST00000223136_7_101245004_aTIS_101db1;ENST00000223136_7_101244995_CDS_010db2	ENST00000223136_7_101245004_aTIS_101db1;ENST00000223136_7_101244995_CDS_010db2	2;1	2;1	2;1	generic|ENST00000223136_7_101245004_aTIS_101db1|ENSG00000214253 ATG False 1 [ENST00000223136_7_101244022_CDS_db1#ENST00000473527_7_101244022_CDS_db1#ENST00000223136_7_101244983_CDS_db1#ENST00000223136_7_101245004_aTIS_db3];generic|ENST00000223136_7_1012449	2	2	2	2	17.8	17.8	17.8	16937	152	152;149	0	86614	90459000	12923000	209240000	13	13				269	7182;17685	True;True	7185;17688	33957;33958;33959;33960;84017;84018;84019;84020	47111;47112;47113;47114;112428;112429;112430;112431;112432;112433;112434;112435;112436	47112;112434
ENST00000223190_7_129657352_aTIS_101db1;ENST00000311967_7_129657352_aTIS_101db1	ENST00000223190_7_129657352_aTIS_101db1;ENST00000311967_7_129657352_aTIS_101db1	3;3	3;3	3;3	generic|ENST00000223190_7_129657352_aTIS_101db1|ENSG00000106459 ATG True +1 0 -1 [ENST00000223190_7_129657385_CDS_db1#ENST00000393232_7_129657352_aTIS_db1#ENST00000520292_8_22630461_CDS_db1#ENST00000393232_7_129657385_CDS_db1#ENST00000393230_7_129657352_aT	2	3	3	3	6.6	6.6	6.6	53.54	503	503;522	0	94983	434420000	48268000	967780000	10	10				270	13135;25722;27406	True;True;True	13139;25729;27414	63043;63044;63045;63046;63047;63048;63049;63050;121974;121975;121976;121977;130091	84947;84948;84949;84950;84951;84952;160586;160587;160588;171647	84950;160588;171647
ENST00000223321_7_42932158_aTIS_101db1;ENST00000223321_7_42932161_5UTR_010db2;ENST00000445517_7_42932158_aTIS_101db1;ENST00000433579_7_42932158_aTIS_101db1	ENST00000223321_7_42932158_aTIS_101db1;ENST00000223321_7_42932161_5UTR_010db2;ENST00000445517_7_42932158_aTIS_101db1	11;11;6;2	11;11;6;2	11;11;6;2	generic|ENST00000223321_7_42932158_aTIS_101db1|ENSG00000106588 ATG True -1 0 +1 [ENST00000442788_7_42932158_aTIS_db1#ENST00000411875_7_42926552_3UTR_db1#ENST00000442788_7_42932158_aTIS_db3#ENST00000223321_7_42932158_aTIS_db3];generic|ENST00000223321_7_4293	4	11	11	11	54.7	54.7	54.7	25898	234	234;235;164;48	0	185.3	4145000000	318850000	9672300000	101	101				271	193;8351;8671;12487;13787;17048;17351;21171;21689;23395;28740	True;True;True;True;True;True;True;True;True;True;True	195;8355;8675;12491;13791;17052;17355;21177;21695;23402;28748	851;852;39603;39604;39605;39606;41183;41184;41185;41186;41187;41188;41189;41190;59543;59544;59545;59546;66216;66217;66218;66219;66220;66221;81206;81207;81208;81209;82567;82568;82569;82570;82571;82572;82573;82574;82575;82576;82577;100493;100494;100495;100496;102947;102948;102949;102950;102951;102952;102953;102954;110737;110738;110739;110740;110741;110742;110743;110744;136267;136268;136269;136270;1…	1219;1220;54755;54756;54757;54758;54759;54760;54761;54762;54763;54764;54765;54766;56580;56581;56582;56583;56584;56585;56586;56587;56588;56589;56590;56591;56592;56593;56594;56595;56596;56597;80529;80530;80531;80532;88896;88897;88898;88899;88900;88901;108725;108726;108727;108728;108729;108730;110525;110526;110527;110528;110529;110530;110531;110532;110533;110534;110535;110536;110537;110538;110539;11…	1220;54762;56587;80531;88898;108729;110546;132495;135147;145094;179881
ENST00000223324_7_42932387_aTIS_111db1	ENST00000223324_7_42932387_aTIS_111db1	1	1	1	generic|ENST00000223324_7_42932387_aTIS_111db1|ENSG00000106591 ATG True +1 0 -1 [ENST00000432845_7_42937484_3UTR_db1#ENST00000432845_7_42937397_3UTR_db1#ENST00000432845_7_42937430_3UTR_db1#ENST00000413995_7_42937397_3UTR_db1#ENST00000413995_7_42937532_3UTR	1	1	1	1	4.8	4.8	4.8	21405	188	188	0.0022534	29335	135780000	19397000	297950000	3	3				272	13141	TRUE	13145	63081;63082;63083;63084	84987;84988;84989	84988
ENST00000223361_7_44122053_aTIS_001db3;ENST00000223361_7_44122074_5UTR_100db1;ENST00000610533_7_44123559_aTIS_101db1;ENST00000610533_7_44118056_CDS_010db2;ENST00000461116_7_44118050_ntr_100db1	ENST00000223361_7_44122053_aTIS_001db3;ENST00000223361_7_44122074_5UTR_100db1;ENST00000610533_7_44123559_aTIS_101db1;ENST00000610533_7_44118056_CDS_010db2	5;5;5;3;1	5;5;5;3;1	5;5;5;3;1	generic|ENST00000223361_7_44122053_aTIS_001db3|ENSG00000106628 ATG NA NA;generic|ENST00000223361_7_44122074_5UTR_100db1|ENSG00000106628 AAG NA -1 0 +1 [ENST00000223361_7_44122053_aTIS_db1#ENST00000223361_7_44116942_CDS_db1];generic|ENST00000610533_7_441235	5	5	5	5	13.6	13.6	13.6	49612	455	455;462;504;393;97	0	29464	310550000	14788000	703890000	11	11				273	1714;2043;5575;14945;26144	True;True;True;True;True	1716;2045;5577;14949;26151	8041;8042;8043;8044;9625;9626;9627;25992;71683;71684;71685;71686;124139;124140;124141;124142;124143;124144;124145	10844;13103;13104;35684;96451;96452;163666;163667;163668;163669;163670	10844;13104;35684;96451;163667
ENST00000223369_7_44201136_aTIS_101db1;ENST00000223369_7_44204605_CDS_010db2;ENST00000496112_7_44201136_aTIS_101db1	ENST00000223369_7_44201136_aTIS_101db1;ENST00000223369_7_44204605_CDS_010db2;ENST00000496112_7_44201136_aTIS_101db1	4;3;3	4;3;3	4;3;3	generic|ENST00000223369_7_44201136_aTIS_101db1|ENSG00000106636 ATG True +1 0 [ENST00000223369_7_44204605_CDS_db1#ENST00000223369_7_44201136_aTIS_db3];generic|ENST00000223369_7_44204605_CDS_010db2|ENSG00000106636 GTG NA NA;generic|ENST00000496112_7_44201136	3	4	4	4	26.3	26.3	26.3	22417	198	198;151;164	0	11088	268790000	19199000	596320000	8	8				274	9624;10144;17565;25336	True;True;True;True	9628;10148;17568;25343	45763;45764;45765;45766;45767;45768;45769;48169;48170;48171;48172;83520;83521;83522;120198;120199	62332;62333;62334;62335;62336;65768;111765;158017;158018	62335;65768;111765;158018
ENST00000361545_7_74317547_aTIS_101db1;ENST00000223398_7_74317547_aTIS_101db1	ENST00000361545_7_74317547_aTIS_101db1;ENST00000223398_7_74317547_aTIS_101db1	3;3	2;2	2;2	generic|ENST00000361545_7_74317547_aTIS_101db1|ENSG00000106665 ATG False 0 [ENST00000361545_7_74317547_aTIS_db3];generic|ENST00000223398_7_74317547_aTIS_101db1|ENSG00000106665 ATG False 0 [ENST00000395060_7_74317547_aTIS_db1#ENST00000491075_7_74386544_ntr_	2	3	2	2	3.2	1.9	1.9	111.78	1011	1011;1046	0.0036648	26112	98822000	1703800	222820000	3	3				275	5242;9871;12391	True;True;False	5244;9875;12395	24369;24370;24371;24372;46917;46918;46919;46920;59014;59015;59016;59017;59018;59019;59020	33550;33551;63880;79997;79998;79999;80000	33551;63880;79997
ENST00000223641_9_99222364_aTIS_111db1	ENST00000223641_9_99222364_aTIS_111db1	1	1	1	generic|ENST00000223641_9_99222364_aTIS_111db1|ENSG00000106803 ATG True 0 -1 [ENST00000223641_9_99222573_CDS_db1#ENST00000498603_9_99227960_aTIS_db1#ENST00000498603_9_99222573_5UTR_db1#ENST00000223641_9_99222364_aTIS_db2#ENST00000223641_9_99222364_aTIS_db3	1	1	1	1	15.6	15.6	15.6	99743	96	96	0	18222	298090000	49681000	726100000	5	5				276	19537	TRUE	19543	92934;92935;92936;92937	123782;123783;123784;123785;123786	123785
ENST00000644144_9_127874617_aTIS_111db1;ENST00000223836_9_127873448_aTIS_101db1;ENST00000550143_9_127872701_CDS_100db1;ENST00000354567_1_77282314_aTIS_100db1	ENST00000644144_9_127874617_aTIS_111db1;ENST00000223836_9_127873448_aTIS_101db1	5;5;1;1	5;5;1;1	5;5;1;1	generic|ENST00000644144_9_127874617_aTIS_111db1|ENSG00000106992 ATG True -1 0 +1 [ENST00000413016_9_127868332_ntr_db1#ENST00000373156_9_127872815_CDS_db1#ENST00000373156_9_127868449_CDS_db1#ENST00000373156_9_127874617_aTIS_db1#ENST00000373176_9_127874617_a	4	5	5	5	36.6	36.6	36.6	21635	194	194;210;47;562	0	43275	1495500000	135960000	3060900000	38	38				277	6758;7834;10099;13380;28454	True;True;True;True;True	6760;7838;10103;13384;28462	31720;31721;31722;31723;37062;37063;37064;37065;37066;37067;37068;37069;47977;47978;47979;47980;64230;64231;64232;64233;64234;64235;64236;134874;134875;134876;134877;134878;134879;134880;134881	44044;44045;44046;44047;44048;44049;51376;51377;51378;51379;51380;51381;51382;51383;51384;51385;65461;65462;65463;65464;65465;65466;65467;86266;86267;86268;86269;178000;178001;178002;178003;178004;178005;178006;178007;178008;178009;178010	44047;51384;65461;86267;178001
ENST00000224073_9_136866258_aTIS_111db1;ENST00000371648_9_136866258_aTIS_101db1;ENST00000371649_9_136866258_aTIS_101db1;ENST00000371649_9_136863401_CDS_010db2	ENST00000224073_9_136866258_aTIS_111db1;ENST00000371648_9_136866258_aTIS_101db1;ENST00000371649_9_136866258_aTIS_101db1	5;4;4;2	5;4;4;2	5;4;4;2	generic|ENST00000224073_9_136866258_aTIS_111db1|ENSG00000107223 ATG True -1 0 +1 [ENST00000371649_9_136862328_3UTR_db1#ENST00000224073_9_136866258_aTIS_db2#ENST00000224073_9_136866258_aTIS_db3];generic|ENST00000371648_9_136866258_aTIS_101db1|ENSG0000010722	4	5	5	5	30.4	30.4	30.4	16368	148	148;139;141;82	0	16.92	483200000	53689000	1186800000	20	20				278	1058;7204;10754;19755;22469	True;True;True;True;True	1060;7207;10758;19761;22476	5013;5014;5015;5016;34054;34055;34056;34057;51095;51096;51097;93888;93889;93890;106563;106564;106565;106566	6933;6934;6935;6936;6937;6938;6939;6940;6941;6942;6943;6944;6945;47233;47234;47235;47236;69940;124891;124892;139659	6940;47234;69940;124891;139659
ENST00000540606_10_121928431_aTIS_101db1;ENST00000369043_10_121927949_aTIS_101db1;ENST00000224652_10_121927949_aTIS_101db1;ENST00000369043_10_121927973_5UTR_010db2	ENST00000540606_10_121928431_aTIS_101db1;ENST00000369043_10_121927949_aTIS_101db1;ENST00000224652_10_121927949_aTIS_101db1;ENST00000369043_10_121927973_5UTR_010db2	2;2;2;2	2;2;2;2	2;2;2;2	generic|ENST00000540606_10_121928431_aTIS_101db1|ENSG00000107669 ATG False 0 [ENST00000369040_10_121913838_aTIS_db1#ENST00000592194_17_68515560_ntr_db1#ENST00000369040_10_121743799_CDS_db1#ENST00000540606_10_121928431_aTIS_db3];generic|ENST00000369043_10_1	4	2	2	2	3.7	3.7	3.7	58.13	511	511;518;518;526	0.00028257	47319	38730000	1844300	105280000	5	5				279	6378;26054	True;True	6380;26061	29955;123650;123651;123652	41430;162941;162942;162943;162944	41430;162941
ENST00000345517_2_73901312_aTIS_100db1;ENST00000224784_10_88948930_aTIS_101db1;ENST00000409731_2_73901312_aTIS_100db1;ENST00000409918_2_73901312_aTIS_100db1;ENST00000415776_Y_17757270_ntr_100db1;ENST00000429756_2_73901312_aTIS_100db1	ENST00000345517_2_73901312_aTIS_100db1;ENST00000224784_10_88948930_aTIS_101db1;ENST00000409731_2_73901312_aTIS_100db1	22;22;14;10;6;3	1;1;0;0;0;0	1;1;0;0;0;0	generic|ENST00000345517_2_73901312_aTIS_100db1|ENSG00000163017 ATG False 0 [ENST00000409731_2_73916718_CDS_db1#ENST00000425123_1_103570408_ntr_db1#ENST00000409624_2_73916718_CDS_db1#ENST00000409624_2_73901312_aTIS_db1#ENST00000345517_2_73916718_CDS_db1];ge	6	22	1	1	42.8	2.9	2.9	41876	376	376;377;333;119;89;52	0.0043584	24804	68697000	3434800	129770000	3	3				280	689;2461;2462;3282;3492;3493;4151;4191;9070;9071;10062;10063;10295;10296;11596;13946;13947;18120;19647;20779;23542;28803	False;False;False;False;False;False;False;False;False;False;False;False;False;False;True;False;False;False;False;False;False;False	691;2463;2464;3284;3494;3495;4153;4193;9074;9075;10066;10067;10299;10300;11600;13950;13951;18125;19653;20785;23549;28811	3213;3214;3215;3216;11595;11596;11597;11598;11599;11600;11601;11602;11603;11604;11605;11606;11607;11608;11609;11610;11611;11612;11613;11614;11615;11616;11617;11618;11619;11620;11621;11622;11623;11624;11625;11626;11627;11628;15250;15251;15252;15253;15254;16545;16546;16547;16548;16549;16550;16551;16552;16553;16554;16555;16556;16557;19505;19506;19507;19508;19509;19510;19511;19512;19683;19684;19685;1…	4543;4544;4545;4546;4547;4548;4549;15875;15876;15877;15878;15879;15880;15881;15882;15883;15884;15885;15886;15887;15888;15889;15890;15891;15892;15893;15894;15895;15896;15897;15898;15899;15900;15901;15902;15903;15904;15905;15906;15907;15908;15909;15910;15911;15912;15913;15914;15915;15916;15917;15918;15919;15920;15921;15922;15923;15924;15925;15926;15927;15928;15929;15930;15931;15932;15933;15934;1593…	4543;15882;15925;20948;23141;23151;26975;27221;58882;58902;65216;65234;66989;67003;75099;90223;90233;114911;124307;130467;145957;180296
ENST00000224807_10_101032474_aTIS_101db1;ENST00000489434_10_101034695_aTIS_001db3	ENST00000224807_10_101032474_aTIS_101db1;ENST00000489434_10_101034695_aTIS_001db3	5;4	4;4	4;4	generic|ENST00000224807_10_101032474_aTIS_101db1|ENSG00000107819 ATG True 0 -1 [ENST00000393459_10_101034695_aTIS_db1#ENST00000224807_10_101032474_aTIS_db3#ENST00000393459_10_101034695_aTIS_db3];generic|ENST00000489434_10_101034695_aTIS_001db3|ENSG00000107	2	5	4	4	21.8	16	16	35978	325	325;177	0	22379	256510000	12826000	538220000	23	23				281	6232;8495;18855;20104;27922	False;True;True;True;True	6234;8499;18861;20110;27930	29319;29320;29321;29322;29323;29324;40273;40274;40275;40276;89599;89600;89601;95505;95506;95507;95508;95509;132539;132540;132541;132542	40560;40561;40562;40563;40564;40565;40566;40567;40568;55507;119400;119401;119402;119403;119404;119405;119406;119407;119408;119409;126848;126849;175045;175046;175047;175048;175049;175050;175051;175052;175053;175054;175055	40567;55507;119406;126849;175051
ENST00000224949_10_3172772_aTIS_101db1;ENST00000380989_10_3172772_aTIS_101db1;ENST00000451104_10_3172779_aTIS_101db1;ENST00000380994_10_3157085_aTIS_101db1	ENST00000224949_10_3172772_aTIS_101db1;ENST00000380989_10_3172772_aTIS_101db1;ENST00000451104_10_3172779_aTIS_101db1	10;10;7;3	10;10;7;3	10;10;7;3	generic|ENST00000224949_10_3172772_aTIS_101db1|ENSG00000107959 ATG False -1 0 +1 [ENST00000224949_10_3172772_aTIS_db3];generic|ENST00000380989_10_3172772_aTIS_101db1|ENSG00000107959 ATG False -1 0 +1 [ENST00000380989_10_3172772_aTIS_db3];generic|ENST000004	4	10	10	10	16.2	16.2	16.2	117.41	1037	1037;1038;939;595	0	48919	912020000	16582000	2033800000	40	40				282	632;5172;9387;9679;9795;9989;14408;15623;16745;19874	True;True;True;True;True;True;True;True;True;True	634;5174;9391;9683;9799;9993;14412;15627;16749;19880	2961;2962;2963;2964;23904;23905;23906;23907;23908;23909;23910;23911;44674;44675;44676;44677;46022;46023;46024;46025;46544;46545;46546;46547;46548;46549;46550;46551;47456;47457;47458;47459;69181;69182;69183;69184;74923;79905;79906;94413;94414;94415;94416;94417;94418;94419	4215;4216;32733;32734;32735;32736;32737;32738;32739;32740;32741;32742;60861;60862;62660;62661;63323;63324;63325;63326;63327;63328;63329;63330;64756;64757;64758;64759;93044;93045;93046;93047;100720;107008;107009;125511;125512;125513;125514;125515;125516	4215;32740;60862;62660;63324;64758;93044;100720;107008;125513
ENST00000225174_10_79347549_aTIS_001db3;ENST00000225174_10_79347507_5UTR_110db1	ENST00000225174_10_79347549_aTIS_001db3;ENST00000225174_10_79347507_5UTR_110db1	2;2	2;2	2;2	generic|ENST00000225174_10_79347549_aTIS_001db3|ENSG00000108179 ATG NA NA;generic|ENST00000225174_10_79347507_5UTR_110db1|ENSG00000108179 CTG NA +1 0 -1 [ENST00000448165_10_79353816_3UTR_db1#ENST00000225174_10_79347549_aTIS_db1#ENST00000448165_10_79353807_	2	2	2	2	7.7	7.7	7.7	22.04	207	207;221	0.0002764	43332	1019400000	92673000	2422800000	10	10				283	9296;12312	True;True	9300;12316	44205;44206;44207;44208;58637;58638;58639;58640;58641	60161;60162;60163;60164;60165;60166;79588;79589;79590;79591	60164;79590
ENST00000225296_17_5468760_CDS_010db2;ENST00000225296_17_5468859_aTIS_101db1	ENST00000225296_17_5468760_CDS_010db2;ENST00000225296_17_5468859_aTIS_101db1	1;1	1;1	1;1	generic|ENST00000225296_17_5468760_CDS_010db2|ENSG00000005100 ATG NA NA [ENST00000546566_12_53047005_ntr_db2];generic|ENST00000225296_17_5468859_aTIS_101db1|ENSG00000005100 ATG False 1 [ENST00000575153_17_5453873_ntr_db1#ENST00000433302_17_5453873_CDS_db1#	2	1	1	1	1.5	1.5	1.5	75426	674	674;707	0.00027917	45067	131960000	3383600	301750000	3	3				284	21550	TRUE	21556	102280;102281;102282	134352;134353;134354	134353
ENST00000225298_17_51260585_aTIS_101db1;ENST00000225298_17_51260843_CDS_010db2;ENST00000583725_17_51277163_aTIS_101db1;ENST00000579261_17_51285271_CDS_100db1;ENST00000582832_17_51285271_CDS_100db1;ENST00000583205_17_51280016_aTIS_101db1	ENST00000225298_17_51260585_aTIS_101db1;ENST00000225298_17_51260843_CDS_010db2	12;10;3;1;1;1	12;10;3;1;1;1	12;10;3;1;1;1	generic|ENST00000225298_17_51260585_aTIS_101db1|ENSG00000011260 ATG True +1 0 -1 [ENST00000225298_17_51260609_CDS_db1#ENST00000225298_17_51260585_aTIS_db3];generic|ENST00000225298_17_51260843_CDS_010db2|ENSG00000011260 GTG NA NA	6	12	12	12	32.9	32.9	32.9	62003	556	556;470;177;104;114;143	0	78256	1970000000	72964000	4614600000	58	58				285	668;1038;11036;12964;14939;15052;17909;18378;18689;21992;23963;26806	True;True;True;True;True;True;True;True;True;True;True;True	670;1040;11040;12968;14943;15056;17913;18384;18695;21999;23970;26813	3140;3141;3142;3143;3144;3145;3146;3147;4908;4909;4910;4911;52373;52374;52375;62165;62166;62167;71658;71659;71660;71661;72259;72260;72261;72262;72263;72264;72265;72266;85123;85124;85125;85126;85127;85128;85129;85130;87324;87325;87326;87327;88797;88798;88799;88800;88801;88802;88803;88804;88805;88806;88807;88808;104342;104343;104344;104345;113483;113484;113485;127325;127326	4471;4472;4473;4474;4475;4476;4477;4478;4479;4480;6752;6753;6754;6755;6756;6757;6758;6759;6760;6761;6762;6763;71652;71653;83776;83777;96432;96433;96434;96435;97242;97243;97244;97245;97246;113784;113785;113786;113787;113788;116581;116582;118417;118418;118419;118420;118421;118422;118423;118424;118425;118426;118427;136725;136726;149089;149090;168003	4473;6752;71652;83777;96433;97246;113788;116582;118421;136726;149090;168003
ENST00000225388_17_29294059_aTIS_001db3;ENST00000225388_17_29294110_5UTR_110db1;ENST00000579665_17_29294059_aTIS_001db3;ENST00000579665_17_29294110_5UTR_100db1	ENST00000225388_17_29294059_aTIS_001db3;ENST00000225388_17_29294110_5UTR_110db1;ENST00000579665_17_29294059_aTIS_001db3;ENST00000579665_17_29294110_5UTR_100db1	2;2;1;1	2;2;1;1	2;2;1;1	generic|ENST00000225388_17_29294059_aTIS_001db3|ENSG00000108256 ATG NA NA;generic|ENST00000225388_17_29294110_5UTR_110db1|ENSG00000108256 CTG NA -1 0 [ENST00000225388_17_29294104_5UTR_db1#ENST00000225388_17_29294059_aTIS_db1#ENST00000225388_17_29294110_5UT	4	2	2	2	6.3	6.3	6.3	76.12	695	695;712;120;137	0.00053735	3932	32298000	1242200	77310000	3	3				286	2027;26825	True;True	2029;26832	9557;9558;9559;9560;127408;127409	13023;13024;168104	13024;168104
ENST00000581348_17_29589378_aTIS_101db1;ENST00000225394_17_29589378_aTIS_101db1;ENST00000394869_17_29589378_aTIS_101db1;ENST00000579937_17_29589378_aTIS_101db1	ENST00000581348_17_29589378_aTIS_101db1;ENST00000225394_17_29589378_aTIS_101db1;ENST00000394869_17_29589378_aTIS_101db1;ENST00000579937_17_29589378_aTIS_101db1	8;8;8;7	8;8;8;7	7;7;7;6	generic|ENST00000581348_17_29589378_aTIS_101db1|ENSG00000108262 ATG False 0 +1 [ENST00000581348_17_29576572_CDS_db1#ENST00000581348_17_29578323_CDS_db1#ENST00000581348_17_29589378_aTIS_db3];generic|ENST00000225394_17_29589378_aTIS_101db1|ENSG00000108262 AT	4	8	8	7	15.5	15.5	13.5	83131	747	747;761;770;694	0	42.44	389330000	9733400	904490000	35	35				287	3877;12700;14174;15738;16486;21245;21815;22727	True;True;True;True;True;True;True;True	3879;12704;14178;15742;16490;21251;21821;22734	18253;18254;18255;18256;60647;60648;60649;60650;68099;68100;68101;68102;68103;68104;68105;68106;75397;75398;75399;75400;78673;78674;78675;78676;100832;100833;100834;100835;103576;103577;103578;103579;107788;107789	25361;25362;25363;25364;25365;25366;25367;25368;25369;25370;25371;25372;25373;25374;25375;81882;91455;91456;91457;91458;91459;91460;101295;101296;101297;105565;105566;132836;135947;135948;135949;135950;135951;135952;135953;141206;141207;141208	25366;81882;91456;101295;105565;132836;135951;141206
ENST00000225430_17_39201229_CDS_010db2;ENST00000225430_17_39200345_aTIS_101db1;ENST00000477964_5_178055604_ntr_001db3;ENST00000477964_5_178055697_ntr_100db1;ENST00000498753_3_142043955_ntr_100db1;ENST00000498753_3_142044198_ntr_001db3;ENST00000424919_X_150993522_ntr_100db1;ENST00000424919_X_150993765_ntr_100db1;ENST00000432746_7_103141702_ntr_100db1;ENST00000418154_1_63789079_ntr_100db1;ENST00000…	ENST00000225430_17_39201229_CDS_010db2;ENST00000225430_17_39200345_aTIS_101db1;ENST00000477964_5_178055604_ntr_001db3;ENST00000477964_5_178055697_ntr_100db1	13;13;10;9;5;5;4;4;2;1;1	13;13;10;9;5;5;4;4;2;1;1	13;13;10;9;5;5;4;4;2;1;1	generic|ENST00000225430_17_39201229_CDS_010db2|ENSG00000108298 AAG NA NA;generic|ENST00000225430_17_39200345_aTIS_101db1|ENSG00000108298 ATG True +1 0 -1 [ENST00000579374_17_39204099_CDS_db1#ENST00000582193_17_39201214_aTIS_db1#ENST00000579374_17_39200345_	11	13	13	13	43.4	43.4	43.4	22609	189	189;196;196;165;110;191;73;108;117;69;91	0	47144	15706000000	2617600000	37097000000	63	63				288	2933;8958;10531;12286;12611;12617;13022;15230;19709;20885;20988;26293;27806	True;True;True;True;True;True;True;True;True;True;True;True;True	2935;8962;10535;12290;12615;12621;13026;15234;19715;20891;20994;26300;27814	13682;13683;13684;13685;42623;42624;42625;42626;42627;42628;42629;42630;42631;42632;50055;50056;50057;50058;50059;50060;50061;50062;58486;58487;60229;60230;60231;60252;60253;60254;62471;62472;73197;73198;73199;73200;93706;99087;99088;99089;99090;99091;99092;99614;99615;99616;99617;124854;124855;124856;124857;132028;132029;132030;132031;132032;132033;132034	18994;58268;58269;58270;58271;58272;58273;58274;58275;58276;58277;58278;68478;68479;68480;68481;68482;68483;68484;68485;68486;68487;79397;79398;81392;81393;81394;81424;84110;98378;98379;98380;98381;98382;98383;98384;98385;124696;130943;130944;130945;130946;130947;130948;131512;131513;131514;131515;131516;131517;131518;164506;164507;164508;174427;174428;174429;174430;174431;174432;174433;174434;17…	18994;58277;68479;79398;81392;81424;84110;98381;124696;130943;131512;164507;174436
ENST00000225504_17_58352084_CDS_010db2;ENST00000581540_17_58351550_aTIS_101db1;ENST00000580947_17_58352135_aTIS_001db3;ENST00000580947_17_58352156_5UTR_100db1	ENST00000225504_17_58352084_CDS_010db2;ENST00000581540_17_58351550_aTIS_101db1;ENST00000580947_17_58352135_aTIS_001db3;ENST00000580947_17_58352156_5UTR_100db1	2;2;2;2	2;2;2;2	2;2;2;2	generic|ENST00000225504_17_58352084_CDS_010db2|ENSG00000213246 CTG NA NA;generic|ENST00000581540_17_58351550_aTIS_101db1|ENSG00000213246 ATG no_data NA [ENST00000581166_17_58346284_3UTR_db1#ENST00000581540_17_58351436_CDS_db1#ENST00000581540_17_58351550_aT	4	2	2	2	23	23	23	11263	100	100;108;117;124	0	81987	710450000	177610000	1536800000	14	14				289	16264;27360	True;True	16268;27368	77726;77727;77728;77729;77730;77731;77732;129885;129886;129887;129888;129889;129890;129891;129892	104405;104406;104407;104408;104409;171395;171396;171397;171398;171399;171400;171401;171402;171403	104406;171398
ENST00000225519_17_3636219_aTIS_101db1;ENST00000225519_17_3624097_CDS_010db2	ENST00000225519_17_3636219_aTIS_101db1;ENST00000225519_17_3624097_CDS_010db2	8;6	8;6	8;6	generic|ENST00000225519_17_3636219_aTIS_101db1|ENSG00000197417 ATG True 0 [ENST00000572919_17_3636219_aTIS_db1#ENST00000572919_17_3621321_CDS_db1#ENST00000225519_17_3621321_CDS_db1#ENST00000225519_17_3636219_aTIS_db3#ENST00000572919_17_3636219_aTIS_db3];ge	2	8	8	8	24.5	24.5	24.5	51504	478	478;330	0	35188	402660000	19174000	908430000	30	30				290	233;601;2597;8857;11261;17867;23142;24874	True;True;True;True;True;True;True;True	235;603;2599;8861;11265;17870;23149;24881	1008;1009;1010;1011;2829;2830;2831;2832;2833;2834;2835;12214;12215;12216;12217;12218;12219;12220;12221;42096;42097;42098;42099;42100;53484;53485;53486;53487;84878;84879;84880;84881;109651;109652;109653;118047;118048;118049;118050	1410;1411;1412;4083;4084;4085;4086;4087;4088;4089;16806;16807;16808;16809;16810;16811;57595;57596;57597;57598;57599;73079;73080;113519;113520;113521;113522;143610;155202;155203	1412;4083;16807;57595;73079;113520;143610;155202
ENST00000406116_17_59893185_aTIS_101db1;ENST00000225577_17_59910580_CDS_010db2;ENST00000443572_17_59893185_aTIS_101db1;ENST00000225577_17_59893185_aTIS_101db1	ENST00000406116_17_59893185_aTIS_101db1;ENST00000225577_17_59910580_CDS_010db2;ENST00000443572_17_59893185_aTIS_101db1;ENST00000225577_17_59893185_aTIS_101db1	3;3;3;3	3;3;3;3	3;3;3;3	generic|ENST00000406116_17_59893185_aTIS_101db1|ENSG00000108443 ATG True 0 -1 [ENST00000406116_17_59931689_CDS_db1#ENST00000577881_17_62238867_ntr_db1#ENST00000406116_17_59893185_aTIS_db3];generic|ENST00000225577_17_59910580_CDS_010db2|ENSG00000108443 ATG	4	3	3	3	8.9	8.9	8.9	51016	451	451;472;502;525	0	15424	228480000	13440000	506880000	10	10				291	8689;14377;16002	True;True;True	8693;14381;16006	41270;41271;41272;41273;41274;69046;69047;69048;69049;76628;76629;76630;76631	56688;56689;56690;92858;92859;92860;102887;102888;102889;102890	56689;92859;102887
ENST00000225614_17_75764974_CDS_010db2;ENST00000225614_17_75765136_aTIS_001db3;ENST00000225614_17_75765181_5UTR_100db1;ENST00000589030_17_75765016_ntr_100db1;ENST00000586244_17_75765136_aTIS_001db3;ENST00000586244_17_75765181_5UTR_100db1	ENST00000225614_17_75764974_CDS_010db2;ENST00000225614_17_75765136_aTIS_001db3;ENST00000225614_17_75765181_5UTR_100db1	5;5;5;1;1;1	5;5;5;1;1;1	5;5;5;1;1;1	generic|ENST00000225614_17_75764974_CDS_010db2|ENSG00000108479 ATG NA NA;generic|ENST00000225614_17_75765136_aTIS_001db3|ENSG00000108479 ATG NA NA [ENST00000588479_17_75765136_aTIS_db3];generic|ENST00000225614_17_75765181_5UTR_100db1|ENSG00000108479 ACG NA	6	5	5	5	24.9	24.9	24.9	36387	338	338;392;407;89;120;135	0	18113	226210000	13307000	519320000	23	23				292	6940;9136;16404;18192;22701	True;True;True;True;True	6943;9140;16408;18197;22708	32574;32575;43462;43463;43464;43465;78323;78324;78325;78326;86436;86437;86438;107670;107671;107672	45191;45192;59227;59228;59229;59230;105164;105165;105166;105167;105168;105169;105170;105171;105172;105173;105174;105175;105176;115360;141068;141069;141070	45191;59228;105175;115360;141069
ENST00000225655_17_4948394_aTIS_101db1;ENST00000225655_17_4948373_CDS_010db2;ENST00000574872_17_4946844_aTIS_101db1;CON__P02584	ENST00000225655_17_4948394_aTIS_101db1;ENST00000225655_17_4948373_CDS_010db2;ENST00000574872_17_4946844_aTIS_101db1	16;14;11;6	16;14;11;6	16;14;11;6	generic|ENST00000225655_17_4948394_aTIS_101db1|ENSG00000108518 ATG True -1 0 +1 [ENST00000574872_17_4945983_CDS_db1#ENST00000574872_17_4946763_CDS_db1#ENST00000225655_17_4945983_CDS_db1#ENST00000574872_17_4945989_CDS_db1#ENST00000225655_17_4948394_aTIS_db3	4	16	16	16	96.4	96.4	96.4	15054	140	140;133;104;140	0	149.39	22920000000	2546700000	54033000000	210	210				293	840;841;2749;3473;3482;4023;4024;11849;23138;23254;23255;23736;23909;23910;24270;24517	True;True;True;True;True;True;True;True;True;True;True;True;True;True;True;True	842;843;2751;3475;3484;4025;4026;11853;23145;23261;23262;23743;23916;23917;24277;24524	3933;3934;3935;3936;3937;12890;12891;12892;12893;12894;12895;16460;16461;16462;16463;16464;16503;16504;16505;16506;18888;18889;18890;18891;18892;18893;18894;18895;18896;18897;18898;18899;18900;18901;18902;56280;56281;56282;56283;56284;56285;56286;56287;109636;109637;109638;109639;110129;110130;110131;110132;110133;110134;110135;110136;112430;112431;112432;112433;112434;112435;112436;112437;113246…	5574;5575;5576;17733;17734;17735;17736;22996;22997;22998;22999;23000;23001;23002;23003;23004;23005;23006;23007;23067;23068;23069;23070;23071;26149;26150;26151;26152;26153;26154;26155;26156;26157;26158;26159;26160;26161;26162;26163;26164;26165;26166;26167;76817;76818;76819;76820;76821;76822;143585;143586;144306;144307;144308;144309;144310;144311;144312;144313;144314;144315;144316;144317;144318;144…	5574;5576;17736;23001;23068;26152;26160;76819;143586;144308;144329;147548;148697;148735;151598;153250
ENST00000225665_17_4939910_aTIS_101db1;ENST00000225665_17_4939175_CDS_010db2;ENST00000574710_17_4939043_ntr_010db2;ENST00000544061_17_4939910_aTIS_101db1;ENST00000570543_17_4938556_ntr_100db1	ENST00000225665_17_4939910_aTIS_101db1;ENST00000225665_17_4939175_CDS_010db2;ENST00000574710_17_4939043_ntr_010db2;ENST00000544061_17_4939910_aTIS_101db1	9;8;6;6;1	9;8;6;6;1	9;8;6;6;1	generic|ENST00000225665_17_4939910_aTIS_101db1|ENSG00000108528 ATG True -1 0 +1 [ENST00000544061_17_4938854_CDS_db1#ENST00000225665_17_4939910_aTIS_db3];generic|ENST00000225665_17_4939175_CDS_010db2|ENSG00000108528 GTG NA NA;generic|ENST00000574710_17_4939	5	9	9	9	36.6	36.6	36.6	34061	314	314;270;254;263;62	0	51452	1233900000	72583000	2821000000	67	67				294	5562;7196;11382;14512;14584;16961;19314;24853;28281	True;True;True;True;True;True;True;True;True	5564;7199;11386;14516;14588;16965;19320;24860;28289	25929;25930;25931;25932;25933;25934;25935;25936;34012;34013;34014;34015;54018;54019;69695;70022;70023;70024;70025;70026;70027;80827;80828;80829;80830;91852;91853;91854;91855;117934;117935;117936;117937;117938;117939;117940;117941;134092;134093;134094	35590;35591;35592;35593;35594;35595;35596;35597;35598;35599;35600;35601;35602;35603;47190;47191;47192;47193;47194;47195;47196;73747;93838;93839;94279;94280;94281;94282;108184;108185;108186;108187;108188;108189;108190;122461;122462;122463;122464;122465;122466;122467;122468;122469;122470;122471;122472;122473;122474;155095;155096;155097;155098;155099;155100;155101;155102;155103;155104;155105;155106;…	35599;47190;73747;93838;94280;108188;122462;155106;176930
ENST00000225698_17_5439073_aTIS_111db1;ENST00000573406_17_5439052_ntr_100db1	ENST00000225698_17_5439073_aTIS_111db1	8;3	8;3	8;3	generic|ENST00000225698_17_5439073_aTIS_111db1|ENSG00000108561 ATG True -1 0 +1 [ENST00000574444_17_5438193_aTIS_db1#ENST00000574444_17_5438238_5UTR_db1#ENST00000225698_17_5438238_CDS_db1#ENST00000225698_17_5439073_aTIS_db2#ENST00000225698_17_5439073_aTIS_	2	8	8	8	52.1	52.1	52.1	31362	282	282;154	0	323.31	2764500000	212660000	6291000000	117	117				295	647;648;1651;3511;8124;8125;11409;25616	True;True;True;True;True;True;True;True	649;650;1653;3513;8128;8129;11413;25623	3027;3028;3029;3030;3031;3032;3033;3034;3035;3036;3037;3038;3039;7753;7754;7755;7756;7757;7758;7759;16625;16626;16627;16628;16629;16630;16631;16632;38408;38409;38410;38411;38412;38413;38414;38415;38416;38417;38418;38419;38420;38421;54124;121459;121460;121461;121462;121463	4293;4294;4295;4296;4297;4298;4299;4300;4301;4302;4303;4304;4305;4306;4307;4308;4309;4310;4311;4312;4313;4314;4315;4316;4317;4318;4319;4320;4321;4322;4323;4324;4325;4326;4327;4328;10508;10509;10510;10511;10512;10513;10514;10515;10516;10517;10518;10519;10520;23234;23235;23236;23237;23238;23239;23240;23241;23242;23243;23244;23245;23246;23247;23248;23249;23250;23251;23252;23253;53057;53058;53059;530…	4300;4310;10509;23236;53072;53084;73902;159751
ENST00000225719_17_30378981_aTIS_111db1;ENST00000543464_17_30380638_aTIS_101db1	ENST00000225719_17_30378981_aTIS_111db1;ENST00000543464_17_30380638_aTIS_101db1	11;9	11;9	11;9	generic|ENST00000225719_17_30378981_aTIS_111db1|ENSG00000108582 ATG True +1 0 -1 [ENST00000225719_17_30378981_aTIS_db2#ENST00000225719_17_30378981_aTIS_db3];generic|ENST00000543464_17_30380638_aTIS_101db1|ENSG00000108582 ATG no_data NA [ENST00000581826_17_	2	11	11	11	10	10	10	152.93	1380	1380;1133	0	34712	451220000	6355300	1062300000	19	19				296	1007;1385;3651;6390;15816;16288;19028;19817;22645;22882;28502	True;True;True;True;True;True;True;True;True;True;True	1009;1387;3653;6392;15820;16292;19034;19823;22652;22889;28510	4746;4747;4748;4749;6537;6538;6539;6540;17255;17256;17257;17258;29998;29999;30000;30001;30002;30003;30004;30005;75730;77843;90533;90534;90535;90536;94165;94166;94167;107395;107396;107397;107398;107399;107400;108504;135123;135124	6542;8850;8851;8852;8853;8854;8855;24090;41477;41478;41479;41480;101686;104550;120818;125201;140666;140667;142185;178271	6542;8855;24090;41479;101686;104550;120818;125201;140667;142185;178271
ENST00000581721_17_30477434_aTIS_101db1;ENST00000451249_17_30477434_aTIS_101db1;ENST00000225724_17_30477434_aTIS_111db1;ENST00000427274_17_30477434_aTIS_101db1;ENST00000537788_17_30477434_aTIS_001db3	ENST00000581721_17_30477434_aTIS_101db1;ENST00000451249_17_30477434_aTIS_101db1;ENST00000225724_17_30477434_aTIS_111db1;ENST00000427274_17_30477434_aTIS_101db1	3;3;3;2;1	3;3;3;2;1	3;3;3;2;1	generic|ENST00000581721_17_30477434_aTIS_101db1|ENSG00000108587 ATG True +1 0 -1 [ENST00000581721_17_30490192_CDS_db1#ENST00000581721_17_30477434_aTIS_db3];generic|ENST00000451249_17_30477434_aTIS_101db1|ENSG00000108587 ATG True +1 0 -1 [ENST00000451249_17	5	3	3	3	14.8	14.8	14.8	26989	236	236;248;250;174;81	0	12938	339030000	21189000	814550000	11	11				297	13898;18071;21513	True;True;True	13902;18077;21519	66715;66716;66717;66718;66719;66720;66721;66722;85883;85884;85885;85886;85887;102125;102126;102127;102128	89657;89658;89659;89660;114631;114632;114633;114634;114635;114636;134211	89658;114631;134211
ENST00000225726_17_63766139_CDS_010db2;ENST00000582252_17_63766175_aTIS_101db1;ENST00000403162_17_63766175_aTIS_101db1;ENST00000612558_17_63756310_aTIS_101db1;ENST00000612558_17_63760973_5UTR_100db1	ENST00000225726_17_63766139_CDS_010db2;ENST00000582252_17_63766175_aTIS_101db1;ENST00000403162_17_63766175_aTIS_101db1;ENST00000612558_17_63756310_aTIS_101db1	7;7;7;4;2	7;7;7;4;2	7;7;7;4;2	generic|ENST00000225726_17_63766139_CDS_010db2|ENSG00000108588 GTG NA NA;generic|ENST00000582252_17_63766175_aTIS_101db1|ENSG00000108588 ATG True -1 0 +1 [ENST00000580553_17_63752053_CDS_db1#ENST00000582252_17_63766175_aTIS_db3];generic|ENST00000403162_17_	5	7	7	7	21	21	21	54515	471	471;480;483;190;99	0	124.9	2805200000	133580000	6550700000	58	58				298	2108;10724;13754;18046;18221;21417;24402	True;True;True;True;True;True;True	2110;10728;13758;18052;18226;21423;24409	9926;9927;50949;50950;50951;50952;66041;66042;66043;66044;66045;66046;66047;66048;85784;85785;85786;85787;85788;85789;85790;85791;86601;86602;86603;86604;86605;86606;86607;86608;101710;101711;101712;101713;101714;101715;101716;101717;101718;115888;115889;115890;115891	13528;13529;69709;88703;88704;88705;88706;88707;88708;88709;88710;88711;88712;88713;88714;88715;88716;88717;88718;88719;88720;114557;114558;115587;115588;115589;115590;115591;115592;115593;115594;115595;115596;115597;115598;115599;115600;115601;133879;133880;133881;133882;133883;133884;133885;133886;133887;133888;133889;152389;152390;152391;152392;152393;152394;152395;152396;152397	13529;69709;88708;114557;115594;133886;152392
ENST00000395726_17_18088024_aTIS_101db1;ENST00000225729_17_18088024_aTIS_101db1;ENST00000225729_17_18087973_5UTR_010db2;ENST00000580055_17_18088024_aTIS_101db1;ENST00000579224_17_18088024_aTIS_001db3;ENST00000577450_17_18088024_aTIS_101db1;ENST00000583355_17_18088024_aTIS_101db1;ENST00000582314_17_18098342_3UTR_100db1	ENST00000395726_17_18088024_aTIS_101db1;ENST00000225729_17_18088024_aTIS_101db1;ENST00000225729_17_18087973_5UTR_010db2;ENST00000580055_17_18088024_aTIS_101db1	5;5;5;3;2;1;1;1	5;5;5;3;2;1;1;1	5;5;5;3;2;1;1;1	generic|ENST00000395726_17_18088024_aTIS_101db1|ENSG00000108591 ATG True +1 0 -1 [ENST00000395726_17_18093950_CDS_db1#ENST00000395726_17_18088024_aTIS_db3];generic|ENST00000225729_17_18088024_aTIS_101db1|ENSG00000108591 ATG True +1 0 -1 [ENST00000394133_10	8	5	5	5	15.2	15.2	15.2	38129	343	343;364;381;244;172;112;161;199	0	11745	438160000	21908000	1008600000	11	11				299	6454;6487;8733;12061;25392	True;True;True;True;True	6456;6489;8737;12065;25399	30288;30419;30420;30421;30422;41499;41500;41501;41502;41503;41504;41505;41506;57279;57280;57281;57282;120465;120466;120467;120468	41905;42069;42070;56946;56947;56948;56949;56950;77920;77921;77922;158390	41905;42070;56948;77922;158390
ENST00000225792_17_64506119_aTIS_001db3;ENST00000225792_17_64506236_5UTR_010db2;ENST00000225792_17_64506260_5UTR_100db1;ENST00000578804_17_64505789_aTIS_101db1;ENST00000450599_17_64506119_aTIS_001db3;ENST00000450599_17_64506260_5UTR_100db1;ENST00000581230_17_64506260_ntr_100db1;ENST00000630471_17_64506119_aTIS_001db3;ENST00000579461_17_64503202_ntr_100db1;ENST00000630471_17_64506260_5UTR_100db1;E…	ENST00000225792_17_64506119_aTIS_001db3;ENST00000225792_17_64506236_5UTR_010db2;ENST00000225792_17_64506260_5UTR_100db1;ENST00000578804_17_64505789_aTIS_101db1;ENST00000450599_17_64506119_aTIS_001db3;ENST00000450599_17_64506260_5UTR_100db1;ENST00000581230_17_64506260_ntr_100db1	30;30;30;29;28;28;24;5;5;5;3;3;3	30;30;30;29;28;28;24;5;5;5;3;3;3	21;21;21;20;19;19;15;5;4;5;3;3;3	generic|ENST00000225792_17_64506119_aTIS_001db3|ENSG00000108654 ATG NA NA;generic|ENST00000225792_17_64506236_5UTR_010db2|ENSG00000108654 GTG NA NA [ENST00000368468_6_119349600_5UTR_db2];generic|ENST00000225792_17_64506260_5UTR_100db1|ENSG00000108654 GTG N	13	30	30	21	52.9	52.9	39.9	69147	614	614;653;661;614;535;582;453;99;102;146;96;143;149	0	305.35	4336800000	135520000	10255000000	140	140				300	1866;3430;3611;3626;4241;6202;6537;8128;8357;11447;12411;12471;14818;15195;15689;17937;18517;19692;20411;20487;20608;20619;20758;22419;23238;23665;23987;24192;24193;24491	True;True;True;True;True;True;True;True;True;True;True;True;True;True;True;True;True;True;True;True;True;True;True;True;True;True;True;True;True;True	1868;3432;3613;3628;4243;6204;6539;8132;8361;11451;12415;12475;14822;15199;15693;17941;18523;19698;20417;20493;20614;20625;20764;22426;23245;23672;23994;24199;24200;24498	8701;8702;8703;8704;16256;16257;16258;17095;17096;17097;17098;17154;17155;17156;19909;19910;19911;19912;29182;29183;29184;29185;30670;30671;38434;38435;38436;38437;39630;39631;39632;39633;54324;54325;54326;54327;59123;59124;59125;59126;59127;59128;59129;59130;59474;59475;59476;59477;71139;71140;71141;71142;73037;73038;75210;75211;75212;75213;85274;85275;85276;85277;87976;87977;87978;87979;87980;8…	11729;11730;11731;11732;11733;11734;11735;11736;11737;11738;11739;11740;11741;11742;11743;11744;11745;11746;11747;22717;23868;23869;23870;23871;23872;23873;23938;27477;27478;27479;27480;27481;27482;27483;27484;27485;27486;40379;40380;40381;40382;40383;40384;40385;40386;40387;40388;40389;40390;42479;42480;53101;53102;53103;53104;53105;54794;54795;54796;54797;74212;74213;74214;74215;74216;74217;801…	11745;22717;23870;23938;27486;40386;42479;53101;54795;74217;80137;80474;95783;98110;101074;113962;117467;124540;128436;128795;129512;129567;130373;139340;144183;147051;149298;151183;151186;153045
ENST00000577809_17_32342139_aTIS_101db1;ENST00000225805_17_32342139_aTIS_111db1	ENST00000577809_17_32342139_aTIS_101db1;ENST00000225805_17_32342139_aTIS_111db1	3;3	3;3	3;3	generic|ENST00000577809_17_32342139_aTIS_101db1|ENSG00000108666 ATG True 0 [ENST00000577809_17_32342139_aTIS_db3];generic|ENST00000225805_17_32342139_aTIS_111db1|ENSG00000108666 ATG True 0 [ENST00000225805_17_32342139_aTIS_db2#ENST00000225805_17_32342139_a	2	3	3	3	7.6	7.6	7.6	44621	396	396;396	0.00030921	65221	89049000	3871700	212190000	3	3				301	6884;14091;19326	True;True;True	6887;14095;19332	32300;32301;32302;32303;67704;67705;67706;67707;91925;91926	44794;90919;122552	44794;90919;122552
ENST00000225927_17_42536273_aTIS_101db1	ENST00000225927_17_42536273_aTIS_101db1	4	4	4	generic|ENST00000225927_17_42536273_aTIS_101db1|ENSG00000108784 ATG True 0 -1 [ENST00000225927_17_42536273_aTIS_db3]	1	4	4	4	9.4	9.4	9.4	82265	743	743	0	86529	100390000	3137200	232690000	11	11				302	715;5605;15576;22004	True;True;True;True	717;5607;15580;22011	3309;3310;3311;26115;26116;26117;26118;74733;74734;74735;74736;104395;104396;104397;104398	4669;4670;35854;35855;35856;100510;100511;100512;100513;100514;136774	4670;35854;100510;136774
ENST00000225969_17_50373170_aTIS_111db1;ENST00000508200_17_50370530_CDS_100db1;ENST00000503633_17_50373170_aTIS_101db1;ENST00000442592_17_50373170_aTIS_101db1	ENST00000225969_17_50373170_aTIS_111db1;ENST00000508200_17_50370530_CDS_100db1	5;4;2;2	5;4;2;2	5;4;2;2	generic|ENST00000225969_17_50373170_aTIS_111db1|ENSG00000108826 ATG True -1 0 +1 [ENST00000225969_17_50370530_CDS_db1#ENST00000511860_17_50370470_5UTR_db1#ENST00000511860_17_50370530_5UTR_db1#ENST00000508200_17_50368199_CDS_db1#ENST00000511860_17_50368199_	4	5	5	5	35.8	35.8	35.8	16073	148	148;121;84;94	0	30945	2701400000	337670000	6162100000	34	34				303	12791;17692;19238;23908;27970	True;True;True;True;True	12795;17695;19244;23915;27978	61060;61061;61062;61063;61064;61065;61066;61067;61068;61069;61070;61071;84048;84049;84050;84051;91522;91523;113234;113235;113236;113237;113238;113239;113240;113241;113242;113243;113244;113245;132748;132749;132750;132751;132752;132753;132754;132755	82290;82291;82292;82293;82294;82295;82296;82297;82298;82299;82300;112464;112465;112466;112467;122082;148669;148670;148671;148672;148673;148674;148675;148676;148677;148678;148679;148680;148681;148682;175314;175315;175316;175317;175318;175319	82291;112465;122082;148676;175316
ENST00000225972_17_50397317_aTIS_101db1;ENST00000225972_17_50392499_CDS_010db2;ENST00000576448_17_50397317_aTIS_001db3;ENST00000576448_17_50397389_5UTR_100db1	ENST00000225972_17_50397317_aTIS_101db1	15;6;1;1	15;6;1;1	15;6;1;1	generic|ENST00000225972_17_50397317_aTIS_101db1|ENSG00000108829 ATG no_data NA [ENST00000225972_17_50383164_CDS_db1#ENST00000225972_17_50397317_aTIS_db3]	4	15	15	15	45	45	45	34.93	307	307;198;62;86	0	285.39	11031000000	787950000	24938000000	151	151				304	2325;2326;3107;3108;3346;8463;16507;17089;17298;17404;18740;20821;20950;25340;28003	True;True;True;True;True;True;True;True;True;True;True;True;True;True;True	2327;2328;3109;3110;3348;8467;16511;17093;17302;17408;18746;20827;20956;25347;28011	10957;10958;10959;10960;10961;10962;10963;10964;14436;14437;14438;14439;14440;14441;14442;14443;15901;15902;15903;15904;15905;40119;40120;40121;40122;78767;78768;78769;78770;81396;81397;81398;81399;81400;81401;81402;81403;82321;82322;82323;82324;82325;82326;82327;82328;82329;82809;82810;82811;82812;89010;89011;89012;89013;89014;89015;89016;89017;98791;98792;98793;98794;98795;98796;98797;98798;994…	15040;15041;15042;15043;15044;15045;15046;15047;15048;15049;19938;19939;19940;19941;19942;19943;19944;19945;19946;19947;19948;22216;22217;22218;55334;55335;55336;55337;55338;55339;105660;105661;105662;105663;105664;105665;105666;105667;105668;108991;108992;108993;108994;108995;108996;108997;108998;108999;109000;109001;109002;109003;109004;109005;109006;109007;109008;109009;110169;110170;110171;11…	15042;15047;19941;19948;22218;55339;105661;108998;110184;110873;118652;130683;131309;158029;175487
ENST00000226004_17_43778924_aTIS_111db1	ENST00000226004_17_43778924_aTIS_111db1	2	2	2	generic|ENST00000226004_17_43778924_aTIS_111db1|ENSG00000108861 ATG False -1 [ENST00000226004_17_43778924_aTIS_db2#ENST00000226004_17_43778924_aTIS_db3]	1	2	2	2	13.5	13.5	13.5	20478	185	185	0.00028555	49634	72445000	8049500	162360000	3	3				305	50;14510	True;True	50;14514	226;227;228;69686;69687;69688;69689;69690	330;93828;93829	330;93828
ENST00000226253_17_28575532_aTIS_101db1;ENST00000395319_17_28575532_aTIS_101db1;ENST00000226253_17_28574991_CDS_010db2	ENST00000226253_17_28575532_aTIS_101db1;ENST00000395319_17_28575532_aTIS_101db1;ENST00000226253_17_28574991_CDS_010db2	10;8;6	8;8;4	8;8;4	generic|ENST00000226253_17_28575532_aTIS_101db1|ENSG00000109107 ATG True 0 [ENST00000395321_17_28575532_aTIS_db1#ENST00000529142_1_151327649_5UTR_db1#ENST00000226253_17_28575532_aTIS_db3#ENST00000395321_17_28575532_aTIS_db3];generic|ENST00000395319_17_2857	3	10	8	8	36.8	27.2	27.2	39455	364	364;336;251	0	110.08	845490000	36760000	1972700000	28	28				306	1542;7102;8261;11844;24720;25563;26343;28221;28956;28957	True;True;True;True;True;True;False;False;True;True	1544;7105;8265;11848;24727;25570;26350;28229;28964;28965	7245;7246;7247;7248;33404;33405;39218;39219;39220;39221;39222;39223;39224;39225;56262;56263;56264;56265;117359;117360;117361;117362;121258;125139;125140;125141;125142;133818;133819;133820;133821;137336;137337;137338;137339;137340;137341;137342;137343;137344	9808;9809;9810;9811;46221;54224;54225;54226;54227;54228;76798;76799;76800;76801;154381;154382;154383;154384;154385;154386;154387;154388;159521;164910;164911;176620;176621;176622;176623;176624;176625;176626;176627;176628;176629;181354;181355;181356;181357;181358;181359;181360;181361;181362	9809;46221;54224;76799;154388;159521;164910;176621;181358;181360
ENST00000226299_4_17577559_CDS_010db2;ENST00000618908_4_17577466_aTIS_101db1;ENST00000512397_4_17577514_ntr_100db1;ENST00000509583_4_17579917_CDS_100db1	ENST00000226299_4_17577559_CDS_010db2;ENST00000618908_4_17577466_aTIS_101db1	14;14;4;2	14;14;4;2	14;14;4;2	generic|ENST00000226299_4_17577559_CDS_010db2|ENSG00000002549 ATG NA NA;generic|ENST00000618908_4_17577466_aTIS_101db1|ENSG00000002549 ATG True 0 -1 [ENST00000503467_4_17606859_ntr_db1#ENST00000226299_4_17577466_aTIS_db1#ENST00000638155_15_25438976_5UTR_db	4	14	14	14	36.9	36.9	36.9	52771	488	488;519;115;64	0	157.17	3284400000	121650000	7522200000	91	91				307	4722;7164;7926;7981;8173;14895;16001;16590;18086;21735;23519;23911;23912;27904	True;True;True;True;True;True;True;True;True;True;True;True;True;True	4724;7167;7930;7985;8177;14899;16005;16594;18092;21741;23526;23918;23919;27912	21958;21959;21960;21961;33836;33837;33838;33839;37527;37528;37529;37530;37761;37762;37763;37764;38647;38648;38649;38650;71451;71452;71453;71454;76620;76621;76622;76623;76624;76625;76626;76627;79139;79140;79141;79142;79143;79144;79145;79146;85967;85968;85969;85970;103178;103179;103180;103181;111307;111308;113262;113263;113264;113265;113266;113267;113268;113269;113270;113271;113272;113273;132460;13…	30056;30057;30058;30059;30060;46918;46919;51892;51893;52134;52135;52136;52137;52138;52139;52140;52141;52142;53338;53339;53340;53341;53342;53343;53344;53345;53346;96161;96162;96163;96164;96165;96166;96167;96168;96169;96170;102879;102880;102881;102882;102883;102884;102885;102886;106050;106051;106052;106053;106054;106055;106056;106057;106058;106059;106060;106061;106062;106063;106064;114783;114784;11…	30058;46919;51892;52139;53340;96163;102880;106055;114785;135476;145839;148773;148779;174962
ENST00000226760_4_6277456_aTIS_001db3;ENST00000226760_4_6269894_5UTR_100db1	ENST00000226760_4_6277456_aTIS_001db3;ENST00000226760_4_6269894_5UTR_100db1	2;2	2;2	2;2	generic|ENST00000226760_4_6277456_aTIS_001db3|ENSG00000109501 ATG NA NA [ENST00000503569_4_6277456_aTIS_db3];generic|ENST00000226760_4_6269894_5UTR_100db1|ENSG00000109501 TTG NA 0 [ENST00000226760_4_6277456_aTIS_db1#ENST00000226760_4_6269957_5UTR_db1#ENST0	2	2	2	2	1.7	1.7	1.7	100.29	890	890;932	0.00053064	37396	38527000	1041300	85003000	4	4				308	23431;24497	True;True	23438;24504	110898;110899;110900;110901;116357;116358;116359;116360	145297;145298;153112;153113	145297;153112
ENST00000227266_11_88337546_CDS_010db2;ENST00000227266_11_88337672_aTIS_101db1;ENST00000534131_11_88337546_ntr_100db1;ENST00000524463_11_88337546_CDS_010db2;ENST00000524463_11_88337672_aTIS_101db1;ENST00000529974_11_88337672_aTIS_101db1	ENST00000227266_11_88337546_CDS_010db2;ENST00000227266_11_88337672_aTIS_101db1;ENST00000534131_11_88337546_ntr_100db1;ENST00000524463_11_88337546_CDS_010db2;ENST00000524463_11_88337672_aTIS_101db1;ENST00000529974_11_88337672_aTIS_101db1	2;2;1;1;1;1	2;2;1;1;1;1	2;2;1;1;1;1	generic|ENST00000227266_11_88337546_CDS_010db2|ENSG00000109861 GTG NA NA;generic|ENST00000227266_11_88337672_aTIS_101db1|ENSG00000109861 ATG no_data NA [ENST00000227266_11_88335044_CDS_db1#ENST00000227266_11_88337672_aTIS_db3];generic|ENST00000534131_11_88	6	2	2	2	4.8	4.8	4.8	47552	421	421;463;85;95;137;141	0	16.57	405580000	20279000	1000100000	16	16				309	13448;19322	True;True	13452;19328	64554;64555;91898;91899;91900;91901;91902;91903;91904;91905	86628;122524;122525;122526;122527;122528;122529;122530;122531;122532;122533;122534;122535;122536;122537;122538	86628;122527
ENST00000227322_11_116787990_aTIS_101db1	ENST00000227322_11_116787990_aTIS_101db1	2	2	2	generic|ENST00000227322_11_116787990_aTIS_101db1|ENSG00000109917 ATG True -1 0 +1 [ENST00000227322_11_116787990_aTIS_db3]	1	2	2	2	5.7	5.7	5.7	50925	459	459	0	97691	247210000	9507900	598080000	8	8				310	6445;10832	True;True	6447;10836	30253;30254;30255;30256;51451;51452;51453;51454	41868;41869;41870;70369;70370;70371;70372;70373	41869;70373
ENST00000227471_11_68004043_aTIS_101db1	ENST00000227471_11_68004043_aTIS_101db1	1	1	1	generic|ENST00000227471_11_68004043_aTIS_101db1|ENSG00000110057 ATG True 0 +1 [ENST00000530138_11_67999658_ntr_db1#ENST00000227471_11_67996604_CDS_db1#ENST00000528096_11_67999658_ntr_db1#ENST00000530138_11_67999670_ntr_db1#ENST00000528096_11_67999670_ntr_d	1	1	1	1	2.2	2.2	2.2	66.63	597	597	0	69415	34827000	2048600	79330000	4	4				311	23388	TRUE	23395	110708;110709;110710;110711	145072;145073;145074;145075	145072
ENST00000227520_11_60842125_aTIS_111db1	ENST00000227520_11_60842125_aTIS_111db1	5	5	5	generic|ENST00000227520_11_60842125_aTIS_111db1|ENSG00000110104 ATG True 0 -1 [ENST00000545580_11_60850248_CDS_db1#ENST00000535217_11_60850248_3UTR_db1#ENST00000545580_11_60847934_aTIS_db1#ENST00000535217_11_60842857_3UTR_db1#ENST00000227520_11_60842125_aT	1	5	5	5	13.1	13.1	13.1	40235	360	360	0	24205	1121000000	62278000	2356000000	36	36				312	3505;6064;11733;12667;17682	True;True;True;True;True	3507;6066;11737;12671;17685	16608;16609;28472;28473;28474;28475;28476;28477;28478;28479;28480;28481;28482;28483;28484;55765;55766;55767;55768;60492;60493;60494;60495;84007;84008;84009;84010	23219;23220;23221;39326;39327;39328;39329;39330;39331;39332;39333;39334;39335;39336;39337;39338;39339;39340;39341;39342;39343;39344;39345;39346;39347;39348;76230;76231;76232;76233;81659;81660;81661;81662;112421;112422	23220;39333;76230;81659;112421
ENST00000227524_11_60906382_aTIS_101db1;ENST00000227524_11_60902609_CDS_010db2;ENST00000540473_11_60902414_aTIS_101db1;ENST00000535326_11_60898546_CDS_100db1	ENST00000227524_11_60906382_aTIS_101db1;ENST00000227524_11_60902609_CDS_010db2	12;8;2;1	12;8;2;1	12;8;2;1	generic|ENST00000227524_11_60906382_aTIS_101db1|ENSG00000110107 ATG False -1 +1 [ENST00000227524_11_60898546_CDS_db1#ENST00000227524_11_60898118_CDS_db1#ENST00000227524_11_60906382_aTIS_db3];generic|ENST00000227524_11_60902609_CDS_010db2|ENSG00000110107 GT	4	12	12	12	36.9	36.9	36.9	55.18	504	504;359;45;69	0	130.9	2578000000	135680000	5432800000	97	97				313	1544;2382;5344;10644;13432;19847;20440;22608;23125;25126;25364;27528	True;True;True;True;True;True;True;True;True;True;True;True	1546;2384;5346;10648;13436;19853;20446;22615;23132;25133;25371;27536	7254;7255;7256;7257;7258;7259;7260;7261;7262;7263;7264;7265;7266;7267;11199;11200;11201;11202;11203;24891;24892;24893;24894;50562;50563;50564;50565;50566;50567;50568;50569;64485;64486;64487;64488;64489;64490;64491;64492;94289;94290;94291;94292;94293;94294;96981;96982;96983;96984;96985;96986;107249;107250;107251;109569;109570;109571;109572;119210;119211;119212;119213;119214;119215;119216;119217;12…	9816;9817;9818;9819;9820;9821;9822;9823;9824;9825;9826;9827;9828;9829;9830;9831;15343;15344;15345;15346;34241;69152;69153;69154;69155;69156;69157;69158;69159;69160;69161;69162;69163;86556;86557;86558;86559;86560;86561;86562;86563;86564;86565;86566;86567;86568;86569;125353;125354;125355;125356;125357;125358;125359;128555;128556;128557;128558;128559;128560;128561;140493;140494;140495;140496;140497;…	9826;15346;34241;69163;86569;125353;128558;140494;143526;156692;158218;172566
ENST00000448838_11_34916372_aTIS_101db1;ENST00000227868_11_34916656_aTIS_111db1;ENST00000430469_11_34916656_aTIS_101db1	ENST00000448838_11_34916372_aTIS_101db1;ENST00000227868_11_34916656_aTIS_111db1	6;6;1	6;6;1	6;6;1	generic|ENST00000448838_11_34916372_aTIS_101db1|ENSG00000110435 ATG no_data NA [ENST00000448838_11_34947541_CDS_db1#ENST00000448838_11_34916372_aTIS_db3];generic|ENST00000227868_11_34916656_aTIS_111db1|ENSG00000110435 ATG False +1 0 [ENST00000227868_11_349	3	6	6	6	12.6	12.6	12.6	51459	486	486;501;274	0	21119	247330000	10306000	562300000	21	21				314	4046;7446;9137;14623;14624;27402	True;True;True;True;True;True	4048;7449;9141;14627;14628;27410	19050;35244;35245;35246;35247;43466;70198;70199;70200;70201;70202;70203;70204;130079;130080;130081;130082	26355;48864;48865;48866;48867;48868;48869;48870;48871;59231;94516;94517;94518;94519;94520;94521;94522;94523;171633;171634;171635	26355;48865;59231;94516;94521;171634
ENST00000228251_12_10723111_aTIS_101db1;ENST00000228251_12_10723234_5UTR_010db2;ENST00000540447_12_10704139_ntr_100db1;ENST00000007699_17_7294500_aTIS_100db1;ENST00000444752_9_35972149_ntr_100db1	ENST00000228251_12_10723111_aTIS_101db1;ENST00000228251_12_10723234_5UTR_010db2	10;10;2;2;1	6;6;2;0;0	2;2;0;0;0	generic|ENST00000228251_12_10723111_aTIS_101db1|ENSG00000060138 ATG True -1 0 +1 [ENST00000228251_12_10723111_aTIS_db3];generic|ENST00000228251_12_10723234_5UTR_010db2|ENSG00000060138 CTG NA NA	5	10	6	2	22.3	15.9	4.3	40089	372	372;413;47;364;160	0	15.21	531200000	40861000	1339500000	14	14				315	2963;3835;18407;18408;18559;19096;21361;21363;23094;26630	True;False;False;False;False;True;True;True;True;True	2965;3837;18413;18414;18565;19102;21367;21369;23101;26637	13791;13792;13793;18086;18087;18088;18089;18090;18091;18092;18093;87466;87467;87468;87469;87470;87471;87472;87473;87474;87475;87476;87477;87478;87479;87480;87481;87482;87483;87484;87485;88177;88178;88179;88180;90857;90858;90859;101431;101432;101433;101434;101435;101436;101437;101444;101445;101446;101447;101448;101449;101450;101451;109413;109414;109415;126462;126463;126464;126465	19174;19175;25163;25164;25165;25166;25167;116798;116799;116800;116801;116802;116803;116804;116805;116806;116807;116808;116809;116810;116811;116812;116813;116814;116815;116816;116817;117725;117726;117727;117728;121212;121213;133573;133574;133575;133576;133577;133587;133588;133589;133590;133591;133592;133593;133594;133595;133596;133597;133598;133599;133600;133601;143328;143329;166768;166769;166770;…	19174;25163;116801;116814;117727;121213;133577;133589;143328;166774
ENST00000228284_12_108561094_CDS_010db2;ENST00000228284_12_108561154_aTIS_101db1;ENST00000431469_12_108561154_aTIS_101db1;ENST00000546728_12_108561154_aTIS_101db1;ENST00000547528_12_108561154_aTIS_101db1;ENST00000548119_12_108538107_ntr_100db1	ENST00000228284_12_108561094_CDS_010db2;ENST00000228284_12_108561154_aTIS_101db1;ENST00000431469_12_108561154_aTIS_101db1	11;11;10;4;2;1	11;11;10;4;2;1	11;11;10;4;2;1	generic|ENST00000228284_12_108561094_CDS_010db2|ENSG00000075856 AAG NA NA;generic|ENST00000228284_12_108561154_aTIS_101db1|ENSG00000075856 ATG False -1 0 +1 [ENST00000228284_12_108561154_aTIS_db3];generic|ENST00000431469_12_108561154_aTIS_101db1|ENSG000000	6	11	11	11	14.3	14.3	14.3	108.02	943	943;963;927;364;305;52	0	62883	2463600000	49272000	5670300000	47	47				316	1598;3298;7293;8605;10994;11787;14242;24784;26265;28212;28563	True;True;True;True;True;True;True;True;True;True;True	1600;3300;7296;8609;10998;11791;14246;24791;26272;28220;28571	7486;7487;7488;7489;7490;7491;7492;7493;7494;15490;15491;15492;15493;34483;34484;34485;34486;34487;34488;40885;40886;40887;40888;40889;52205;52206;52207;52208;56009;68430;68431;68432;68433;117632;117633;117634;117635;124707;124708;124709;124710;124711;124712;124713;124714;133764;133765;133766;133767;135418;135419;135420;135421	10081;10082;10083;10084;10085;10086;10087;10088;10089;10090;21463;21464;21465;47738;47739;47740;47741;47742;47743;47744;47745;56268;56269;71416;71417;71418;71419;76492;91971;91972;91973;91974;154705;154706;154707;154708;154709;154710;154711;164356;164357;164358;164359;164360;164361;164362;164363;176557;178693	10084;21463;47740;56269;71418;76492;91974;154710;164359;176557;178693
ENST00000551150_12_120200783_aTIS_101db1;ENST00000228306_12_120200786_5UTR_010db2;ENST00000313104_12_120200783_aTIS_101db1;ENST00000546989_12_120200783_aTIS_101db1;ENST00000547173_12_120200783_aTIS_001db3;ENST00000547475_12_120200783_aTIS_001db3;ENST00000552902_12_120200735_ntr_100db1;ENST00000551258_12_120200783_aTIS_001db3;ENST00000548568_12_120200735_ntr_100db1;ENST00000394878_2_38481851_ntr_1…	ENST00000551150_12_120200783_aTIS_101db1;ENST00000228306_12_120200786_5UTR_010db2;ENST00000313104_12_120200783_aTIS_101db1;ENST00000546989_12_120200783_aTIS_101db1;ENST00000547173_12_120200783_aTIS_001db3;ENST00000547475_12_120200783_aTIS_001db3;ENST00000552902_12_120200735_ntr_100db1;ENST00000551258_12_120200783_aTIS_001db3;ENST00000548568_12_120200735_ntr_100db1	17;17;16;16;12;11;11;11;9;8;4;2	17;17;16;16;12;11;11;11;9;8;4;2	17;17;16;16;12;11;11;11;9;8;4;2	generic|ENST00000551150_12_120200783_aTIS_101db1|ENSG00000089157 ATG True -1 0 +1 [ENST00000552461_12_120199129_ntr_db1#ENST00000228306_12_120200783_aTIS_db1#ENST00000392514_12_120200783_aTIS_db1#ENST00000552461_12_120197363_ntr_db1#ENST00000228306_12_1202	12	17	17	17	59.9	59.9	59.9	34273	317	317;318;255;281;166;142;156;156;195;317;107;83	0	289.17	14992000000	1153200000	33529000000	188	188				317	562;563;671;3320;3816;3817;6972;6973;7198;7649;7650;7651;8050;10200;19295;24852;26362	True;True;True;True;True;True;True;True;True;True;True;True;True;True;True;True;True	564;565;673;3322;3818;3819;6975;6976;7201;7653;7654;7655;8054;10204;19301;24859;26369	2627;2628;2629;2630;2631;2632;2633;2634;2635;2636;2637;2638;2639;2640;2641;2642;2643;2644;3156;3157;3158;3159;15765;15766;15767;15768;15769;15770;15771;15772;15773;17985;17986;17987;17988;17989;17990;17991;17992;17993;17994;17995;17996;32733;32734;32735;32736;32737;32738;32739;32740;32741;32742;32743;32744;34024;34025;34026;34027;36203;36204;36205;36206;36207;36208;36209;36210;36211;36212;36213;3…	3806;3807;3808;3809;3810;3811;3812;3813;3814;3815;3816;3817;3818;3819;3820;3821;3822;3823;3824;3825;3826;3827;3828;3829;3830;3831;3832;3833;3834;3835;3836;3837;4496;4497;4498;4499;4500;4501;4502;4503;21964;21965;21966;21967;21968;21969;21970;21971;21972;21973;21974;21975;21976;21977;25042;25043;25044;25045;25046;25047;25048;25049;25050;25051;25052;25053;25054;25055;25056;25057;25058;25059;25060;2…	3810;3837;4496;21967;25048;25053;45335;45351;47204;50218;50236;50242;52513;66208;122360;155091;165046
ENST00000424649_12_120265629_aTIS_101db1;ENST00000228307_12_120265629_aTIS_101db1;ENST00000267257_12_120265629_aTIS_101db1;ENST00000637617_12_120265629_aTIS_101db1;ENST00000267257_12_120224324_CDS_010db2;ENST00000536957_12_120226368_aTIS_101db1	ENST00000424649_12_120265629_aTIS_101db1;ENST00000228307_12_120265629_aTIS_101db1;ENST00000267257_12_120265629_aTIS_101db1;ENST00000637617_12_120265629_aTIS_101db1;ENST00000267257_12_120224324_CDS_010db2;ENST00000536957_12_120226368_aTIS_101db1	8;8;8;8;7;7	8;8;8;8;7;7	8;8;8;8;7;7	generic|ENST00000424649_12_120265629_aTIS_101db1|ENSG00000089159 ATG no_data NA [ENST00000458477_12_120222908_CDS_db1#ENST00000424649_12_120222908_CDS_db1#ENST00000458477_12_120222956_aTIS_db1#ENST00000424649_12_120265629_aTIS_db3#ENST00000458477_12_120222	6	8	8	8	24.2	24.2	24.2	60966	557	557;591;605;1081;583;589	0	133.96	1718200000	66085000	3993400000	44	44				318	4250;5375;7331;12920;14651;17662;24918;27746	True;True;True;True;True;True;True;True	4252;5377;7334;12924;14655;17665;24925;27754	19949;19950;19951;25009;25010;25011;25012;25013;25014;25015;25016;25017;25018;34670;34671;34672;61760;61761;61762;61763;61764;61765;61766;61767;70294;70295;83924;83925;83926;83927;118264;118265;118266;118267;131764;131765	27534;27535;34390;34391;34392;34393;34394;34395;34396;34397;34398;34399;48005;48006;48007;48008;83112;83113;83114;83115;83116;83117;83118;83119;83120;83121;94652;94653;112318;112319;112320;112321;112322;112323;112324;112325;112326;112327;155410;155411;155412;155413;155414;174101	27534;34398;48005;83117;94652;112319;155410;174101
ENST00000542629_12_27633397_aTIS_101db1;ENST00000228425_12_27633397_aTIS_101db1;ENST00000228425_12_27633382_5UTR_010db2;ENST00000318304_12_27633397_aTIS_101db1	ENST00000542629_12_27633397_aTIS_101db1;ENST00000228425_12_27633397_aTIS_101db1;ENST00000228425_12_27633382_5UTR_010db2;ENST00000318304_12_27633397_aTIS_101db1	5;5;5;5	5;5;5;5	5;5;5;5	generic|ENST00000542629_12_27633397_aTIS_101db1|ENSG00000110841 ATG True +1 -1 [ENST00000542629_12_27633397_aTIS_db3];generic|ENST00000228425_12_27633397_aTIS_101db1|ENSG00000110841 ATG True +1 -1 [ENST00000228425_12_27633397_aTIS_db3];generic|ENST00000228	4	5	5	5	4.9	4.9	4.9	110.3	980	980;1005;1010;1011	0	11672	383510000	7989800	919160000	12	12				319	12088;12477;13921;15800;27744	True;True;True;True;True	12092;12481;13925;15804;27752	57421;57422;57423;57424;59507;59508;59509;59510;59511;66989;66990;66991;66992;75673;75674;75675;75676;131759;131760;131761	78085;78086;78087;78088;80501;80502;90020;90021;101628;174097;174098;174099	78087;80501;90020;101628;174099
ENST00000228506_12_120687441_CDS_010db2;ENST00000228506_12_120687297_aTIS_101db1;ENST00000535656_12_120694839_CDS_100db1;ENST00000412616_12_120687297_aTIS_101db1	ENST00000228506_12_120687441_CDS_010db2;ENST00000228506_12_120687297_aTIS_101db1	3;3;1;1	3;3;1;1	3;3;1;1	generic|ENST00000228506_12_120687441_CDS_010db2|ENSG00000110917 ATT NA NA;generic|ENST00000228506_12_120687297_aTIS_101db1|ENSG00000110917 ATG True 0 [ENST00000228506_12_120687354_CDS_db1#ENST00000228506_12_120687297_aTIS_db3]	4	3	3	3	11.5	11.5	11.5	27709	244	244;292;133;217	0	26388	280240000	18683000	680310000	18	18				320	4911;16491;17513	True;True;True	4913;16495;17516	22760;22761;22762;22763;78692;78693;78694;78695;78696;83273;83274;83275;83276	31080;31081;31082;31083;31084;31085;31086;105580;105581;105582;105583;111406;111407;111408;111409;111410;111411;111412	31084;105580;111408
ENST00000392727_12_109574823_aTIS_101db1;ENST00000539575_12_109574823_aTIS_001db3;ENST00000228510_12_109573819_5UTR_100db1	ENST00000392727_12_109574823_aTIS_101db1;ENST00000539575_12_109574823_aTIS_001db3;ENST00000228510_12_109573819_5UTR_100db1	1;1;1	1;1;1	1;1;1	generic|ENST00000392727_12_109574823_aTIS_101db1|ENSG00000110921 ATG True 0 -1 [ENST00000539696_12_109591316_aTIS_db1#ENST00000625889_12_109574823_aTIS_db1#ENST00000625889_12_109574823_aTIS_db3#ENST00000392727_12_109574823_aTIS_db3#ENST00000539696_12_10959	3	1	1	1	3.5	3.5	3.5	37171	344	344;396;419	0.0094951	2055	29652000	1744200	65772000	0	0				321	22875	TRUE	22882	108474;108475;108476;108477	142142;142143;142144	142144
ENST00000228740_12_96035519_aTIS_111db1;ENST00000552789_12_96043375_aTIS_101db1;ENST00000413268_12_96043375_aTIS_101db1;ENST00000548852_12_96035519_aTIS_001db3	ENST00000228740_12_96035519_aTIS_111db1;ENST00000552789_12_96043375_aTIS_101db1;ENST00000413268_12_96043375_aTIS_101db1	26;24;19;3	26;24;19;3	26;24;19;3	generic|ENST00000228740_12_96035519_aTIS_111db1|ENSG00000111144 ATG True -1 0 +1 [ENST00000552789_12_96019218_CDS_db1#ENST00000228740_12_96019218_CDS_db1#ENST00000228740_12_96035519_aTIS_db2#ENST00000228740_12_96035519_aTIS_db3];generic|ENST00000552789_12_	4	26	26	26	52.9	52.9	52.9	69284	611	611;587;508;132	0	323.31	8893300000	254090000	20149000000	143	143				322	1026;1881;1882;2198;3140;3278;3801;4058;4426;6137;7980;8509;17119;17412;19499;22381;22382;22721;23114;23836;24238;24528;25203;27040;27634;27985	True;True;True;True;True;True;True;True;True;True;True;True;True;True;True;True;True;True;True;True;True;True;True;True;True;True	1028;1883;1884;2200;3142;3280;3803;4060;4428;6139;7984;8513;17123;17416;19505;22388;22389;22728;23121;23843;24245;24535;25210;27048;27642;27993	4842;4843;8803;8804;8805;8806;8807;8808;8809;8810;10330;10331;10332;10333;10334;10335;10336;10337;14637;14638;14639;15227;15228;15229;15230;15231;15232;15233;15234;17925;17926;17927;17928;19098;19099;19100;19101;20722;20723;20724;20725;20726;20727;20728;20729;28876;28877;28878;28879;37757;37758;37759;37760;40341;40342;40343;40344;40345;40346;40347;40348;81541;81542;81543;81544;82845;82846;82847;8…	6674;6675;11935;11936;11937;11938;11939;11940;11941;14251;14252;14253;14254;14255;14256;14257;14258;14259;14260;14261;14262;14263;14264;14265;20206;20919;20920;20921;20922;20923;20924;20925;20926;20927;20928;20929;20930;24991;24992;24993;24994;26427;28643;28644;28645;28646;28647;28648;28649;28650;28651;28652;28653;28654;28655;28656;39996;39997;39998;39999;40000;40001;52122;52123;52124;52125;52126…	6674;11935;11940;14253;20206;20924;24992;26427;28646;39999;52131;55583;109162;110918;123571;139071;139075;141174;143464;148133;151438;153352;157352;169654;173391;175372
ENST00000228825_12_110450260_aTIS_101db1;ENST00000397300_11_94188763_ntr_110db1;ENST00000228825_12_110437113_CDS_010db2	ENST00000228825_12_110450260_aTIS_101db1;ENST00000397300_11_94188763_ntr_110db1;ENST00000228825_12_110437113_CDS_010db2	4;2;2	4;2;2	4;2;2	generic|ENST00000228825_12_110450260_aTIS_101db1|ENSG00000111229 ATG no_data NA [ENST00000467622_12_110436160_ntr_db1#ENST00000228825_12_110435202_CDS_db1#ENST00000228825_12_110437092_CDS_db1#ENST00000228825_12_110450260_aTIS_db3];generic|ENST00000397300_1	3	4	4	4	23.6	23.6	23.6	20546	178	178;104;104	0	19919	1630900000	163090000	3859800000	29	29				323	2718;14864;19491;25699	True;True;True;True	2720;14868;19497;25706	12755;12756;12757;12758;71324;71325;71326;71327;92723;92724;92725;92726;92727;92728;92729;92730;121843;121844;121845;121846;121847;121848;121849;121850	17568;17569;17570;17571;17572;96017;96018;96019;96020;96021;96022;96023;96024;96025;96026;96027;96028;123511;123512;123513;123514;123515;160386;160387;160388;160389;160390;160391;160392	17568;96018;123513;160389
ENST00000228827_12_110468203_aTIS_101db1;ENST00000537466_12_110468203_aTIS_101db1	ENST00000228827_12_110468203_aTIS_101db1;ENST00000537466_12_110468203_aTIS_101db1	1;1	1;1	1;1	generic|ENST00000228827_12_110468203_aTIS_101db1|ENSG00000111231 ATG no_data NA [ENST00000228827_12_110468203_aTIS_db3];generic|ENST00000537466_12_110468203_aTIS_101db1|ENSG00000111231 ATG no_data NA [ENST00000537466_12_110468203_aTIS_db3]	2	1	1	1	4.6	4.6	4.6	32761	284	284;294	0.00053476	38608	6556000	655600	6556000	3	3				324	28220	TRUE	28228	133815;133816;133817	176617;176618;176619	176619
ENST00000228928_12_112938531_aTIS_101db1;ENST00000551007_12_112938531_aTIS_101db1;ENST00000548514_12_112938531_aTIS_101db1	ENST00000228928_12_112938531_aTIS_101db1	6;1;1	6;1;1	6;1;1	generic|ENST00000228928_12_112938531_aTIS_101db1|ENSG00000111331 ATG True 0 [ENST00000228928_12_112938531_aTIS_db3]	3	6	6	6	5.9	5.9	5.9	121.17	1087	1087;177;223	0	19664	656520000	13398000	1609500000	14	14				325	1334;11754;15796;17819;19561;22662	True;True;True;True;True;True	1336;11758;15800;17822;19567;22669	6326;6327;6328;6329;55859;75657;75658;75659;75660;84614;84615;84616;93025;93026;93027;107478;107479;107480;107481	8520;8521;8522;8523;76338;101614;101615;101616;113178;123856;123857;140769;140770;140771	8520;76338;101614;113178;123857;140769
ENST00000378905_12_68696824_aTIS_101db1;ENST00000229179_12_68690744_CDS_010db2;ENST00000539906_12_68689548_aTIS_101db1;ENST00000229179_12_68687066_aTIS_101db1	ENST00000378905_12_68696824_aTIS_101db1;ENST00000229179_12_68690744_CDS_010db2;ENST00000539906_12_68689548_aTIS_101db1;ENST00000229179_12_68687066_aTIS_101db1	8;8;8;8	8;8;8;8	8;8;8;8	generic|ENST00000378905_12_68696824_aTIS_101db1|ENSG00000111581 ATG no_data NA [ENST00000535718_12_68700744_3UTR_db1#ENST00000535718_12_68719628_3UTR_db1#ENST00000378905_12_68719628_CDS_db1#ENST00000559083_15_40389601_3UTR_db1#ENST00000535718_12_68721892_3	4	8	8	8	21.7	21.7	21.7	79.97	686	686;825;896;925	0	46635	310300000	7568300	729280000	21	21				326	5586;8949;9168;9620;20197;20379;23512;25181	True;True;True;True;True;True;True;True	5588;8953;9172;9624;20203;20385;23519;25188	26038;26039;26040;26041;42585;42586;42587;42588;43615;43616;43617;43618;45747;45748;45749;45750;95941;95942;95943;95944;96733;96734;96735;96736;111278;119481;119482;119483;119484	35746;35747;35748;35749;58231;58232;58233;59489;62306;62307;62308;62309;127431;127432;127433;127434;127435;128279;145812;157209;157210	35749;58232;59489;62307;127431;128279;145812;157210
ENST00000418359_12_70278227_aTIS_001db3;ENST00000229195_12_70278188_5UTR_100db1	ENST00000418359_12_70278227_aTIS_001db3;ENST00000229195_12_70278188_5UTR_100db1	1;1	1;1	1;1	generic|ENST00000418359_12_70278227_aTIS_001db3|ENSG00000111596 ATG NA NA [ENST00000550641_12_70310907_aTIS_db3#ENST00000229195_12_70278227_aTIS_db3#ENST00000551483_12_70338692_aTIS_db3];generic|ENST00000229195_12_70278188_5UTR_100db1|ENSG00000111596 TTG N	2	1	1	1	3	3	3	59737	540	540;553	0	15.35	43027000	1721100	91231000	3	3				327	4013	TRUE	4015	18851;18852;18853	26109;26110;26111	26111
ENST00000229201_12_56434170_aTIS_101db1;ENST00000553532_12_56434170_aTIS_101db1;ENST00000553532_12_56428926_CDS_010db2	ENST00000229201_12_56434170_aTIS_101db1;ENST00000553532_12_56434170_aTIS_101db1;ENST00000553532_12_56428926_CDS_010db2	6;6;5	6;6;5	6;6;5	generic|ENST00000229201_12_56434170_aTIS_101db1|ENSG00000111602 ATG no_data NA [ENST00000229201_12_56434170_aTIS_db3];generic|ENST00000553532_12_56434170_aTIS_101db1|ENSG00000111602 ATG no_data NA [ENST00000553532_12_56434170_aTIS_db3];generic|ENST00000553	3	6	6	6	5.6	5.6	5.6	138.53	1207	1207;1208;788	0	14199	296880000	5208500	703220000	10	10				328	1445;5225;13067;14663;15246;16818	True;True;True;True;True;True	1447;5227;13071;14667;15250;16822	6808;6809;6810;6811;24240;24241;24242;24243;62705;62706;62707;70357;70358;70359;73261;73262;73263;73264;80230	9246;33413;33414;33415;33416;84420;94755;98470;98471;107461	9246;33415;84420;94755;98470;107461
ENST00000438169_12_75511597_aTIS_101db1;ENST00000229214_12_75511597_aTIS_111db1	ENST00000438169_12_75511597_aTIS_101db1;ENST00000229214_12_75511597_aTIS_111db1	7;7	7;7	7;7	generic|ENST00000438169_12_75511597_aTIS_101db1|ENSG00000111615 ATG False -1 0 [ENST00000438169_12_75506510_CDS_db1#ENST00000438169_12_75511597_aTIS_db3];generic|ENST00000229214_12_75511597_aTIS_111db1|ENSG00000111615 ATG False -1 0 +1 [ENST00000229214_12_	2	7	7	7	19.4	19.4	19.4	36788	324	324;381	0	22891	686280000	42892000	1593600000	30	30				329	2218;7411;13217;13440;14381;18628;23824	True;True;True;True;True;True;True	2220;7414;13221;13444;14385;18634;23831	10432;10433;35079;35080;35081;35082;63453;63454;63455;63456;64520;64521;64522;64523;69060;69061;69062;69063;88516;88517;88518;88519;112832	14357;48606;48607;48608;48609;48610;48611;48612;48613;48614;48615;48616;85380;85381;85382;86592;86593;86594;92869;92870;92871;92872;118100;118101;118102;118103;118104;118105;118106;118107;148061	14357;48606;85380;86594;92870;118103;148061
ENST00000543703_12_6493771_5UTR_100db1;ENST00000537701_12_6493750_5UTR_100db1;ENST00000229238_12_6493136_aTIS_111db1	ENST00000543703_12_6493771_5UTR_100db1;ENST00000537701_12_6493750_5UTR_100db1;ENST00000229238_12_6493136_aTIS_111db1	1;1;1	1;1;1	1;1;1	generic|ENST00000543703_12_6493771_5UTR_100db1|ENSG00000111639 CTG NA -1 0 [ENST00000543703_12_6493750_5UTR_db1];generic|ENST00000537701_12_6493750_5UTR_100db1|ENSG00000111639 CTG NA 0 [ENST00000538814_12_6492895_aTIS_db1#ENST00000543959_12_6492970_5UTR_db	3	1	1	1	14.5	14.5	14.5	98835	83	83;113;128	0.00030432	62277	138560000	69278000	322210000	5	5				330	17720	TRUE	17723	84175;84176;84177;84178;84179;84180	112613;112614;112615;112616;112617	112615
ENST00000229239_12_6534833_aTIS_101db1;ENST00000229239_12_6536576_CDS_010db2;ENST00000396856_12_6536807_aTIS_101db1;ENST00000452570_X_39788136_ntr_100db1;ENST00000425487_X_46440714_ntr_100db1;ENST00000405405_6_79953241_ntr_100db1;ENST00000452570_X_39787581_ntr_100db1;ENST00000425504_13_29307216_ntr_100db1;ENST00000425504_13_29306778_ntr_001db3;ENST00000513513_12_62756126_ntr_010db2;ENST0000051351…	ENST00000229239_12_6534833_aTIS_101db1;ENST00000229239_12_6536576_CDS_010db2;ENST00000396856_12_6536807_aTIS_101db1	33;28;23;5;3;2;2;2;2;1;1;1;1;1	33;28;23;5;3;2;2;2;2;1;1;1;1;1	33;28;23;5;3;2;2;2;2;1;1;1;1;1	generic|ENST00000229239_12_6534833_aTIS_101db1|ENSG00000111640 ATG True +1 0 -1 [ENST00000423411_6_135619203_ntr_db1#ENST00000474249_12_6536969_ntr_db1#ENST00000466525_12_6537614_ntr_db1#ENST00000396858_12_6537614_CDS_db1#ENST00000503632_19_46559189_ntr_db	14	33	33	33	91.3	91.3	91.3	36053	335	335;298;260;105;83;78;149;189;335;35;76;110;148;195	0	323.31	106920000000	6289500000	243210000000	966	966				331	82;462;463;670;2950;6442;7106;10217;10344;14088;14967;16968;16969;17242;17243;17244;21597;21598;25559;25560;25985;26124;26125;26138;26139;26174;26175;26336;27103;27104;27577;27578;27952	True;True;True;True;True;True;True;True;True;True;True;True;True;True;True;True;True;True;True;True;True;True;True;True;True;True;True;True;True;True;True;True;True	82;464;465;672;2952;6444;7109;10221;10348;14092;14971;16972;16973;17246;17247;17248;21603;21604;25566;25567;25992;26131;26132;26145;26146;26181;26182;26343;27111;27112;27585;27586;27960	394;395;2151;2152;2153;2154;2155;2156;2157;2158;2159;2160;2161;2162;3152;3153;3154;3155;13745;13746;13747;30236;30237;30238;30239;30240;30241;30242;30243;30244;30245;30246;30247;33423;33424;33425;33426;33427;33428;33429;33430;33431;33432;33433;33434;33435;33436;33437;33438;33439;33440;33441;33442;33443;33444;33445;33446;33447;33448;33449;33450;33451;33452;33453;33454;33455;33456;33457;33458;33459…	572;3230;3231;3232;3233;3234;3235;3236;4493;4494;4495;19133;19134;19135;41790;41791;41792;41793;41794;41795;41796;41797;41798;41799;41800;41801;41802;41803;41804;41805;41806;41807;41808;41809;41810;41811;41812;41813;41814;41815;41816;41817;41818;41819;41820;41821;41822;41823;41824;41825;41826;41827;41828;41829;41830;41831;41832;41833;41834;41835;41836;41837;41838;41839;41840;41841;41842;41843;418…	572;3230;3235;4493;19135;41797;46382;66325;67254;90911;96653;108225;108236;109788;109794;109819;134603;134635;159438;159489;162477;163418;163509;163579;163623;163896;163903;164879;170086;170145;172912;172936;175171
ENST00000229270_12_6867456_aTIS_101db1;ENST00000229270_12_6868866_CDS_010db2;ENST00000420977_1_76699789_ntr_001db3;ENST00000420977_1_76700068_ntr_110db1	ENST00000229270_12_6867456_aTIS_101db1;ENST00000229270_12_6868866_CDS_010db2;ENST00000420977_1_76699789_ntr_001db3	22;17;12;8	22;17;12;8	21;16;11;7	generic|ENST00000229270_12_6867456_aTIS_101db1|ENSG00000111669 ATG no_data NA [ENST00000535434_12_6869106_aTIS_db1#ENST00000488464_12_6869693_CDS_db1#ENST00000396705_12_6867567_aTIS_db1#ENST00000535434_12_6869693_CDS_db1#ENST00000613953_12_6867456_aTIS_db1	4	22	22	21	79.7	79.7	74.5	30791	286	286;210;249;156	0	323.31	35570000000	1778500000	81254000000	326	326				332	2827;4243;4244;5174;9241;9509;10251;11976;13109;20371;20841;22863;23688;25356;25357;25358;26070;26071;26976;27496;27595;27642	True;True;True;True;True;True;True;True;True;True;True;True;True;True;True;True;True;True;True;True;True;True	2829;4245;4246;5176;9245;9513;10255;11980;13113;20377;20847;22870;23695;25363;25364;25365;26077;26078;26984;27504;27603;27650	13203;13204;13205;13206;13207;13208;13209;13210;19916;19917;19918;19919;19920;19921;19922;19923;19924;19925;19926;19927;19928;23917;23918;23919;23920;23921;23922;23923;23924;23925;43938;43939;43940;43941;43942;43943;43944;43945;43946;45256;45257;45258;45259;45260;45261;45262;48657;48658;48659;48660;48661;48662;48663;48664;56878;56879;56880;56881;62908;62909;62910;62911;62912;62913;62914;62915;967…	18248;18249;18250;18251;18252;18253;18254;27491;27492;27493;27494;27495;27496;27497;27498;27499;27500;27501;27502;27503;27504;27505;27506;27507;27508;27509;32751;32752;32753;32754;32755;32756;32757;32758;32759;32760;32761;32762;32763;32764;32765;32766;32767;32768;32769;32770;32771;32772;59823;59824;59825;59826;59827;59828;59829;59830;59831;59832;59833;59834;59835;59836;59837;59838;59839;59840;598…	18250;27502;27509;32762;59832;61662;66585;77470;84772;128215;130792;142043;147281;158183;158198;158202;163018;163022;169343;172298;173021;173457
ENST00000229277_12_6915833_aTIS_101db1;ENST00000541477_12_6915821_5UTR_010db2;ENST00000538763_12_6915833_aTIS_101db1;ENST00000545045_12_6915833_aTIS_101db1;ENST00000535275_12_6919574_aTIS_001db3;ENST00000537838_12_6915848_ntr_100db1	ENST00000229277_12_6915833_aTIS_101db1;ENST00000541477_12_6915821_5UTR_010db2;ENST00000538763_12_6915833_aTIS_101db1;ENST00000545045_12_6915833_aTIS_101db1	12;12;10;7;2;2	8;8;7;5;2;1	8;8;7;5;2;1	generic|ENST00000229277_12_6915833_aTIS_101db1|ENSG00000111674 ATG True +1 0 [ENST00000545045_12_6922144_CDS_db1#ENST00000541477_12_6915833_aTIS_db1#ENST00000535366_12_6915833_aTIS_db1#ENST00000538899_6_88891896_CDS_db1#ENST00000541477_12_6915833_aTIS_db3#	6	12	8	8	46.8	33.6	33.6	47268	434	434;438;391;315;73;110	0	120.16	3112100000	155600000	7296500000	52	52				333	288;2432;4919;5183;7634;8657;11490;13716;14375;22081;22427;28531	False;True;True;False;True;True;True;True;True;False;False;True	290;2434;4921;5185;7638;8661;11494;13720;14379;22088;22434;28539	1324;1325;1326;1327;1328;1329;1330;1331;1332;1333;1334;1335;1336;1337;1338;1339;1340;1341;1342;1343;1344;1345;1346;1347;1348;1349;1350;1351;1352;1353;1354;1355;1356;1357;1358;11464;11465;11466;22791;22792;22793;22794;23952;23953;23954;23955;23956;23957;23958;23959;23960;23961;23962;23963;23964;23965;23966;23967;23968;23969;23970;23971;23972;23973;23974;23975;23976;23977;23978;23979;23980;23981;23…	1987;1988;1989;1990;1991;1992;1993;1994;1995;1996;1997;1998;1999;2000;2001;2002;2003;2004;2005;2006;2007;2008;2009;2010;2011;2012;2013;2014;2015;2016;2017;2018;2019;2020;2021;2022;2023;2024;2025;2026;2027;2028;2029;2030;2031;2032;2033;2034;2035;2036;2037;2038;2039;2040;2041;2042;2043;2044;2045;2046;2047;2048;2049;2050;2051;2052;2053;2054;2055;2056;2057;2058;2059;2060;2061;2062;2063;2064;2065;2066…	2047;15701;31140;32884;50147;56532;74440;88412;92856;137338;139396;178473
ENST00000537087_12_6944122_aTIS_101db1;ENST00000544681_12_6944122_aTIS_101db1;ENST00000229281_12_6944122_aTIS_101db1	ENST00000537087_12_6944122_aTIS_101db1;ENST00000544681_12_6944122_aTIS_101db1;ENST00000229281_12_6944122_aTIS_101db1	1;1;1	1;1;1	1;1;1	generic|ENST00000537087_12_6944122_aTIS_101db1|ENSG00000111678 ATG no_data NA [ENST00000537087_12_6944122_aTIS_db3];generic|ENST00000544681_12_6944122_aTIS_101db1|ENSG00000111678 ATG no_data NA [ENST00000544681_12_6944122_aTIS_db3];generic|ENST00000229281_	3	1	1	1	18.6	18.6	18.6	99953	97	97;103;126	0	11813	44789000	8957800	97578000	3	3				334	27639	TRUE	27647	131286;131287;131288;131289;131290;131291	173420;173421;173422	173421
ENST00000542194_12_21508524_3UTR_010db2;ENST00000540141_12_21501924_aTIS_101db1;ENST00000229314_12_21501924_aTIS_101db1	ENST00000542194_12_21508524_3UTR_010db2;ENST00000540141_12_21501924_aTIS_101db1;ENST00000229314_12_21501924_aTIS_101db1	1;1;1	1;1;1	1;1;1	generic|ENST00000542194_12_21508524_3UTR_010db2|ENSG00000111711 ATG NA NA;generic|ENST00000540141_12_21501924_aTIS_101db1|ENSG00000111711 ATG True +1 0 -1 [ENST00000540141_12_21501924_aTIS_db3];generic|ENST00000229314_12_21501924_aTIS_101db1|ENSG0000011171	3	1	1	1	26.9	26.9	26.9	5909	52	52;128;138	0	87601	26064000	6515900	58203000	8	8				335	27126	TRUE	27134	128849;128850;128851;128852	170267;170268;170269;170270;170271;170272;170273;170274	170267
ENST00000229329_12_22046304_aTIS_001db3;ENST00000229329_12_22046298_5UTR_100db1;ENST00000229329_12_22046271_5UTR_010db2;ENST00000535610_12_22046304_aTIS_001db3;ENST00000535610_12_22046298_5UTR_100db1	ENST00000229329_12_22046304_aTIS_001db3;ENST00000229329_12_22046298_5UTR_100db1;ENST00000229329_12_22046271_5UTR_010db2;ENST00000535610_12_22046304_aTIS_001db3;ENST00000535610_12_22046298_5UTR_100db1	4;4;4;2;2	4;4;4;2;2	4;4;4;2;2	generic|ENST00000229329_12_22046304_aTIS_001db3|ENSG00000111726 ATG NA NA [ENST00000534981_12_22046304_aTIS_db3];generic|ENST00000229329_12_22046298_5UTR_100db1|ENSG00000111726 AGG NA 0 -1 [ENST00000534981_12_22062401_3UTR_db1#ENST00000534981_12_22062422_3	5	4	4	4	9.9	9.9	9.9	48379	434	434;436;445;88;90	0	6852	493050000	21437000	1065700000	15	15				336	2489;8130;8752;13862	True;True;True;True	2491;8134;8756;13866	11737;11738;11739;11740;38440;38441;38442;38443;38444;38445;38446;38447;38448;38449;41597;41598;41599;41600;66577	16216;53111;53112;53113;53114;53115;53116;53117;53118;53119;53120;53121;53122;57030;89449	16216;53112;57030;89449
ENST00000229340_12_120116650_aTIS_001db3;ENST00000229340_12_120116755_5UTR_100db1;ENST00000544304_12_120116709_5UTR_010db2	ENST00000229340_12_120116650_aTIS_001db3;ENST00000229340_12_120116755_5UTR_100db1;ENST00000544304_12_120116709_5UTR_010db2	1;1;1	1;1;1	1;1;1	generic|ENST00000229340_12_120116650_aTIS_001db3|ENSG00000111737 ATG NA NA;generic|ENST00000229340_12_120116755_5UTR_100db1|ENSG00000111737 TTG NA -1 0 [ENST00000229340_12_120116650_aTIS_db1#ENST00000229340_12_120098894_CDS_db1];generic|ENST00000544304_12_	3	1	1	1	7.5	7.5	7.5	23025	201	201;236;258	0	18542	213660000	17805000	502560000	4	4				337	4921	TRUE	4923	22804;22805;22806;22807	31167;31168;31169;31170	31169
ENST00000620597_6_37044860_ntr_001db3;ENST00000229379_12_120438127_aTIS_111db1	ENST00000620597_6_37044860_ntr_001db3;ENST00000229379_12_120438127_aTIS_111db1	1;1	1;1	1;1	generic|ENST00000620597_6_37044860_ntr_001db3|ENSG00000226976 ATG NA NA;generic|ENST00000229379_12_120438127_aTIS_111db1|ENSG00000111775 ATG True +1 0 -1 [ENST00000620597_6_37045034_ntr_db1#ENST00000620597_6_37044896_ntr_db1#ENST00000549525_12_120440502_nt	2	1	1	1	26.6	26.6	26.6	12187	109	109;109	0.0022545	29376	177490000	29582000	398200000	5	5				338	24256	TRUE	24263	115208;115209;115210;115211	151493;151494;151495;151496;151497	151495
ENST00000229390_12_120469609_aTIS_101db1;ENST00000229390_12_120469615_5UTR_010db2;ENST00000603963_12_120469609_aTIS_101db1;ENST00000546942_12_120469528_ntr_100db1	ENST00000229390_12_120469609_aTIS_101db1;ENST00000229390_12_120469615_5UTR_010db2;ENST00000603963_12_120469609_aTIS_101db1	7;7;4;2	6;6;3;1	6;6;3;1	generic|ENST00000229390_12_120469609_aTIS_101db1|ENSG00000111786 ATG True -1 0 +1 [ENST00000548792_12_120464042_ntr_db1#ENST00000229390_12_120469609_aTIS_db3];generic|ENST00000229390_12_120469615_5UTR_010db2|ENSG00000111786 GTG NA NA;generic|ENST0000060396	4	7	6	6	31.7	28.5	28.5	25542	221	221;223;119;98	0	24232	1614600000	107640000	3813100000	54	54				339	3691;4171;8590;11676;16641;26782;26783	True;True;True;True;False;True;True	3693;4173;8594;11680;16645;26789;26790	17444;17445;17446;17447;19605;19606;19607;40825;40826;40827;40828;55512;55513;55514;55515;55516;79430;79431;79432;79433;79434;127225;127226;127227;127228;127229;127230;127231;127232;127233;127234;127235;127236	24377;24378;24379;24380;27117;56181;56182;56183;56184;56185;56186;56187;56188;56189;56190;56191;56192;56193;75953;75954;75955;75956;75957;75958;75959;75960;75961;75962;75963;106345;106346;106347;106348;106349;106350;106351;106352;106353;106354;106355;167865;167866;167867;167868;167869;167870;167871;167872;167873;167874;167875;167876;167877;167878;167879;167880;167881;167882;167883;167884;167885;1…	24378;27117;56190;75958;106352;167874;167886
ENST00000229416_6_53544645_aTIS_101db1;ENST00000513939_6_53544645_aTIS_101db1;ENST00000229416_6_53544534_CDS_010db2;ENST00000504525_6_53544645_aTIS_101db1;ENST00000505294_6_53522473_ntr_100db1	ENST00000229416_6_53544645_aTIS_101db1;ENST00000513939_6_53544645_aTIS_101db1;ENST00000229416_6_53544534_CDS_010db2	6;5;5;1;1	6;5;5;1;1	6;5;5;1;1	generic|ENST00000229416_6_53544645_aTIS_101db1|ENSG00000001084 ATG no_data NA [ENST00000616923_6_53522518_aTIS_db1#ENST00000514004_6_53544645_aTIS_db1#ENST00000229416_6_53544645_aTIS_db3#ENST00000509541_6_53508711_aTIS_db3#ENST00000514004_6_53544645_aTIS_d	5	6	6	6	13.3	13.3	13.3	72765	637	637;599;600;54;107	0	30203	650870000	20340000	1469000000	31	31				340	4022;5496;7441;22551;26451;27635	True;True;True;True;True;True	4024;5498;7444;22558;26458;27643	18885;18886;18887;25626;25627;25628;25629;25630;25631;35212;35213;35214;35215;35216;35217;35218;35219;106966;106967;106968;106969;125634;125635;131254;131255;131256;131257	26148;35229;35230;35231;35232;35233;35234;48815;48816;48817;48818;48819;48820;48821;48822;48823;48824;48825;48826;48827;48828;48829;140176;140177;165642;173392;173393;173394;173395;173396;173397	26148;35231;48827;140177;165642;173392
ENST00000229563_6_10724614_aTIS_111db1	ENST00000229563_6_10724614_aTIS_111db1	2	2	2	generic|ENST00000229563_6_10724614_aTIS_111db1|ENSG00000111843 ATG True +1 0 -1 [ENST00000541412_6_10724614_aTIS_db1#ENST00000466421_6_10725912_ntr_db1#ENST00000541412_6_10725957_CDS_db1#ENST00000466421_6_10725972_ntr_db1#ENST00000229563_6_10725957_CDS_db1	1	2	2	2	34.8	34.8	34.8	11564	112	112	0	11267	100500000	25125000	237270000	5	5				341	805;25988	True;True	807;25995	3765;3766;3767;3768;123308;123309;123310;123311	5336;5337;5338;5339;162486	5339;162486
ENST00000229633_6_125956978_aTIS_101db1	ENST00000229633_6_125956978_aTIS_101db1	1	1	1	generic|ENST00000229633_6_125956978_aTIS_101db1|ENSG00000111911 ATG True 0 -1 [ENST00000229633_6_125956978_aTIS_db3]	1	1	1	1	8.2	8.2	8.2	20361	182	182	0.0002798	45475	406810000	45201000	945650000	5	5				342	3020	TRUE	3022	14072;14073;14074;14075;14076;14077;14078;14079	19522;19523;19524;19525;19526	19523
ENST00000468133_6_36027852_5UTR_100db1;ENST00000229794_6_36028158_aTIS_001db3;ENST00000229794_6_36027852_5UTR_110db1;ENST00000310795_6_36028158_aTIS_101db1;ENST00000229795_6_36028158_aTIS_001db3;ENST00000229795_6_36027852_5UTR_110db1;ENST00000474429_6_36052736_CDS_100db1;ENST00000622903_6_36028158_aTIS_001db3;ENST00000622903_6_36027852_5UTR_100db1	ENST00000468133_6_36027852_5UTR_100db1;ENST00000229794_6_36028158_aTIS_001db3;ENST00000229794_6_36027852_5UTR_110db1;ENST00000310795_6_36028158_aTIS_101db1;ENST00000229795_6_36028158_aTIS_001db3;ENST00000229795_6_36027852_5UTR_110db1;ENST00000474429_6_36052736_CDS_100db1;ENST00000622903_6_36028158_aTIS_001db3;ENST00000622903_6_36027852_5UTR_100db1	4;4;4;3;3;3;2;2;2	4;4;4;3;3;3;2;2;2	4;4;4;3;3;3;2;2;2	generic|ENST00000468133_6_36027852_5UTR_100db1|ENSG00000112062 ACG NA 0 -1 [ENST00000468133_6_36052814_aTIS_db1#ENST00000468133_6_36052736_5UTR_db1#ENST00000229794_6_36074091_CDS_db1];generic|ENST00000229794_6_36028158_aTIS_001db3|ENSG00000112062 ATG NA NA	9	4	4	4	16.7	16.7	16.7	40906	360	360;360;462;307;360;462;52;173;275	0	36479	149670000	7877200	337510000	7	7				343	8476;12731;17218;18055	True;True;True;True	8480;12735;17222;18061	40190;40191;40192;60775;60776;60777;60778;81951;81952;81953;81954;85825;85826;85827;85828	55420;81984;109635;114591;114592;114593;114594;114595	55420;81984;109635;114594
ENST00000229812_6_36540202_aTIS_001db3;ENST00000229812_6_36547250_5UTR_100db1;ENST00000229812_6_36547295_5UTR_010db2	ENST00000229812_6_36540202_aTIS_001db3;ENST00000229812_6_36547250_5UTR_100db1;ENST00000229812_6_36547295_5UTR_010db2	1;1;1	1;1;1	1;1;1	generic|ENST00000229812_6_36540202_aTIS_001db3|ENSG00000112079 ATG NA NA;generic|ENST00000229812_6_36547250_5UTR_100db1|ENSG00000112079 CTG NA -1 0 +1 [ENST00000229812_6_36540202_aTIS_db1];generic|ENST00000229812_6_36547295_5UTR_010db2|ENSG00000112079 TTG	3	1	1	1	3.7	3.7	3.7	54.19	465	465;487;502	0.0012752	32053	29811000	1192400	59548000	2	2				344	27475	TRUE	27483	130452;130453;130454	172151;172152	172152
ENST00000230048_6_24667336_CDS_010db2;ENST00000537591_6_24687682_aTIS_101db1;ENST00000230048_6_24667264_aTIS_001db3;ENST00000230048_6_24667198_5UTR_100db1	ENST00000230048_6_24667336_CDS_010db2;ENST00000537591_6_24687682_aTIS_101db1;ENST00000230048_6_24667264_aTIS_001db3;ENST00000230048_6_24667198_5UTR_100db1	2;2;2;2	2;2;2;2	2;2;2;2	generic|ENST00000230048_6_24667336_CDS_010db2|ENSG00000112304 TTG NA NA;generic|ENST00000537591_6_24687682_aTIS_101db1|ENSG00000112304 ATG no_data NA [ENST00000537591_6_24687682_aTIS_db3];generic|ENST00000230048_6_24667264_aTIS_001db3|ENSG00000112304 ATG N	4	2	2	2	19	19	19	12168	116	116;117;140;162	0	88167	193600000	48400000	457740000	8	8				345	11358;24290	True;True	11362;24297	53916;53917;53918;53919;115390;115391;115392;115393	73618;73619;73620;151722;151723;151724;151725;151726	73619;151724
ENST00000230050_6_132814769_aTIS_111db1;ENST00000428553_11_74746114_ntr_101db1;ENST00000461060_4_61775850_ntr_101db1;ENST00000414823_2_41850601_ntr_001db3;ENST00000466297_17_4704996_ntr_100db1;ENST00000440335_6_151225914_ntr_100db1;ENST00000484616_6_132814991_ntr_100db1;ENST00000451515_2_60938603_ntr_100db1	ENST00000230050_6_132814769_aTIS_111db1;ENST00000428553_11_74746114_ntr_101db1	8;6;3;2;1;1;1;1	8;6;3;2;1;1;1;1	8;6;3;2;1;1;1;1	generic|ENST00000230050_6_132814769_aTIS_111db1|ENSG00000112306 ATG True +1 0 -1 [ENST00000230050_6_132814991_CDS_db1#ENST00000230050_6_132814769_aTIS_db2#ENST00000230050_6_132814769_aTIS_db3];generic|ENST00000428553_11_74746114_ntr_101db1|ENSG00000227615	8	8	8	8	74.2	74.2	74.2	14515	132	132;132;133;132;28;64;66;107	0	85287	4049400000	578490000	9120700000	103	103				346	423;3552;4670;13438;14434;17163;19751;23645	True;True;True;True;True;True;True;True	425;3554;4672;13442;14438;17167;19757;23652	1954;1955;1956;1957;1958;1959;1960;1961;1962;1963;1964;1965;1966;1967;1968;1969;1970;16830;16831;16832;16833;16834;16835;16836;16837;21731;21732;21733;64515;64516;64517;64518;69309;69310;69311;69312;81707;81708;81709;81710;81711;81712;81713;81714;81715;93867;93868;93869;93870;111889;111890;111891;111892	2917;2918;2919;2920;2921;2922;2923;2924;2925;2926;2927;2928;2929;2930;2931;2932;2933;2934;2935;2936;2937;2938;2939;2940;2941;2942;2943;2944;2945;2946;2947;2948;2949;2950;2951;2952;2953;2954;2955;2956;2957;2958;2959;2960;2961;23507;23508;23509;23510;23511;29757;86585;86586;86587;86588;86589;86590;93255;93256;93257;93258;93259;93260;93261;93262;93263;93264;93265;93266;93267;109352;109353;109354;109…	2934;23508;29757;86586;93261;109371;124871;146751
ENST00000230085_6_108260921_aTIS_101db1;ENST00000230085_6_108260975_5UTR_010db2;ENST00000349379_6_108260921_aTIS_101db1;ENST00000368979_6_108260921_aTIS_001db3;ENST00000426155_6_108260921_aTIS_101db1	ENST00000230085_6_108260921_aTIS_101db1;ENST00000230085_6_108260975_5UTR_010db2;ENST00000349379_6_108260921_aTIS_101db1;ENST00000368979_6_108260921_aTIS_001db3;ENST00000426155_6_108260921_aTIS_101db1	6;6;5;3;3	6;6;5;3;3	5;5;5;2;3	generic|ENST00000230085_6_108260921_aTIS_101db1|ENSG00000112335 ATG True -1 0 +1 [ENST00000230085_6_108260921_aTIS_db3];generic|ENST00000230085_6_108260975_5UTR_010db2|ENSG00000112335 CTG NA NA;generic|ENST00000349379_6_108260921_aTIS_101db1|ENSG0000011233	5	6	6	5	28.4	28.4	24.1	18762	162	162;180;140;113;130	0	15196	870050000	87005000	2062700000	18	18				347	13060;21694;24602;25343;27776;28889	True;True;True;True;True;True	13064;21700;24609;25350;27784;28897	62682;62683;62684;62685;102983;102984;116820;116821;116822;116823;120223;120224;120225;120226;120227;131892;131893;131894;131895;137037;137038;137039;137040	84404;84405;84406;135189;135190;153713;153714;153715;153716;158046;158047;158048;158049;158050;174239;174240;174241;174242;174243;174244;181014;181015	84406;135189;153713;158046;174241;181014
ENST00000230340_6_41921563_aTIS_101db1;ENST00000230340_6_41931736_CDS_010db2;ENST00000489290_6_41921563_aTIS_001db3	ENST00000230340_6_41921563_aTIS_101db1	7;2;2	7;2;2	7;2;2	generic|ENST00000230340_6_41921563_aTIS_101db1|ENSG00000112578 ATG True 0 -1 [ENST00000524902_11_62598623_5UTR_db1#ENST00000230340_6_41932428_CDS_db1#ENST00000372996_6_41932371_3UTR_db1#ENST00000532239_11_62598623_ntr_db1#ENST00000372996_6_41932512_3UTR_db	3	7	7	7	22.7	22.7	22.7	49601	437	437;146;194	0	43188	1407600000	56306000	3335500000	42	42				348	370;1327;6320;8402;10178;16492;20888	True;True;True;True;True;True;True	372;1329;6322;8406;10182;16496;20894	1721;1722;1723;1724;6306;6307;6308;29704;29705;29706;29707;39837;39838;39839;39840;39841;39842;39843;39844;48329;48330;48331;48332;78697;78698;78699;78700;78701;78702;78703;78704;99100;99101;99102;99103	2627;2628;2629;2630;8505;8506;8507;41109;41110;41111;41112;41113;41114;41115;41116;41117;41118;41119;41120;55073;55074;55075;55076;55077;55078;55079;66037;66038;66039;66040;105584;105585;105586;105587;105588;105589;105590;105591;130958;130959;130960;130961	2630;8506;41116;55076;66037;105589;130960
ENST00000616883_6_170557030_aTIS_101db1;ENST00000540980_6_170554443_5UTR_100db1;ENST00000230354_6_170557030_aTIS_101db1;ENST00000636632_6_170557030_aTIS_001db3	ENST00000616883_6_170557030_aTIS_101db1;ENST00000540980_6_170554443_5UTR_100db1;ENST00000230354_6_170557030_aTIS_101db1;ENST00000636632_6_170557030_aTIS_001db3	2;2;2;1	2;2;2;1	2;2;2;1	generic|ENST00000616883_6_170557030_aTIS_101db1|ENSG00000112592 ATG True 0 -1 [ENST00000616883_6_170557030_aTIS_db3];generic|ENST00000540980_6_170554443_5UTR_100db1|ENSG00000112592 GTG NA +1 0 -1 [ENST00000540980_6_170554455_5UTR_db1];generic|ENST000002303	4	2	2	2	7.6	7.6	7.6	31616	288	288;328;339;248	0	73326	90921000	10102000	211830000	4	4				349	445;4891	True;True	447;4893	2076;22671;22672;22673;22674	3087;3088;30948;30949	3087;30948
ENST00000352931_6_43076489_aTIS_101db1;ENST00000230419_6_43076489_aTIS_101db1;ENST00000481273_6_43076884_aTIS_101db1;ENST00000349241_6_43076489_aTIS_101db1;ENST00000345201_6_43076489_aTIS_101db1;ENST00000230418_6_43076489_aTIS_101db1;ENST00000471863_6_43076489_aTIS_101db1;ENST00000230419_6_43145415_CDS_010db2;ENST00000493339_6_43145325_ntr_100db1	ENST00000352931_6_43076489_aTIS_101db1;ENST00000230419_6_43076489_aTIS_101db1;ENST00000481273_6_43076884_aTIS_101db1;ENST00000349241_6_43076489_aTIS_101db1;ENST00000345201_6_43076489_aTIS_101db1;ENST00000230418_6_43076489_aTIS_101db1	11;11;11;10;10;6;5;3;1	11;11;11;10;10;6;5;3;1	11;11;11;10;10;6;5;3;1	generic|ENST00000352931_6_43076489_aTIS_101db1|ENSG00000112655 ATG no_data NA [ENST00000461389_6_43159900_3UTR_db1#ENST00000352931_6_43076489_aTIS_db3];generic|ENST00000230419_6_43076489_aTIS_101db1|ENSG00000112655 ATG no_data NA [ENST00000470019_6_4314532	9	11	11	11	14.2	14.2	14.2	112.26	1014	1014;1070;1078;940;1030;816;459;196;156	0	40537	877430000	16874000	2054000000	44	44				350	350;3446;7462;7743;15961;16268;18375;19678;23107;23173;27640	True;True;True;True;True;True;True;True;True;True;True	352;3448;7465;7747;15965;16272;18381;19684;23114;23180;27648	1623;1624;1625;1626;16341;35308;35309;35310;35311;35312;35313;36673;36674;36675;36676;76440;76441;76442;76443;77742;77743;77744;77745;87304;87305;87306;87307;93543;93544;93545;93546;109489;109490;109491;109492;109784;109785;109786;109787;131292;131293;131294;131295	2514;2515;2516;2517;2518;2519;22853;48935;48936;48937;48938;48939;48940;48941;48942;48943;48944;50867;50868;102666;102667;102668;102669;104435;116557;116558;116559;116560;124477;124478;124479;124480;143447;143448;143449;143869;143870;143871;143872;173423;173424;173425;173426;173427;173428;173429	2514;22853;48940;50868;102666;104435;116557;124480;143448;143870;173427
ENST00000230431_6_43229456_aTIS_111db1;ENST00000393987_6_43229456_aTIS_101db1	ENST00000230431_6_43229456_aTIS_111db1;ENST00000393987_6_43229456_aTIS_101db1	7;6	7;6	7;6	generic|ENST00000230431_6_43229456_aTIS_111db1|ENSG00000112667 ATG True 0 +1 [ENST00000393987_6_43225867_3UTR_db1#ENST00000230431_6_43229456_aTIS_db2#ENST00000230431_6_43229456_aTIS_db3];generic|ENST00000393987_6_43229456_aTIS_101db1|ENSG00000112667 ATG Tr	2	7	7	7	50.6	50.6	50.6	19108	174	174;148	0	68503	1975100000	246890000	5030900000	28	28				351	30;2404;5284;6641;14874;20676;26685	True;True;True;True;True;True;True	30;2406;5286;6643;14878;20682;26692	148;11289;11290;11291;11292;24551;24552;24553;24554;24555;31125;31126;31127;31128;31129;71365;71366;71367;98098;98099;98100;98101;98102;98103;126742;126743;126744;126745	259;15431;15432;15433;33829;33830;33831;33832;33833;33834;33835;33836;33837;33838;43040;43041;96071;96072;96073;129930;129931;129932;129933;167266;167267;167268;167269;167270	259;15431;33835;43041;96072;129933;167266
ENST00000230449_6_637818_aTIS_101db1	ENST00000230449_6_637818_aTIS_101db1	8	8	8	generic|ENST00000230449_6_637818_aTIS_101db1|ENSG00000112685 ATG False -1 [ENST00000230449_6_572552_CDS_db1#ENST00000230449_6_637818_aTIS_db3]	1	8	8	8	13.3	13.3	13.3	104.07	924	924	0	39526	400840000	7859500	953770000	19	19				352	2205;5564;6876;7137;15385;16979;18331;26091	True;True;True;True;True;True;True;True	2207;5566;6879;7140;15389;16983;18337;26098	10358;10359;25941;25942;25943;25944;32275;32276;32277;32278;33693;33694;33695;33696;73868;73869;73870;73871;80904;80905;80906;87118;87119;87120;87121;123824;123825;123826;123827	14284;14285;35607;35608;44760;44761;44762;44763;44764;46693;46694;46695;99355;99356;108290;108291;116297;163129;163130;163131	14285;35607;44760;46694;99356;108291;116297;163129
ENST00000230640_5_55308014_aTIS_101db1;ENST00000230640_5_55340032_CDS_010db2	ENST00000230640_5_55308014_aTIS_101db1;ENST00000230640_5_55340032_CDS_010db2	17;16	17;16	17;16	generic|ENST00000230640_5_55308014_aTIS_101db1|ENSG00000039123 ATG False +1 0 -1 [ENST00000506750_5_55358645_3UTR_db1#ENST00000506750_5_55347042_3UTR_db1#ENST00000230640_5_55308014_aTIS_db3];generic|ENST00000230640_5_55340032_CDS_010db2|ENSG00000039123 AGG	2	17	17	17	22.2	22.2	22.2	117.8	1042	1042;863	0	50975	1480700000	25529000	3328400000	54	54				353	4904;6637;7919;11113;11495;11799;12691;13186;16273;16942;18212;20689;22063;25106;26109;27221;27984	True;True;True;True;True;True;True;True;True;True;True;True;True;True;True;True;True	4906;6639;7923;11117;11499;11803;12695;13190;16277;16946;18217;20695;22070;25113;26116;27229;27992	22732;22733;22734;22735;31107;31108;31109;31110;37493;37494;52721;52722;52723;54544;54545;54546;54547;54548;56060;56061;56062;56063;60605;60606;60607;60608;63329;63330;63331;63332;77762;77763;77764;77765;77766;77767;77768;77769;80747;80748;80749;80750;80751;80752;80753;80754;86550;86551;86552;86553;86554;86555;86556;86557;98167;98168;98169;104664;104665;104666;104667;104668;104669;104670;104671;1…	31055;31056;31057;43016;43017;43018;43019;43020;51863;51864;72052;74478;74479;74480;76547;76548;76549;76550;76551;81824;81825;81826;85273;85274;85275;85276;104450;104451;104452;104453;104454;104455;108064;108065;108066;108067;108068;108069;115506;115507;115508;115509;115510;129997;137171;137172;156549;156550;163228;163229;163230;163231;170731;175370;175371	31057;43019;51864;72052;74479;76547;81824;85273;104450;108068;115510;129997;137171;156550;163228;170731;175371
ENST00000507423_5_103560248_aTIS_001db3;ENST00000230792_5_103560248_aTIS_001db3;ENST00000507423_5_103562753_5UTR_100db1;ENST00000230792_5_103562753_5UTR_110db1	ENST00000507423_5_103560248_aTIS_001db3;ENST00000230792_5_103560248_aTIS_001db3;ENST00000507423_5_103562753_5UTR_100db1;ENST00000230792_5_103562753_5UTR_110db1	3;3;3;3	3;3;3;3	3;3;3;3	generic|ENST00000507423_5_103560248_aTIS_001db3|ENSG00000112874 ATG NA NA;generic|ENST00000230792_5_103560248_aTIS_001db3|ENSG00000112874 ATG NA NA;generic|ENST00000507423_5_103562753_5UTR_100db1|ENSG00000112874 ATC NA -1 0 [ENST00000507423_5_103560248_aTI	4	3	3	3	9.5	9.5	9.5	50051	444	444;462;463;481	0	18658	188650000	7255900	441670000	8	8				354	931;4647;8655	True;True;True	933;4649;8659	4406;4407;4408;4409;21634;21635;21636;21637;41126	6131;6132;6133;29656;29657;29658;29659;56516	6132;29659;56516
ENST00000230895_5_10748257_CDS_010db2;ENST00000230895_5_10761068_aTIS_101db1	ENST00000230895_5_10748257_CDS_010db2;ENST00000230895_5_10761068_aTIS_101db1	1;1	1;1	1;1	generic|ENST00000230895_5_10748257_CDS_010db2|ENSG00000112977 ATG NA NA;generic|ENST00000230895_5_10761068_aTIS_101db1|ENSG00000112977 ATG no_data NA [ENST00000230895_5_10748257_CDS_db1#ENST00000230895_5_10761068_aTIS_db3]	2	1	1	1	10.1	10.1	10.1	89359	79	79;102	0.0043562	24757	6450700	1075100	17535000	1	1				355	24772	TRUE	24779	117576	154649	154649
ENST00000231198_5_157731441_aTIS_111db1	ENST00000231198_5_157731441_aTIS_111db1	3	3	3	generic|ENST00000231198_5_157731441_aTIS_111db1|ENSG00000113272 ATG True +1 0 -1 [ENST00000521655_5_157734691_3UTR_db1#ENST00000231198_5_157731441_aTIS_db2#ENST00000437707_9_120793576_ntr_db2#ENST00000231198_5_157731441_aTIS_db3]	1	3	3	3	8.7	8.7	8.7	34.83	298	298	0	20178	187350000	12490000	441480000	5	5				356	12178;27787;27788	True;True;True	12182;27795;27796	57893;57894;57895;57896;131947;131948;131949;131950;131951;131952	78604;174342;174343;174344;174345	78604;174343;174345
ENST00000231238_5_160010529_aTIS_111db1;ENST00000518560_5_160049576_CDS_100db1	ENST00000231238_5_160010529_aTIS_111db1;ENST00000518560_5_160049576_CDS_100db1	4;3	4;3	4;3	generic|ENST00000231238_5_160010529_aTIS_111db1|ENSG00000113312 ATG True +1 0 -1 [ENST00000522793_5_160010529_aTIS_db1#ENST00000231238_5_160010529_aTIS_db2#ENST00000522793_5_160010529_aTIS_db3#ENST00000231238_5_160010529_aTIS_db3];generic|ENST00000518560_5	2	4	4	4	15.4	15.4	15.4	33526	292	292;130	0	37729	419060000	26191000	925840000	21	21				357	1069;3190;15029;22316	True;True;True;True	1071;3192;15033;22323	5065;5066;5067;5068;14846;14847;14848;72123;72124;72125;72126;105828;105829;105830;105831	7002;7003;7004;7005;7006;7007;7008;7009;20451;20452;20453;20454;97094;97095;97096;97097;138675;138676;138677;138678;138679	7009;20454;97094;138675
ENST00000231368_5_96936156_aTIS_101db1	ENST00000231368_5_96936156_aTIS_101db1	2	2	2	generic|ENST00000231368_5_96936156_aTIS_101db1|ENSG00000113441 ATG no_data NA [ENST00000231368_5_96986644_CDS_db1#ENST00000395770_5_96986644_CDS_db1#ENST00000395770_5_96979161_aTIS_db1#ENST00000231368_5_96936156_aTIS_db3#ENST00000395770_5_96979161_aTIS_db3	1	2	2	2	1.7	1.7	1.7	117.35	1025	1025	0.00053749	39429	50561000	991400	112730000	6	6				358	14294;16299	True;True	14298;16303	68665;68666;77889;77890;77891;77892	92357;92358;104612;104613;104614;104615	92358;104612
ENST00000513532_5_37370977_aTIS_101db1;ENST00000231498_5_37370977_aTIS_101db1;ENST00000231498_5_37331741_CDS_010db2;ENST00000507675_5_37370977_aTIS_001db3;ENST00000507233_5_37350175_ntr_100db1	ENST00000513532_5_37370977_aTIS_101db1;ENST00000231498_5_37370977_aTIS_101db1;ENST00000231498_5_37331741_CDS_010db2	14;14;8;1;1	14;14;8;1;1	14;14;8;1;1	generic|ENST00000513532_5_37370977_aTIS_101db1|ENSG00000113569 ATG True -1 0 +1 [ENST00000502533_5_37294394_ntr_db1#ENST00000502533_5_37298976_ntr_db1#ENST00000502533_5_37294427_ntr_db1#ENST00000513532_5_37370977_aTIS_db3];generic|ENST00000231498_5_3737097	5	14	14	14	13.6	13.6	13.6	148.09	1327	1327;1391;867;54;108	0	104.9	950370000	17600000	2143300000	46	46				359	1741;3385;10242;11196;11230;11876;12908;15392;16242;16629;19668;20273;25465;28715	True;True;True;True;True;True;True;True;True;True;True;True;True;True	1743;3387;10246;11200;11234;11880;12912;15396;16246;16633;19674;20279;25472;28723	8148;16063;16064;16065;16066;48617;48618;48619;48620;53123;53124;53125;53126;53350;53351;53352;53353;56415;56416;56417;56418;61692;61693;61694;61695;73905;73906;73907;73908;77639;77640;77641;77642;79370;93503;93504;93505;93506;96302;96303;96304;96305;120795;120796;120797;120798;136140;136141;136142	10970;22418;66511;72660;72895;72896;72897;76956;76957;76958;76959;83040;83041;83042;99392;99393;99394;99395;99396;104282;104283;104284;104285;104286;104287;104288;104289;104290;104291;104292;106294;124422;124423;124424;124425;124426;124427;124428;124429;124430;127823;127824;127825;158840;158841;158842;158843;158844;158845;158846;179644	10970;22418;66511;72660;72896;76959;83040;99392;104282;106294;124430;127825;158844;179644
[truncated: 4,036 more rows]

## Sheet: peptides
Supplementary File S14B | Identified peptides of the non-redundant HCT116 methods search
Overview of the MaxQuant peptides.txt output file, reporting all identified peptides.
[truncated: 29,067 more rows]
[truncated: 4 more columns]
