# Supplementary material for: PROTEOFORMER 2.0: Further Developments in the Ribosome Profiling-assisted Proteogenomic Hunt for New Proteoforms
Source: Mol Cell Proteomics. 2019 Apr 30;18(8 Suppl 1):S126–40. doi: 10.1074/mcp.RA118.001218 (PMC6692777; doi:10.1074/mcp.RA118.001218)
Supplement: Supplemental file S15 [file 142014_2_supp_322606_pqrw9m.xlsx]

## Sheet: proteinGroups
Supplementary File S15A | Identified protein groups of the redundant HCT116 methods search
Overview of the MaxQuant proteinGroups.txt output file, reporting all identified protein groups.
Protein IDs	Majority protein IDs	Peptide counts (all)	Peptide counts (razor+unique)	Peptide counts (unique)	Fasta headers	Number of proteins	Peptides	Razor + unique peptides	Unique peptides	Sequence coverage [%]	Unique + razor sequence coverage [%]	Unique sequence coverage [%]	Mol. weight [kDa]	Sequence length	Sequence lengths	Q-value	Score	Intensity	iBAQ	LFQ intensity	MS/MS count	MS/MS count	Only identified by site	Reverse	Potential contaminant	id	Peptide IDs	Peptide is razor	Mod. peptide IDs	Evidence IDs	MS/MS IDs	Best MS/MS
CON__Q9TTE1;CON__A2I7N1;CON__A2I7N0;CON__REFSEQ:XP_001252647;CON__A2I7N3	CON__Q9TTE1;CON__A2I7N1;CON__A2I7N0;CON__REFSEQ:XP_001252647;CON__A2I7N3	2;2;1;1;1	2;2;1;1;1	2;2;1;1;1	;;;;	5	2	2	2	4.1	4.1	4.1	46203	411	411;411;411;417;417	0.0005277	36179	171160000	10068000	413600000	3	3			+	0	17009;20841	True;True	17014;20848	81101;81102;98950;98951;98952;98953	108630;108631;130873	108630;130873
CON__Q3MHN5;CON__ENSEMBL:ENSBTAP00000018229	CON__Q3MHN5;CON__ENSEMBL:ENSBTAP00000018229	1;1	1;1	1;1	;	2	1	1	1	4.6	4.6	4.6	53341	474	474;475	0.0005481	42127	12446000	497850	28360000	2	2			+	1	27067	TRUE	27075	128572;128573;128574;128575	169995;169996	169995
CON__ENSEMBL:ENSBTAP00000024146	CON__ENSEMBL:ENSBTAP00000024146	4	4	4		1	4	4	4	4.9	4.9	4.9	164.34	1477	1477	0.0010373	3397	37247000	496630	73027000	4	4			+	2	8315;9533;11496;25887	True;True;True;True	8320;9538;11501;25894	39487;39488;45432;45433;54619;54620;54621;54622;122880;122881	54549;61878;74583;162058	54549;61878;74583;162058
CON__ENSEMBL:ENSBTAP00000032840	CON__ENSEMBL:ENSBTAP00000032840	2	2	2		1	2	2	2	4.7	4.7	4.7	92273	825	825	0.0034347	26664	8792000	175840	23899000	2	2			+	3	1778;7079	True;True	1781;7083	8327;8328;8329;33368;33369	11232;46221	11232;46221
CON__P00761	CON__P00761	7	7	7		1	7	7	7	35.5	35.5	35.5	24409	231	231	0	287.98	33474000000	3043100000	77170000000	87	87			+	4	1937;10221;10222;14394;16835;23122;25442	True;True;True;True;True;True;True	1940;10226;10227;14399;16840;23129;25449	9062;9063;9064;9065;48604;48605;48606;48607;48608;48609;48610;48611;48612;48613;48614;69170;69171;69172;69173;69174;69175;69176;69177;80364;80365;80366;80367;109586;109587;109588;120694;120695;120696;120697;120698;120699;120700;120701	12265;12266;66464;66465;66466;66467;66468;66469;66470;66471;66472;66473;66474;66475;66476;66477;66478;66479;66480;93115;93116;93117;93118;93119;93120;93121;93122;93123;93124;93125;93126;93127;93128;93129;93130;93131;93132;93133;107653;107654;107655;107656;107657;107658;107659;107660;107661;107662;107663;107664;107665;107666;107667;107668;107669;143665;143666;143667;143668;143669;143670;143671;143…	12265;66470;66479;93119;107666;143667;158819
ENST00000397797_16_176930_aTIS_101db1;ENST00000251595_16_172913_aTIS_101db1;CON__P01966	ENST00000397797_16_176930_aTIS_101db1;ENST00000251595_16_172913_aTIS_101db1;CON__P01966	1;1;1	1;1;1	1;1;1	generic|ENST00000397797_16_176930_aTIS_101db1|ENSG00000206172 ATG no_data NA [ENST00000397806_16_173126_aTIS_db3];generic|ENST00000251595_16_172913_aTIS_101db1|ENSG00000188536 ATG True 0 -1 [ENST00000320868_16_176717_aTIS_db3];	3	1	1	1	8.2	8.2	8.2	11948	110	110;142;142	0.0017843	31888	35269000	5878200	80275000	2	2			+	5	17723	TRUE	17727	84265;84266;84267;84268	112773;112774;112775;112776	112773
ENST00000167586_17_41586834_aTIS_100db1;CON__P02533;ENST00000301653_17_41612688_aTIS_100db1;CON__P08779	ENST00000167586_17_41586834_aTIS_100db1;CON__P02533;ENST00000301653_17_41612688_aTIS_100db1;CON__P08779	7;7;6;6	1;1;1;1	1;1;1;1	generic|ENST00000167586_17_41586834_aTIS_100db1|ENSG00000186847 ATG no_data NA;;generic|ENST00000301653_17_41612688_aTIS_100db1|ENSG00000186832 ATG no_data NA;	4	7	1	1	12.1	2.3	2.3	51561	472	472;472;473;473	0.00052151	34656	11011000	379680	11011000	1	1			+	6	11252;13508;13808;14091;18160;21565;26357	True;False;False;False;False;False;False	11257;13513;13813;14096;18166;21572;26364	53512;64932;64933;64934;64935;66347;66348;66349;67761;67762;67763;67764;86349;86350;86351;86352;86353;86354;86355;86356;86357;102444;102445;102446;102447;102448;102449;102450;125234;125235;125236;125237	73126;87138;87139;87140;87141;87142;87143;89098;89099;89100;89101;91030;91031;91032;91033;91034;91035;91036;115284;115285;115286;115287;115288;115289;115290;115291;115292;115293;115294;134609;134610;134611;134612;134613;134614;165148;165149;165150;165151;165152;165153;165154;165155;165156;165157	73126;87138;89098;91032;115289;134614;165148
CON__P02769;CON__P02768-1	CON__P02769	30;3	30;3	30;3		2	30	30	30	49.9	49.9	49.9	69293	607	607;609	0	323.31	17465000000	436620000	39004000000	317	317			+	7	514;2772;3499;5442;7531;8901;9003;9045;13094;13380;13878;14301;14408;15027;15119;15120;16806;17410;20212;20369;20806;20809;21219;22170;22573;22574;25088;27057;28446;28670	True;True;True;True;True;True;True;True;True;True;True;True;True;True;True;True;True;True;True;True;True;True;True;True;True;True;True;True;True;True	517;2775;3502;5445;7535;8906;9008;9050;13099;13385;13883;14306;14413;15032;15124;15125;16811;17415;20219;20376;20813;20816;21226;22178;22581;22582;25095;27065;28454;28678	2410;2411;2412;2413;2414;2415;2416;2417;13020;13021;13022;13023;13024;13025;13026;13027;13028;16623;16624;16625;25388;25389;25390;25391;25392;25393;25394;25395;35673;35674;35675;35676;42427;42428;42429;42430;42431;42432;42433;42434;42435;42908;42909;42910;42911;42912;42913;42914;42915;43103;43104;43105;43106;43107;43108;43109;43110;62880;62881;62882;62883;62884;62885;62886;62887;64276;64277;64278…	3536;3537;3538;3539;3540;17906;17907;17908;17909;17910;17911;17912;17913;17914;17915;17916;17917;17918;17919;17920;17921;17922;17923;17924;17925;17926;17927;23256;34896;34897;34898;34899;34900;34901;34902;34903;34904;34905;34906;34907;34908;34909;34910;34911;49531;49532;49533;49534;49535;49536;58045;58046;58047;58048;58049;58050;58051;58052;58053;58054;58614;58615;58616;58617;58618;58619;58832;58…	3536;17922;23256;34904;49533;58045;58617;58835;84786;86322;89634;92475;93247;97225;97757;97766;107514;111027;127677;128375;130719;130759;132876;138039;140422;140425;156588;169915;178124;179511
CON__P02777	CON__P02777	1	1	1		1	1	1	1	10.4	10.4	10.4	24241	230	230	0.00029274	52285	36383000	5197500	83594000	1	1			+	8	8689	TRUE	8694	41339;41340;41341	56784	56784
ENST00000252244_12_52680348_aTIS_100db1;CON__P04264;CON__ENSEMBL:ENSBTAP00000038253	ENST00000252244_12_52680348_aTIS_100db1;CON__P04264	21;21;4	19;19;3	14;14;2	generic|ENST00000252244_12_52680348_aTIS_100db1|ENSG00000167768 ATG no_data NA;	3	21	19	14	26.9	25.3	17.2	66038	644	644;644;606	0	248.46	2394300000	77235000	3547000000	126	126			+	9	3638;5544;9651;13652;15913;15914;16618;18714;18715;18735;22338;22485;22635;22636;22729;24007;24008;24546;27896;28231;28239	True;True;True;True;True;True;True;True;True;False;True;True;True;True;True;True;True;True;True;False;True	3641;5547;9656;13657;15918;15919;16623;18721;18722;18742;22346;22493;22643;22644;22737;24014;24015;24553;27904;28239;28247	17240;25881;25882;25883;25884;45973;45974;45975;45976;65582;65583;65584;65585;65586;65587;65588;65589;65590;65591;65592;65593;65594;65595;65596;65597;65598;65599;65600;65601;65602;65603;65604;65605;65606;65607;65608;65609;65610;65611;65612;65613;65614;65615;65616;65617;65618;65619;76257;76258;76259;76260;79392;79393;79394;79395;79396;79397;79398;79399;88957;88958;88959;89058;89059;89060;89061;890…	24078;35531;35532;35533;35534;35535;35536;35537;35538;35539;35540;35541;35542;62609;87971;87972;87973;87974;87975;87976;87977;87978;87979;87980;87981;87982;87983;87984;87985;87986;87987;87988;87989;87990;87991;87992;87993;87994;87995;87996;87997;87998;87999;88000;88001;88002;88003;88004;88005;88006;88007;88008;88009;88010;88011;88012;88013;88014;88015;88016;88017;88018;88019;88020;88021;88022;880…	24078;35532;62609;88033;102459;102461;106341;118660;118665;118787;138967;139876;140749;140755;141336;150027;150038;153554;175001;176778;176824
CON__P05784;ENST00000549078_12_52952173_ntr_100db1;ENST00000422599_20_49956971_ntr_100db1;ENST00000548986_12_104977266_ntr_100db1;ENST00000396959_3_12788264_ntr_100db1;ENST00000396959_3_12788372_ntr_100db1;ENST00000396959_3_12788531_ntr_100db1;ENST00000453838_1_182959730_ntr_100db1;ENST00000251646_17_41369750_aTIS_100db1;CON__Q14525;ENST00000251645_17_41397539_aTIS_100db1;CON__Q9UE12;CON__Q15323;…	CON__P05784	12;3;2;2;1;1;1;1;1;1;1;1;1;1;1;1;1;1;1;1;1;1	2;0;0;0;0;0;0;0;0;0;0;0;0;0;0;0;0;0;0;0;0;0	2;0;0;0;0;0;0;0;0;0;0;0;0;0;0;0;0;0;0;0;0;0		22	12	2	2	28.1	10.2	10.2	47538	423	423;57;91;154;84;120;173;218;404;404;416;416;416;416;425;453;456;464;471;476;486;525	0	26915	4840900000	186190000	5177600000	42	42			+	10	11063;11064;11501;13508;14003;16424;16425;19754;26267;26302;27234;28500	False;False;False;False;False;False;False;False;False;False;True;True	11068;11069;11506;13513;14008;16429;16430;19761;26274;26309;27242;28508	52569;52570;52571;52572;52573;52574;52575;52576;54637;54638;54639;54640;64932;64933;64934;64935;67417;67418;67419;78460;78461;78462;78463;78464;78465;78466;78467;78468;78469;78470;78471;78472;78473;78474;78475;78476;78477;78478;78479;93930;93931;93932;93933;93934;124759;124760;124761;124762;124763;124764;124765;124766;124767;124768;124769;124770;124771;124772;124773;124774;124775;124776;124777;12…	71910;71911;71912;71913;71914;71915;71916;71917;71918;71919;71920;74605;74606;74607;74608;74609;74610;74611;74612;74613;74614;74615;74616;74617;74618;74619;74620;87138;87139;87140;87141;87142;87143;90675;90676;90677;90678;90679;90680;90681;105342;105343;105344;105345;105346;105347;105348;105349;105350;105351;105352;105353;105354;105355;105356;105357;105358;105359;105360;105361;105362;105363;10536…	71910;71917;74618;87138;90675;105368;105376;125018;164512;164804;170812;178434
ENST00000293308_12_52904981_aTIS_101db1;CON__P05787;ENST00000552150_12_52926449_aTIS_101db1;ENST00000547031_12_52901200_ntr_010db2;ENST00000547031_12_52901206_ntr_100db1;ENST00000547031_12_52901167_ntr_100db1;CON__H-INV:HIT000292931;ENST00000546583_12_52899906_ntr_100db1;ENST00000550170_12_52899828_ntr_100db1;ENST00000552150_12_52899837_CDS_100db1;ENST00000547031_12_52899906_ntr_100db1;ENST000005…	ENST00000293308_12_52904981_aTIS_101db1;CON__P05787;ENST00000552150_12_52926449_aTIS_101db1;ENST00000547031_12_52901200_ntr_010db2;ENST00000547031_12_52901206_ntr_100db1;ENST00000547031_12_52901167_ntr_100db1	53;53;53;31;31;27;23;20;18;18;15;15;13;13;12;10;7;7;6;6;6;6;6;6;6;5;5;5;5;5;5;5;4;4;4;4;4;4;3;3;3;3;3;3;3;3;3;3;3;3;3;3;2;2;2;2;2;2;2;2;2;2;2;2;2;2;2;2;2;2;2;2;2;2;2;2;2;2;2;2;2;2;2;2;2;2;2;2;1;1;1;1;1;1;1;1;1;1;1;1;1;1;1;1;1;1;1;1;1;1;1;1;1;1;1	53;53;53;31;31;27;23;20;18;18;15;15;13;13;12;10;7;7;6;6;6;6;6;6;6;5;5;5;5;5;5;5;4;4;4;4;4;4;3;3;3;3;3;3;3;3;3;3;3;3;3;3;2;2;2;2;2;2;2;2;2;2;2;2;2;2;2;2;2;2;2;2;2;2;2;2;2;2;2;2;2;2;2;2;2;2;2;2;1;1;1;1;1;1;1;1;1;1;1;1;1;1;1;1;1;1;1;1;1;1;1;1;1;1;1	41;41;41;25;25;21;19;15;13;13;10;11;8;8;6;7;5;3;4;4;6;0;0;0;0;3;3;3;3;0;0;0;4;4;0;2;0;2;3;3;1;3;0;0;0;0;0;0;0;0;0;2;2;0;2;0;0;0;0;2;2;2;2;2;2;2;0;0;1;2;0;2;0;0;2;0;0;0;0;0;0;0;0;0;0;0;0;0;1;1;1;1;1;1;1;1;1;1;0;1;0;0;0;0;0;0;0;0;0;0;0;0;0;0;0	generic|ENST00000293308_12_52904981_aTIS_101db1|ENSG00000170421 ATG True -1 0 +1;;generic|ENST00000552150_12_52926449_aTIS_101db1|ENSG00000170421 ATG False -1 0;generic|ENST00000547031_12_52901200_ntr_010db2|ENSG00000170421 AAG NA NA;generic|ENST0000054703	115	53	53	41	75.6	75.6	67.5	53704	483	483;483;511;241;243;230;443;200;174;177;142;194;116;119;270;499;68;272;99;108;126;551;551;590;590;51;117;230;243;600;600;600;23;84;102;200;707;1649;41;90;106;213;431;431;432;438;466;472;505;520;594;1239;19;21;21;26;42;44;49;59;63;65;67;72;88;93;98;101;110;113;124;140;186;193;196;228;422;452;452;470;470;523;523;529;529;540;540;543;20;22;26;42;71;84;84;89;89;156;226;254;410;479;484;486;486;493;493;…	0	323.31	50587000000	1744400000	114640000000	491	491			+	11	415;416;2074;2175;2176;2177;2928;3530;3531;4869;4968;4969;5543;6615;6854;11250;12612;12613;13650;13651;14004;14043;14105;15094;15095;15327;15328;16316;16317;16674;17351;18735;20062;20151;20182;21404;21481;21482;22489;22490;22812;22813;23049;23050;23522;23764;23765;24239;24397;25611;28062;28231;28240	True;True;True;True;True;True;True;True;True;True;True;True;True;True;True;True;True;True;True;True;True;True;True;True;True;True;True;True;True;True;True;True;True;True;True;True;True;True;True;True;True;True;True;True;True;True;True;True;True;True;True;True;True	418;419;2077;2178;2179;2180;2931;3533;3534;4872;4971;4972;5546;6618;6858;11255;12617;12618;13655;13656;14009;14048;14110;15099;15100;15332;15333;16321;16322;16679;17356;18742;20069;20158;20189;21411;21488;21489;22497;22498;22820;22821;23057;23058;23529;23771;23772;24246;24404;25618;28070;28239;28248	1935;1936;1937;1938;1939;1940;1941;1942;1943;1944;9779;9780;9781;9782;10252;10253;10254;10255;10256;10257;10258;10259;10260;10261;10262;10263;10264;10265;10266;10267;10268;10269;10270;10271;10272;10273;10274;10275;10276;10277;13700;13701;13702;16769;16770;16771;16772;22627;22628;22629;22630;22631;22632;22633;22634;23090;23091;23092;23093;23094;23095;23096;23097;23098;23099;23100;23101;23102;25877…	2902;2903;2904;2905;2906;2907;2908;2909;2910;2911;2912;2913;2914;13301;13302;13303;13304;13305;13306;13307;13308;13309;13310;14099;14100;14101;14102;14103;14104;14105;14106;14107;14108;14109;14110;14111;14112;14113;14114;14115;14116;14117;14118;14119;14120;14121;14122;14123;14124;14125;14126;14127;14128;14129;14130;14131;14132;14133;14134;14135;14136;14137;14138;14139;14140;14141;14142;14143;1414…	2908;2910;13303;14104;14162;14183;19018;23435;23436;30868;31533;31548;35526;43018;44780;73120;81477;81478;87935;87938;90682;90803;91120;97604;97610;99129;99132;104794;104802;106693;110691;118787;126711;127371;127506;133929;134180;134183;139919;139934;141839;141852;143231;143234;146019;147839;147857;151520;152462;159831;175880;176778;176832
CON__P08727;ENST00000468880_17_41524992_ntr_100db1;CON__P19001;ENST00000468880_17_41524884_ntr_100db1;CON__Q9QWL7;CON__A2A4G1;ENST00000471565_17_41524492_ntr_100db1;ENST00000471565_17_41524516_ntr_100db1;ENST00000311208_17_41624509_aTIS_100db1;CON__Q04695;ENST00000540235_17_41624304_aTIS_100db1;CON__Q6IFX2;ENST00000468880_17_41523901_ntr_100db1;ENST00000393974_17_41518415_aTIS_101db1;CON__Q9Z2K1;…	CON__P08727	39;14;11;9;8;8;7;7;6;6;5;5;3;3;2;2;2;2;1;1;1;1;1;1;1;1;1;1;1;1	1;0;0;0;0;0;0;0;0;0;0;0;0;0;0;0;0;0;0;0;0;0;0;0;0;0;0;0;0;0	1;0;0;0;0;0;0;0;0;0;0;0;0;0;0;0;0;0;0;0;0;0;0;0;0;0;0;0;0;0		30	39	1	1	86	7.5	7.5	44091	400	400;166;403;130;433;456;100;108;432;432;349;452;52;291;469;474;494;494;46;93;132;147;150;233;240;295;295;424;424;431	0	33858	55316000	1784400	127030000	4	4			+	12	146;147;1282;1920;2766;3102;3642;3643;4752;5182;5183;5184;5257;6255;10433;11058;11501;11841;12813;13508;13808;14091;17002;18160;18541;20354;21500;21565;21933;22591;23045;23046;23067;23708;23709;23742;24198;24421;26357	False;False;False;False;False;False;False;False;False;False;False;False;False;True;False;False;False;False;False;False;False;False;False;False;False;False;False;False;False;False;False;False;False;False;False;False;False;False;False	147;148;1285;1923;2769;3105;3645;3646;4755;5185;5186;5187;5260;6258;10438;11063;11506;11846;12818;13513;13813;14096;17007;18166;18548;20361;21507;21572;21941;22599;23053;23054;23074;23715;23716;23749;24205;24428;26364	666;667;668;669;670;671;672;6100;6101;8992;8993;8994;12999;13000;13001;13002;14455;14456;14457;14458;14459;14460;14461;14462;17257;17258;17259;17260;17261;17262;17263;17264;17265;17266;17267;17268;17269;17270;17271;17272;22134;22135;22136;22137;22138;22139;22140;22141;24069;24070;24071;24072;24073;24074;24075;24076;24077;24078;24079;24080;24081;24082;24083;24084;24085;24086;24087;24088;24089;2409…	957;958;959;960;961;962;963;964;965;966;8206;12164;12165;17880;17881;17882;17883;17884;17885;17886;17887;17888;17889;17890;19962;19963;19964;19965;19966;19967;19968;19969;24092;24093;24094;24095;24096;24097;24098;24099;24100;24101;24102;24103;24104;24105;24106;24107;24108;24109;24110;24111;24112;24113;24114;24115;24116;24117;24118;24119;24120;24121;24122;30282;30283;30284;30285;30286;30287;30288;…	959;963;8206;12165;17880;19965;24100;24118;30288;33176;33245;33246;33737;40813;67891;71895;74618;76852;82459;87138;89098;91032;108601;115289;117772;128301;134245;134614;136567;140494;143212;143219;143309;147547;147568;147740;151299;152610;165148
ENST00000331817_12_52233297_aTIS_101db1;CON__Q3KNV1;CON__P08729;CON__Q9DCV7;ENST00000331817_12_52241517_CDS_100db1;ENST00000354310_12_52601452_aTIS_100db1;ENST00000293745_12_52601452_aTIS_100db1;CON__Q14CN4-1;CON__Q6IME9	ENST00000331817_12_52233297_aTIS_101db1;CON__Q3KNV1;CON__P08729;CON__Q9DCV7	16;16;16;9;6;3;3;3;3	8;8;8;1;2;1;1;1;1	8;8;8;1;2;1;1;1;1	generic|ENST00000331817_12_52233297_aTIS_101db1|ENSG00000135480 ATG False 0;;;	9	16	8	8	29.4	20.7	20.7	51385	469	469;469;469;457;223;469;511;511;520	0	87152	1142500000	39397000	2521000000	57	57			+	13	1187;4833;4968;4969;5543;12612;13650;13651;15327;16086;16825;19504;21789;22484;23553;24397	True;True;False;False;False;False;False;False;False;True;True;True;True;True;True;False	1190;4836;4971;4972;5546;12617;13655;13656;15332;16091;16830;19511;21796;22492;23560;24404	5682;5683;5684;5685;5686;5687;5688;22464;22465;22466;22467;23090;23091;23092;23093;23094;23095;23096;23097;23098;23099;23100;23101;23102;25877;25878;25879;25880;60265;65559;65560;65561;65562;65563;65564;65565;65566;65567;65568;65569;65570;65571;65572;65573;65574;65575;65576;65577;65578;65579;65580;65581;73657;73658;73659;73660;77028;77029;77030;77031;80314;80315;80316;80317;80318;80319;80320;8032…	7736;7737;7738;7739;30644;30645;30646;30647;30648;30649;30650;31515;31516;31517;31518;31519;31520;31521;31522;31523;31524;31525;31526;31527;31528;31529;31530;31531;31532;31533;31534;31535;31536;31537;31538;31539;31540;31541;31542;31543;31544;31545;31546;31547;31548;35525;35526;35527;35528;35529;35530;81477;87935;87936;87937;87938;87939;87940;87941;87942;87943;87944;87945;87946;87947;87948;87949;8…	7739;30645;31533;31548;35526;81477;87935;87938;99129;103502;107589;123708;135918;139873;146199;152462
CON__P08730-1	CON__P08730-1	6	1	1		1	6	1	1	12.4	2.7	2.7	47754	437	437	0	99629	42343000	1568300	115100000	2	2			+	14	1281;13508;13808;14091;21500;24421	True;False;False;False;False;False	1284;13513;13813;14096;21507;24428	6098;6099;64932;64933;64934;64935;66347;66348;66349;67761;67762;67763;67764;102116;102117;102118;102119;102120;102121;102122;102123;115985;115986;115987;115988;115989;115990;115991;115992;115993;115994;115995;115996;115997;115998;115999;116000;116001;116002;116003;116004;116005;116006;116007;116008;116009;116010;116011;116012;116013;116014	8204;8205;87138;87139;87140;87141;87142;87143;89098;89099;89100;89101;91030;91031;91032;91033;91034;91035;91036;134239;134240;134241;134242;134243;134244;134245;134246;134247;152607;152608;152609;152610;152611;152612;152613;152614;152615;152616;152617;152618;152619;152620;152621;152622;152623;152624;152625;152626;152627;152628;152629;152630;152631;152632;152633;152634;152635;152636;152637;152638;…	8204;87138;89098;91032;134245;152610
CON__P12763	CON__P12763	9	9	9		1	9	9	9	42.6	42.6	42.6	38418	359	359	0	101.3	3342700000	238770000	7545500000	182	182			+	15	1980;2744;4837;9181;9196;19798;20305;24660;27584	True;True;True;True;True;True;True;True;True	1983;2747;4840;9186;9201;19805;20312;24667;27592	9256;9257;9258;9259;9260;9261;9262;9263;9264;9265;9266;9267;9268;9269;9270;9271;9272;9273;9274;9275;9276;9277;9278;9279;9280;9281;9282;9283;9284;9285;9286;9287;9288;9289;9290;9291;9292;9293;9294;9295;9296;9297;9298;9299;12900;12901;12902;12903;22474;22475;22476;22477;43745;43746;43747;43748;43749;43750;43751;43810;43811;43812;43813;94142;94143;94144;94145;96495;96496;96497;96498;96499;96500;96501…	12542;12543;12544;12545;12546;12547;12548;12549;12550;12551;12552;12553;12554;12555;12556;12557;12558;12559;12560;12561;12562;12563;12564;12565;12566;12567;12568;12569;12570;12571;12572;12573;12574;12575;12576;12577;12578;12579;12580;12581;12582;12583;12584;12585;12586;12587;12588;12589;12590;12591;12592;12593;12594;12595;12596;12597;12598;12599;12600;12601;12602;12603;12604;12605;12606;12607;126…	12637;17769;30661;59630;59715;125246;128084;154153;173112
ENST00000269576_17_40822585_aTIS_100db1;CON__P13645;CON__P02535-1	ENST00000269576_17_40822585_aTIS_100db1;CON__P13645	13;13;2	11;11;1	11;11;1	generic|ENST00000269576_17_40822585_aTIS_100db1|ENSG00000186395 ATG False -1;	3	13	11	11	28.4	25.7	25.7	58826	584	584;593;570	0	133.22	499140000	19198000	730440000	31	31			+	16	373;374;7948;11082;13508;13808;14078;15194;22059;23044;24053;26358;28206	True;True;True;True;False;False;True;True;True;True;True;True;True	376;377;7953;11087;13513;13813;14083;15199;22067;23052;24060;26365;28214	1751;1752;1753;1754;1755;1756;1757;1758;1759;1760;1761;1762;1763;1764;1765;1766;1767;37683;52659;64932;64933;64934;64935;66347;66348;66349;67700;73087;104731;104732;109235;114286;114287;114288;114289;125238;125239;125240;125241;133763;133764	2662;2663;2664;2665;2666;2667;2668;2669;2670;2671;2672;2673;52065;72018;87138;87139;87140;87141;87142;87143;89098;89099;89100;89101;90962;98273;137433;143209;150340;150341;150342;150343;150344;150345;150346;165158;165159;165160;165161;165162;176653;176654	2663;2669;52065;72018;87138;89098;90962;98273;137433;143209;150340;165158;176654
CON__P15497	CON__P15497	2	2	2		1	2	2	2	10.2	10.2	10.2	30276	265	265	0	13623	90182000	5304900	193940000	14	14			+	17	15278;27300	True;True	15283;27308	73453;73454;73455;73456;129637;129638;129639;129640	98803;98804;98805;98806;98807;98808;98809;98810;98811;171201;171202;171203;171204;171205	98804;171204
CON__P34955	CON__P34955	9	9	9		1	9	9	9	20	20	20	46103	416	416	0	76303	933140000	44435000	2078700000	47	47			+	18	7633;13448;17135;17136;18934;22899;23394;26379;28187	True;True;True;True;True;True;True;True;True	7638;13453;17140;17141;18941;22907;23401;26386;28195	36193;36194;36195;64591;64592;64593;64594;81650;81651;81652;81653;81654;81655;81656;81657;81658;81659;81660;90029;90030;90031;90032;90033;90034;108608;108609;108610;110772;110773;110774;110775;125340;125341;125342;125343;133673;133674;133675;133676;133677;133678;133679;133680	50238;86694;86695;86696;109333;109334;109335;109336;109337;120039;120040;120041;120042;120043;142378;145213;145214;145215;145216;145217;145218;145219;145220;145221;145222;145223;165321;165322;165323;165324;165325;165326;165327;165328;165329;165330;165331;165332;176546;176547;176548;176549;176550;176551;176552;176553;176554;176555;176556	50238;86696;109333;109336;120040;142378;145214;165330;176556
ENST00000246662_17_41571992_aTIS_100db1;CON__P35527;ENST00000588431_17_41570163_aTIS_100db1	ENST00000246662_17_41571992_aTIS_100db1;CON__P35527;ENST00000588431_17_41570163_aTIS_100db1	5;5;4	5;5;4	5;5;4	generic|ENST00000246662_17_41571992_aTIS_100db1|ENSG00000171403 ATG no_data NA;;generic|ENST00000588431_17_41570163_aTIS_100db1|ENSG00000171403 ATG no_data NA	3	5	5	5	13.2	13.2	13.2	62064	623	623;623;390	0	14227	151920000	5843200	290590000	10	10			+	19	6063;8598;10273;21832;28203	True;True;True;True;True	6066;8603;10278;21839;28211	28555;28556;28557;40916;40917;40918;40919;48879;48880;48881;103691;133751;133752;133753;133754	39427;56323;66900;136111;176642;176643;176644;176645;176646;176647	39427;56323;66900;136111;176642
ENST00000309680_12_52652142_aTIS_100db1;CON__P35908	ENST00000309680_12_52652142_aTIS_100db1;CON__P35908	12;12	6;6	5;5	generic|ENST00000309680_12_52652142_aTIS_100db1|ENSG00000172867 ATG no_data NA;	2	12	6	5	17.4	10.8	8.9	65432	639	639;645	0	83253	215210000	5380400	374150000	10	10			+	20	4968;4969;5544;8551;9651;15694;18716;18717;23283;24397;25538;28231	False;False;False;True;False;True;True;True;True;False;True;False	4971;4972;5547;8556;9656;15699;18723;18724;23290;24404;25545;28239	23090;23091;23092;23093;23094;23095;23096;23097;23098;23099;23100;23101;23102;25881;25882;25883;25884;40705;40706;40707;40708;45973;45974;45975;45976;75275;88960;88961;88962;88963;88964;88965;88966;110280;110281;115872;115873;115874;115875;115876;115877;121142;121143;121144;121145;133873;133874;133875;133876	31515;31516;31517;31518;31519;31520;31521;31522;31523;31524;31525;31526;31527;31528;31529;31530;31531;31532;31533;31534;31535;31536;31537;31538;31539;31540;31541;31542;31543;31544;31545;31546;31547;31548;35531;35532;35533;35534;35535;35536;35537;35538;35539;35540;35541;35542;56082;62609;101204;118666;118667;118668;118669;144573;144574;144575;152461;152462;152463;159468;159469;176776;176777;176778	31533;31548;35532;56082;62609;101204;118667;118668;144574;152462;159468;176778
CON__P41361	CON__P41361	2	2	2		1	2	2	2	11.4	11.4	11.4	52347	465	465	0	12.11	33998000	1096700	80906000	3	3			+	21	25296;25630	True;True	25303;25637	120016;120017;120018;120019;121510	157894;157895;159900	157894;159900
CON__P81644	CON__P81644	1	1	1		1	1	1	1	16	16	16	11202	100	100	0.0002886	50247	16510000	3302100	39601000	10	10			+	22	812	TRUE	815	3808;3809;3810;3811	5382;5383;5384;5385;5386;5387;5388;5389;5390;5391	5389
CON__Q29443;CON__Q0IIK2	CON__Q29443;CON__Q0IIK2	11;11	11;11	11;11	;	2	11	11	11	24.1	24.1	24.1	75829	685	685;704	0	57625	1606600000	37362000	3587700000	47	47			+	23	1080;3118;3836;4649;8034;8324;9161;13002;23595;25040;27882	True;True;True;True;True;True;True;True;True;True;True	1083;3121;3839;4652;8039;8329;9166;13007;23602;25047;27890	5149;5150;5151;14539;14540;14541;14542;14543;14544;14545;14546;14547;14548;14549;14550;14551;18135;18136;18137;21692;21693;21694;21695;38043;38044;38045;38046;39523;39524;39525;39526;43661;43662;43663;62413;62414;62415;62416;62417;62418;62419;62420;111705;111706;111707;111708;118833;118834;118835;118836;118837;118838;132366;132367;132368;132369	7116;20071;20072;20073;20074;20075;20076;20077;25223;25224;25225;29726;29727;52528;54644;54645;54646;54647;59542;84085;84086;84087;84088;84089;84090;84091;84092;146610;146611;146612;146613;146614;146615;146616;146617;156319;156320;156321;156322;156323;156324;156325;156326;156327;156328;156329;156330;174940;174941;174942	7116;20075;25223;29727;52528;54646;59542;84089;146617;156320;174941
CON__Q3SX09	CON__Q3SX09	1	1	1		1	1	1	1	6	6	6	22.06	201	201	0.0032099	27341	232990000	23299000	552890000	1	1			+	24	27714	TRUE	27722	131621;131622;131623;131624	174020	174020
CON__Q3SZ57	CON__Q3SZ57	1	1	1		1	1	1	1	1.3	1.3	1.3	68587	610	610	0.0082044	21519	55345000	1537400	117940000	8	8			+	25	13841	TRUE	13846	66523;66524;66525;66526	89413;89414;89415;89416;89417;89418;89419;89420	89414
CON__Q3ZBD7	CON__Q3ZBD7	5	1	1		1	5	1	1	15.4	4.8	4.8	62.87	557	557	0	13468	254320000	9419200	522530000	14	14			+	26	2537;10494;12297;25673;26237	False;False;True;False;False	2540;10499;12302;25680;26244	11971;11972;11973;11974;49962;49963;49964;49965;49966;49967;58612;58613;58614;58615;58616;58617;58618;58619;58620;58621;121729;121730;121731;121732;121733;121734;121735;121736;121737;121738;121739;121740;124602;124603;124604;124605;124606;124607	16482;16483;16484;16485;16486;16487;16488;16489;16490;16491;16492;16493;16494;68325;68326;68327;68328;68329;68330;68331;68332;68333;68334;68335;68336;68337;68338;68339;68340;68341;68342;68343;68344;68345;68346;68347;68348;68349;79584;79585;79586;79587;79588;79589;79590;79591;79592;79593;79594;79595;79596;79597;160352;160353;160354;160355;160356;160357;160358;160359;160360;160361;160362;160363;160…	16486;68325;79595;160379;164318
CON__Q3ZBS7	CON__Q3ZBS7	2	2	2		1	2	2	2	3.3	3.3	3.3	54099	484	484	0.0088413	20987	69952000	4114800	163440000	4	4			+	27	2594;19384	True;True	2597;19391	12230;12231;12232;12233;92271;92272;92273	16810;16811;123000;123001	16811;123001
ENST00000000233_7_127589130_CDS_100db1;ENST00000463733_7_127590132_ntr_100db1	ENST00000000233_7_127589130_CDS_100db1;ENST00000463733_7_127590132_ntr_100db1	5;3	3;2	3;2	generic|ENST00000000233_7_127589130_CDS_100db1|ENSG00000004059 TTG NA +1 0 -1;generic|ENST00000463733_7_127590132_ntr_100db1|ENSG00000004059 AAG NA +1 0	2	5	3	3	49.3	35.2	35.2	16364	142	142;72	0	19427	258780000	28753000	566000000	19	19				28	2813;9320;17978;19807;27129	False;False;True;True;True	2816;9325;17984;19814;27137	13187;44413;44414;44415;44416;44417;44418;44419;44420;44421;44422;44423;44424;44425;44426;85529;85530;85531;85532;85533;85534;85535;94186;94187;94188;94189;128858	18223;18224;18225;18226;18227;60540;60541;60542;60543;60544;60545;60546;60547;60548;60549;60550;60551;60552;60553;60554;60555;60556;60557;60558;60559;60560;60561;60562;60563;60564;60565;114316;114317;114318;114319;114320;114321;114322;114323;114324;114325;114326;114327;114328;125302;125303;125304;125305;125306;170366	18226;60543;114327;125303;170366
ENST00000000412_12_8943418_CDS_100db1;ENST00000000412_12_8943896_CDS_100db1;ENST00000000412_12_8946404_aTIS_111db1;ENST00000543704_12_8942424_CDS_100db1;ENST00000536844_12_8943896_CDS_100db1;ENST00000536844_12_8946260_CDS_100db1;ENST00000536844_12_8946404_aTIS_101db1	ENST00000000412_12_8943418_CDS_100db1;ENST00000000412_12_8943896_CDS_100db1;ENST00000000412_12_8946404_aTIS_111db1;ENST00000543704_12_8942424_CDS_100db1;ENST00000536844_12_8943896_CDS_100db1;ENST00000536844_12_8946260_CDS_100db1;ENST00000536844_12_8946404_aTIS_101db1	2;2;2;1;1;1;1	2;2;2;1;1;1;1	2;2;2;1;1;1;1	generic|ENST00000000412_12_8943418_CDS_100db1|ENSG00000003056 ATC NA -1 0;generic|ENST00000000412_12_8943896_CDS_100db1|ENSG00000003056 CTG NA -1 0;generic|ENST00000000412_12_8946404_aTIS_111db1|ENSG00000003056 ATG True -1 0;generic|ENST00000543704_12_8942	7	2	2	2	39.1	39.1	39.1	96299	87	87;158;277;43;72;143;191	0	99848	163000000	32600000	404400000	6	6				29	7561;19343	True;True	7566;19350	35808;35809;35810;35811;92091;92092;92093;92094	49687;49688;49689;49690;49691;122792	49691;122792
ENST00000001008_12_2795158_CDS_100db1;ENST00000001008_12_2795140_aTIS_101db1;ENST00000001008_12_2797758_CDS_010db2;ENST00000610931_9_66745821_ntr_100db1;ENST00000598909_9_39631154_ntr_100db1	ENST00000001008_12_2795158_CDS_100db1;ENST00000001008_12_2795140_aTIS_101db1;ENST00000001008_12_2797758_CDS_010db2	28;28;21;3;3	28;28;21;3;3	28;28;21;3;3	generic|ENST00000001008_12_2795158_CDS_100db1|ENSG00000004478 AAG NA +1 0;generic|ENST00000001008_12_2795140_aTIS_101db1|ENSG00000004478 ATG True +1 0 -1;generic|ENST00000001008_12_2797758_CDS_010db2|ENSG00000004478 ATA NA NA	5	28	28	28	61.1	61.1	61.1	51114	453	453;459;366;76;76	0	253.1	8201100000	273370000	18178000000	215	215				30	419;2666;3093;5045;5082;5894;5895;5990;5991;6583;6603;6604;6608;10885;10886;12758;13784;16324;17456;17679;19741;20705;24750;25802;25803;25846;26633;28527	True;True;True;True;True;True;True;True;True;True;True;True;True;True;True;True;True;True;True;True;True;True;True;True;True;True;True;True	422;2669;3096;5048;5085;5897;5898;5993;5994;6586;6606;6607;6611;10890;10891;12763;13789;16329;17461;17683;19748;20712;24757;25809;25810;25853;26640;28535	1951;1952;1953;1954;1955;1956;1957;12567;12568;12569;12570;14422;14423;14424;23417;23418;23419;23564;23565;23566;23567;27502;27503;27504;27505;27506;27507;28193;28194;28195;28196;28197;30946;30947;30948;30949;31020;31021;31022;31023;31024;31025;31026;31027;31040;31041;31042;31043;31044;31045;31046;31047;31048;31049;31050;31051;51773;51774;51775;51776;51777;51778;51779;60937;60938;60939;60940;6094…	2927;2928;2929;17220;17221;17222;17223;17224;17225;17226;17227;17228;17229;17230;17231;17232;17233;17234;17235;17236;17237;17238;17239;17240;17241;17242;19940;31997;31998;32185;32186;32187;32188;32189;32190;32191;37800;37801;37802;37803;37804;37805;37806;37807;37808;38948;38949;38950;38951;38952;38953;38954;38955;38956;38957;38958;42849;42950;42951;42952;42953;42954;42955;42970;42971;42972;42973;…	2928;17221;19940;31998;32191;37800;37802;38953;38958;42849;42950;42954;42976;70846;70848;82206;88956;104849;111195;112502;124962;130259;154620;161324;161344;161824;167075;178618
ENST00000367585_6_143511439_ntr_100db1;ENST00000367585_6_143511448_ntr_100db1;ENST00000367585_6_143511583_ntr_100db1;ENST00000367585_6_143511592_ntr_100db1;ENST00000002165_6_143511634_aTIS_101db1;ENST00000002165_6_143511646_5UTR_010db2	ENST00000367585_6_143511439_ntr_100db1;ENST00000367585_6_143511448_ntr_100db1;ENST00000367585_6_143511583_ntr_100db1;ENST00000367585_6_143511592_ntr_100db1;ENST00000002165_6_143511634_aTIS_101db1;ENST00000002165_6_143511646_5UTR_010db2	1;1;1;1;1;1	1;1;1;1;1;1	1;1;1;1;1;1	generic|ENST00000367585_6_143511439_ntr_100db1|ENSG00000001036 GTG NA -1 0;generic|ENST00000367585_6_143511448_ntr_100db1|ENSG00000001036 GTG NA 0 +1;generic|ENST00000367585_6_143511583_ntr_100db1|ENSG00000001036 TTG NA 0;generic|ENST00000367585_6_14351159	6	1	1	1	17	17	17	12404	100	100;103;148;151;467;471	0	35781	22565000	2820600	51431000	3	3				31	5141	TRUE	5144	23818;23819;23820;23821	32566;32567;32568	32566
ENST00000003100_7_92134364_aTIS_111db1;ENST00000450723_7_92127610_CDS_100db1;ENST00000450723_7_92129032_aTIS_101db1;ENST00000422867_7_92118612_CDS_100db1;ENST00000422867_7_92123221_CDS_100db1	ENST00000003100_7_92134364_aTIS_111db1;ENST00000450723_7_92127610_CDS_100db1;ENST00000450723_7_92129032_aTIS_101db1	5;3;3;1;1	5;3;3;1;1	5;3;3;1;1	generic|ENST00000003100_7_92134364_aTIS_111db1|ENSG00000001630 ATG True -1 0;generic|ENST00000450723_7_92127610_CDS_100db1|ENSG00000001630 ATG NA -1 0;generic|ENST00000450723_7_92129032_aTIS_101db1|ENSG00000001630 ATG no_data NA	5	5	5	5	15.7	15.7	15.7	57278	509	509;346;404;118;153	0	12928	162140000	6236300	348600000	17	17				32	4995;22091;22884;22923;25417	True;True;True;True;True	4998;22099;22892;22931;25424	23213;23214;23215;23216;104868;104869;108529;108530;108704;108705;108706;120604;120605	31708;31709;31710;31711;31712;31713;31714;31715;31716;31717;31718;137587;137588;137589;142272;142479;142480;158702	31711;137587;142272;142479;158702
ENST00000005257_7_39686668_aTIS_101db1;ENST00000005257_7_39686656_5UTR_010db2;ENST00000005257_7_39690457_CDS_100db1;ENST00000468201_7_39623608_ntr_100db1;ENST00000434466_7_39690457_CDS_100db1	ENST00000005257_7_39686668_aTIS_101db1;ENST00000005257_7_39686656_5UTR_010db2;ENST00000005257_7_39690457_CDS_100db1;ENST00000468201_7_39623608_ntr_100db1	4;4;3;3;1	1;1;1;1;1	1;1;1;1;1	generic|ENST00000005257_7_39686668_aTIS_101db1|ENSG00000006451 ATG False +1 0 -1;generic|ENST00000005257_7_39686656_5UTR_010db2|ENSG00000006451 CTG NA NA;generic|ENST00000005257_7_39690457_CDS_100db1|ENSG00000006451 ATC NA 0;generic|ENST00000468201_7_39623	5	4	1	1	18.4	7.3	7.3	23567	206	206;210;143;171;107	0	29531	146040000	16226000	290030000	7	7				33	1790;25685;26124;26233	False;False;False;True	1793;25692;26131;26240	8381;8382;8383;8384;8385;8386;8387;8388;121813;121814;121815;121816;124089;124090;124091;124584;124585;124586;124587;124588;124589	11303;11304;11305;11306;11307;11308;11309;11310;160484;160485;160486;160487;160488;160489;163720;163721;163722;164292;164293;164294;164295;164296;164297;164298	11306;160485;163720;164293
ENST00000005260_7_98355093_CDS_010db2;ENST00000005260_7_98400852_aTIS_101db1	ENST00000005260_7_98355093_CDS_010db2;ENST00000005260_7_98400852_aTIS_101db1	5;5	5;5	5;5	generic|ENST00000005260_7_98355093_CDS_010db2|ENSG00000006453 GTG NA NA;generic|ENST00000005260_7_98400852_aTIS_101db1|ENSG00000006453 ATG no_data NA	2	5	5	5	16.8	16.8	16.8	50794	457	457;511	0	26396	205600000	8224100	483480000	17	17				34	9850;16606;23443;24073;24380	True;True;True;True;True	9855;16611;23450;24080;24387	46906;46907;46908;46909;79336;79337;79338;79339;110979;114365;114366;114367;115797;115798;115799;115800	63879;63880;63881;63882;106286;106287;106288;106289;106290;106291;145495;150459;150460;150461;152350;152351;152352	63879;106287;145495;150459;152351
ENST00000005340_17_7229608_CDS_010db2;ENST00000575458_17_7234262_aTIS_101db1;ENST00000005340_17_7234262_aTIS_101db1;ENST00000576840_17_7228028_ntr_100db1	ENST00000005340_17_7229608_CDS_010db2;ENST00000575458_17_7234262_aTIS_101db1;ENST00000005340_17_7234262_aTIS_101db1;ENST00000576840_17_7228028_ntr_100db1	2;2;2;1	2;2;2;1	2;2;2;1	generic|ENST00000005340_17_7229608_CDS_010db2|ENSG00000004975 AGG NA NA;generic|ENST00000575458_17_7234262_aTIS_101db1|ENSG00000004975 ATG True 0;generic|ENST00000005340_17_7234262_aTIS_101db1|ENSG00000004975 ATG True 0;generic|ENST00000576840_17_7228028_n	4	2	2	2	8.3	8.3	8.3	52313	494	494;730;736;207	0.000546	41679	368540000	21679000	839730000	9	9				35	3073;11327	True;True	3076;11332	14338;14339;14340;14341;14342;14343;14344;14345;53834;53835;53836;53837	19853;19854;19855;19856;19857;73512;73513;73514;73515	19856;73513
ENST00000380650_12_47702840_aTIS_101db1;ENST00000005386_12_47702840_aTIS_101db1;ENST00000005386_12_47705990_5UTR_110db1;ENST00000551293_12_47705990_ntr_100db1;ENST00000432584_12_47696343_aTIS_101db1;ENST00000432584_12_47701466_5UTR_100db1;ENST00000432584_12_47705990_5UTR_100db1	ENST00000380650_12_47702840_aTIS_101db1;ENST00000005386_12_47702840_aTIS_101db1;ENST00000005386_12_47705990_5UTR_110db1;ENST00000551293_12_47705990_ntr_100db1;ENST00000432584_12_47696343_aTIS_101db1;ENST00000432584_12_47701466_5UTR_100db1;ENST00000432584_12_47705990_5UTR_100db1	2;2;2;1;1;1;1	2;2;2;1;1;1;1	2;2;2;1;1;1;1	generic|ENST00000380650_12_47702840_aTIS_101db1|ENSG00000005175 ATG False -1 0;generic|ENST00000005386_12_47702840_aTIS_101db1|ENSG00000005175 ATG False -1 0;generic|ENST00000005386_12_47705990_5UTR_110db1|ENSG00000005175 CTG NA 0;generic|ENST00000551293_1	7	2	2	2	2.5	2.5	2.5	71866	631	631;665;680;115;506;568;627	0.0032258	27822	61065000	1850500	133300000	2	2				36	954;961	True;True	957;964	4528;4529;4530;4531;4559	6284;6325	6284;6325
ENST00000454791_7_75879083_aTIS_111db1;ENST00000006777_7_75879083_aTIS_111db1	ENST00000454791_7_75879083_aTIS_111db1;ENST00000006777_7_75879083_aTIS_111db1	1;1	1;1	1;1	generic|ENST00000454791_7_75879083_aTIS_111db1|ENSG00000005486 ATG True +1 0 -1;generic|ENST00000006777_7_75879083_aTIS_111db1|ENSG00000005486 ATG True +1 0 -1	2	1	1	1	20.3	20.3	20.3	83796	79	79;364	0	89734	26302000	5260300	60688000	3	3				37	14233	TRUE	14238	68437;68438;68439;68440	92081;92082;92083	92082
ENST00000570319_16_23587277_CDS_100db1;ENST00000007516_16_23596290_aTIS_111db1	ENST00000570319_16_23587277_CDS_100db1;ENST00000007516_16_23596290_aTIS_111db1	3;3	3;3	3;3	generic|ENST00000570319_16_23587277_CDS_100db1|ENSG00000004779 ATG NA -1 0;generic|ENST00000007516_16_23596290_aTIS_111db1|ENSG00000004779 ATG True 0 +1	2	3	3	3	20.9	20.9	20.9	99674	86	86;156	0	17978	1825500000	608500000	4229100000	16	16				38	16863;17472;17473	True;True;True	16868;17477;17478	80477;80478;80479;80480;83146;83147;83148;83149;83150;83151;83152;83153;83154;83155;83156;83157;83158;83159;83160;83161	107774;107775;107776;107777;111281;111282;111283;111284;111285;111286;111287;111288;111289;111290;111291;111292	107777;111281;111285
ENST00000320031_17_50056542_CDS_010db2;ENST00000320031_17_50056440_aTIS_101db1;ENST00000007722_17_50056440_aTIS_101db1;ENST00000505306_17_50071409_ntr_100db1;ENST00000506401_17_50056440_aTIS_001db3;ENST00000505306_17_50075466_ntr_100db1;ENST00000507771_17_50078124_ntr_100db1;ENST00000505306_17_50080343_ntr_100db1;ENST00000007722_17_50080343_CDS_100db1;ENST00000506827_17_50077008_CDS_100db1	ENST00000320031_17_50056542_CDS_010db2;ENST00000320031_17_50056440_aTIS_101db1;ENST00000007722_17_50056440_aTIS_101db1	15;15;15;6;3;3;1;1;1;1	15;15;15;6;3;3;1;1;1;1	15;15;15;6;3;3;1;1;1;1	generic|ENST00000320031_17_50056542_CDS_010db2|ENSG00000005884 CTG NA NA;generic|ENST00000320031_17_50056440_aTIS_101db1|ENSG00000005884 ATG False 0;generic|ENST00000007722_17_50056440_aTIS_101db1|ENSG00000005884 ATG False 0	10	15	15	15	22.5	22.5	22.5	113.26	1017	1017;1051;1066;412;142;203;73;122;137;190	0	95233	4774900000	125650000	10875000000	84	84				39	90;1192;2104;3699;4919;8926;8927;11934;14071;14515;16499;23891;26853;27816;28607	True;True;True;True;True;True;True;True;True;True;True;True;True;True;True	90;1195;2107;3702;4922;8931;8932;11939;14076;14520;16504;23898;26860;27824;28615	426;427;428;429;5707;5708;5709;5710;9925;9926;9927;9928;9929;9930;9931;9932;9933;9934;9935;9936;17521;17522;17523;17524;17525;17526;17527;17528;22843;22844;22845;22846;22847;42558;42559;42560;42561;42562;42563;42564;42565;42566;42567;42568;56708;56709;56710;56711;56712;67670;67671;67672;67673;67674;67675;69762;69763;69764;78788;113205;113206;113207;127544;127545;127546;127547;132074;135655;135656…	621;622;623;624;7755;7756;7757;13547;13548;13549;13550;13551;13552;13553;13554;13555;13556;13557;13558;13559;13560;13561;13562;13563;13564;13565;24485;24486;24487;24488;24489;24490;24491;24492;24493;24494;24495;24496;24497;24498;24499;24500;24501;24502;24503;24504;24505;31202;31203;31204;31205;58194;58195;58196;58197;58198;58199;58200;58201;58202;77326;77327;77328;77329;90920;90921;90922;90923;90…	623;7756;13565;24488;31204;58198;58200;77329;90924;93993;105717;148827;168460;174580;179088
ENST00000009589_8_56074383_aTIS_111db1;ENST00000618656_8_56074383_aTIS_101db1;ENST00000523936_8_56074256_aTIS_101db1;ENST00000519606_8_56074383_aTIS_101db1;ENST00000521262_8_56074063_CDS_100db1;ENST00000618656_8_56074063_CDS_100db1;ENST00000443291_2_112621919_ntr_100db1;ENST00000523936_8_56073206_3UTR_100db1;ENST00000520490_8_56073263_ntr_100db1;ENST00000443291_2_112621982_ntr_100db1;ENST00000520…	ENST00000009589_8_56074383_aTIS_111db1;ENST00000618656_8_56074383_aTIS_101db1;ENST00000523936_8_56074256_aTIS_101db1;ENST00000519606_8_56074383_aTIS_101db1;ENST00000521262_8_56074063_CDS_100db1;ENST00000618656_8_56074063_CDS_100db1	6;6;4;3;3;3;2;2;2;2;2;2;2;1;1;1	6;6;4;3;3;3;2;2;2;2;2;2;2;1;1;1	6;6;4;3;3;3;2;2;2;2;2;2;2;1;1;1	generic|ENST00000009589_8_56074383_aTIS_111db1|ENSG00000008988 ATG True -1 0 +1 [ENST00000521262_8_56074256_aTIS_db3];generic|ENST00000618656_8_56074383_aTIS_101db1|ENSG00000008988 ATG True -1 0 +1 [ENST00000519807_8_56074383_aTIS_db3];generic|ENST00000523	16	6	6	6	36.1	36.1	36.1	13373	119	119;142;61;46;86;109;36;38;57;57;64;70;111;28;116;119	0	42235	6907800000	1381600000	15132000000	65	65				40	3496;11080;14801;21035;24709;25476	True;True;True;True;True;True	3499;11085;14806;21042;24716;25483	16608;16609;16610;16611;16612;16613;16614;16615;52647;52648;52649;52650;71105;71106;71107;71108;71109;71110;71111;71112;99911;99912;99913;99914;99915;99916;99917;99918;117312;117313;117314;117315;117316;117317;117318;117319;117320;117321;117322;120841;120842;120843;120844;120845;120846;120847;120848	23243;23244;23245;23246;23247;23248;72009;95799;95800;95801;95802;95803;95804;95805;95806;95807;95808;95809;95810;95811;95812;95813;95814;95815;95816;131934;131935;131936;131937;131938;131939;131940;131941;131942;131943;131944;131945;131946;131947;131948;131949;154404;154405;154406;154407;154408;154409;154410;154411;154412;154413;154414;154415;159051;159052;159053;159054;159055;159056;159057;1590…	23244;72009;95801;131943;154411;159054
ENST00000535309_12_16354253_aTIS_101db1;ENST00000396210_12_16354334_CDS_010db2;ENST00000010404_12_16354253_aTIS_101db1;ENST00000535309_12_16354376_CDS_100db1	ENST00000535309_12_16354253_aTIS_101db1;ENST00000396210_12_16354334_CDS_010db2;ENST00000010404_12_16354253_aTIS_101db1;ENST00000535309_12_16354376_CDS_100db1	2;2;2;1	2;2;2;1	2;2;2;1	generic|ENST00000535309_12_16354253_aTIS_101db1|ENSG00000008394 ATG True 0 -1;generic|ENST00000396210_12_16354334_CDS_010db2|ENSG00000008394 ATG NA NA;generic|ENST00000010404_12_16354253_aTIS_101db1|ENSG00000008394 ATG True 0 -1 [ENST00000396210_12_1635425	4	2	2	2	16.1	16.1	16.1	99836	87	87;128;155;46	0.00030647	61379	52392000	13098000	114910000	5	5				41	13312;25651	True;True	13317;25658	63948;63949;63950;63951;121623;121624;121625;121626	85938;85939;160142;160143;160144	85939;160143
ENST00000455385_7_106099282_CDS_010db2;ENST00000470347_7_106112208_aTIS_101db1;ENST00000455385_7_106112208_aTIS_101db1;ENST00000011473_7_106112529_aTIS_101db1	ENST00000455385_7_106099282_CDS_010db2;ENST00000470347_7_106112208_aTIS_101db1;ENST00000455385_7_106112208_aTIS_101db1;ENST00000011473_7_106112529_aTIS_101db1	1;1;1;1	1;1;1;1	1;1;1;1	generic|ENST00000455385_7_106099282_CDS_010db2|ENSG00000008282 ATT NA NA;generic|ENST00000470347_7_106112208_aTIS_101db1|ENSG00000008282 ATG True -1 0 +1;generic|ENST00000455385_7_106112208_aTIS_101db1|ENSG00000008282 ATG True -1 0 +1;generic|ENST000000114	4	1	1	1	5	5	5	23773	218	218;224;241;259	0	10255	473330000	67618000	1107100000	8	8				42	25136	TRUE	25143	119287;119288;119289;119290	157037;157038;157039;157040;157041;157042;157043;157044	157040
ENST00000012049_19_45692704_aTIS_101db1;ENST00000012049_19_45698568_CDS_010db2;ENST00000366382_19_45692704_aTIS_101db1	ENST00000012049_19_45692704_aTIS_101db1;ENST00000012049_19_45698568_CDS_010db2;ENST00000366382_19_45692704_aTIS_101db1	3;2;2	3;2;2	3;2;2	generic|ENST00000012049_19_45692704_aTIS_101db1|ENSG00000011478 ATG False 0;generic|ENST00000012049_19_45698568_CDS_010db2|ENSG00000011478 CTG NA NA;generic|ENST00000366382_19_45692704_aTIS_101db1|ENSG00000011478 ATG False 0	3	3	3	3	19.1	19.1	19.1	42924	382	382;164;288	0	92879	57523000	4108800	146260000	4	4				43	8748;15979;19705	True;True;True	8753;15984;19712	41636;41637;41638;76576;76577;93725	57085;57086;102874;124775	57085;102874;124775
ENST00000391919_19_46375664_CDS_100db1;ENST00000391919_19_46353945_aTIS_101db1;ENST00000012443_19_46347097_aTIS_111db1;ENST00000486994_19_46387414_ntr_100db1;ENST00000486994_19_46383789_ntr_100db1;ENST00000467902_19_46375733_ntr_100db1;ENST00000467902_19_46375664_ntr_100db1;ENST00000525507_19_46388580_ntr_100db1;ENST00000467902_19_46375616_ntr_100db1	ENST00000391919_19_46375664_CDS_100db1;ENST00000391919_19_46353945_aTIS_101db1;ENST00000012443_19_46347097_aTIS_111db1;ENST00000486994_19_46387414_ntr_100db1;ENST00000486994_19_46383789_ntr_100db1	3;3;3;2;2;1;1;1;1	3;3;3;2;2;1;1;1;1	3;3;3;2;2;1;1;1;1	generic|ENST00000391919_19_46375664_CDS_100db1|ENSG00000011485 ATC NA +1 0 -1;generic|ENST00000391919_19_46353945_aTIS_101db1|ENSG00000011485 ATG no_data NA;generic|ENST00000012443_19_46347097_aTIS_111db1|ENSG00000011485 ATG True +1 0 -1;generic|ENST000004	9	3	3	3	11.3	11.3	11.3	38317	336	336;371;499;134;263;71;94;98;110	0	13551	82042000	4557900	197510000	13	13				44	573;14020;20786	True;True;True	576;14025;20793	2707;2708;2709;2710;67482;98694;98695	3919;3920;3921;3922;3923;3924;3925;3926;3927;3928;3929;90737;130657	3925;90737;130657
ENST00000553674_14_93220360_3UTR_100db1;ENST00000553674_14_93220252_3UTR_100db1;ENST00000553674_14_93215188_3UTR_100db1;ENST00000553674_14_93214941_3UTR_100db1;ENST00000013070_14_93207331_CDS_010db2;ENST00000013070_14_93207292_aTIS_101db1	ENST00000553674_14_93220360_3UTR_100db1;ENST00000553674_14_93220252_3UTR_100db1;ENST00000553674_14_93215188_3UTR_100db1;ENST00000553674_14_93214941_3UTR_100db1;ENST00000013070_14_93207331_CDS_010db2;ENST00000013070_14_93207292_aTIS_101db1	1;1;1;1;1;1	1;1;1;1;1;1	1;1;1;1;1;1	generic|ENST00000553674_14_93220360_3UTR_100db1|ENSG00000012963 ATG NA 0;generic|ENST00000553674_14_93220252_3UTR_100db1|ENSG00000012963 ATG NA 0 -1;generic|ENST00000553674_14_93215188_3UTR_100db1|ENSG00000012963 ATT NA 0 -1;generic|ENST00000553674_14_9321	6	1	1	1	20.6	20.6	20.6	82813	68	68;104;256;274;412;425	0	80574	4835200	967040	8581500	1	1				45	20608	TRUE	20615	97801;97802	129613	129613
ENST00000014914_12_12908250_aTIS_101db1;ENST00000014914_12_12891543_5UTR_010db2;ENST00000537783_12_12909021_ntr_100db1;ENST00000537783_12_12908859_ntr_100db1;ENST00000537783_12_12908658_ntr_100db1;ENST00000537783_12_12908646_ntr_100db1;ENST00000537783_12_12908334_ntr_100db1	ENST00000014914_12_12908250_aTIS_101db1;ENST00000014914_12_12891543_5UTR_010db2;ENST00000537783_12_12909021_ntr_100db1;ENST00000537783_12_12908859_ntr_100db1;ENST00000537783_12_12908658_ntr_100db1;ENST00000537783_12_12908646_ntr_100db1;ENST00000537783_12_12908334_ntr_100db1	2;2;1;1;1;1;1	2;2;1;1;1;1;1	2;2;1;1;1;1;1	generic|ENST00000014914_12_12908250_aTIS_101db1|ENSG00000013588 ATG True 0 -1;generic|ENST00000014914_12_12891543_5UTR_010db2|ENSG00000013588 CTG NA NA;generic|ENST00000537783_12_12909021_ntr_100db1|ENSG00000013588 TTG NA 0;generic|ENST00000537783_12_12908	7	2	2	2	9	9	9	40251	357	357;400;86;140;207;211;315	0.00029842	56128	90496000	12928000	204330000	5	5				46	860;19048	True;True	863;19055	4043;4044;4045;4046;4047;4048;90706;90707	5702;5703;5704;5705;121105	5704;121105
ENST00000014930_12_13000114_aTIS_101db1;ENST00000014930_12_13000240_5UTR_010db2;ENST00000536942_12_13000114_aTIS_101db1	ENST00000014930_12_13000114_aTIS_101db1;ENST00000014930_12_13000240_5UTR_010db2;ENST00000536942_12_13000114_aTIS_101db1	2;2;1	2;2;1	2;2;1	generic|ENST00000014930_12_13000114_aTIS_101db1|ENSG00000013583 ATG False 0;generic|ENST00000014930_12_13000240_5UTR_010db2|ENSG00000013583 CTG NA NA;generic|ENST00000536942_12_13000114_aTIS_101db1|ENSG00000013583 ATG False 0	3	2	2	2	13.2	13.2	13.2	21097	189	189;231;133	0	19556	143750000	11979000	338280000	10	10				47	19177;21178	True;True	19184;21185	91305;91306;91307;91308;100591;100592;100593;100594	121853;121854;121855;121856;121857;121858;121859;132643;132644;132645	121857;132643
ENST00000016171_10_99729605_CDS_010db2;ENST00000370483_10_99732049_aTIS_101db1;ENST00000016171_10_99732049_aTIS_101db1	ENST00000016171_10_99729605_CDS_010db2;ENST00000370483_10_99732049_aTIS_101db1;ENST00000016171_10_99732049_aTIS_101db1	2;2;2	2;2;2	2;2;2	generic|ENST00000016171_10_99729605_CDS_010db2|ENSG00000014919 CTG NA NA;generic|ENST00000370483_10_99732049_aTIS_101db1|ENSG00000014919 ATG True -1 0;generic|ENST00000016171_10_99732049_aTIS_101db1|ENSG00000014919 ATG True -1 0	3	2	2	2	8.6	8.6	8.6	37926	337	337;388;410	0	86508	35799000	2557100	72383000	7	7				48	16112;17741	True;True	16117;17745	77136;77137;84351;84352;84353;84354;84355;84356;84357;84358	103629;112910;112911;112912;112913;112914;112915	103629;112915
ENST00000376550_17_50346141_aTIS_101db1;ENST00000507602_17_50346141_aTIS_101db1;ENST00000017003_17_50346141_aTIS_101db1	ENST00000376550_17_50346141_aTIS_101db1;ENST00000507602_17_50346141_aTIS_101db1;ENST00000017003_17_50346141_aTIS_101db1	1;1;1	1;1;1	1;1;1	generic|ENST00000376550_17_50346141_aTIS_101db1|ENSG00000015532 ATG True +1 0 -1;generic|ENST00000507602_17_50346141_aTIS_101db1|ENSG00000015532 ATG True +1 0 -1;generic|ENST00000017003_17_50346141_aTIS_101db1|ENSG00000015532 ATG True +1 0 -1	3	1	1	1	1.9	1.9	1.9	71242	639	639;676;865	0.003444	27007	18228000	792510	49548000	1	1				49	16496	TRUE	16501	78778;78779	105710	105710
ENST00000019019_X_48478048_aTIS_101db1;ENST00000348411_X_48478048_aTIS_101db1	ENST00000019019_X_48478048_aTIS_101db1;ENST00000348411_X_48478048_aTIS_101db1	1;1	1;1	1;1	generic|ENST00000019019_X_48478048_aTIS_101db1|ENSG00000068438 ATG True 0 -1;generic|ENST00000348411_X_48478048_aTIS_101db1|ENSG00000068438 ATG True 0 -1	2	1	1	1	4.9	4.9	4.9	35867	327	327;329	0	86298	24206000	2017100	55086000	5	5				50	15665	TRUE	15670	75160;75161;75162;75163	101032;101033;101034;101035;101036	101032
ENST00000022615_8_42394227_CDS_010db2;ENST00000022615_8_42394212_aTIS_101db1;ENST00000521158_8_42394212_aTIS_101db1;ENST00000521158_8_42401927_CDS_100db1;ENST00000522572_8_42394212_aTIS_101db1;ENST00000521348_8_42401927_ntr_100db1;ENST00000521348_8_42401855_ntr_100db1;ENST00000522010_8_42394212_aTIS_101db1;ENST00000518495_8_42394212_aTIS_001db3;ENST00000521158_8_42403351_CDS_100db1	ENST00000022615_8_42394227_CDS_010db2;ENST00000022615_8_42394212_aTIS_101db1;ENST00000521158_8_42394212_aTIS_101db1;ENST00000521158_8_42401927_CDS_100db1;ENST00000522572_8_42394212_aTIS_101db1	6;6;6;3;3;2;2;2;1;1	6;6;6;3;3;2;2;2;1;1	6;6;6;3;3;2;2;2;1;1	generic|ENST00000022615_8_42394227_CDS_010db2|ENSG00000078668 ACG NA NA;generic|ENST00000022615_8_42394212_aTIS_101db1|ENSG00000078668 ATG no_data NA;generic|ENST00000521158_8_42394212_aTIS_101db1|ENSG00000078668 ATG no_data NA;generic|ENST00000521158_8_42	10	6	6	6	24.5	24.5	24.5	30142	278	278;283;284;129;134;30;54;100;57;86	0	94919	805150000	57511000	1887200000	39	39				51	8309;16812;16986;22427;26885;28532	True;True;True;True;True;True	8314;16817;16991;22435;26892;28540	39465;39466;39467;39468;80259;80260;80261;80262;80990;80991;80992;80993;80994;80995;80996;80997;106419;106420;106421;127698;135293;135294	54530;54531;107526;107527;107528;107529;107530;107531;107532;107533;107534;108417;108418;108419;108420;108421;108422;108423;108424;108425;108426;108427;108428;108429;108430;108431;108432;108433;108434;108435;108436;108437;108438;139528;139529;139530;168638;178641;178642	54531;107531;108425;139530;168638;178641
ENST00000357348_20_56468764_CDS_010db2;ENST00000357348_20_56468698_aTIS_101db1;ENST00000023939_20_56468698_aTIS_101db1;ENST00000395881_20_56518119_3UTR_100db1;ENST00000395881_20_56468698_aTIS_101db1;ENST00000023939_20_56473373_CDS_010db2	ENST00000357348_20_56468764_CDS_010db2;ENST00000357348_20_56468698_aTIS_101db1;ENST00000023939_20_56468698_aTIS_101db1;ENST00000395881_20_56518119_3UTR_100db1;ENST00000395881_20_56468698_aTIS_101db1;ENST00000023939_20_56473373_CDS_010db2	2;2;2;1;1;1	2;2;2;1;1;1	2;2;2;1;1;1	generic|ENST00000357348_20_56468764_CDS_010db2|ENSG00000022277 AAG NA NA;generic|ENST00000357348_20_56468698_aTIS_101db1|ENSG00000022277 ATG no_data NA;generic|ENST00000023939_20_56468698_aTIS_101db1|ENSG00000022277 ATG no_data NA;generic|ENST00000395881_2	6	2	2	2	7	7	7	31528	284	284;306;336;48;230;259	0.00054511	41531	73198000	4574900	186190000	4	4				52	21271;22525	True;True	21278;22533	101069;101070;101071;106888;106889;106890;106891	133229;140153;140154;140155	133229;140154
ENST00000419869_12_15882708_aTIS_111db1;ENST00000025399_12_15882708_aTIS_101db1;ENST00000456500_2_37816915_ntr_001db3;ENST00000456500_2_37817161_ntr_100db1;ENST00000536737_12_15897892_ntr_100db1;ENST00000536737_12_15897883_ntr_100db1	ENST00000419869_12_15882708_aTIS_111db1;ENST00000025399_12_15882708_aTIS_101db1	9;9;4;3;1;1	9;9;4;3;1;1	9;9;4;3;1;1	generic|ENST00000419869_12_15882708_aTIS_111db1|ENSG00000023734 ATG True 0 -1;generic|ENST00000025399_12_15882708_aTIS_101db1|ENSG00000023734 ATG True 0 -1	6	9	9	9	31.7	31.7	31.7	38438	350	350;363;348;266;57;60	0	48571	1568400000	74684000	3753400000	32	32				53	254;4145;4146;11610;17425;17447;21951;22224;27760	True;True;True;True;True;True;True;True;True	256;4148;4149;11615;17430;17452;21959;22232;27768	1111;1112;1113;19519;19520;19521;19522;19523;19524;19525;19526;19527;19528;19529;55258;55259;55260;55261;55262;55263;55264;82957;82958;82959;82960;82961;83039;83040;83041;83042;104210;104211;104212;104213;105472;105473;131827;131828;131829;131830	1604;26993;26994;26995;26996;26997;26998;26999;27000;27001;27002;75572;75573;75574;75575;75576;111083;111084;111085;111086;111174;111175;111176;111177;136645;136646;138304;138305;174286;174287;174288;174289	1604;26994;27000;75573;111086;111175;136645;138305;174288
ENST00000591092_19_5978082_aTIS_101db1;ENST00000034275_19_5978082_aTIS_101db1;ENST00000439268_19_5978082_aTIS_101db1;ENST00000340578_19_5978082_aTIS_101db1;ENST00000340578_19_5941835_CDS_010db2;ENST00000586344_19_5924844_ntr_100db1;ENST00000586344_19_5925734_ntr_100db1;ENST00000587463_19_5978082_aTIS_101db1;ENST00000588010_19_5978082_aTIS_001db3;ENST00000592771_19_5978082_aTIS_001db3;ENST00000587…	ENST00000591092_19_5978082_aTIS_101db1;ENST00000034275_19_5978082_aTIS_101db1;ENST00000439268_19_5978082_aTIS_101db1;ENST00000340578_19_5978082_aTIS_101db1;ENST00000340578_19_5941835_CDS_010db2	5;5;5;5;4;2;2;1;1;1;1	5;5;5;5;4;2;2;1;1;1;1	5;5;5;5;4;2;2;1;1;1;1	generic|ENST00000591092_19_5978082_aTIS_101db1|ENSG00000031823 ATG False -1 0;generic|ENST00000034275_19_5978082_aTIS_101db1|ENSG00000031823 ATG False -1 0;generic|ENST00000439268_19_5978082_aTIS_101db1|ENSG00000031823 ATG False -1 0;generic|ENST0000034057	11	5	5	5	15.6	15.6	15.6	52894	494	494;499;562;567;473;241;295;62;73;74;108	0	42	2263100000	102870000	5114700000	42	42				54	369;3497;15143;17421;23403	True;True;True;True;True	372;3500;15148;17426;23410	1731;1732;1733;1734;16616;16617;16618;16619;72819;72820;72821;72822;72823;72824;72825;72826;72827;72828;72829;72830;82947;110807;110808;110809;110810;110811;110812;110813;110814	2643;23249;23250;23251;23252;23253;23254;97902;97903;97904;97905;97906;97907;97908;97909;97910;97911;97912;97913;97914;97915;97916;97917;97918;97919;111077;145253;145254;145255;145256;145257;145258;145259;145260;145261;145262;145263;145264;145265;145266;145267;145268;145269	2643;23254;97917;111077;145256
ENST00000037869_2_70301975_CDS_100db1;ENST00000037869_2_70301987_CDS_100db1;ENST00000037869_2_70302011_aTIS_111db1;ENST00000468519_3_101414298_ntr_100db1;ENST00000430566_2_70301975_CDS_100db1;ENST00000430566_2_70301987_CDS_100db1;ENST00000430566_2_70302011_aTIS_101db1	ENST00000037869_2_70301975_CDS_100db1;ENST00000037869_2_70301987_CDS_100db1;ENST00000037869_2_70302011_aTIS_111db1;ENST00000468519_3_101414298_ntr_100db1;ENST00000430566_2_70301975_CDS_100db1;ENST00000430566_2_70301987_CDS_100db1;ENST00000430566_2_70302011_aTIS_101db1	2;2;2;1;1;1;1	2;2;2;1;1;1;1	2;2;2;1;1;1;1	generic|ENST00000037869_2_70301975_CDS_100db1|ENSG00000035141 GTG NA 0;generic|ENST00000037869_2_70301987_CDS_100db1|ENSG00000035141 GTG NA -1 0;generic|ENST00000037869_2_70302011_aTIS_111db1|ENSG00000035141 ATG True 0 +1;generic|ENST00000468519_3_10141429	7	2	2	2	11.9	11.9	11.9	14276	126	126;130;138;111;233;237;245	0.0043668	25184	84595000	9399400	195940000	2	2				55	18095;20427	True;True	18101;20434	86044;86045;86046;86047;96981;96982;96983	114913;128654	114913;128654
ENST00000299240_11_43358955_aTIS_101db1;ENST00000039989_11_43358955_aTIS_101db1	ENST00000299240_11_43358955_aTIS_101db1;ENST00000039989_11_43358955_aTIS_101db1	1;1	1;1	1;1	generic|ENST00000299240_11_43358955_aTIS_101db1|ENSG00000052841 ATG True 0 -1;generic|ENST00000039989_11_43358955_aTIS_101db1|ENSG00000052841 ATG True 0 -1	2	1	1	1	1.6	1.6	1.6	108.61	956	956;1141	0.0060053	24018	32733000	617610	81514000	3	3				56	10414	TRUE	10419	49591;49592;49593;49594	67746;67747;67748	67747
ENST00000319545_19_13764589_aTIS_101db1;ENST00000040663_19_13764589_aTIS_101db1	ENST00000319545_19_13764589_aTIS_101db1;ENST00000040663_19_13764589_aTIS_101db1	2;2	2;2	2;2	generic|ENST00000319545_19_13764589_aTIS_101db1|ENSG00000037757 ATG True 0;generic|ENST00000040663_19_13764589_aTIS_101db1|ENSG00000037757 ATG True 0	2	2	2	2	7.5	7.5	7.5	34529	322	322;369	0.00029343	52756	86174000	4535500	195520000	4	4				57	7954;25941	True;True	7959;25948	37702;37703;37704;37705;123114;123115;123116;123117	52081;52082;162348;162349	52081;162349
ENST00000044462_15_78541928_aTIS_101db1;ENST00000560217_15_78541928_aTIS_101db1;ENST00000560099_15_78544215_ntr_100db1;ENST00000559082_15_78544206_CDS_010db2;ENST00000413382_15_78544194_aTIS_101db1;ENST00000558281_15_78541928_aTIS_101db1;ENST00000558341_15_78541928_aTIS_101db1;ENST00000560033_15_78542566_ntr_100db1;ENST00000560033_15_78542545_ntr_100db1;ENST00000560033_15_78542539_ntr_100db1;ENST…	ENST00000044462_15_78541928_aTIS_101db1;ENST00000560217_15_78541928_aTIS_101db1;ENST00000560099_15_78544215_ntr_100db1;ENST00000559082_15_78544206_CDS_010db2;ENST00000413382_15_78544194_aTIS_101db1	7;6;5;5;5;3;2;1;1;1;1;1;1	7;6;5;5;5;3;2;1;1;1;1;1;1	7;6;5;5;5;3;2;1;1;1;1;1;1	generic|ENST00000044462_15_78541928_aTIS_101db1|ENSG00000041357 ATG True +1 0 -1 [ENST00000559082_15_78541928_aTIS_db3];generic|ENST00000560217_15_78541928_aTIS_101db1|ENSG00000041357 ATG True +1 0 -1;generic|ENST00000560099_15_78544215_ntr_100db1|ENSG0000	13	7	7	7	38.7	38.7	38.7	29483	261	261;230;183;186;190;174;125;27;34;36;43;86;95	0	38789	1630800000	125440000	3743400000	65	65				58	2286;15261;16625;17532;21728;25602;28612	True;True;True;True;True;True;True	2289;15266;16630;17536;21735;25609;28620	10763;10764;10765;10766;10767;10768;10769;73381;73382;73383;73384;79423;79424;79425;79426;79427;79428;79429;79430;83420;83421;83422;103238;103239;103240;103241;121400;121401;121402;121403;135675;135676;135677;135678	14772;14773;14774;14775;14776;14777;14778;14779;98696;98697;98698;98699;98700;98701;98702;98703;98704;98705;98706;98707;98708;98709;98710;98711;98712;98713;98714;98715;98716;98717;98718;106377;106378;106379;106380;106381;106382;111635;111636;111637;135604;135605;135606;135607;135608;135609;135610;135611;159784;159785;159786;159787;159788;179102;179103;179104;179105;179106;179107;179108;179109;179…	14777;98708;106380;111635;135606;159786;179112
ENST00000052569_6_117602288_aTIS_111db1;ENST00000368498_6_117602288_aTIS_101db1;ENST00000052569_6_117602408_5UTR_100db1;ENST00000535237_6_117602288_aTIS_101db1;ENST00000535237_6_117602408_5UTR_100db1	ENST00000052569_6_117602288_aTIS_111db1;ENST00000368498_6_117602288_aTIS_101db1;ENST00000052569_6_117602408_5UTR_100db1;ENST00000535237_6_117602288_aTIS_101db1;ENST00000535237_6_117602408_5UTR_100db1	6;6;6;4;4	6;6;6;4;4	6;6;6;4;4	generic|ENST00000052569_6_117602288_aTIS_111db1|ENSG00000047932 ATG True 0;generic|ENST00000368498_6_117602288_aTIS_101db1|ENSG00000047932 ATG True 0;generic|ENST00000052569_6_117602408_5UTR_100db1|ENSG00000047932 GTG NA -1 0;generic|ENST00000535237_6_1176	5	6	6	6	17	17	17	49721	454	454;462;494;407;447	0	29071	293680000	12237000	671940000	13	13				59	4042;4780;7652;8706;17445;26626	True;True;True;True;True;True	4045;4783;7657;8711;17450;26633	19072;19073;19074;19075;22245;36274;36275;36276;41439;41440;41441;41442;83032;83033;83034;126493;126494;126495;126496	26385;26386;26387;30413;50322;56924;56925;56926;56927;56928;111170;167026;167027;167028	26386;30413;50322;56927;111170;167026
ENST00000053468_6_42217849_aTIS_101db1;ENST00000053468_6_42217852_5UTR_010db2	ENST00000053468_6_42217849_aTIS_101db1;ENST00000053468_6_42217852_5UTR_010db2	1;1	1;1	1;1	generic|ENST00000053468_6_42217849_aTIS_101db1|ENSG00000048544 ATG True 0 +1;generic|ENST00000053468_6_42217852_5UTR_010db2|ENSG00000048544 AAG NA NA	2	1	1	1	5.5	5.5	5.5	22999	201	201;202	0.0068769	2254	17030000	1419100	41526000	1	1				60	6103	TRUE	6106	28814;28815;28816;28817	39867	39867
ENST00000404970_17_8161754_aTIS_101db1;ENST00000470357_1_7777172_aTIS_101db1;ENST00000470357_1_7777163_5UTR_100db1;ENST00000054666_1_7771384_aTIS_111db1;ENST00000481878_17_8162879_aTIS_101db1;ENST00000316509_17_8162879_aTIS_111db1;ENST00000488857_17_8162451_aTIS_101db1	ENST00000404970_17_8161754_aTIS_101db1;ENST00000470357_1_7777172_aTIS_101db1;ENST00000470357_1_7777163_5UTR_100db1;ENST00000054666_1_7771384_aTIS_111db1;ENST00000481878_17_8162879_aTIS_101db1;ENST00000316509_17_8162879_aTIS_111db1;ENST00000488857_17_8162451_aTIS_101db1	1;1;1;1;1;1;1	1;1;1;1;1;1;1	1;1;1;1;1;1;1	generic|ENST00000404970_17_8161754_aTIS_101db1|ENSG00000220205 ATG False 0 +1;generic|ENST00000470357_1_7777172_aTIS_101db1|ENSG00000049245 ATG True 0 -1;generic|ENST00000470357_1_7777163_5UTR_100db1|ENSG00000049245 GTG NA 0;generic|ENST00000054666_1_77713	7	1	1	1	35.3	35.3	35.3	77752	68	68;72;75;100;113;116;118	0.0098714	19678	12058000	4019200	32776000	1	1				61	16673	TRUE	16678	79634;79635	106690	106690
ENST00000532942_11_31816539_aTIS_101db1;ENST00000054950_11_32091197_aTIS_101db1;ENST00000054950_11_32091194_5UTR_010db2;ENST00000054950_11_32091140_5UTR_100db1;ENST00000398357_13_45391018_ntr_100db1;ENST00000398357_13_45391039_ntr_100db1;ENST00000398357_13_45391234_ntr_010db2;ENST00000532942_11_32098403_CDS_100db1;ENST00000532942_11_32097292_CDS_100db1	ENST00000532942_11_31816539_aTIS_101db1;ENST00000054950_11_32091197_aTIS_101db1;ENST00000054950_11_32091194_5UTR_010db2;ENST00000054950_11_32091140_5UTR_100db1;ENST00000398357_13_45391018_ntr_100db1;ENST00000398357_13_45391039_ntr_100db1;ENST00000398357_13_45391234_ntr_010db2;ENST00000532942_11_32098403_CDS_100db1;ENST00000532942_11_32097292_CDS_100db1	4;4;4;4;2;2;2;2;2	4;4;4;4;2;2;2;2;2	4;4;4;4;2;2;2;2;2	generic|ENST00000532942_11_31816539_aTIS_101db1|ENSG00000285283 ATG no_data NA;generic|ENST00000054950_11_32091197_aTIS_101db1|ENSG00000049449 ATG True +1 0 -1;generic|ENST00000054950_11_32091194_5UTR_010db2|ENSG00000049449 ACG NA NA;generic|ENST0000005495	9	4	4	4	18.6	18.6	18.6	33026	280	280;331;332;350;39;46;111;164;197	0	25352	255900000	19685000	577630000	21	21				62	9303;16981;21651;28460	True;True;True;True	9308;16986;21658;28468	44303;44304;44305;44306;80969;80970;80971;80972;80973;80974;80975;102839;102840;102841;102842;134947;134948	60314;60315;60316;60317;60318;60319;60320;60321;60322;60323;60324;60325;108399;108400;108401;108402;108403;108404;135091;178175;178176	60316;108400;135091;178175
ENST00000352131_7_74254383_aTIS_101db1;ENST00000055077_7_74254383_aTIS_111db1;ENST00000055077_7_74246759_CDS_100db1;ENST00000621097_7_74249761_aTIS_101db1;ENST00000480432_7_74254383_aTIS_101db1;ENST00000352131_7_74237418_CDS_100db1;ENST00000485545_7_74237360_CDS_100db1;ENST00000485545_7_74237387_CDS_100db1	ENST00000352131_7_74254383_aTIS_101db1;ENST00000055077_7_74254383_aTIS_111db1	6;6;2;2;1;1;1;1	6;6;2;2;1;1;1;1	6;6;2;2;1;1;1;1	generic|ENST00000352131_7_74254383_aTIS_101db1|ENSG00000049541 ATG True -1 0 +1;generic|ENST00000055077_7_74254383_aTIS_111db1|ENSG00000049541 ATG True -1 0 +1	8	6	6	6	23.4	23.4	23.4	35243	320	320;354;242;251;77;93;98;107	0	29318	933780000	44466000	2131900000	16	16				63	1442;1853;3998;9366;16897;24979	True;True;True;True;True;True	1445;1856;4001;9371;16902;24986	6811;6812;6813;6814;8654;8655;8656;8657;18830;18831;18832;18833;44655;44656;44657;44658;80605;80606;80607;80608;118571;118572;118573;118574;118575	9268;9269;9270;9271;9272;9273;9274;9275;11665;26097;26098;26099;26100;60853;60854;60855;107920;155944;155945	9268;11665;26098;60854;107920;155944
ENST00000527547_17_47189172_aTIS_101db1;ENST00000066544_17_47189172_aTIS_101db1;ENST00000531206_17_47189172_aTIS_101db1	ENST00000527547_17_47189172_aTIS_101db1;ENST00000066544_17_47189172_aTIS_101db1;ENST00000531206_17_47189172_aTIS_101db1	1;1;1	1;1;1	1;1;1	generic|ENST00000527547_17_47189172_aTIS_101db1|ENSG00000004897 ATG True -1 0 +1;generic|ENST00000066544_17_47189172_aTIS_101db1|ENSG00000004897 ATG True -1 0 +1;generic|ENST00000531206_17_47189172_aTIS_101db1|ENSG00000004897 ATG True -1 0 +1	3	1	1	1	1.8	1.8	1.8	91737	823	823;824;830	0	8475	27348000	701230	62023000	4	4				64	11256	TRUE	11261	53521;53522;53523;53524	73134;73135;73136;73137	73137
ENST00000075430_18_79679948_aTIS_101db1;ENST00000613122_18_79679948_aTIS_101db1;ENST00000299543_18_79695268_aTIS_101db1	ENST00000075430_18_79679948_aTIS_101db1;ENST00000613122_18_79679948_aTIS_101db1;ENST00000299543_18_79695268_aTIS_101db1	4;4;2	4;4;2	4;4;2	generic|ENST00000075430_18_79679948_aTIS_101db1|ENSG00000060069 ATG no_data NA;generic|ENST00000613122_18_79679948_aTIS_101db1|ENSG00000060069 ATG no_data NA;generic|ENST00000299543_18_79695268_aTIS_101db1|ENSG00000060069 ATG no_data NA	3	4	4	4	6	6	6	93484	867	867;961;842	0	14567	210250000	4570700	480180000	13	13				65	7725;14036;17454;25424	True;True;True;True	7730;14041;17459;25431	36656;36657;36658;36659;67528;67529;67530;67531;83067;83068;120633;120634;120635;120636	50886;50887;50888;50889;90768;90769;90770;90771;111192;158725;158726;158727;158728	50889;90768;111192;158725
ENST00000078429_19_3094652_aTIS_101db1;ENST00000078429_19_3094457_5UTR_100db1;ENST00000078429_19_3115035_CDS_010db2	ENST00000078429_19_3094652_aTIS_101db1;ENST00000078429_19_3094457_5UTR_100db1	6;6;2	6;6;2	4;4;1	generic|ENST00000078429_19_3094652_aTIS_101db1|ENSG00000088256 ATG True 0 -1;generic|ENST00000078429_19_3094457_5UTR_100db1|ENSG00000088256 CTG NA 0 -1	3	6	6	4	23.1	23.1	14.5	42123	359	359;424;170	0	57.55	171040000	9002100	397660000	26	26				66	10662;15528;24095;27076;27243;27492	True;True;True;True;True;True	10667;15533;24102;27084;27251;27500	50729;50730;50731;50732;74575;74576;114464;114465;114466;114467;128630;128631;128632;128633;128634;128635;128636;128637;129367;129368;129369;129370;130556;130557;130558;130559;130560	69352;69353;69354;69355;100289;100290;150643;150644;170102;170103;170104;170105;170106;170107;170108;170109;170110;170111;170112;170113;170114;170115;170856;170857;170858;170859;172489;172490;172491;172492	69353;100290;150643;170111;170858;172490
ENST00000542199_12_27716315_CDS_100db1;ENST00000538315_12_27710844_aTIS_101db1;ENST00000081029_12_27710871_CDS_010db2;ENST00000081029_12_27710844_aTIS_101db1;ENST00000542199_12_27716396_CDS_100db1;ENST00000538315_12_27716396_CDS_100db1	ENST00000542199_12_27716315_CDS_100db1;ENST00000538315_12_27710844_aTIS_101db1;ENST00000081029_12_27710871_CDS_010db2;ENST00000081029_12_27710844_aTIS_101db1;ENST00000542199_12_27716396_CDS_100db1;ENST00000538315_12_27716396_CDS_100db1	3;3;3;3;2;2	3;3;3;3;2;2	3;3;3;3;2;2	generic|ENST00000542199_12_27716315_CDS_100db1|ENSG00000061794 ATG NA +1 0 -1;generic|ENST00000538315_12_27710844_aTIS_101db1|ENSG00000061794 ATG True 0;generic|ENST00000081029_12_27710871_CDS_010db2|ENSG00000061794 CTG NA NA;generic|ENST00000081029_12_277	6	3	3	3	35	35	35	13057	117	117;194;314;323;90;108	0	30479	419670000	69946000	967160000	13	13				67	10876;10877;17629	True;True;True	10881;10882;17633	51714;51715;51716;51717;51718;51719;51720;51721;51722;51723;51724;83855;83856;83857;83858;83859;83860;83861	70747;70748;70749;70750;70751;70752;70753;112245;112246;112247;112248;112249;112250;112251;112252	70747;70752;112246
ENST00000438389_19_55456486_aTIS_101db1;ENST00000438389_19_55461574_5UTR_100db1;ENST00000425675_19_55456435_CDS_010db2;ENST00000425675_19_55456486_aTIS_101db1;ENST00000085068_19_55456486_aTIS_101db1;ENST00000085068_19_55461574_5UTR_100db1	ENST00000438389_19_55456486_aTIS_101db1;ENST00000438389_19_55461574_5UTR_100db1;ENST00000425675_19_55456435_CDS_010db2;ENST00000425675_19_55456486_aTIS_101db1;ENST00000085068_19_55456486_aTIS_101db1;ENST00000085068_19_55461574_5UTR_100db1	3;3;3;3;3;3	3;3;3;3;3;3	3;3;3;3;3;3	generic|ENST00000438389_19_55456486_aTIS_101db1|ENSG00000063241 ATG True 0 +1;generic|ENST00000438389_19_55461574_5UTR_100db1|ENSG00000063241 GTG NA -1 0;generic|ENST00000425675_19_55456435_CDS_010db2|ENSG00000063241 CTG NA NA;generic|ENST00000425675_19_55	6	3	3	3	47.4	47.4	47.4	14765	135	135;157;188;205;221;243	0	31512	212190000	35365000	485910000	13	13				68	8956;14868;20334	True;True;True	8961;14873;20341	42689;42690;42691;42692;71384;71385;71386;71387;96605;96606;96607;96608	58341;58342;58343;58344;96142;96143;96144;96145;96146;128182;128183;128184;128185	58344;96146;128182
ENST00000085079_19_55685486_CDS_100db1;ENST00000411543_19_55685486_CDS_100db1;ENST00000270460_19_55685486_CDS_100db1;ENST00000085079_19_55678628_aTIS_101db1;ENST00000270460_19_55678628_aTIS_101db1;ENST00000411543_19_55677172_aTIS_101db1	ENST00000085079_19_55685486_CDS_100db1;ENST00000411543_19_55685486_CDS_100db1;ENST00000270460_19_55685486_CDS_100db1;ENST00000085079_19_55678628_aTIS_101db1;ENST00000270460_19_55678628_aTIS_101db1;ENST00000411543_19_55677172_aTIS_101db1	2;2;2;2;2;2	2;2;2;2;2;2	2;2;2;2;2;2	generic|ENST00000085079_19_55685486_CDS_100db1|ENSG00000063245 AAG NA 0;generic|ENST00000411543_19_55685486_CDS_100db1|ENSG00000063245 AAG NA 0;generic|ENST00000270460_19_55685486_CDS_100db1|ENSG00000063245 AAG NA 0;generic|ENST00000085079_19_55678628_aTIS	6	2	2	2	8.6	8.6	8.6	45202	444	444;445;470;550;576;662	0	16878	157050000	14277000	346570000	4	4				69	13241;20175	True;True	13246;20182	63595;63596;63597;63598;95913;95914;95915	85545;85546;85547;85548;127467	85548;127467
ENST00000539115_X_24207367_aTIS_101db1;ENST00000625061_Y_2953937_aTIS_101db1;ENST00000449237_Y_2961091_aTIS_100db1;ENST00000338565_X_24172743_aTIS_101db1;ENST00000155093_Y_2953937_aTIS_100db1;ENST00000379177_X_24172743_aTIS_101db1;ENST00000379188_X_24172743_aTIS_101db1	ENST00000539115_X_24207367_aTIS_101db1;ENST00000625061_Y_2953937_aTIS_101db1;ENST00000449237_Y_2961091_aTIS_100db1;ENST00000338565_X_24172743_aTIS_101db1;ENST00000155093_Y_2953937_aTIS_100db1;ENST00000379177_X_24172743_aTIS_101db1;ENST00000379188_X_24172743_aTIS_101db1	1;1;1;1;1;1;1	1;1;1;1;1;1;1	1;1;1;1;1;1;1	generic|ENST00000539115_X_24207367_aTIS_101db1|ENSG00000005889 ATG no_data NA;generic|ENST00000625061_Y_2953937_aTIS_101db1|ENSG00000067646 ATG False 1;generic|ENST00000449237_Y_2961091_aTIS_100db1|ENSG00000067646 ATG no_data NA;generic|ENST00000338565_X_2	7	1	1	1	2.1	2.1	2.1	66065	576	576;610;724;755;801;805;844	0.0041413	25832	67197000	2799900	163030000	1	1				70	8513	TRUE	8518	40428;40429;40430;40431	55706	55706
ENST00000155674_22_17165244_aTIS_101db1;ENST00000336737_22_17159251_aTIS_111db1;ENST00000336737_22_17149649_CDS_100db1;ENST00000399852_22_17159251_aTIS_101db1	ENST00000155674_22_17165244_aTIS_101db1;ENST00000336737_22_17159251_aTIS_111db1;ENST00000336737_22_17149649_CDS_100db1	10;10;8;1	10;10;8;1	10;10;8;1	generic|ENST00000155674_22_17165244_aTIS_101db1|ENSG00000069998 ATG no_data NA;generic|ENST00000336737_22_17159251_aTIS_111db1|ENSG00000069998 ATG True -1 0;generic|ENST00000336737_22_17149649_CDS_100db1|ENSG00000069998 GTG NA -1 0	4	10	10	10	30.8	30.8	30.8	43588	393	393;423;349;223	0	87901	1642500000	86447000	3797500000	55	55				71	3154;12759;17283;17460;17582;19639;20787;21149;27097;28244	True;True;True;True;True;True;True;True;True;True	3157;12764;17288;17465;17586;19646;20794;21156;27105;28252	14733;14734;14735;14736;60946;60947;60948;60949;82333;83093;83094;83095;83096;83657;83658;83659;83660;93427;93428;93429;93430;98696;98697;98698;98699;100456;100457;100458;100459;100460;100461;100462;128725;128726;128727;128728;133932	20330;20331;20332;20333;20334;20335;20336;20337;82208;82209;82210;82211;82212;82213;110222;111218;111219;111220;111221;111222;111223;111224;111225;111226;111986;111987;111988;111989;111990;111991;111992;111993;111994;111995;124375;124376;124377;124378;124379;124380;124381;130658;130659;132511;132512;132513;132514;132515;170206;170207;170208;170209;170210;170211;176847	20337;82210;110222;111226;111988;124380;130658;132512;170211;176847
ENST00000156109_X_49123722_aTIS_101db1;ENST00000156109_X_49122775_CDS_100db1	ENST00000156109_X_49123722_aTIS_101db1;ENST00000156109_X_49122775_CDS_100db1	7;6	7;6	7;6	generic|ENST00000156109_X_49123722_aTIS_101db1|ENSG00000068394 ATG True -1 0 +1;generic|ENST00000156109_X_49122775_CDS_100db1|ENSG00000068394 GTG NA 0	2	7	7	7	20	20	20	52228	476	476;417	0	33301	525360000	18763000	1309800000	21	21				72	4023;6514;21412;22996;23844;25865;26828	True;True;True;True;True;True;True	4026;6517;21419;23004;23851;25872;26835	18935;18936;18937;30642;30643;30644;30645;101742;101743;109012;109013;109014;109015;112995;112996;112997;112998;122771;122772;122773;127447;127448	26217;26218;26219;42438;42439;42440;42441;133944;133945;142916;142917;148409;148410;148411;148412;148413;161923;161924;161925;168341;168342	26217;42439;133945;142916;148411;161923;168341
ENST00000156471_15_34969613_aTIS_101db1;ENST00000156471_15_34969682_5UTR_100db1;ENST00000543879_15_34900836_3UTR_100db1;ENST00000543879_15_34969613_aTIS_101db1;ENST00000543879_15_34969682_5UTR_100db1;ENST00000543879_15_34886627_3UTR_100db1	ENST00000156471_15_34969613_aTIS_101db1;ENST00000156471_15_34969682_5UTR_100db1;ENST00000543879_15_34900836_3UTR_100db1;ENST00000543879_15_34969613_aTIS_101db1;ENST00000543879_15_34969682_5UTR_100db1	12;12;6;6;6;2	12;12;6;6;6;2	12;12;6;6;6;2	generic|ENST00000156471_15_34969613_aTIS_101db1|ENSG00000021776 ATG False 0;generic|ENST00000156471_15_34969682_5UTR_100db1|ENSG00000021776 GTG NA 0;generic|ENST00000543879_15_34900836_3UTR_100db1|ENSG00000021776 ATG NA 0 +1;generic|ENST00000543879_15_3496	6	12	12	12	10.2	10.2	10.2	171.29	1485	1485;1508;466;646;669;237	0	59.6	859220000	12636000	1938100000	32	32				73	5678;7998;9800;12039;15983;18074;20654;21242;21429;23729;24349;24350	True;True;True;True;True;True;True;True;True;True;True;True	5681;8003;9805;12044;15988;18080;20661;21249;21436;23736;24356;24357	26515;26516;26517;26518;37873;46639;46640;46641;46642;57242;57243;57244;57245;76595;76596;76597;76598;85967;85968;85969;85970;98062;98063;98064;98065;100918;100919;100920;101812;101813;101814;112447;112448;112449;112450;115667;115668;115669;115670;115671;115672;115673;115674;115675;115676;115677	36380;36381;52260;63454;63455;63456;77907;102890;114839;114840;114841;114842;129976;129977;129978;133027;133993;147689;147690;147691;152174;152175;152176;152177;152178;152179;152180;152181;152182;152183;152184;152185;152186	36381;52260;63454;77907;102890;114840;129978;133027;133993;147689;152175;152185
ENST00000156825_19_1592622_CDS_100db1;ENST00000156825_19_1592631_aTIS_101db1;ENST00000434436_19_1592619_CDS_100db1;ENST00000434436_19_1592622_CDS_100db1;ENST00000434436_19_1592631_aTIS_101db1;ENST00000590550_19_1585156_aTIS_101db1;ENST00000589064_19_1585117_ntr_100db1;ENST00000592012_19_1585156_aTIS_101db1;ENST00000590550_19_1581252_CDS_010db2	ENST00000156825_19_1592622_CDS_100db1;ENST00000156825_19_1592631_aTIS_101db1;ENST00000434436_19_1592619_CDS_100db1;ENST00000434436_19_1592622_CDS_100db1;ENST00000434436_19_1592631_aTIS_101db1;ENST00000590550_19_1585156_aTIS_101db1;ENST00000589064_19_1585117_ntr_100db1;ENST00000592012_19_1585156_aTIS_101db1	5;5;5;5;5;4;3;3;1	5;5;5;5;5;4;3;3;1	5;5;5;5;5;4;3;3;1	generic|ENST00000156825_19_1592622_CDS_100db1|ENSG00000071655 AAG NA 0;generic|ENST00000156825_19_1592631_aTIS_101db1|ENSG00000071655 ATG True -1 0;generic|ENST00000434436_19_1592619_CDS_100db1|ENSG00000071655 AGG NA 0 +1;generic|ENST00000434436_19_1592622	9	5	5	5	24.2	24.2	24.2	28.6	256	256;259;287;288;291;235;172;185;119	0	98627	149480000	12457000	341640000	8	8				74	7241;12711;13115;16706;28582	True;True;True;True;True	7245;12716;13120;16711;28590	34325;34326;34327;34328;60727;60728;60729;60730;62991;62992;62993;62994;79794;79795;79796;79797;135532	47575;47576;81975;84914;106908;106909;106910;106911;178940	47576;81975;84914;106909;178940
ENST00000157812_19_39971203_aTIS_101db1;ENST00000157812_19_39971194_5UTR_010db2;ENST00000455878_19_39971203_aTIS_101db1;ENST00000455878_19_39980114_CDS_100db1	ENST00000157812_19_39971203_aTIS_101db1;ENST00000157812_19_39971194_5UTR_010db2;ENST00000455878_19_39971203_aTIS_101db1	19;19;17;6	19;19;17;6	19;19;17;6	generic|ENST00000157812_19_39971203_aTIS_101db1|ENSG00000013275 ATG True +1 0 -1;generic|ENST00000157812_19_39971194_5UTR_010db2|ENSG00000013275 TTG NA NA;generic|ENST00000455878_19_39971203_aTIS_101db1|ENSG00000013275 ATG True +1 0 -1	4	19	19	19	52.2	52.2	52.2	47366	418	418;421;387;123	0	186.2	9366100000	374640000	21692000000	148	148				75	401;2410;3777;3898;4335;4483;4484;9636;10498;10620;10621;11021;12285;12698;14832;18048;20629;21036;27579	True;True;True;True;True;True;True;True;True;True;True;True;True;True;True;True;True;True;True	404;2413;3780;3901;4338;4486;4487;9641;10503;10625;10626;11026;12290;12703;14837;18055;20636;21043;27587	1865;1866;1867;1868;1869;1870;1871;11352;11353;11354;11355;11356;11357;11358;11359;11360;11361;11362;17865;17866;17867;17868;17869;17870;17871;17872;18389;18390;18391;20362;20363;20364;20365;20994;20995;20996;20997;20998;20999;21000;21001;21002;21003;21004;21005;21006;21007;45893;45894;45895;45896;49979;49980;49981;49982;49983;49984;49985;49986;50521;50522;50523;50524;50525;50526;50527;50528;5052…	2817;2818;2819;2820;2821;2822;2823;2824;2825;2826;15538;15539;15540;15541;15542;15543;15544;15545;24914;24915;24916;24917;24918;24919;24920;24921;24922;24923;25515;28167;28168;28169;28170;28171;28172;28173;28963;28964;28965;28966;28967;28968;28969;28970;28971;28972;28973;28974;28975;28976;28977;28978;28979;62504;62505;68363;68364;68365;68366;68367;68368;68369;68370;68371;68372;68373;68374;68375;6…	2822;15543;24916;25515;28167;28967;28975;62504;68373;69098;69099;71665;79500;81924;95957;114647;129748;131955;173096
ENST00000160298_19_7596054_CDS_100db1;ENST00000160298_19_7596003_aTIS_100db1;ENST00000446248_19_7596054_CDS_100db1;ENST00000446248_19_7596003_aTIS_100db1	ENST00000160298_19_7596054_CDS_100db1;ENST00000160298_19_7596003_aTIS_100db1;ENST00000446248_19_7596054_CDS_100db1;ENST00000446248_19_7596003_aTIS_100db1	1;1;1;1	1;1;1;1	1;1;1;1	generic|ENST00000160298_19_7596054_CDS_100db1|ENSG00000076826 GTG NA 0;generic|ENST00000160298_19_7596003_aTIS_100db1|ENSG00000076826 ATG no_data NA;generic|ENST00000446248_19_7596054_CDS_100db1|ENSG00000076826 GTG NA 0;generic|ENST00000446248_19_7596003_a	4	1	1	1	0.8	0.8	0.8	132.99	1232	1232;1249;1259;1276	0.00052178	34742	63316000	974090	149870000	1	1				76	16621	TRUE	16626	79406;79407;79408;79409	106356	106356
ENST00000160740_19_42284705_aTIS_100db1;ENST00000575354_19_42284705_aTIS_100db1;ENST00000572681_19_42271784_aTIS_100db1	ENST00000160740_19_42284705_aTIS_100db1;ENST00000575354_19_42284705_aTIS_100db1;ENST00000572681_19_42271784_aTIS_100db1	1;1;1	1;1;1	1;1;1	generic|ENST00000160740_19_42284705_aTIS_100db1|ENSG00000079432 ATG no_data NA;generic|ENST00000575354_19_42284705_aTIS_100db1|ENSG00000079432 ATG no_data NA;generic|ENST00000572681_19_42271784_aTIS_100db1|ENSG00000079432 ATG True 0 -1	3	1	1	1	0.8	0.8	0.8	163.68	1606	1606;1608;2514	0.0032298	28203	34168000	533880	77307000	1	1				77	14752	TRUE	14757	70876;70877;70878;70879	95490	95490
ENST00000561482_16_29797027_aTIS_101db1;ENST00000569382_16_29797027_aTIS_101db1;ENST00000160827_16_29790760_aTIS_111db1;ENST00000565736_16_29803473_ntr_100db1;ENST00000565736_16_29803458_ntr_100db1;ENST00000563666_16_29798987_ntr_100db1	ENST00000561482_16_29797027_aTIS_101db1;ENST00000569382_16_29797027_aTIS_101db1;ENST00000160827_16_29790760_aTIS_111db1;ENST00000565736_16_29803473_ntr_100db1;ENST00000565736_16_29803458_ntr_100db1;ENST00000563666_16_29798987_ntr_100db1	2;2;2;1;1;1	2;2;2;1;1;1	2;2;2;1;1;1	generic|ENST00000561482_16_29797027_aTIS_101db1|ENSG00000079616 ATG True 0 [ENST00000400751_16_29797027_aTIS_db3];generic|ENST00000569382_16_29797027_aTIS_101db1|ENSG00000079616 ATG True 0;generic|ENST00000160827_16_29790760_aTIS_111db1|ENSG00000079616 ATG	6	2	2	2	5.2	5.2	5.2	66306	597	597;611;665;88;93;169	0.00054333	41055	607450000	17866000	1491900000	4	4				78	2646;8495	True;True	2649;8500	12466;12467;12468;12469;40341;40342;40343;40344	17107;55597;55598;55599	17107;55597
ENST00000587985_19_19138428_aTIS_101db1;ENST00000450333_19_19138428_aTIS_101db1;ENST00000587583_19_19138428_aTIS_101db1;ENST00000162044_19_19138428_aTIS_111db1	ENST00000587985_19_19138428_aTIS_101db1;ENST00000450333_19_19138428_aTIS_101db1;ENST00000587583_19_19138428_aTIS_101db1;ENST00000162044_19_19138428_aTIS_111db1	1;1;1;1	1;1;1;1	1;1;1;1	generic|ENST00000587985_19_19138428_aTIS_101db1|ENSG00000064545 ATG True -1 0;generic|ENST00000450333_19_19138428_aTIS_101db1|ENSG00000064545 ATG True -1 0;generic|ENST00000587583_19_19138428_aTIS_101db1|ENSG00000064545 ATG True -1 0;generic|ENST0000016204	4	1	1	1	2.8	2.8	2.8	36.78	325	325;376;454;479	0.0088393	20971	35257000	2074000	95839000	5	5				79	1221	TRUE	1224	5837;5838;5839	7900;7901;7902;7903;7904	7900
ENST00000535626_16_75252246_aTIS_101db1;ENST00000542031_16_75248059_aTIS_101db1;ENST00000538440_16_75265836_aTIS_101db1;ENST00000162330_16_75251482_aTIS_101db1;ENST00000420641_16_75266779_aTIS_101db1;ENST00000393422_16_75267980_aTIS_101db1;ENST00000393420_16_75251482_aTIS_101db1;ENST00000418647_16_75264500_aTIS_101db1	ENST00000535626_16_75252246_aTIS_101db1;ENST00000542031_16_75248059_aTIS_101db1;ENST00000538440_16_75265836_aTIS_101db1;ENST00000162330_16_75251482_aTIS_101db1;ENST00000420641_16_75266779_aTIS_101db1;ENST00000393422_16_75267980_aTIS_101db1;ENST00000393420_16_75251482_aTIS_101db1;ENST00000418647_16_75264500_aTIS_101db1	2;2;2;2;2;2;2;2	2;2;2;2;2;2;2;2	2;2;2;2;2;2;2;2	generic|ENST00000535626_16_75252246_aTIS_101db1|ENSG00000050820 ATG no_data NA;generic|ENST00000542031_16_75248059_aTIS_101db1|ENSG00000050820 ATG no_data NA;generic|ENST00000538440_16_75265836_aTIS_101db1|ENSG00000050820 ATG False 0;generic|ENST0000016233	8	2	2	2	8	8	8	77.73	722	722;868;870;870;888;888;888;916	0	11.26	20438000	524060	54575000	6	6				80	16479;22936	True;True	16484;22944	78709;78710;108763;108764;108765;108766	105640;105641;142577;142578;142579;142580	105640;142577
ENST00000163416_14_92797438_aTIS_101db1	ENST00000163416_14_92797438_aTIS_101db1	1	1	1	generic|ENST00000163416_14_92797438_aTIS_101db1|ENSG00000066455 ATG no_data NA	1	1	1	1	1.2	1.2	1.2	83023	731	731	0.0043732	25356	45413000	1081300	106490000	1	1				81	15864	TRUE	15869	76025;76026;76027	102177	102177
ENST00000166345_5_893011_CDS_100db1;ENST00000166345_5_892999_aTIS_101db1;ENST00000166345_5_892927_5UTR_010db2;ENST00000512024_5_896668_ntr_100db1;ENST00000512024_5_893011_ntr_100db1;ENST00000512024_5_908060_ntr_100db1;ENST00000512024_5_908033_ntr_100db1;ENST00000166345_5_911895_CDS_100db1	ENST00000166345_5_893011_CDS_100db1;ENST00000166345_5_892999_aTIS_101db1;ENST00000166345_5_892927_5UTR_010db2;ENST00000512024_5_896668_ntr_100db1;ENST00000512024_5_893011_ntr_100db1	4;4;4;2;2;1;1;1	4;4;4;2;2;1;1;1	4;4;4;2;2;1;1;1	generic|ENST00000166345_5_893011_CDS_100db1|ENSG00000071539 GTG NA +1 0 -1;generic|ENST00000166345_5_892999_aTIS_101db1|ENSG00000071539 ATG True 0 -1;generic|ENST00000166345_5_892927_5UTR_010db2|ENSG00000071539 GTG NA NA;generic|ENST00000512024_5_896668_nt	8	4	4	4	15.2	15.2	15.2	48136	428	428;432;456;202;285;41;50;126	0	46143	422370000	18364000	911490000	32	32				82	9140;10944;16754;27636	True;True;True;True	9145;10949;16759;27644	43540;43541;43542;43543;43544;43545;52059;52060;52061;52062;79998;79999;80000;80001;131281;131282;131283;131284;131285;131286;131287	59315;59316;59317;59318;71243;71244;71245;71246;71247;71248;71249;71250;71251;71252;71253;107192;107193;107194;107195;107196;107197;107198;173609;173610;173611;173612;173613;173614;173615;173616;173617;173618;173619	59318;71252;107194;173619
ENST00000379086_5_132210428_CDS_100db1;ENST00000401867_5_132210428_CDS_100db1;ENST00000360568_5_132210503_CDS_010db2;ENST00000379086_5_132218626_aTIS_101db1;ENST00000379104_5_132218626_aTIS_101db1;ENST00000379086_5_132227103_5UTR_100db1;ENST00000166534_5_132227103_5UTR_100db1;ENST00000360568_5_132227819_5UTR_100db1;ENST00000166534_5_132227169_5UTR_010db2	ENST00000379086_5_132210428_CDS_100db1;ENST00000401867_5_132210428_CDS_100db1;ENST00000360568_5_132210503_CDS_010db2;ENST00000379086_5_132218626_aTIS_101db1;ENST00000379104_5_132218626_aTIS_101db1;ENST00000379086_5_132227103_5UTR_100db1;ENST00000166534_5_132227103_5UTR_100db1;ENST00000360568_5_132227819_5UTR_100db1;ENST00000166534_5_132227169_5UTR_010db2	2;2;2;2;2;2;2;2;2	2;2;2;2;2;2;2;2;2	2;2;2;2;2;2;2;2;2	generic|ENST00000379086_5_132210428_CDS_100db1|ENSG00000072682 ATG NA -1 0;generic|ENST00000401867_5_132210428_CDS_100db1|ENSG00000072682 ATG NA -1 0;generic|ENST00000360568_5_132210503_CDS_010db2|ENSG00000072682 CTG NA NA;generic|ENST00000379086_5_1322186	9	2	2	2	7.8	7.8	7.8	39531	345	345;347;370;533;535;545;547;549;569	0.00030111	5773	45212000	2260600	116170000	3	3				83	10262;23039	True;True	10267;23047	48820;48821;48822;48823;109217;109218	66837;143185;143186	66837;143185
ENST00000167462_17_75543427_aTIS_101db1;ENST00000577200_17_75543427_aTIS_101db1;ENST00000392550_17_75543427_aTIS_101db1;ENST00000167462_17_75569972_CDS_100db1;ENST00000578638_17_75569978_3UTR_100db1;ENST00000578638_17_75569972_3UTR_100db1;ENST00000392550_17_75569972_CDS_100db1;ENST00000578638_17_75571756_3UTR_100db1;ENST00000375227_17_75543427_aTIS_111db1;ENST00000375227_17_75559316_CDS_100db1	ENST00000167462_17_75543427_aTIS_101db1;ENST00000577200_17_75543427_aTIS_101db1;ENST00000392550_17_75543427_aTIS_101db1;ENST00000167462_17_75569972_CDS_100db1;ENST00000578638_17_75569978_3UTR_100db1;ENST00000578638_17_75569972_3UTR_100db1;ENST00000392550_17_75569972_CDS_100db1	7;7;7;4;4;4;4;3;3;1	7;7;7;4;4;4;4;3;3;1	7;7;7;4;4;4;4;3;3;1	generic|ENST00000167462_17_75543427_aTIS_101db1|ENSG00000073350 ATG True +1 0 -1;generic|ENST00000577200_17_75543427_aTIS_101db1|ENSG00000073350 ATG True +1 0 -1;generic|ENST00000392550_17_75543427_aTIS_101db1|ENSG00000073350 ATG True +1 0 -1;generic|ENST0	10	7	7	7	8.5	8.5	8.5	112.93	1015	1015;1019;1020;485;487;489;490;264;356;211	0	23471	394030000	9163500	939980000	19	19				84	477;1948;5653;10658;20653;27355;28400	True;True;True;True;True;True;True	480;1951;5656;10663;20660;27363;28408	2240;2241;9112;9113;9114;9115;26398;26399;26400;50710;50711;50712;50713;98059;98060;98061;129882;129883;129884;129885;134647	3323;3324;12350;12351;12352;12353;36252;36253;36254;69330;69331;69332;69333;129974;129975;171499;171500;171501;177827	3323;12352;36254;69330;129974;171499;177827
ENST00000168216_X_53434345_aTIS_101db1;ENST00000168216_X_53434360_5UTR_010db2;ENST00000375304_X_53434345_aTIS_101db1;ENST00000375298_X_53434324_CDS_100db1;ENST00000375298_X_53434345_aTIS_101db1;ENST00000168216_X_53432318_CDS_100db1;ENST00000375304_X_53432318_CDS_100db1;ENST00000375298_X_53432318_CDS_100db1;ENST00000477706_X_53432318_ntr_100db1;ENST00000168216_X_53432080_CDS_100db1;ENST00000477706…	ENST00000168216_X_53434345_aTIS_101db1;ENST00000168216_X_53434360_5UTR_010db2;ENST00000375304_X_53434345_aTIS_101db1;ENST00000375298_X_53434324_CDS_100db1;ENST00000375298_X_53434345_aTIS_101db1;ENST00000168216_X_53432318_CDS_100db1	9;9;8;7;7;5;4;3;3;2;1;1;1;1	9;9;8;7;7;5;4;3;3;2;1;1;1;1	9;9;8;7;7;5;4;3;3;2;1;1;1;1	generic|ENST00000168216_X_53434345_aTIS_101db1|ENSG00000072506 ATG True -1 0 +1;generic|ENST00000168216_X_53434360_5UTR_010db2|ENSG00000072506 GTG NA NA;generic|ENST00000375304_X_53434345_aTIS_101db1|ENSG00000072506 ATG True -1 0 +1;generic|ENST00000375298	14	9	9	9	49.8	49.8	49.8	26923	261	261;266;252;162;169;166;157;74;97;130;56;70;96;121	0	130.3	667610000	47686000	1565100000	78	78				85	3146;7519;7841;12148;12578;14384;14545;17191;26384	True;True;True;True;True;True;True;True;True	3149;7523;7846;12153;12583;14389;14550;17196;26391	14705;35620;35621;35622;35623;35624;35625;35626;35627;35628;37155;37156;37157;57783;57784;57785;60102;60103;60104;60105;60106;60107;60108;60109;69125;69126;69127;69128;69129;69130;69131;69132;69902;69903;69904;69905;81897;81898;81899;81900;81901;81902;125362;125363;125364;125365	20298;49423;49424;49425;49426;49427;49428;49429;49430;49431;49432;49433;49434;49435;49436;49437;49438;49439;49440;51514;51515;51516;78504;78505;78506;78507;81317;81318;81319;81320;81321;81322;93034;93035;93036;93037;93038;93039;93040;93041;93042;93043;93044;93045;93046;93047;94183;94184;94185;109608;109609;109610;109611;109612;109613;109614;165367;165368;165369;165370;165371;165372;165373;165374;…	20298;49424;51516;78504;81319;93041;94184;109612;165375
ENST00000170447_3_12574801_CDS_110db1;ENST00000411987_3_12557151_aTIS_101db1;ENST00000448482_3_12557151_aTIS_101db1;ENST00000170447_3_12557151_aTIS_101db1	ENST00000170447_3_12574801_CDS_110db1;ENST00000411987_3_12557151_aTIS_101db1;ENST00000448482_3_12557151_aTIS_101db1;ENST00000170447_3_12557151_aTIS_101db1	2;2;2;2	2;2;2;2	2;2;2;2	generic|ENST00000170447_3_12574801_CDS_110db1|ENSG00000075975 TTG NA 0 -1;generic|ENST00000411987_3_12557151_aTIS_101db1|ENSG00000075975 ATG True +1 0;generic|ENST00000448482_3_12557151_aTIS_101db1|ENSG00000075975 ATG True +1 0;generic|ENST00000170447_3_12	4	2	2	2	13.6	13.6	13.6	23015	199	199;373;414;416	0.0015389	32494	33703000	2808600	78430000	4	4				86	17423;26173	True;True	17428;26180	82949;82950;82951;82952;124315;124316;124317;124318	111079;111080;111081;163986	111080;163986
ENST00000173527_5_129105034_CDS_100db1;ENST00000173527_5_129094911_CDS_010db2;ENST00000173527_5_129094767_aTIS_101db1	ENST00000173527_5_129105034_CDS_100db1;ENST00000173527_5_129094911_CDS_010db2;ENST00000173527_5_129094767_aTIS_101db1	5;5;5	5;5;5	5;5;5	generic|ENST00000173527_5_129105034_CDS_100db1|ENSG00000066583 ATC NA +1 0 -1;generic|ENST00000173527_5_129094911_CDS_010db2|ENSG00000066583 CTG NA NA;generic|ENST00000173527_5_129094767_aTIS_101db1|ENSG00000066583 ATG False 0 -1	3	5	5	5	40.2	40.2	40.2	18291	169	169;250;298	0	23464	862750000	95861000	2048900000	21	21				87	5452;6029;7365;10437;28283	True;True;True;True;True	5455;6032;7369;10442;28291	25461;25462;25463;25464;28403;28404;28405;28406;28407;28408;34910;34911;34912;34913;49694;49695;49696;49697;134105;134106;134107;134108	35003;35004;35005;35006;39240;39241;39242;39243;39244;39245;39246;39247;39248;39249;39250;48364;48365;67926;67927;67928;177051	35006;39241;48364;67927;177051
ENST00000444334_7_97869093_aTIS_101db1;ENST00000175506_7_97869156_aTIS_101db1;ENST00000455086_7_97864496_aTIS_101db1;ENST00000175506_7_97868982_CDS_010db2;ENST00000454046_7_97869156_aTIS_101db1;ENST00000495255_7_97869147_ntr_100db1;ENST00000495255_7_97864349_ntr_100db1;ENST00000495255_7_97864397_ntr_100db1;ENST00000495255_7_97868967_ntr_100db1	ENST00000444334_7_97869093_aTIS_101db1;ENST00000175506_7_97869156_aTIS_101db1;ENST00000455086_7_97864496_aTIS_101db1;ENST00000175506_7_97868982_CDS_010db2;ENST00000454046_7_97869156_aTIS_101db1	19;19;18;18;11;3;2;2;2	19;19;18;18;11;3;2;2;2	19;19;18;18;11;3;2;2;2	generic|ENST00000444334_7_97869093_aTIS_101db1|ENSG00000070669 ATG True -1 0 +1 [ENST00000422745_7_97869093_aTIS_db3];generic|ENST00000175506_7_97869156_aTIS_101db1|ENSG00000070669 ATG True -1 0 [ENST00000394308_7_97869156_aTIS_db3];generic|ENST00000455086	9	19	19	19	41.9	41.9	41.9	62168	540	540;561;478;503;401;178;49;65;118	0	78072	10775000000	384840000	25764000000	161	161				88	410;1722;3521;3760;4124;4449;5816;6065;9110;10429;10430;10585;12838;13843;14256;14257;25623;26981;27947	True;True;True;True;True;True;True;True;True;True;True;True;True;True;True;True;True;True;True	413;1725;3524;3763;4127;4452;5819;6068;9115;10434;10435;10590;12843;13848;14261;14262;25630;26989;27955	1914;1915;1916;1917;1918;1919;1920;1921;8083;8084;8085;8086;16731;16732;16733;16734;16735;16736;16737;17800;17801;17802;17803;19437;19438;20854;20855;20856;20857;27137;27138;27139;27140;28562;28563;28564;28565;28566;28567;43401;43402;43403;43404;49657;49658;49659;49660;49661;49662;49663;49664;50340;50341;50342;50343;61363;61364;61365;66528;66529;66530;66531;66532;66533;66534;66535;68538;68539;685…	2881;2882;2883;2884;2885;2886;2887;2888;2889;2890;2891;2892;2893;10899;10900;23398;23399;23400;23401;23402;23403;23404;24834;24835;24836;26894;28801;28802;28803;28804;28805;28806;28807;28808;28809;28810;28811;37232;37233;37234;37235;37236;37237;37238;37239;37240;37241;37242;37243;37244;37245;37246;37247;39431;39432;39433;39434;39435;39436;39437;39438;39439;39440;39441;39442;39443;39444;39445;3944…	2886;10900;23399;24834;26894;28801;37246;39434;59177;67854;67861;68828;82652;89435;92217;92222;159883;169448;175265
ENST00000176763_5_172188042_aTIS_101db1	ENST00000176763_5_172188042_aTIS_101db1	1	1	1	generic|ENST00000176763_5_172188042_aTIS_101db1|ENSG00000072786 ATG no_data NA	1	1	1	1	3	3	3	112.13	968	968	0.00029994	56984	24723000	537460	51741000	1	1				89	9423	TRUE	9428	44906;44907;44908	61202	61202
ENST00000397375_16_1773119_aTIS_111db1;ENST00000177742_16_1773119_aTIS_111db1;ENST00000397375_16_1773014_CDS_100db1;ENST00000177742_16_1773014_CDS_100db1	ENST00000397375_16_1773119_aTIS_111db1;ENST00000177742_16_1773119_aTIS_111db1;ENST00000397375_16_1773014_CDS_100db1;ENST00000177742_16_1773014_CDS_100db1	5;5;3;3	5;5;3;3	5;5;3;3	generic|ENST00000397375_16_1773119_aTIS_111db1|ENSG00000074071 ATG True -1 0 +1;generic|ENST00000177742_16_1773119_aTIS_111db1|ENSG00000074071 ATG True -1 0 +1;generic|ENST00000397375_16_1773014_CDS_100db1|ENSG00000074071 GTG NA -1 0;generic|ENST0000017774	4	5	5	5	25.2	25.2	25.2	25.65	218	218;225;183;190	0	26591	1258700000	104890000	2877200000	26	26				90	3479;14766;15667;16177;27236	True;True;True;True;True	3482;14771;15672;16182;27244	16529;16530;16531;16532;70956;70957;70958;70959;75168;75169;75170;75171;77404;77405;77406;77407;129325;129326;129327	23115;23116;23117;95582;95583;95584;95585;95586;95587;101052;101053;101054;101055;101056;101057;101058;101059;103971;103972;103973;103974;103975;103976;170822;170823;170824	23116;95585;101056;103973;170822
ENST00000179259_12_4321272_aTIS_111db1;ENST00000635110_12_4337146_aTIS_101db1	ENST00000179259_12_4321272_aTIS_111db1	3;1	3;1	3;1	generic|ENST00000179259_12_4321272_aTIS_111db1|ENSG00000078237 ATG False 0 -1	2	3	3	3	10.7	10.7	10.7	30062	270	270;211	0	74575	719530000	51395000	1682100000	10	10				91	4947;6092;22517	True;True;True	4950;6095;22525	22997;22998;22999;23000;28759;28760;28761;28762;28763;28764;28765;28766;106857;106858;106859	31386;39797;39798;39799;39800;39801;39802;140115;140116;140117	31386;39799;140115
ENST00000622567_10_14530459_aTIS_101db1;ENST00000468747_10_14604255_5UTR_010db2;ENST00000181796_10_14774663_aTIS_100db1	ENST00000622567_10_14530459_aTIS_101db1;ENST00000468747_10_14604255_5UTR_010db2;ENST00000181796_10_14774663_aTIS_100db1	1;1;1	1;1;1	1;1;1	generic|ENST00000622567_10_14530459_aTIS_101db1|ENSG00000065809 ATG False 0 [ENST00000496330_10_14530459_aTIS_db3];generic|ENST00000468747_10_14604255_5UTR_010db2|ENSG00000065809 TTG NA NA;generic|ENST00000181796_10_14774663_aTIS_100db1|ENSG00000065809 ATG	3	1	1	1	9.2	9.2	9.2	15558	131	131;155;306	0.00053879	39536	39922000	4990200	98709000	1	1				92	7285	TRUE	7289	34521;34522;34523;34524	47832	47832
ENST00000184266_3_120596360_aTIS_111db1;ENST00000184266_3_120596486_CDS_100db1;ENST00000485064_3_120596360_aTIS_101db1;ENST00000485064_3_120596486_CDS_100db1;ENST00000492739_3_120596360_aTIS_101db1;ENST00000492739_3_120596486_CDS_100db1;ENST00000461682_3_120596360_aTIS_101db1;ENST00000491335_3_120596486_CDS_100db1;ENST00000491335_3_120601195_3UTR_100db1	ENST00000184266_3_120596360_aTIS_111db1;ENST00000184266_3_120596486_CDS_100db1;ENST00000485064_3_120596360_aTIS_101db1;ENST00000485064_3_120596486_CDS_100db1;ENST00000492739_3_120596360_aTIS_101db1	5;4;4;3;3;2;2;1;1	5;4;4;3;3;2;2;1;1	5;4;4;3;3;2;2;1;1	generic|ENST00000184266_3_120596360_aTIS_111db1|ENSG00000065518 ATG True +1 0 -1;generic|ENST00000184266_3_120596486_CDS_100db1|ENSG00000065518 CTG NA 0 -1;generic|ENST00000485064_3_120596360_aTIS_101db1|ENSG00000065518 ATG True +1 0 -1;generic|ENST0000048	9	5	5	5	39.5	39.5	39.5	15208	129	129;87;120;78;80;38;69;27;41	0	17038	948480000	189700000	2429300000	23	23				93	4866;7389;14920;24115;28525	True;True;True;True;True	4869;7393;14925;24122;28533	22621;35040;35041;35042;35043;71618;71619;71620;114573;114574;114575;114576;114577;114578;114579;135256;135257;135258;135259	30856;48602;48603;48604;48605;48606;48607;48608;96436;150765;150766;150767;150768;150769;150770;150771;150772;150773;150774;150775;150776;150777;178616	30856;48608;96436;150767;178616
ENST00000184956_17_60078914_aTIS_101db1;ENST00000613428_17_60073755_aTIS_101db1;ENST00000585976_17_60078914_aTIS_101db1;ENST00000587003_17_60078914_aTIS_101db1	ENST00000184956_17_60078914_aTIS_101db1;ENST00000613428_17_60073755_aTIS_101db1;ENST00000585976_17_60078914_aTIS_101db1	3;2;2;1	3;2;2;1	3;2;2;1	generic|ENST00000184956_17_60078914_aTIS_101db1|ENSG00000068097 ATG True 0 +1;generic|ENST00000613428_17_60073755_aTIS_101db1|ENSG00000068097 ATG no_data NA;generic|ENST00000585976_17_60078914_aTIS_101db1|ENSG00000068097 ATG True 0 +1	4	3	3	3	3.1	3.1	3.1	128.78	1181	1181;916;1069;413	0	78366	69484000	1336200	174500000	9	9				94	14010;17035;27772	True;True;True	14015;17040;27780	67438;67439;67440;67441;81213;81214;81215;81216;131883	90696;90697;90698;90699;108769;108770;108771;108772;174350	90699;108769;174350
ENST00000186436_2_97995662_aTIS_101db1	ENST00000186436_2_97995662_aTIS_101db1	3	3	3	generic|ENST00000186436_2_97995662_aTIS_101db1|ENSG00000075568 ATG no_data NA	1	3	3	3	2.2	2.2	2.2	205.14	1883	1883	0.0005237	35132	109140000	1474900	216290000	6	6				95	14060;16136;22676	True;True;True	14065;16141;22684	67621;77235;107595;107596;107597	90876;103762;141063;141064;141065;141066	90876;103762;141065
ENST00000189444_10_102395960_aTIS_101db1;ENST00000369966_10_102395960_aTIS_101db1;ENST00000189444_10_102398427_CDS_010db2;ENST00000336486_10_102398391_ntr_100db1;ENST00000467116_10_102396937_ntr_100db1;ENST00000467116_10_102396265_ntr_100db1;ENST00000473400_10_102400708_ntr_100db1;ENST00000467116_10_102398391_ntr_100db1;ENST00000467116_10_102397577_ntr_100db1;ENST00000467116_10_102397372_ntr_100d…	ENST00000189444_10_102395960_aTIS_101db1;ENST00000369966_10_102395960_aTIS_101db1;ENST00000189444_10_102398427_CDS_010db2	11;11;8;3;3;3;2;2;2;2;2	11;11;8;3;3;3;2;2;2;2;2	11;11;8;3;3;3;2;2;2;2;2	generic|ENST00000189444_10_102395960_aTIS_101db1|ENSG00000077150 ATG True +1 0 -1;generic|ENST00000369966_10_102395960_aTIS_101db1|ENSG00000077150 ATG True +1 0 -1;generic|ENST00000189444_10_102398427_CDS_010db2|ENSG00000077150 ATT NA NA	11	11	11	11	17.9	17.9	17.9	96677	899	899;900;601;236;311;392;110;117;219;248;260	0	57827	1171400000	28570000	2744300000	51	51				96	669;857;1467;6989;8537;9672;14188;17884;23508;23612;23784	True;True;True;True;True;True;True;True;True;True;True	672;860;1470;6993;8542;9677;14193;17889;23515;23619;23791	3143;3144;3145;4031;4032;4033;6909;6910;6911;6912;32919;32920;32921;32922;40641;40642;40643;40644;46064;46065;46066;46067;46068;46069;46070;46071;68219;68220;68221;68222;85057;85058;85059;85060;111281;111282;111283;111284;111785;111786;111787;111788;111789;112690;112691;112692	4476;4477;4478;5696;5697;9378;9379;9380;9381;9382;9383;9384;9385;9386;9387;45557;45558;56009;62734;62735;62736;62737;62738;62739;91655;91656;91657;91658;91659;91660;91661;113734;145883;145884;145885;145886;145887;145888;145889;145890;146691;146692;146693;146694;146695;146696;146697;147953;147954;147955;147956	4477;5696;9384;45557;56009;62738;91655;113734;145883;146691;147954
ENST00000357080_2_178306185_aTIS_100db1;ENST00000409631_2_178306185_aTIS_101db1;ENST00000409045_2_178306185_aTIS_101db1;ENST00000190611_2_178306185_aTIS_101db1;ENST00000315022_2_178320364_aTIS_101db1;ENST00000392505_2_178306185_aTIS_101db1	ENST00000357080_2_178306185_aTIS_100db1;ENST00000409631_2_178306185_aTIS_101db1;ENST00000409045_2_178306185_aTIS_101db1;ENST00000190611_2_178306185_aTIS_101db1;ENST00000315022_2_178320364_aTIS_101db1;ENST00000392505_2_178306185_aTIS_101db1	1;1;1;1;1;1	1;1;1;1;1;1	1;1;1;1;1;1	generic|ENST00000357080_2_178306185_aTIS_100db1|ENSG00000079156 ATG no_data NA;generic|ENST00000409631_2_178306185_aTIS_101db1|ENSG00000079156 ATG no_data NA [ENST00000359685_2_178306185_aTIS_db3];generic|ENST00000409045_2_178306185_aTIS_101db1|ENSG0000007	6	1	1	1	2	2	2	56.95	508	508;898;903;934;938;959	0.003217	27474	28391000	1051500	66361000	1	1				97	15672	TRUE	15677	75184;75185;75186;75187	101080	101080
ENST00000191063_10_5889354_aTIS_100db1;ENST00000380094_10_5889354_aTIS_100db1	ENST00000191063_10_5889354_aTIS_100db1;ENST00000380094_10_5889354_aTIS_100db1	2;2	2;2	2;2	generic|ENST00000191063_10_5889354_aTIS_100db1|ENSG00000134461 ATG no_data NA;generic|ENST00000380094_10_5889354_aTIS_100db1|ENSG00000134461 ATG no_data NA	2	2	2	2	9.9	9.9	9.9	33447	304	304;361	0.0017766	30996	12249000	720550	28653000	2	2				98	18796;21280	True;True	18803;21287	89357;89358;89359;89360;101107	119200;133274	119200;133274
ENST00000452449_6_34792251_aTIS_101db1;ENST00000192788_6_34792251_aTIS_101db1	ENST00000452449_6_34792251_aTIS_101db1;ENST00000192788_6_34792251_aTIS_101db1	1;1	1;1	1;1	generic|ENST00000452449_6_34792251_aTIS_101db1|ENSG00000065060 ATG no_data NA;generic|ENST00000192788_6_34792251_aTIS_101db1|ENSG00000065060 ATG no_data NA	2	1	1	1	0.8	0.8	0.8	154.72	1400	1400;1440	0.00052301	35023	167280000	2613700	454710000	2	2				99	23907	TRUE	23914	113279;113280;113281	148936;148937	148937
ENST00000193403_14_68979056_aTIS_101db1;ENST00000394419_14_68979056_aTIS_101db1;ENST00000438964_14_68979056_aTIS_101db1;ENST00000538545_14_68979056_aTIS_101db1;ENST00000193403_14_68921078_CDS_100db1;ENST00000394419_14_68921078_CDS_100db1;ENST00000438964_14_68921078_CDS_100db1;ENST00000376839_14_68925582_aTIS_101db1;ENST00000538545_14_68921078_CDS_100db1;ENST00000376839_14_68909365_CDS_100db1;ENST…	ENST00000193403_14_68979056_aTIS_101db1;ENST00000394419_14_68979056_aTIS_101db1;ENST00000438964_14_68979056_aTIS_101db1;ENST00000538545_14_68979056_aTIS_101db1;ENST00000193403_14_68921078_CDS_100db1;ENST00000394419_14_68921078_CDS_100db1;ENST00000438964_14_68921078_CDS_100db1;ENST00000376839_14_68925582_aTIS_101db1;ENST00000538545_14_68921078_CDS_100db1;ENST00000376839_14_68909365_CDS_100db1;ENST…	45;45;44;42;41;41;40;40;38;36;34;15;12;11;8;6;6;6;1	24;24;23;21;23;23;22;22;20;21;19;11;0;0;0;3;0;0;0	24;24;23;21;23;23;22;22;20;21;19;11;0;0;0;3;0;0;0	generic|ENST00000193403_14_68979056_aTIS_101db1|ENSG00000072110 ATG True 0;generic|ENST00000394419_14_68979056_aTIS_101db1|ENSG00000072110 ATG True 0;generic|ENST00000438964_14_68979056_aTIS_101db1|ENSG00000072110 ATG True 0;generic|ENST00000538545_14_6897	19	45	24	24	60.4	41.6	41.6	103.06	892	892;914;887;930;803;825;798;822;841;705;748;390;894;894;901;180;686;944;48	0	297.88	6095800000	117230000	12335000000	131	131				100	207;480;1040;1041;1263;2135;2160;3989;4375;4930;8299;8300;9098;9201;9523;9597;10342;10343;11166;11737;11849;12196;12197;13036;13208;13637;13777;13909;14018;14019;15361;15874;16581;16777;18228;19340;20506;20602;21027;22362;23869;24112;24131;25958;26345	True;False;False;False;False;True;False;False;False;False;False;False;True;False;True;True;True;True;True;True;True;False;True;True;False;True;False;False;False;False;True;False;True;True;True;True;True;True;True;True;False;False;True;False;True	209;483;1043;1044;1266;2138;2163;3992;4378;4933;8304;8305;9103;9206;9528;9602;10347;10348;11171;11742;11854;12201;12202;13041;13213;13642;13782;13914;14023;14024;15366;15879;16586;16782;18235;19347;20513;20609;21034;22370;23876;24119;24138;25965;26352	909;910;911;912;2254;2255;2256;2257;2258;2259;4932;4933;4934;4935;4936;4937;4938;4939;4940;4941;4942;4943;4944;4945;4946;4947;4948;4949;4950;4951;6018;6019;6020;6021;10068;10183;10184;10185;10186;10187;10188;10189;10190;18784;18785;18786;18787;18788;20534;20535;20536;20537;20538;20539;20540;20541;20542;20543;20544;20545;20546;20547;20548;20549;22905;22906;22907;22908;39423;39424;39425;39426;39427…	1278;1279;1280;1281;1282;1283;1284;1285;1286;3334;3335;3336;3337;6797;6798;6799;6800;6801;6802;6803;6804;6805;6806;6807;6808;6809;6810;6811;6812;6813;6814;6815;6816;6817;6818;6819;6820;6821;6822;6823;6824;6825;6826;6827;6828;6829;6830;6831;6832;6833;6834;6835;6836;6837;6838;6839;6840;6841;6842;6843;6844;6845;6846;6847;8092;8093;8094;8095;8096;8097;8098;8099;8100;13782;13957;13958;13959;13960;1396…	1280;3336;6808;6847;8093;13782;13961;26041;28367;31272;54482;54488;59107;59743;61840;62288;67345;67351;72523;76323;76885;78816;78821;84247;85414;87873;88918;90072;90735;90736;99341;102235;106151;107343;115865;122769;129041;129599;131901;139081;148577;150745;150851;162429;165092
ENST00000196061_1_11948032_CDS_010db2;ENST00000196061_1_11934780_aTIS_101db1;ENST00000481933_1_11972986_ntr_100db1;ENST00000481933_1_11972965_ntr_100db1	ENST00000196061_1_11948032_CDS_010db2;ENST00000196061_1_11934780_aTIS_101db1	11;11;2;2	11;11;2;2	11;11;2;2	generic|ENST00000196061_1_11948032_CDS_010db2|ENSG00000083444 AAG NA NA;generic|ENST00000196061_1_11934780_aTIS_101db1|ENSG00000083444 ATG True 0 -1	4	11	11	11	24.2	24.2	24.2	78646	683	683;727;55;62	0	56142	1367400000	32556000	3226800000	60	60				101	2059;5566;7053;9765;12185;14213;16432;16964;18750;21763;25957	True;True;True;True;True;True;True;True;True;True;True	2062;5569;7057;9770;12190;14218;16437;16969;18757;21770;25964	9727;9728;9729;9730;9731;26017;26018;26019;26020;33227;33228;33229;46490;46491;46492;46493;57987;57988;68346;68347;68348;68349;68350;68351;68352;68353;78500;78501;78502;78503;80903;80904;80905;80906;80907;80908;80909;80910;89128;89129;89130;89131;103411;103412;103413;103414;123179;123180;123181;123182	13247;13248;13249;13250;13251;35718;35719;35720;35721;35722;35723;35724;35725;35726;35727;35728;46007;46008;63290;63291;63292;78773;78774;91940;91941;91942;91943;91944;105401;105402;105403;105404;105405;105406;105407;105408;105409;105410;105411;105412;105413;105414;105415;108317;108318;108319;108320;108321;108322;108323;108324;108325;118899;118900;118901;135820;135821;135822;162418;162419;162420;…	13249;35721;46008;63291;78773;91941;105401;108325;118901;135820;162418
ENST00000196371_5_41870358_aTIS_101db1;ENST00000509987_5_41843580_aTIS_101db1;ENST00000512084_5_41794059_aTIS_101db1;ENST00000196371_5_41749541_CDS_010db2;ENST00000327582_1_39771255_aTIS_100db1	ENST00000196371_5_41870358_aTIS_101db1;ENST00000509987_5_41843580_aTIS_101db1	9;6;4;2;1	9;6;4;2;1	9;6;4;2;1	generic|ENST00000196371_5_41870358_aTIS_101db1|ENSG00000083720 ATG no_data NA;generic|ENST00000509987_5_41843580_aTIS_101db1|ENSG00000083720 ATG no_data NA	5	9	9	9	26	26	26	56157	520	520;334;123;52;517	0	83914	682510000	27301000	1599500000	35	35				102	704;787;2952;6846;7504;7508;23218;24246;28332	True;True;True;True;True;True;True;True;True	707;790;2955;6850;7508;7512;23225;24253;28340	3283;3284;3699;3700;3701;3702;13791;13792;13793;13794;32217;32218;32219;32220;32221;32222;32223;35562;35563;35564;35565;35586;35587;109999;110000;110001;110002;110003;115202;115203;115204;115205;115206;115207;115208;134334;134335;134336;134337	4615;4616;5200;5201;5202;5203;19193;19194;44727;44728;44729;44730;44731;49329;49330;49331;49332;49368;49369;49370;49371;144203;144204;144205;144206;144207;151564;151565;151566;177332;177333;177334;177335;177336;177337	4615;5200;19193;44729;49331;49371;144203;151566;177335
ENST00000546361_19_16542378_aTIS_101db1;ENST00000198939_19_16542378_aTIS_101db1;ENST00000546361_19_16542414_5UTR_100db1;ENST00000198939_19_16542414_5UTR_100db1;ENST00000597261_19_16519702_ntr_100db1	ENST00000546361_19_16542378_aTIS_101db1;ENST00000198939_19_16542378_aTIS_101db1;ENST00000546361_19_16542414_5UTR_100db1;ENST00000198939_19_16542414_5UTR_100db1	9;9;9;9;1	9;9;9;9;1	9;9;9;9;1	generic|ENST00000546361_19_16542378_aTIS_101db1|ENSG00000085872 ATG no_data NA;generic|ENST00000198939_19_16542378_aTIS_101db1|ENSG00000085872 ATG no_data NA;generic|ENST00000546361_19_16542414_5UTR_100db1|ENSG00000085872 GTG NA -1 0 +1;generic|ENST0000019	5	9	9	9	12.8	12.8	12.8	103.7	916	916;927;928;939;91	0	46418	1320600000	40019000	2843200000	42	42				103	13662;13744;14392;15199;16229;19307;19901;21398;27739	True;True;True;True;True;True;True;True;True	13667;13749;14397;15204;16234;19314;19908;21405;27747	65667;66031;66032;66033;66034;69164;69165;73105;73106;73107;73108;73109;73110;73111;73112;77632;77633;77634;77635;77636;77637;77638;77639;91893;91894;91895;91896;94620;94621;94622;94623;101703;101704;131734;131735;131736	88141;88722;88723;93110;98291;98292;98293;98294;98295;98296;98297;98298;98299;98300;98301;98302;98303;98304;98305;98306;104327;104328;104329;104330;104331;104332;104333;104334;104335;122570;125824;125825;125826;125827;133910;133911;174144;174145;174146;174147;174148;174149	88141;88723;93110;98300;104332;122570;125824;133911;174149
ENST00000199320_5_62403709_CDS_010db2;ENST00000199320_5_62403772_aTIS_101db1;ENST00000506390_5_62403772_aTIS_101db1;ENST00000514911_5_62403772_aTIS_101db1;ENST00000509182_5_62402056_ntr_100db1;ENST00000199320_5_62392212_CDS_100db1;ENST00000509182_5_62394600_ntr_100db1	ENST00000199320_5_62403709_CDS_010db2;ENST00000199320_5_62403772_aTIS_101db1;ENST00000506390_5_62403772_aTIS_101db1;ENST00000514911_5_62403772_aTIS_101db1	7;7;6;5;3;1;1	7;7;6;5;3;1;1	7;7;6;5;3;1;1	generic|ENST00000199320_5_62403709_CDS_010db2|ENSG00000086189 CTG NA NA;generic|ENST00000199320_5_62403772_aTIS_101db1|ENSG00000086189 ATG True -1 0;generic|ENST00000506390_5_62403772_aTIS_101db1|ENSG00000086189 ATG True -1 0;generic|ENST00000514911_5_6240	7	7	7	7	27.1	27.1	27.1	32776	292	292;313;275;154;170;63;92	0	31737	829800000	46100000	1930800000	30	30				104	176;15434;17102;17103;18973;19043;21705	True;True;True;True;True;True;True	178;15439;17107;17108;18980;19050;21712	795;796;797;798;74132;74133;74134;74135;81530;81531;81532;81533;81534;81535;81536;81537;90347;90348;90349;90350;90680;90681;90682;90683;103101;103102;103103;103104;103105;103106;103107;103108	1137;1138;1139;1140;1141;1142;1143;99723;99724;99725;109191;109192;109193;109194;109195;120643;120644;120645;121079;121080;121081;121082;135449;135450;135451;135452;135453;135454;135455;135456	1137;99724;109191;109195;120645;121081;135450
ENST00000199706_16_370218_aTIS_101db1;ENST00000199706_16_370512_5UTR_110db1;ENST00000199706_16_368602_CDS_100db1	ENST00000199706_16_370218_aTIS_101db1;ENST00000199706_16_370512_5UTR_110db1	7;7;3	7;7;3	7;7;3	generic|ENST00000199706_16_370218_aTIS_101db1|ENSG00000086504 ATG no_data NA;generic|ENST00000199706_16_370512_5UTR_110db1|ENSG00000086504 CTG NA 0	3	7	7	7	41.4	41.4	41.4	30156	256	256;263;98	0	50842	976640000	81387000	2215100000	30	30				105	3935;11660;15316;16131;24281;24704;28507	True;True;True;True;True;True;True	3938;11665;15321;16136;24288;24711;28515	18555;55478;55479;55480;55481;73620;73621;73622;73623;77211;77212;77213;77214;115352;115353;115354;117290;117291;117292;117293;117294;117295;117296;117297;135154;135155	25773;75885;75886;75887;75888;75889;99056;99057;99058;99059;99060;99061;99062;103745;103746;103747;103748;103749;151774;151775;154380;154381;154382;154383;154384;154385;154386;154387;178504;178505	25773;75887;99057;103747;151774;154381;178504
ENST00000199814_5_150700985_aTIS_101db1;ENST00000199814_5_150701051_5UTR_010db2;ENST00000521594_5_150698541_ntr_100db1;ENST00000521594_5_150698562_ntr_100db1;ENST00000521594_5_150698571_ntr_100db1;ENST00000522469_5_150698541_ntr_100db1;ENST00000522469_5_150698562_ntr_100db1;ENST00000522469_5_150698571_ntr_100db1;ENST00000447771_5_150700985_aTIS_101db1	ENST00000199814_5_150700985_aTIS_101db1;ENST00000199814_5_150701051_5UTR_010db2;ENST00000521594_5_150698541_ntr_100db1;ENST00000521594_5_150698562_ntr_100db1;ENST00000521594_5_150698571_ntr_100db1;ENST00000522469_5_150698541_ntr_100db1;ENST00000522469_5_150698562_ntr_100db1;ENST00000522469_5_150698571_ntr_100db1;ENST00000447771_5_150700985_aTIS_101db1	2;2;1;1;1;1;1;1;1	2;2;1;1;1;1;1;1;1	2;2;1;1;1;1;1;1;1	generic|ENST00000199814_5_150700985_aTIS_101db1|ENSG00000086589 ATG True -1 0 +1;generic|ENST00000199814_5_150701051_5UTR_010db2|ENSG00000086589 TTG NA NA;generic|ENST00000521594_5_150698541_ntr_100db1|ENSG00000086589 TTG NA -1 0;generic|ENST00000521594_5_	9	2	2	2	6.9	6.9	6.9	46895	420	420;442;65;72;75;178;185;188;371	0.0012897	33072	19339000	879030	39699000	2	2				106	18546;19276	True;True	18553;19283	88185;91737;91738	117784;122379;122380	117784;122379
ENST00000535142_11_113773666_aTIS_101db1;ENST00000200135_11_113773666_aTIS_101db1;ENST00000535142_11_113768952_CDS_100db1;ENST00000200135_11_113768952_CDS_100db1;ENST00000200135_11_113773576_CDS_010db2;ENST00000200135_11_113773711_5UTR_100db1;ENST00000538209_11_113773666_aTIS_001db3	ENST00000535142_11_113773666_aTIS_101db1;ENST00000200135_11_113773666_aTIS_101db1;ENST00000535142_11_113768952_CDS_100db1;ENST00000200135_11_113768952_CDS_100db1;ENST00000200135_11_113773576_CDS_010db2;ENST00000200135_11_113773711_5UTR_100db1	5;5;4;4;4;4;1	5;5;4;4;4;4;1	5;5;4;4;4;4;1	generic|ENST00000535142_11_113773666_aTIS_101db1|ENSG00000086827 ATG True -1 0 +1;generic|ENST00000200135_11_113773666_aTIS_101db1|ENSG00000086827 ATG True -1 0 +1;generic|ENST00000535142_11_113768952_CDS_100db1|ENSG00000086827 ATG NA -1 0;generic|ENST0000	7	5	5	5	7	7	7	76806	672	672;779;632;739;749;794;135	0	38687	211040000	6029600	501720000	18	18				107	1700;2137;18646;18647;20441	True;True;True;True;True	1703;2140;18653;18654;20448	7996;7997;10073;10074;10075;10076;88661;88662;88663;88664;88665;88666;88667;88668;97039;97040;97041;97042	10823;10824;13790;13791;13792;13793;13794;13795;13796;13797;118331;118332;118333;118334;128703;128704;128705;128706	10824;13790;118332;118334;128705
ENST00000579662_17_75724704_aTIS_101db1;ENST00000449880_17_75724704_aTIS_101db1;ENST00000200181_17_75724704_aTIS_101db1;ENST00000580542_17_75731327_ntr_100db1;ENST00000584558_17_75731327_ntr_100db1;ENST00000580542_17_75739888_ntr_100db1;ENST00000584558_17_75739888_ntr_100db1;ENST00000580542_17_75731956_ntr_100db1;ENST00000580542_17_75731902_ntr_100db1;ENST00000584558_17_75731956_ntr_100db1;ENST00…	ENST00000579662_17_75724704_aTIS_101db1;ENST00000449880_17_75724704_aTIS_101db1;ENST00000200181_17_75724704_aTIS_101db1	37;37;37;5;5;3;3;3;3;3;3;1	37;37;37;5;5;3;3;3;3;3;3;1	37;37;37;5;5;3;3;3;3;3;3;1	generic|ENST00000579662_17_75724704_aTIS_101db1|ENSG00000132470 ATG True 0 -1;generic|ENST00000449880_17_75724704_aTIS_101db1|ENSG00000132470 ATG True 0 -1;generic|ENST00000200181_17_75724704_aTIS_101db1|ENSG00000132470 ATG True 0 -1	12	37	37	37	31.2	31.2	31.2	195.01	1752	1752;1805;1822;487;573;124;210;425;443;511;529;296	0	318.53	6915200000	81356000	15830000000	182	182				108	3625;3709;3970;5174;5175;5334;6165;7602;8481;9278;12321;13022;13873;14754;15048;15340;15956;16886;17084;17173;17276;17645;17952;18186;19501;20650;20714;21148;21295;21725;21879;24734;25401;26681;26689;27022;27464	True;True;True;True;True;True;True;True;True;True;True;True;True;True;True;True;True;True;True;True;True;True;True;True;True;True;True;True;True;True;True;True;True;True;True;True;True	3628;3712;3973;5177;5178;5337;6168;7607;8486;9283;12326;13027;13878;14759;15053;15345;15961;16891;17089;17178;17281;17649;17957;18192;19508;20657;20721;21155;21302;21732;21886;24741;25408;26688;26696;27030;27472	17193;17194;17566;17567;18693;23964;23965;23966;23967;23968;24907;24908;24909;24910;29079;29080;29081;36045;36046;36047;36048;40270;40271;40272;44202;44203;44204;44205;58718;58719;58720;58721;58722;58723;58724;58725;62515;62516;66647;70883;70884;70885;70886;70887;70888;70889;70890;72295;72296;72297;72298;72299;72300;72301;72302;72303;72304;73714;73715;73716;73717;76461;76462;76463;76464;80566;805…	23992;24530;24531;24532;25916;32824;32825;34261;34262;34263;34264;34265;34266;34267;40257;40258;50016;50017;50018;55535;55536;60177;60178;60179;60180;79680;79681;79682;84184;84185;89613;95493;95494;95495;95496;95497;95498;95499;95500;95501;95502;95503;95504;97317;97318;97319;97320;97321;97322;97323;97324;97325;97326;97327;97328;99196;99197;99198;99199;99200;99201;99202;99203;99204;102727;102728;1…	23992;24531;25916;32824;32825;34262;40257;50016;55536;60177;79682;84185;89613;95498;97318;99197;102732;107881;109123;109517;110168;112332;114176;115515;123692;129956;130303;132510;133361;135597;136295;154526;158640;167416;167480;169644;172246
ENST00000200457_7_100867498_aTIS_101db1	ENST00000200457_7_100867498_aTIS_101db1	3	3	3	generic|ENST00000200457_7_100867498_aTIS_101db1|ENSG00000087077 ATG True 0	1	3	3	3	13.7	13.7	13.7	50287	476	476	0	46562	863630000	41125000	1917000000	20	20				109	6860;7655;8055	True;True;True	6864;7660;8060	32279;32280;32281;32282;36318;36319;36320;36321;38118;38119;38120;38121;38122;38123;38124;38125	44807;44808;44809;44810;44811;50409;50410;50411;50412;50413;50414;50415;52622;52623;52624;52625;52626;52627;52628;52629	44807;50409;52624
ENST00000371335_X_120469169_aTIS_101db1;ENST00000200639_X_120469169_aTIS_101db1;ENST00000434600_X_120469169_aTIS_101db1;ENST00000371335_X_120469220_5UTR_100db1;ENST00000200639_X_120469220_5UTR_100db1;ENST00000434600_X_120469220_5UTR_100db1;ENST00000371335_X_120469229_5UTR_010db2	ENST00000371335_X_120469169_aTIS_101db1;ENST00000200639_X_120469169_aTIS_101db1;ENST00000434600_X_120469169_aTIS_101db1;ENST00000371335_X_120469220_5UTR_100db1;ENST00000200639_X_120469220_5UTR_100db1;ENST00000434600_X_120469220_5UTR_100db1;ENST00000371335_X_120469229_5UTR_010db2	2;2;2;2;2;2;2	2;2;2;2;2;2;2	2;2;2;2;2;2;2	generic|ENST00000371335_X_120469169_aTIS_101db1|ENSG00000005893 ATG no_data NA;generic|ENST00000200639_X_120469169_aTIS_101db1|ENSG00000005893 ATG no_data NA;generic|ENST00000434600_X_120469169_aTIS_101db1|ENSG00000005893 ATG no_data NA;generic|ENST0000037	7	2	2	2	4.9	4.9	4.9	44955	410	410;410;411;427;427;428;430	0.00031289	65483	311870000	16414000	724550000	9	9				110	7105;10866	True;True	7109;10871	33629;33630;33631;33632;51671;51672;51673;51674	46600;46601;70698;70699;70700;70701;70702;70703;70704	46600;70701
ENST00000588359_19_55080494_aTIS_100db1;ENST00000587786_19_55078126_aTIS_001db3;ENST00000586329_19_55072198_aTIS_101db1;ENST00000245618_19_55080494_aTIS_101db1;ENST00000540810_19_55079765_aTIS_101db1;ENST00000201647_19_55076445_aTIS_101db1	ENST00000588359_19_55080494_aTIS_100db1;ENST00000587786_19_55078126_aTIS_001db3;ENST00000586329_19_55072198_aTIS_101db1;ENST00000245618_19_55080494_aTIS_101db1;ENST00000540810_19_55079765_aTIS_101db1;ENST00000201647_19_55076445_aTIS_101db1	1;1;1;1;1;1	1;1;1;1;1;1	1;1;1;1;1;1	generic|ENST00000588359_19_55080494_aTIS_100db1|ENSG00000131037 ATG no_data NA;generic|ENST00000587786_19_55078126_aTIS_001db3|ENSG00000131037 ATG NA NA;generic|ENST00000586329_19_55072198_aTIS_101db1|ENSG00000131037 ATG no_data NA;generic|ENST00000245618_	6	1	1	1	3.2	3.2	3.2	46106	409	409;428;548;596;659;723	0	10711	107600000	4678100	220490000	4	4				111	21262	TRUE	21269	101012;101013;101014;101015;101016;101017	133143;133144;133145;133146	133143
ENST00000202017_20_31951961_aTIS_111db1;ENST00000202017_20_31950378_CDS_100db1;ENST00000202017_20_31951916_CDS_100db1	ENST00000202017_20_31951961_aTIS_111db1;ENST00000202017_20_31950378_CDS_100db1;ENST00000202017_20_31951916_CDS_100db1	2;1;1	2;1;1	2;1;1	generic|ENST00000202017_20_31951961_aTIS_111db1|ENSG00000088356 ATG True -1 0 +1;generic|ENST00000202017_20_31950378_CDS_100db1|ENSG00000088356 CTG NA -1 0;generic|ENST00000202017_20_31951916_CDS_100db1|ENSG00000088356 GTG NA -1 0	3	2	2	2	21.1	21.1	21.1	15511	133	133;101;118	0	84004	77789000	9723600	178910000	9	9				112	14146;28660	True;True	14151;28668	68024;68025;68026;68027;135900;135901;135902;135903	91424;91425;91426;91427;91428;179458;179459;179460;179461	91425;179458
ENST00000202773_12_112408656_aTIS_101db1;ENST00000424576_12_112409431_5UTR_010db2;ENST00000456481_7_137721987_ntr_100db1;ENST00000456481_7_137722230_ntr_100db1;ENST00000202773_12_112406776_CDS_110db1;ENST00000456481_7_137722404_ntr_100db1;ENST00000456481_7_137722395_ntr_100db1;ENST00000456481_7_137722470_ntr_100db1;ENST00000456481_7_137722437_ntr_100db1;ENST00000466377_4_65573702_ntr_100db1;ENST0…	ENST00000202773_12_112408656_aTIS_101db1;ENST00000424576_12_112409431_5UTR_010db2;ENST00000456481_7_137721987_ntr_100db1;ENST00000456481_7_137722230_ntr_100db1;ENST00000202773_12_112406776_CDS_110db1	24;23;17;16;15;11;11;10;10;9;9;9;8;8;5;4;3;3;3;3;3;2;1;1;1;1;1;1	24;23;17;16;15;11;11;10;10;9;9;9;8;8;5;4;3;3;3;3;3;2;1;1;1;1;1;1	24;23;17;16;15;11;11;10;10;9;9;9;8;8;5;4;3;3;3;3;3;2;1;1;1;1;1;1	generic|ENST00000202773_12_112408656_aTIS_101db1|ENSG00000089009 ATG False -1 0 +1 [ENST00000424576_12_112408656_aTIS_db3];generic|ENST00000424576_12_112409431_5UTR_010db2|ENSG00000089009 TTG NA NA;generic|ENST00000456481_7_137721987_ntr_100db1|ENSG0000023	28	24	24	24	59.7	59.7	59.7	32728	288	288;295;271;190;138;132;135;110;121;106;162;174;65;106;168;161;36;48;66;80;80;47;25;36;36;36;44;105	0	192.47	29931000000	2302400000	70562000000	238	238				113	687;1060;2165;2440;4222;6185;8888;8889;9054;9055;9056;9569;9570;10247;12630;12883;19493;20050;23337;24014;26341;26342;28247;29014	True;True;True;True;True;True;True;True;True;True;True;True;True;True;True;True;True;True;True;True;True;True;True;True	690;1063;2168;2443;4225;6188;8893;8894;9059;9060;9061;9574;9575;10252;12635;12888;19500;20057;23344;24021;26348;26349;28255;29022	3224;3225;5038;5039;5040;5041;5042;10208;10209;10210;10211;11530;11531;11532;11533;19875;19876;19877;19878;19879;19880;19881;19882;29178;29179;29180;29181;42366;42367;42368;42369;42370;42371;42372;42373;42374;42375;42376;42377;43144;43145;43146;43147;43148;43149;43150;43151;43152;43153;43154;43155;43156;43157;45585;45586;45587;45588;45589;45590;45591;45592;48731;48732;48733;48734;48735;60352;6035…	4557;6980;6981;6982;6983;6984;6985;6986;6987;6988;6989;6990;6991;6992;6993;6994;6995;6996;6997;6998;6999;7000;7001;7002;7003;7004;14003;14004;14005;14006;14007;14008;14009;14010;14011;14012;14013;14014;14015;14016;14017;15814;15815;15816;15817;15818;15819;15820;15821;15822;15823;15824;15825;27426;27427;27428;27429;27430;27431;27432;27433;27434;40367;40368;40369;40370;40371;40372;40373;40374;40375…	4557;6995;14004;15825;27434;40372;57989;57994;58890;58893;58895;62065;62068;66700;81559;82916;123659;126646;144861;150075;165057;165074;176853;181926
ENST00000202816_20_13782996_CDS_100db1;ENST00000202816_20_13783140_aTIS_111db1;ENST00000617257_20_13782513_aTIS_101db1	ENST00000202816_20_13782996_CDS_100db1;ENST00000202816_20_13783140_aTIS_111db1;ENST00000617257_20_13782513_aTIS_101db1	4;4;2	4;4;2	4;4;2	generic|ENST00000202816_20_13782996_CDS_100db1|ENSG00000089048 TTG NA 0;generic|ENST00000202816_20_13783140_aTIS_111db1|ENSG00000089048 ATG False -1;generic|ENST00000617257_20_13782513_aTIS_101db1|ENSG00000089048 ATG no_data NA	3	4	4	4	5.4	5.4	5.4	92741	803	803;851;456	0	16193	256680000	7129900	621750000	13	13				114	3116;6909;7891;11440	True;True;True;True	3119;6913;7896;11445	14531;14532;14533;14534;32499;32500;32501;37439;37440;37441;37442;54353;54354;54355;54356	20062;20063;20064;20065;20066;20067;45101;45102;45103;51839;74275;74276;74277;74278	20067;45101;51839;74278
ENST00000466974_20_5950330_ntr_100db1;ENST00000466974_20_5950414_ntr_100db1;ENST00000466974_20_5950465_ntr_100db1;ENST00000203001_20_5950330_CDS_100db1;ENST00000203001_20_5950405_aTIS_101db1;ENST00000203001_20_5950414_5UTR_110db1;ENST00000203001_20_5950465_5UTR_100db1;ENST00000203001_20_5950486_5UTR_100db1;ENST00000466974_20_5943592_ntr_100db1;ENST00000466974_20_5943646_ntr_100db1;ENST00000453074…	ENST00000466974_20_5950330_ntr_100db1;ENST00000466974_20_5950414_ntr_100db1;ENST00000466974_20_5950465_ntr_100db1;ENST00000203001_20_5950330_CDS_100db1;ENST00000203001_20_5950405_aTIS_101db1;ENST00000203001_20_5950414_5UTR_110db1;ENST00000203001_20_5950465_5UTR_100db1;ENST00000203001_20_5950486_5UTR_100db1;ENST00000466974_20_5943592_ntr_100db1;ENST00000466974_20_5943646_ntr_100db1;ENST00000453074…	3;3;3;3;3;3;3;3;2;2;2;2	3;3;3;3;3;3;3;3;2;2;2;2	3;3;3;3;3;3;3;3;2;2;2;2	generic|ENST00000466974_20_5950330_ntr_100db1|ENSG00000089195 GTG NA 0;generic|ENST00000466974_20_5950414_ntr_100db1|ENSG00000089195 CTG NA -1 0;generic|ENST00000466974_20_5950465_ntr_100db1|ENSG00000089195 GTG NA 0 +1;generic|ENST00000203001_20_5950330_CD	12	3	3	3	10.1	10.1	10.1	42381	375	375;403;420;472;497;500;517;524;189;207;304;327	0	12.94	165570000	8278500	360290000	8	8				115	8760;13457;21990	True;True;True	8765;13462;21998	41687;41688;41689;41690;41691;41692;64639;64640;64641;64642;104376;104377;104378;104379	57125;57126;57127;86733;136821;136822;136823;136824	57127;86733;136822
ENST00000203407_3_48609620_aTIS_101db1;ENST00000203407_3_48609623_5UTR_010db2;ENST00000471189_3_48600714_ntr_100db1;ENST00000480561_3_48600714_ntr_100db1;ENST00000467690_3_48605781_ntr_100db1;ENST00000467690_3_48604378_ntr_100db1	ENST00000203407_3_48609620_aTIS_101db1;ENST00000203407_3_48609623_5UTR_010db2;ENST00000471189_3_48600714_ntr_100db1	14;14;7;6;3;1	14;14;7;6;3;1	14;14;7;6;3;1	generic|ENST00000203407_3_48609620_aTIS_101db1|ENSG00000010256 ATG True -1 0 +1;generic|ENST00000203407_3_48609623_5UTR_010db2|ENSG00000010256 AAG NA NA;generic|ENST00000471189_3_48600714_ntr_100db1|ENSG00000010256 ATC NA -1 0	6	14	14	14	38.5	38.5	38.5	52645	480	480;481;116;157;114;49	0	134.39	3437200000	143220000	7715800000	111	111				116	388;3600;4765;8784;9381;10858;13876;18208;18317;18975;19151;20873;22097;22619	True;True;True;True;True;True;True;True;True;True;True;True;True;True	391;3603;4768;8789;9386;10863;13881;18214;18324;18982;19158;20880;22105;22627	1818;1819;1820;1821;1822;1823;1824;1825;17082;17083;17084;17085;17086;17087;17088;17089;17090;17091;17092;17093;22177;22178;22179;22180;22181;22182;22183;41821;41822;41823;44712;51628;51629;51630;51631;66659;66660;66661;66662;86604;86605;86606;86607;86608;86609;86610;86611;87112;87113;87114;87115;87116;87117;87118;87119;87120;87121;90355;90356;90357;90358;90359;90360;90361;90362;91187;91188;91189…	2770;2771;2772;2773;2774;2775;2776;23821;23822;23823;23824;23825;23826;23827;23828;23829;23830;23831;23832;23833;30339;30340;30341;57358;57359;60909;70635;70636;70637;89625;89626;89627;89628;115658;115659;115660;115661;115662;115663;115664;115665;115666;115667;115668;115669;115670;116346;116347;116348;116349;116350;116351;116352;116353;116354;116355;116356;116357;116358;116359;116360;116361;12064…	2772;23822;30341;57359;60909;70635;89626;115660;116349;120648;121704;131030;137611;140639
ENST00000422840_16_74607094_aTIS_101db1;ENST00000447066_16_74607094_aTIS_101db1;ENST00000205061_16_74607094_aTIS_101db1;ENST00000205061_16_74503746_CDS_010db2;ENST00000627032_16_74607067_CDS_100db1;ENST00000562090_16_74607094_aTIS_101db1;ENST00000567951_16_74471196_3UTR_100db1;ENST00000567951_16_74477440_CDS_100db1;ENST00000562090_16_74469062_3UTR_100db1;ENST00000563646_16_74463413_ntr_100db1;ENS…	ENST00000422840_16_74607094_aTIS_101db1;ENST00000447066_16_74607094_aTIS_101db1;ENST00000205061_16_74607094_aTIS_101db1;ENST00000205061_16_74503746_CDS_010db2;ENST00000627032_16_74607067_CDS_100db1;ENST00000562090_16_74607094_aTIS_101db1	20;20;20;19;13;13;7;7;6;3;3;2;2;1;1;1	20;20;20;19;13;13;7;7;6;3;3;2;2;1;1;1	20;20;20;19;13;13;7;7;6;3;3;2;2;1;1;1	generic|ENST00000422840_16_74607094_aTIS_101db1|ENSG00000090863 ATG True -1 0;generic|ENST00000447066_16_74607094_aTIS_101db1|ENSG00000090863 ATG True -1 0;generic|ENST00000205061_16_74607094_aTIS_101db1|ENSG00000090863 ATG True -1 0;generic|ENST0000020506	16	20	20	20	19.2	19.2	19.2	134.55	1179	1179;1192;1203;1017;689;698;444;539;406;137;145;76;305;61;95;101	0	133.09	1541800000	25276000	3607500000	66	66				117	358;1129;1503;2784;4997;6612;8609;10122;11042;13561;13953;14785;15342;16826;16874;17576;17965;18165;24327;24527	True;True;True;True;True;True;True;True;True;True;True;True;True;True;True;True;True;True;True;True	361;1132;1506;2787;5000;6615;8614;10127;11047;13566;13958;14790;15347;16831;16879;17580;17970;18171;24334;24534	1676;1677;1678;1679;1680;1681;1682;5380;5381;5382;5383;7083;7084;7085;7086;13085;13086;13087;23221;23222;23223;23224;31064;31065;31066;31067;31068;31069;31070;31071;40977;40978;40979;40980;48153;48154;48155;48156;52476;52477;65170;65171;65172;65173;65174;65175;65176;65177;67211;71045;71046;71047;71048;73722;73723;73724;73725;80322;80323;80324;80325;80518;80519;80520;80521;80522;80523;83634;83635;…	2577;2578;7385;7386;7387;7388;9639;9640;9641;9642;18073;18074;31720;31721;43001;43002;43003;43004;43005;43006;43007;43008;43009;56394;56395;65740;65741;71803;71804;71805;87479;87480;87481;87482;87483;87484;87485;87486;90419;95728;99214;99215;99216;99217;99218;99219;99220;99221;99222;99223;99224;107595;107596;107823;107824;111958;114220;115352;152045;152046;152047;152048;152049;153460;153461;15346…	2577;7385;9640;18073;31720;43007;56395;65741;71803;87486;90419;95728;99223;107595;107823;111958;114220;115352;152047;153461
ENST00000205402_7_107902334_CDS_010db2;ENST00000437604_7_107891251_aTIS_101db1;ENST00000440410_7_107891251_aTIS_101db1;ENST00000417551_7_107891251_aTIS_101db1;ENST00000450038_7_107891251_aTIS_001db3;ENST00000451081_7_107891251_aTIS_001db3;ENST00000478414_7_107904972_ntr_100db1	ENST00000205402_7_107902334_CDS_010db2;ENST00000437604_7_107891251_aTIS_101db1;ENST00000440410_7_107891251_aTIS_101db1;ENST00000417551_7_107891251_aTIS_101db1	13;13;13;13;2;2;1	13;13;13;13;2;2;1	13;13;13;13;2;2;1	generic|ENST00000205402_7_107902334_CDS_010db2|ENSG00000091140 ATT NA NA;generic|ENST00000437604_7_107891251_aTIS_101db1|ENSG00000091140 ATG True +1 0 -1;generic|ENST00000440410_7_107891251_aTIS_101db1|ENSG00000091140 ATG True +1 0 -1;generic|ENST000004175	7	13	13	13	39.1	39.1	39.1	46876	440	440;461;486;509;114;115;135	0	116.7	6349900000	352770000	14795000000	110	110				118	1456;1457;1611;3747;5811;7034;7873;10879;14347;18789;25484;25881;26436	True;True;True;True;True;True;True;True;True;True;True;True;True	1459;1460;1614;3750;5814;7038;7878;10884;14352;18796;25491;25888;26443	6858;6859;6860;6861;6862;6863;6864;6865;6866;6867;6868;6869;6870;6871;6872;7558;7559;7560;7561;7562;7563;7564;7565;17736;17737;17738;17739;27115;27116;27117;27118;33146;33147;33148;33149;37315;37316;37317;37318;51735;51736;51737;51738;51739;51740;51741;51742;68968;68969;68970;89328;89329;89330;89331;120878;120879;120880;120881;120882;120883;120884;122850;122851;122852;122853;122854;122855;125579;…	9316;9317;9318;9319;9320;9321;9322;9323;9324;9325;9326;9327;9328;9329;9330;10202;10203;10204;10205;10206;10207;10208;10209;10210;10211;10212;10213;10214;10215;10216;10217;10218;10219;10220;10221;10222;24757;24758;24759;24760;37203;37204;37205;45894;45895;45896;45897;51724;51725;51726;51727;51728;70763;70764;70765;70766;70767;70768;70769;70770;70771;70772;70773;70774;70775;70776;70777;70778;70779;…	9326;9330;10205;24757;37204;45897;51726;70768;92819;119163;159103;162030;165695
ENST00000206020_17_4967804_aTIS_111db1;ENST00000573366_17_4960248_CDS_100db1;ENST00000573366_17_4960547_aTIS_101db1;ENST00000573366_17_4960788_5UTR_100db1	ENST00000206020_17_4967804_aTIS_111db1	3;1;1;1	3;1;1;1	3;1;1;1	generic|ENST00000206020_17_4967804_aTIS_111db1|ENSG00000091640 ATG True -1 0 +1	4	3	3	3	15.4	15.4	15.4	26034	227	227;123;176;177	0.00028074	45623	34120000	2843300	75947000	5	5				119	380;381;25202	True;True;True	383;384;25209	1789;1790;1791;1792;1793;1794;119589	2719;2720;2721;2722;157407	2721;2722;157407
ENST00000206451_14_24136263_aTIS_111db1;ENST00000561435_14_24136263_aTIS_101db1;ENST00000382708_14_24136263_aTIS_101db1;ENST00000560420_14_24137717_ntr_100db1;ENST00000558112_14_24137520_aTIS_101db1;ENST00000559123_14_24137747_5UTR_100db1;ENST00000560420_14_24137747_ntr_100db1;ENST00000559123_14_24138214_aTIS_101db1;ENST00000561059_14_24138211_ntr_100db1;ENST00000559741_14_24138211_ntr_100db1;ENS…	ENST00000206451_14_24136263_aTIS_111db1;ENST00000561435_14_24136263_aTIS_101db1;ENST00000382708_14_24136263_aTIS_101db1	11;10;10;3;3;3;2;2;1;1;1;1	11;10;10;3;3;3;2;2;1;1;1;1	11;10;10;3;3;3;2;2;1;1;1;1	generic|ENST00000206451_14_24136263_aTIS_111db1|ENSG00000092010 ATG True +1 0 -1;generic|ENST00000561435_14_24136263_aTIS_101db1|ENSG00000092010 ATG True +1 0 -1;generic|ENST00000382708_14_24136263_aTIS_101db1|ENSG00000092010 ATG True +1 0 -1	12	11	11	11	39.8	39.8	39.8	28723	249	249;233;250;73;114;136;63;90;18;38;45;61	0	94661	5759400000	383960000	12378000000	124	124				120	1871;1872;4517;11133;11560;12379;14038;18346;23768;25566;25677	True;True;True;True;True;True;True;True;True;True;True	1874;1875;4520;11138;11565;12384;14043;18353;23775;25573;25684	8763;8764;8765;8766;8767;8768;8769;8770;8771;8772;8773;8774;21129;21130;52875;52876;52877;52878;54883;54884;54885;54886;54887;59006;59007;59008;59009;67536;67537;67538;67539;67540;67541;67542;67543;87235;87236;87237;87238;112617;112618;112619;112620;121250;121251;121252;121253;121755;121756;121757;121758;121759;121760;121761;121762;121763;121764;121765;121766;121767;121768	11878;11879;11880;11881;11882;11883;11884;11885;11886;11887;11888;11889;11890;11891;11892;11893;11894;11895;11896;11897;11898;11899;11900;29103;72258;72259;74939;74940;74941;74942;74943;74944;74945;74946;74947;74948;74949;74950;74951;74952;74953;74954;74955;74956;74957;74958;74959;80001;80002;80003;80004;80005;80006;80007;80008;80009;80010;80011;80012;90776;90777;90778;90779;90780;90781;90782;907…	11878;11893;29103;72258;74941;80005;90780;116536;147868;159610;160415
ENST00000206542_14_20454683_aTIS_101db1	ENST00000206542_14_20454683_aTIS_101db1	3	3	3	generic|ENST00000206542_14_20454683_aTIS_101db1|ENSG00000092094 ATG no_data NA	1	3	3	3	16.7	16.7	16.7	36426	335	335	0	83653	71382000	3757000	174750000	15	15				121	2505;7680;19468	True;True;True	2508;7685;19475	11842;11843;11844;11845;36430;36431;36432;92664;92665;92666;92667	16327;16328;16329;16330;50564;50565;123487;123488;123489;123490;123491;123492;123493;123494;123495	16327;50564;123487
ENST00000209873_12_53321465_aTIS_101db1;ENST00000209873_12_53321480_5UTR_100db1;ENST00000209873_12_53321603_5UTR_010db2;ENST00000550286_12_53315753_aTIS_101db1;ENST00000394384_12_53321465_aTIS_101db1;ENST00000394384_12_53321480_5UTR_100db1;ENST00000552876_12_53314332_ntr_100db1;ENST00000552876_12_53315415_ntr_100db1;ENST00000552876_12_53315775_ntr_100db1;ENST00000552876_12_53320569_ntr_100db1;ENS…	ENST00000209873_12_53321465_aTIS_101db1;ENST00000209873_12_53321480_5UTR_100db1;ENST00000209873_12_53321603_5UTR_010db2;ENST00000550286_12_53315753_aTIS_101db1;ENST00000394384_12_53321465_aTIS_101db1;ENST00000394384_12_53321480_5UTR_100db1;ENST00000552876_12_53314332_ntr_100db1;ENST00000552876_12_53315415_ntr_100db1;ENST00000552876_12_53315775_ntr_100db1;ENST00000552876_12_53320569_ntr_100db1;ENS…	11;11;11;9;9;9;7;7;7;7;7;7;5;4	11;11;11;9;9;9;7;7;7;7;7;7;5;4	11;11;11;9;9;9;7;7;7;7;7;7;5;4	generic|ENST00000209873_12_53321465_aTIS_101db1|ENSG00000094914 ATG False -1 0 +1;generic|ENST00000209873_12_53321480_5UTR_100db1|ENSG00000094914 CTG NA 0 +1;generic|ENST00000209873_12_53321603_5UTR_010db2|ENSG00000094914 TTG NA NA;generic|ENST00000550286_	14	11	11	11	24.2	24.2	24.2	59573	546	546;551;592;422;513;518;328;407;427;431;438;444;229;134	0	48392	564620000	19470000	1333600000	30	30				122	4986;6046;6427;7852;9403;10368;15385;15704;23588;27120;27822	True;True;True;True;True;True;True;True;True;True;True	4989;6049;6430;7857;9408;10373;15390;15709;23595;27128;27830	23177;23178;23179;23180;28473;30248;30249;30250;30251;37202;44798;44799;44800;44801;49397;49398;49399;49400;73917;73918;73919;73920;73921;73922;73923;73924;75307;75308;111673;111674;111675;111676;128821;128822;128823;128824;132103;132104;132105;132106	31643;39354;41818;41819;41820;41821;51588;61053;61054;61055;61056;61057;61058;61059;61060;61061;61062;61063;61064;67522;99447;99448;99449;101238;101239;146545;146546;146547;170337;174615;174616	31643;39354;41821;51588;61063;67522;99447;101239;146546;170337;174616
ENST00000439541_12_54257650_aTIS_101db1;ENST00000209875_12_54280052_5UTR_100db1;ENST00000209875_12_54280079_5UTR_010db2;ENST00000547872_12_54246179_ntr_100db1;ENST00000547872_12_54252064_ntr_100db1;ENST00000547872_12_54252148_ntr_100db1;ENST00000547872_12_54252154_ntr_100db1;ENST00000547872_12_54252196_ntr_100db1	ENST00000439541_12_54257650_aTIS_101db1;ENST00000209875_12_54280052_5UTR_100db1;ENST00000209875_12_54280079_5UTR_010db2;ENST00000547872_12_54246179_ntr_100db1;ENST00000547872_12_54252064_ntr_100db1;ENST00000547872_12_54252148_ntr_100db1;ENST00000547872_12_54252154_ntr_100db1;ENST00000547872_12_54252196_ntr_100db1	2;2;2;1;1;1;1;1	2;2;2;1;1;1;1;1	2;2;2;1;1;1;1;1	generic|ENST00000439541_12_54257650_aTIS_101db1|ENSG00000094916 ATG True -1 0 +1 [ENST00000550411_12_54257650_aTIS_db3];generic|ENST00000209875_12_54280052_5UTR_100db1|ENSG00000094916 AGG NA -1 +1;generic|ENST00000209875_12_54280079_5UTR_010db2|ENSG0000009	8	2	2	2	12.6	12.6	12.6	22225	191	191;220;229;71;91;119;121;135	0.00031319	65814	56102000	5610200	88082000	5	5				123	7846;10090	True;True	7851;10095	37183;48008;48009;48010;48011	51556;51557;65501;65502;65503;65504	51556;65501
ENST00000210060_19_12681754_CDS_010db2;ENST00000210060_19_12681766_aTIS_101db1;ENST00000614126_19_12681766_aTIS_100db1;ENST00000601639_19_12679459_3UTR_100db1;ENST00000601639_19_12679519_3UTR_100db1;ENST00000601639_19_12679646_3UTR_100db1;ENST00000594424_19_12679664_CDS_100db1;ENST00000594424_19_12680316_CDS_100db1;ENST00000351660_19_12681766_aTIS_101db1;ENST00000594424_19_12681113_aTIS_101db1;EN…	ENST00000210060_19_12681754_CDS_010db2;ENST00000210060_19_12681766_aTIS_101db1;ENST00000614126_19_12681766_aTIS_100db1;ENST00000601639_19_12679459_3UTR_100db1;ENST00000601639_19_12679519_3UTR_100db1;ENST00000601639_19_12679646_3UTR_100db1;ENST00000594424_19_12679664_CDS_100db1;ENST00000594424_19_12680316_CDS_100db1;ENST00000351660_19_12681766_aTIS_101db1;ENST00000594424_19_12681113_aTIS_101db1;EN…	7;7;5;4;4;4;4;4;4;4;4;3;3;3;3;3;3;3;2;2;1;1;1	7;7;5;4;4;4;4;4;4;4;4;3;3;3;3;3;3;3;2;2;1;1;1	7;7;5;4;4;4;4;4;4;4;4;3;3;3;3;3;3;3;2;2;1;1;1	generic|ENST00000210060_19_12681754_CDS_010db2|ENSG00000095059 CTG NA NA;generic|ENST00000210060_19_12681766_aTIS_101db1|ENSG00000095059 ATG False -1 0;generic|ENST00000614126_19_12681766_aTIS_100db1|ENSG00000095059 ATG False -1 0;generic|ENST00000601639_1	23	7	7	7	25.8	25.8	25.8	40584	365	365;369;370;144;164;180;186;297;322;327;341;124;132;132;139;188;277;303;106;158;108;139;254	0	49188	292160000	13913000	730280000	28	28				124	1430;2592;3750;8616;14903;19032;27783	True;True;True;True;True;True;True	1433;2595;3753;8621;14908;19039;27791	6751;6752;6753;6754;12222;12223;12224;12225;17744;17745;17746;17747;41014;41015;41016;71552;90615;90616;90617;90618;131925;131926;131927;131928	9125;9126;9127;9128;9129;16800;16801;16802;16803;16804;24772;56450;56451;96363;121006;121007;174417;174418;174419;174420;174421;174422;174423;174424;174425;174426;174427;174428	9126;16801;24772;56450;96363;121006;174423
ENST00000210313_9_120842909_aTIS_101db1;ENST00000373904_9_120842909_aTIS_101db1;ENST00000210313_9_120831945_CDS_010db2;ENST00000625444_9_120842909_aTIS_101db1;ENST00000471789_9_120833431_ntr_100db1;ENST00000471789_9_120833407_ntr_100db1	ENST00000210313_9_120842909_aTIS_101db1;ENST00000373904_9_120842909_aTIS_101db1;ENST00000210313_9_120831945_CDS_010db2	9;8;5;2;2;1	9;8;5;2;2;1	9;8;5;2;2;1	generic|ENST00000210313_9_120842909_aTIS_101db1|ENSG00000095261 ATG no_data NA;generic|ENST00000373904_9_120842909_aTIS_101db1|ENSG00000095261 ATG no_data NA;generic|ENST00000210313_9_120831945_CDS_010db2|ENSG00000095261 ATT NA NA	6	9	9	9	24.6	24.6	24.6	56195	504	504;461;398;72;86;78	0	141.57	1443000000	51537000	3417100000	60	60				125	1375;7148;7390;11188;14559;15643;18171;24034;25783	True;True;True;True;True;True;True;True;True	1378;7152;7394;11193;14564;15648;18177;24041;25790	6500;6501;6502;6503;6504;6505;6506;33825;33826;33827;33828;35044;35045;53155;53156;53157;53158;69974;69975;69976;69977;69978;69979;69980;69981;75054;75055;75056;75057;75058;75059;86402;86403;86404;86405;114196;114197;114198;114199;122240;122241;122242;122243	8753;8754;8755;8756;8757;8758;8759;8760;8761;8762;46942;46943;48609;48610;72702;72703;72704;72705;72706;72707;94278;94279;94280;94281;94282;94283;94284;94285;94286;94287;94288;94289;94290;94291;94292;94293;100908;100909;100910;115383;150198;150199;150200;150201;150202;150203;150204;150205;150206;150207;150208;150209;161244;161245;161246;161247;161248;161249;161250;161251;161252	8755;46942;48609;72702;94280;100908;115383;150207;161246
ENST00000210444_9_98056821_CDS_100db1;ENST00000210444_9_98056809_aTIS_111db1;ENST00000480925_9_98056821_ntr_100db1	ENST00000210444_9_98056821_CDS_100db1;ENST00000210444_9_98056809_aTIS_111db1	7;7;1	7;7;1	7;7;1	generic|ENST00000210444_9_98056821_CDS_100db1|ENSG00000095380 CTG NA +1 0 -1;generic|ENST00000210444_9_98056809_aTIS_111db1|ENSG00000095380 ATG True 0 -1	3	7	7	7	29.6	29.6	29.6	39855	355	355;359;123	0	27226	465020000	29064000	1070400000	36	36				126	7893;7917;8337;11755;12151;14253;26263	True;True;True;True;True;True;True	7898;7922;8342;11760;12156;14258;26270	37449;37552;37553;37554;37555;39606;39607;39608;39609;39610;39611;39612;39613;55919;55920;55921;55922;57797;57798;57799;57800;68522;68523;68524;68525;68526;68527;68528;68529;124736;124737;124738;124739	51842;51939;51940;51941;51942;54753;54754;54755;54756;54757;54758;54759;54760;54761;54762;54763;76432;78520;78521;78522;92176;92177;92178;92179;92180;92181;92182;164441;164442;164443;164444;164445;164446;164447;164448;164449	51842;51939;54756;76432;78520;92180;164448
ENST00000211287_6_36130667_CDS_010db2;ENST00000211287_6_36130583_aTIS_101db1;ENST00000211287_6_36136526_CDS_100db1;ENST00000373759_6_36131284_5UTR_100db1;ENST00000373766_6_36130583_aTIS_101db1;ENST00000373759_6_36131386_aTIS_101db1	ENST00000211287_6_36130667_CDS_010db2;ENST00000211287_6_36130583_aTIS_101db1;ENST00000211287_6_36136526_CDS_100db1	6;6;4;2;2;1	6;6;4;2;2;1	6;6;4;2;2;1	generic|ENST00000211287_6_36130667_CDS_010db2|ENSG00000156711 ACG NA NA;generic|ENST00000211287_6_36130583_aTIS_101db1|ENSG00000156711 ATG True 0 -1;generic|ENST00000211287_6_36136526_CDS_100db1|ENSG00000156711 CTG NA 0 -1	6	6	6	6	19.3	19.3	19.3	38808	337	337;365;202;186;257;152	0	20043	215380000	10769000	493820000	17	17				127	4155;7198;11854;16823;23519;28467	True;True;True;True;True;True	4158;7202;11859;16828;23526;28475	19577;19578;34110;34111;34112;34113;56347;56348;56349;56350;80302;80303;80304;80305;111337;111338;111339;134972;134973;134974;134975	27094;27095;47324;47325;47326;47327;76901;76902;76903;76904;76905;107574;107575;107576;145995;178206;178207	27094;47324;76903;107574;145995;178207
ENST00000211379_6_31651763_aTIS_101db1;ENST00000375964_6_31651763_aTIS_101db1;ENST00000211379_6_31652446_5UTR_100db1;ENST00000211379_6_31652548_5UTR_100db1;ENST00000439687_6_31651763_aTIS_101db1;ENST00000439687_6_31652446_5UTR_100db1;ENST00000439687_6_31652548_5UTR_100db1;ENST00000362049_6_31651733_CDS_010db2;ENST00000362049_6_31651763_aTIS_101db1;ENST00000362049_6_31652446_5UTR_100db1;ENST000003…	ENST00000211379_6_31651763_aTIS_101db1;ENST00000375964_6_31651763_aTIS_101db1;ENST00000211379_6_31652446_5UTR_100db1;ENST00000211379_6_31652548_5UTR_100db1;ENST00000439687_6_31651763_aTIS_101db1;ENST00000439687_6_31652446_5UTR_100db1;ENST00000439687_6_31652548_5UTR_100db1;ENST00000362049_6_31651733_CDS_010db2;ENST00000362049_6_31651763_aTIS_101db1;ENST00000362049_6_31652446_5UTR_100db1;ENST000003…	16;16;16;16;15;15;15;15;15;15;15;2;2	16;16;16;16;15;15;15;15;15;15;15;2;2	16;16;16;16;15;15;15;15;15;15;15;2;2	generic|ENST00000211379_6_31651763_aTIS_101db1|ENSG00000204463 ATG True -1 0 +1 [ENST00000375976_6_31651763_aTIS_db3];generic|ENST00000375964_6_31651763_aTIS_101db1|ENSG00000204463 ATG True -1 0 +1;generic|ENST00000211379_6_31652446_5UTR_100db1|ENSG0000020	13	16	16	16	20.3	20.3	20.3	118.69	1126	1126;1132;1138;1172;903;915;949;1067;1077;1089;1123;83;87	0	84.37	2159100000	67472000	5042000000	70	70				128	92;1899;4640;14898;15405;16465;16536;17269;17627;21963;23820;24569;26094;26288;26289;27591	True;True;True;True;True;True;True;True;True;True;True;True;True;True;True;True	92;1902;4643;14903;15410;16470;16541;17274;17631;21971;23827;24576;26101;26295;26296;27599	436;437;438;439;8887;8888;8889;8890;8891;8892;8893;8894;21651;21652;21653;71528;71529;71530;71531;74016;74017;74018;74019;78639;78640;78641;78944;82236;82237;82238;82239;82240;82241;82242;82243;83849;83850;83851;83852;104262;104263;104264;104265;104266;104267;104268;112871;112872;112873;112874;116673;116674;116675;116676;123933;123934;123935;124899;124900;124901;124902;124903;131013;131014;131015…	628;12040;12041;12042;12043;12044;12045;12046;12047;12048;12049;12050;12051;12052;29682;96331;96332;96333;96334;99567;99568;99569;99570;99571;99572;105564;105565;105566;105913;110091;110092;110093;110094;110095;110096;110097;110098;112240;112241;112242;112243;136686;136687;136688;136689;136690;148239;148240;148241;153619;153620;153621;163457;163458;163459;164731;164732;164733;164734;173143;173144…	628;12045;29682;96331;99570;105564;105913;110092;112243;136686;148241;153620;163458;164732;164733;173148
ENST00000372755_10_73998208_aTIS_101db1;ENST00000211998_10_73998208_aTIS_101db1;ENST00000624354_10_73998208_aTIS_101db1	ENST00000372755_10_73998208_aTIS_101db1;ENST00000211998_10_73998208_aTIS_101db1	28;28;2	28;28;2	28;28;2	generic|ENST00000372755_10_73998208_aTIS_101db1|ENSG00000035403 ATG True 0 -1;generic|ENST00000211998_10_73998208_aTIS_101db1|ENSG00000035403 ATG True 0 -1	3	28	28	28	35.6	35.6	35.6	116.72	1066	1066;1134;57	0	221.7	3941600000	52554000	9230100000	162	162				129	279;691;1055;1236;1241;1242;2048;4341;4424;7101;7518;7799;8143;8275;10910;11103;13704;15245;17318;17598;19130;20415;22531;24068;25379;25880;26632;26802	True;True;True;True;True;True;True;True;True;True;True;True;True;True;True;True;True;True;True;True;True;True;True;True;True;True;True;True	281;694;1058;1239;1244;1245;2051;4344;4427;7105;7522;7804;8148;8280;10915;11108;13709;15250;17323;17602;19137;20422;22539;24075;25386;25887;26639;26809	1309;1310;1311;1312;3237;3238;5013;5014;5015;5016;5017;5018;5019;5020;5916;5917;5918;5919;5933;5934;5935;5936;5937;9679;9680;9681;9682;20403;20404;20405;20406;20746;20747;20748;20749;33609;33610;33611;33612;35617;35618;35619;36971;36972;36973;38558;38559;38560;38561;39338;39339;39340;51879;51880;51881;51882;52747;65850;65851;65852;65853;73309;73310;73311;73312;82482;82483;82484;82485;82486;82487;…	1977;1978;1979;1980;4568;6919;6920;6921;6922;6923;6924;6925;6926;6927;6928;6929;6930;6931;6932;6933;6934;6935;6936;6937;6938;6939;6940;6941;6942;6943;6944;6945;6946;6947;6948;6949;6950;8012;8013;8025;8026;8027;8028;8029;13192;13193;13194;13195;13196;28225;28226;28227;28228;28666;28667;28668;28669;46561;46562;46563;46564;46565;46566;46567;46568;46569;49421;49422;51272;51273;51274;53252;53253;53254…	1978;4568;6937;8013;8027;8029;13192;28226;28669;46564;49421;51273;53255;54381;70966;72091;88436;98571;110430;112115;121539;128578;140177;150428;158450;162019;167059;168144
ENST00000602911_19_38374791_aTIS_111db1;ENST00000215071_19_38374602_aTIS_101db1;ENST00000592035_19_38376202_5UTR_100db1;ENST00000592035_19_38376223_5UTR_100db1;ENST00000592035_19_38376420_aTIS_101db1;ENST00000592035_19_38380983_CDS_100db1;ENST00000585598_19_38374791_aTIS_101db1;ENST00000591216_19_38376202_ntr_100db1;ENST00000436275_1_154415012_ntr_100db1;ENST00000585598_19_38376202_CDS_100db1;ENS…	ENST00000602911_19_38374791_aTIS_111db1;ENST00000215071_19_38374602_aTIS_101db1;ENST00000592035_19_38376202_5UTR_100db1;ENST00000592035_19_38376223_5UTR_100db1;ENST00000592035_19_38376420_aTIS_101db1	7;7;6;5;4;2;2;1;1;1;1;1	7;7;6;5;4;2;2;1;1;1;1;1	7;7;6;5;4;2;2;1;1;1;1;1	generic|ENST00000602911_19_38374791_aTIS_111db1|ENSG00000099341 ATG True +1 0 [ENST00000215071_19_38374791_CDS_db2];generic|ENST00000215071_19_38374602_aTIS_101db1|ENSG00000099341 ATG False 0 [ENST00000620216_19_38374602_aTIS_db3];generic|ENST00000592035_1	12	7	7	7	26.5	26.5	26.5	32551	287	287;350;205;198;172;77;129;29;33;58;58;69	0	40372	932620000	54860000	2166000000	35	35				130	3026;3049;9041;10425;10432;17248;20287	True;True;True;True;True;True;True	3029;3052;9046;10430;10437;17253;20294	14143;14144;14145;14237;14238;14239;14240;43088;43089;43090;43091;49630;49631;49632;49633;49673;49674;49675;49676;82160;82161;82162;82163;96430;96431;96432	19595;19731;19732;19733;58817;58818;58819;58820;58821;67794;67795;67796;67797;67798;67799;67800;67801;67802;67803;67804;67805;67806;67807;67808;67886;67887;67888;67889;109992;109993;109994;109995;128025;128026;128027;128028	19595;19732;58818;67800;67889;109993;128027
ENST00000215567_19_14529697_aTIS_111db1;ENST00000596073_19_14562396_aTIS_101db1;ENST00000642961_19_14529684_ntr_010db2;ENST00000596073_19_14564213_CDS_100db1;ENST00000600395_19_14564213_ntr_100db1;ENST00000215567_19_14564039_CDS_100db1;ENST00000598333_19_14529697_aTIS_001db3;ENST00000600395_19_14564225_ntr_100db1;ENST00000598408_19_14565761_ntr_100db1;ENST00000601350_19_14565663_ntr_100db1;ENST00…	ENST00000215567_19_14529697_aTIS_111db1;ENST00000596073_19_14562396_aTIS_101db1;ENST00000642961_19_14529684_ntr_010db2;ENST00000596073_19_14564213_CDS_100db1;ENST00000600395_19_14564213_ntr_100db1;ENST00000215567_19_14564039_CDS_100db1	8;7;6;4;4;4;3;3;2;2;2;2;2;2;2;1	8;7;6;4;4;4;3;3;2;2;2;2;2;2;2;1	8;7;6;4;4;4;3;3;2;2;2;2;2;2;2;1	generic|ENST00000215567_19_14529697_aTIS_111db1|ENSG00000099797 ATG True +1 0 -1;generic|ENST00000596073_19_14562396_aTIS_101db1|ENSG00000099797 ATG no_data NA;generic|ENST00000642961_19_14529684_ntr_010db2|ENSG00000099797 GTG NA NA;generic|ENST00000596073	16	8	8	8	31.5	31.5	31.5	36034	308	308;346;323;170;196;200;105;192;36;42;49;66;68;76;81;10	0	18119	970980000	74691000	2252200000	30	30				131	3915;4190;6010;15362;17881;18066;22581;24009	True;True;True;True;True;True;True;True	3918;4193;6013;15367;17886;18073;22589;24016	18470;18471;18472;18473;19718;19719;19720;28318;28319;28320;28321;73818;85041;85042;85043;85044;85937;85938;85939;85940;107159;107160;107161;107162;107163;107164;107165;114056;114057;114058;114059;114060;114061;114062;114063;114064	25655;25656;25657;25658;27264;39139;39140;39141;39142;39143;39144;39145;39146;39147;99347;113727;114803;114804;140459;140460;150040;150041;150042;150043;150044;150045;150046;150047;150048;150049	25655;27264;39142;99347;113727;114803;140459;150048
ENST00000215570_19_2427533_aTIS_111db1	ENST00000215570_19_2427533_aTIS_111db1	2	2	2	generic|ENST00000215570_19_2427533_aTIS_111db1|ENSG00000099800 ATG True -1 0 +1	1	2	2	2	26.3	26.3	26.3	10.5	95	95	0	16366	192750000	32125000	428370000	14	14				132	13946;27141	True;True	13951;27149	67171;67172;67173;67174;67175;128912;128913;128914;128915	90344;90345;90346;90347;90348;90349;90350;170430;170431;170432;170433;170434;170435;170436	90347;170436
ENST00000215574_19_531932_aTIS_101db1;ENST00000215574_19_531767_5UTR_100db1;ENST00000586788_19_532028_ntr_100db1;ENST00000215574_19_532028_CDS_100db1;ENST00000215574_19_531974_CDS_010db2	ENST00000215574_19_531932_aTIS_101db1;ENST00000215574_19_531767_5UTR_100db1	3;2;1;1;1	3;2;1;1;1	3;2;1;1;1	generic|ENST00000215574_19_531932_aTIS_101db1|ENSG00000099804 ATG no_data NA;generic|ENST00000215574_19_531767_5UTR_100db1|ENSG00000099804 CTG NA +1 -1	5	3	3	3	13.6	13.6	13.6	26736	236	236;291;89;204;222	0.00031008	63714	161130000	17903000	357850000	9	9				133	1448;2099;15060	True;True;True	1451;2102;15065	6833;6834;6835;6836;9909;9910;9911;9912;72362;72363;72364;72365;72366;72367;72368	9292;9293;13538;13539;13540;97409;97410;97411;97412	9292;13539;97410
ENST00000215582_19_756947_aTIS_101db1	ENST00000215582_19_756947_aTIS_101db1	7	7	7	generic|ENST00000215582_19_756947_aTIS_101db1|ENSG00000099812 ATG True +1 0 -1	1	7	7	7	13.7	13.7	13.7	75356	679	679	0	50.69	583860000	17172000	1394600000	22	22				134	5934;7897;8054;8875;16752;27879;28769	True;True;True;True;True;True;True	5937;7902;8059;8880;16757;27887;28777	27827;27828;27829;27830;37469;37470;37471;37472;38117;42310;79991;79992;79993;79994;132353;132354;132355;132356;136430;136431;136432;136433;136434;136435	38403;38404;38405;38406;51865;52621;57907;107187;107188;107189;107190;174930;174931;174932;174933;180293;180294;180295;180296;180297;180298;180299	38403;51865;52621;57907;107187;174930;180296
ENST00000215659_22_50261250_CDS_010db2;ENST00000215659_22_50261509_aTIS_101db1;ENST00000395780_22_50256604_CDS_100db1;ENST00000395780_22_50261181_aTIS_101db1;ENST00000395780_22_50261226_5UTR_100db1;ENST00000622558_22_50261509_aTIS_101db1	ENST00000215659_22_50261250_CDS_010db2;ENST00000215659_22_50261509_aTIS_101db1;ENST00000395780_22_50256604_CDS_100db1;ENST00000395780_22_50261181_aTIS_101db1;ENST00000395780_22_50261226_5UTR_100db1;ENST00000622558_22_50261509_aTIS_101db1	2;2;1;1;1;1	2;2;1;1;1;1	2;2;1;1;1;1	generic|ENST00000215659_22_50261250_CDS_010db2|ENSG00000188130 CTG NA NA;generic|ENST00000215659_22_50261509_aTIS_101db1|ENSG00000188130 ATG False -1;generic|ENST00000395780_22_50256604_CDS_100db1|ENSG00000188130 CTG NA -1 0 +1;generic|ENST00000395780_22_5	6	2	2	2	9.4	9.4	9.4	35904	310	310;367;201;277;292;357	0.00030516	60412	97297000	6081100	206090000	2	2				135	2851;28465	True;True	2854;28473	13336;13337;13338;13339;134964;134965;134966;134967	18430;178189	18430;178189
ENST00000490458_22_20859243_ntr_100db1;ENST00000215730_22_20859276_CDS_010db2;ENST00000215730_22_20859111_aTIS_101db1	ENST00000490458_22_20859243_ntr_100db1;ENST00000215730_22_20859276_CDS_010db2;ENST00000215730_22_20859111_aTIS_101db1	1;1;1	1;1;1	1;1;1	generic|ENST00000490458_22_20859243_ntr_100db1|ENSG00000099940 TTG NA 0;generic|ENST00000215730_22_20859276_CDS_010db2|ENSG00000099940 ACG NA NA;generic|ENST00000215730_22_20859111_aTIS_101db1|ENSG00000099940 ATG True 0 -1	3	1	1	1	10.9	10.9	10.9	11325	101	101;203;258	0.002759	29384	30773000	6154600	83650000	4	4				136	23340	TRUE	23347	110523;110524;110525;110526	144895;144896;144897;144898	144895
ENST00000215754_22_23894475_aTIS_101db1;ENST00000465752_22_23894865_ntr_100db1;ENST00000215754_22_23894865_CDS_100db1;ENST00000465752_22_23894856_ntr_100db1;ENST00000433835_22_23894856_CDS_100db1;ENST00000465752_22_23894787_ntr_100db1;ENST00000498385_22_23894787_ntr_100db1;ENST00000465752_22_23894487_ntr_100db1;ENST00000215754_22_23894487_CDS_100db1;ENST00000215754_22_23894439_5UTR_010db2	ENST00000215754_22_23894475_aTIS_101db1	3;1;1;1;1;1;1;1;1;1	3;1;1;1;1;1;1;1;1;1	3;1;1;1;1;1;1;1;1;1	generic|ENST00000215754_22_23894475_aTIS_101db1|ENSG00000240972 ATG True 0 -1	10	3	3	3	18.3	18.3	18.3	12476	115	115;46;48;49;51;72;74;109;111;127	0	18237	6292000000	1258400000	14653000000	42	42				137	15249;18073;19596	True;True;True	15254;18079;19603	73329;73330;73331;73332;73333;73334;73335;73336;85963;85964;85965;85966;93232;93233;93234;93235;93236;93237;93238	98596;98597;98598;98599;98600;98601;98602;98603;98604;98605;98606;98607;98608;98609;98610;98611;98612;98613;98614;98615;98616;114835;114836;114837;114838;124156;124157;124158;124159;124160;124161;124162;124163;124164;124165;124166;124167;124168;124169;124170;124171;124172	98600;114835;124157
ENST00000403362_22_30304575_aTIS_101db1;ENST00000215790_22_30326881_aTIS_101db1;ENST00000403477_22_30326881_aTIS_101db1	ENST00000403362_22_30304575_aTIS_101db1;ENST00000215790_22_30326881_aTIS_101db1;ENST00000403477_22_30326881_aTIS_101db1	1;1;1	1;1;1	1;1;1	generic|ENST00000403362_22_30304575_aTIS_101db1|ENSG00000099992 ATG no_data NA;generic|ENST00000215790_22_30326881_aTIS_101db1|ENSG00000099992 ATG True -1 0 +1;generic|ENST00000403477_22_30326881_aTIS_101db1|ENSG00000099992 ATG True -1 0 +1	3	1	1	1	4.5	4.5	4.5	47913	420	420;508;515	0.00077983	34235	4981100	199240	13540000	1	1				138	10710	TRUE	10715	50966;50967	69742	69742
ENST00000215793_22_30356792_aTIS_111db1;ENST00000215793_22_30356816_5UTR_100db1;ENST00000463818_22_30356816_ntr_100db1;ENST00000463818_22_30352973_ntr_100db1;ENST00000463818_22_30352982_ntr_100db1;ENST00000471037_22_30345085_ntr_100db1;ENST00000463818_22_30346494_ntr_100db1;ENST00000447376_22_30356792_aTIS_101db1;ENST00000471037_22_30345076_ntr_100db1;ENST00000498259_22_30340337_ntr_100db1;ENST00…	ENST00000215793_22_30356792_aTIS_111db1;ENST00000215793_22_30356816_5UTR_100db1	21;20;5;4;4;3;3;2;2;2;1;1;1;1	21;20;5;4;4;3;3;2;2;2;1;1;1;1	21;20;5;4;4;3;3;2;2;2;1;1;1;1	generic|ENST00000215793_22_30356792_aTIS_111db1|ENSG00000099995 ATG True -1 0;generic|ENST00000215793_22_30356816_5UTR_100db1|ENSG00000099995 CTG NA -1 0	14	21	21	21	35.6	35.6	35.6	88885	793	793;801;157;95;98;78;79;63;75;107;38;70;71;88	0	118.08	3721400000	90765000	8491500000	116	116				139	2167;2168;4540;4791;5761;8728;9900;9967;11099;15940;16889;18675;18703;19421;19436;19862;21475;24767;26819;27115;27516	True;True;True;True;True;True;True;True;True;True;True;True;True;True;True;True;True;True;True;True;True	2170;2171;4543;4794;5764;8733;9905;9972;11104;15945;16894;18682;18710;19428;19443;19869;21482;24774;26826;27123;27524	10216;10217;10218;10219;10220;10221;10222;10223;21206;21207;21208;21209;22296;22297;22298;22299;26892;26893;26894;26895;26896;26897;26898;26899;41552;41553;47140;47141;47142;47143;47144;47424;47425;52735;52736;52737;76396;76397;76398;76399;76400;76401;76402;76403;80577;80578;80579;80580;88800;88801;88802;88912;88913;88914;88915;92443;92444;92445;92446;92511;92512;92513;92514;92515;92516;92517;944…	14032;14033;14034;14035;14036;14037;14038;14039;14040;14041;14042;14043;14044;14045;14046;14047;14048;14049;14050;14051;14052;29217;29218;29219;29220;29221;29222;29223;29224;29225;30465;36940;36941;36942;36943;36944;36945;36946;36947;36948;57009;57010;64282;64283;64627;72084;72085;72086;102657;102658;102659;102660;102661;102662;102663;102664;107891;107892;107893;107894;107895;107896;107897;107898…	14034;14045;29218;30465;36941;57009;64282;64627;72085;102658;107897;118481;118616;123229;123312;125636;134150;154692;168254;170283;172675
ENST00000402849_22_24557675_aTIS_101db1;ENST00000215829_22_24557675_aTIS_101db1;ENST00000439775_22_24557675_aTIS_101db1;ENST00000402849_22_24557723_CDS_100db1;ENST00000215829_22_24557723_CDS_110db1	ENST00000402849_22_24557675_aTIS_101db1;ENST00000215829_22_24557675_aTIS_101db1;ENST00000439775_22_24557675_aTIS_101db1;ENST00000402849_22_24557723_CDS_100db1;ENST00000215829_22_24557723_CDS_110db1	4;4;2;2;2	4;4;2;2;2	4;4;2;2;2	generic|ENST00000402849_22_24557675_aTIS_101db1|ENSG00000100028 ATG False +1 0 -1;generic|ENST00000215829_22_24557675_aTIS_101db1|ENSG00000100028 ATG False +1 0 -1 [ENST00000404603_22_24557675_aTIS_db3];generic|ENST00000439775_22_24557675_aTIS_101db1|ENSG0	5	4	4	4	39.2	39.2	39.2	13291	120	120;126;62;104;110	0	23763	1797900000	256840000	4111800000	27	27				140	5581;22266;25414;26466	True;True;True;True	5584;22274;25421;26473	26078;26079;26080;26081;26082;26083;105656;105657;105658;105659;120592;120593;120594;120595;125721;125722;125723;125724	35799;35800;35801;35802;35803;35804;35805;35806;35807;35808;35809;35810;35811;35812;35813;35814;35815;35816;35817;35818;35819;138532;158691;158692;158693;165912;165913;165914;165915;165916;165917	35815;138532;158693;165915
ENST00000215862_22_30950416_aTIS_101db1;ENST00000397641_22_30967889_aTIS_101db1	ENST00000215862_22_30950416_aTIS_101db1;ENST00000397641_22_30967889_aTIS_101db1	4;4	4;4	4;4	generic|ENST00000215862_22_30950416_aTIS_101db1|ENSG00000133422 ATG no_data NA;generic|ENST00000397641_22_30967889_aTIS_101db1|ENSG00000133422 ATG no_data NA	2	4	4	4	4.7	4.7	4.7	110.72	970	970;1032	0	82054	161640000	3298700	355340000	8	8				141	9737;12668;18323;24564	True;True;True;True	9742;12673;18330;24571	46379;46380;46381;60549;60550;60551;87145;87146;87147;116650;116651;116652;116653	63170;81808;116408;116409;116410;153596;153597;153598	63170;81808;116410;153598
ENST00000451283_22_19178184_5UTR_100db1;ENST00000451283_22_19178223_5UTR_100db1;ENST00000215882_22_19178673_aTIS_101db1;ENST00000215882_22_19178724_5UTR_110db1;ENST00000451283_22_19177961_5UTR_100db1;ENST00000470922_22_19177783_ntr_100db1;ENST00000451283_22_19177858_aTIS_101db1;ENST00000470922_22_19178184_ntr_100db1;ENST00000470922_22_19178724_ntr_100db1;ENST00000528351_11_85935157_ntr_100db1	ENST00000451283_22_19178184_5UTR_100db1;ENST00000451283_22_19178223_5UTR_100db1;ENST00000215882_22_19178673_aTIS_101db1;ENST00000215882_22_19178724_5UTR_110db1;ENST00000451283_22_19177961_5UTR_100db1;ENST00000470922_22_19177783_ntr_100db1;ENST00000451283_22_19177858_aTIS_101db1	7;7;7;7;5;4;4;2;2;1	7;7;7;7;5;4;4;2;2;1	7;7;7;7;5;4;4;2;2;1	generic|ENST00000451283_22_19178184_5UTR_100db1|ENSG00000100075 ACG NA 0 +1;generic|ENST00000451283_22_19178223_5UTR_100db1|ENSG00000100075 ATC NA -1 0;generic|ENST00000215882_22_19178673_aTIS_101db1|ENSG00000100075 ATG True 0;generic|ENST00000215882_22_19	10	7	7	7	37.5	37.5	37.5	29105	261	261;274;311;328;217;183;208;51;118;34	0	46226	2408600000	160570000	5637600000	45	45				142	5249;5367;6549;6681;7502;8089;22182	True;True;True;True;True;True;True	5252;5370;6552;6684;7506;8094;22190	24461;24462;24463;24464;24465;24466;24467;24468;24469;24470;25041;25042;25043;25044;25045;25046;25047;25048;30800;30801;30802;31404;31405;31406;31407;35552;35553;35554;35555;38281;38282;38283;38284;105262;105263;105264;105265	33681;33682;33683;33684;33685;33686;33687;33688;33689;33690;33691;33692;33693;33694;33695;33696;34431;34432;34433;34434;34435;34436;34437;42673;42674;43481;43482;43483;43484;43485;43486;49312;49313;49314;49315;49316;49317;49318;49319;49320;49321;52817;52818;138111;138112	33688;34437;42673;43482;49318;52818;138111
ENST00000215904_22_37659302_CDS_010db2;ENST00000215904_22_37658867_CDS_100db1;ENST00000215904_22_37658783_aTIS_101db1	ENST00000215904_22_37659302_CDS_010db2;ENST00000215904_22_37658867_CDS_100db1;ENST00000215904_22_37658783_aTIS_101db1	1;1;1	1;1;1	1;1;1	generic|ENST00000215904_22_37659302_CDS_010db2|ENSG00000241360 GTG NA NA;generic|ENST00000215904_22_37658867_CDS_100db1|ENSG00000241360 GTG NA +1 0;generic|ENST00000215904_22_37658783_aTIS_101db1|ENSG00000241360 ATG True +1 0 -1	3	1	1	1	13.8	13.8	13.8	13283	123	123;268;296	0	78827	30618000	4374100	69210000	2	2				143	24644	TRUE	24651	117007;117008;117009;117010	154048;154049	154048
ENST00000215909_22_37675703_aTIS_101db1;ENST00000215909_22_37675691_5UTR_110db1;ENST00000425542_22_37678490_3UTR_100db1;ENST00000454173_22_37675703_aTIS_001db3;ENST00000464120_22_37675691_ntr_100db1	ENST00000215909_22_37675703_aTIS_101db1;ENST00000215909_22_37675691_5UTR_110db1;ENST00000425542_22_37678490_3UTR_100db1	10;9;7;2;1	10;9;7;2;1	10;9;7;2;1	generic|ENST00000215909_22_37675703_aTIS_101db1|ENSG00000100097 ATG True 0 -1;generic|ENST00000215909_22_37675691_5UTR_110db1|ENSG00000100097 CTG NA +1 0 -1;generic|ENST00000425542_22_37678490_3UTR_100db1|ENSG00000100097 CTG NA 0 -1	5	10	10	10	94.1	94.1	94.1	14716	135	135;139;103;38;34	0	185.65	11604000000	1289300000	26597000000	196	196				144	316;2921;3476;3778;5748;15971;16084;16085;22023;27228	True;True;True;True;True;True;True;True;True;True	318;2924;3479;3781;5751;15976;16089;16090;22031;27236	1485;1486;1487;1488;1489;1490;1491;1492;1493;1494;1495;1496;13670;13671;13672;16505;16506;16507;16508;16509;16510;16511;16512;17873;17874;26824;26825;26826;26827;26828;26829;26830;26831;26832;26833;26834;26835;26836;26837;26838;26839;26840;26841;76537;76538;76539;76540;76541;76542;76543;77020;77021;77022;77023;77024;77025;77026;77027;104521;104522;104523;104524;104525;104526;104527;104528;129283;…	2279;2280;2281;2282;2283;2284;2285;2286;2287;2288;2289;2290;2291;2292;2293;2294;2295;2296;2297;2298;2299;2300;2301;2302;2303;2304;2305;2306;2307;2308;2309;2310;2311;2312;2313;2314;2315;2316;2317;2318;2319;2320;2321;2322;2323;2324;2325;2326;2327;2328;2329;2330;2331;2332;2333;2334;2335;2336;2337;18991;23077;23078;23079;23080;23081;23082;23083;23084;23085;23086;23087;23088;23089;23090;23091;23092;23…	2293;18991;23087;24928;36849;102824;103487;103499;137033;170788
ENST00000216034_22_38681979_aTIS_101db1;ENST00000216034_22_38681964_5UTR_010db2;ENST00000216034_22_38682949_CDS_100db1;ENST00000492561_22_38682925_ntr_100db1;ENST00000492561_22_38682440_ntr_100db1;ENST00000492561_22_38682434_ntr_100db1;ENST00000492561_22_38682377_ntr_100db1;ENST00000492561_22_38682964_ntr_100db1	ENST00000216034_22_38681979_aTIS_101db1;ENST00000216034_22_38681964_5UTR_010db2;ENST00000216034_22_38682949_CDS_100db1;ENST00000492561_22_38682925_ntr_100db1;ENST00000492561_22_38682440_ntr_100db1;ENST00000492561_22_38682434_ntr_100db1;ENST00000492561_22_38682377_ntr_100db1	5;4;3;3;3;3;3;2	5;4;3;3;3;3;3;2	5;4;3;3;3;3;3;2	generic|ENST00000216034_22_38681979_aTIS_101db1|ENSG00000100216 ATG True +1 0 -1;generic|ENST00000216034_22_38681964_5UTR_010db2|ENSG00000100216 GTG NA NA;generic|ENST00000216034_22_38682949_CDS_100db1|ENSG00000100216 ACG NA +1 0 -1;generic|ENST00000492561	8	5	5	5	48.6	48.6	48.6	15521	142	142;147;40;48;64;66;85;35	0	100.68	310030000	44290000	718030000	38	38				145	45;16443;17435;19976;19977	True;True;True;True;True	45;16448;17440;19983;19984	210;211;212;213;214;78550;78551;78552;78553;78554;78555;78556;78557;82997;82998;82999;83000;94992;94993;94994;94995;94996;94997;94998	315;316;317;318;319;320;321;322;323;324;105493;105494;105495;105496;105497;105498;105499;105500;111126;111127;111128;111129;111130;111131;111132;111133;111134;111135;111136;111137;126226;126227;126228;126229;126230;126231;126232;126233;126234	316;105496;111130;126228;126230
ENST00000216038_22_32412069_CDS_010db2;ENST00000216038_22_32412156_aTIS_101db1;ENST00000216038_22_32412228_5UTR_100db1;ENST00000216038_22_32397983_CDS_100db1	ENST00000216038_22_32412069_CDS_010db2;ENST00000216038_22_32412156_aTIS_101db1;ENST00000216038_22_32412228_5UTR_100db1;ENST00000216038_22_32397983_CDS_100db1	15;15;15;8	15;15;15;8	15;15;15;8	generic|ENST00000216038_22_32412069_CDS_010db2|ENSG00000100220 ATG NA NA;generic|ENST00000216038_22_32412156_aTIS_101db1|ENSG00000100220 ATG False -1 0;generic|ENST00000216038_22_32412228_5UTR_100db1|ENSG00000100220 CTG NA -1 0 +1;generic|ENST00000216038_2	4	15	15	15	40.8	40.8	40.8	51669	476	476;505;529;248	0	189.15	3486200000	151570000	7615300000	71	71				146	3161;6841;7357;7553;7844;8157;13555;15860;16597;16598;18752;19363;19962;24568;25749	True;True;True;True;True;True;True;True;True;True;True;True;True;True;True	3164;6845;7361;7558;7849;8162;13560;15865;16602;16603;18759;19370;19969;24575;25756	14762;14763;14764;32194;32195;32196;32197;34859;34860;34861;34862;34863;34864;34865;34866;34867;34868;34869;34870;34871;34872;34873;34874;35777;35778;35779;35780;37171;37172;37173;37174;37175;37176;37177;37178;38621;38622;38623;38624;65137;65138;65139;65140;76002;76003;79291;79292;79293;79294;79295;79296;79297;89138;92186;94922;94923;94924;94925;94926;116669;116670;116671;116672;122106;122107;122…	20357;20358;44696;44697;44698;44699;44700;44701;44702;44703;44704;44705;44706;44707;48299;48300;48301;48302;48303;48304;48305;48306;48307;48308;48309;48310;48311;48312;48313;48314;48315;48316;48317;48318;48319;49663;49664;49665;49666;51548;51549;51550;51551;51552;51553;51554;53322;53323;53324;87442;87443;102156;106236;106237;106238;106239;106240;106241;106242;118907;122890;126156;126157;126158;12…	20357;44697;48311;49665;51553;53322;87443;102156;106240;106242;118907;122890;126158;153615;161012
ENST00000216044_22_38705956_aTIS_101db1	ENST00000216044_22_38705956_aTIS_101db1	2	2	2	generic|ENST00000216044_22_38705956_aTIS_101db1|ENSG00000100226 ATG True 0 -1	1	2	2	2	4.2	4.2	4.2	72453	669	669	0	19673	57463000	1915400	96314000	5	5				147	17266;26192	True;True	17271;26199	82225;82226;82227;82228;124388	110084;110085;110086;110087;164059	110084;164059
ENST00000359139_22_50393909_aTIS_101db1;ENST00000395744_22_50393909_aTIS_101db1;ENST00000395741_22_50393909_aTIS_101db1;ENST00000612753_22_50393909_aTIS_101db1;ENST00000216061_22_50393909_aTIS_101db1	ENST00000359139_22_50393909_aTIS_101db1;ENST00000395744_22_50393909_aTIS_101db1;ENST00000395741_22_50393909_aTIS_101db1;ENST00000612753_22_50393909_aTIS_101db1;ENST00000216061_22_50393909_aTIS_101db1	4;4;4;4;4	4;4;4;4;4	4;4;4;4;4	generic|ENST00000359139_22_50393909_aTIS_101db1|ENSG00000100239 ATG no_data NA;generic|ENST00000395744_22_50393909_aTIS_101db1|ENSG00000100239 ATG no_data NA;generic|ENST00000395741_22_50393909_aTIS_101db1|ENSG00000100239 ATG no_data NA;generic|ENST0000061	5	4	4	4	5.6	5.6	5.6	101.01	927	927;932;933;959;966	0	69901	103530000	2156800	224780000	2	2				148	1033;7775;15729;16038	True;True;True;True	1036;7780;15734;16043	4892;4893;4894;4895;36875;36876;36877;36878;75421;75422;76828;76829	6743;51165;101348;103227	6743;51165;101348;103227
ENST00000406199_22_38782731_aTIS_101db1;ENST00000216068_22_38782731_aTIS_111db1	ENST00000406199_22_38782731_aTIS_101db1;ENST00000216068_22_38782731_aTIS_111db1	1;1	1;1	1;1	generic|ENST00000406199_22_38782731_aTIS_101db1|ENSG00000100246 ATG True -1 0;generic|ENST00000216068_22_38782731_aTIS_111db1|ENSG00000100246 ATG True -1 0	2	1	1	1	11.8	11.8	11.8	76195	68	68;105	0.0082218	21726	50861000	8476900	112170000	1	1				149	16514	TRUE	16519	78852;78853;78854;78855	105806	105806
ENST00000216080_22_50507054_aTIS_101db1;ENST00000474879_22_50507675_aTIS_101db1;ENST00000504717_22_50505068_ntr_100db1	ENST00000216080_22_50507054_aTIS_101db1;ENST00000474879_22_50507675_aTIS_101db1;ENST00000504717_22_50505068_ntr_100db1	2;2;1	2;2;1	2;2;1	generic|ENST00000216080_22_50507054_aTIS_101db1|ENSG00000100258 ATG no_data NA;generic|ENST00000474879_22_50507675_aTIS_101db1|ENSG00000100258 ATG True -1 0;generic|ENST00000504717_22_50505068_ntr_100db1|ENSG00000100258 CTG NA 0	3	2	2	2	6	6	6	76914	682	682;707;151	0.0022613	29598	21576000	863050	58650000	3	3				150	14182;21422	True;True	14187;21429	68188;101781	91608;133973;133974	91608;133974
ENST00000216117_22_35386985_CDS_110db1;ENST00000216117_22_35381174_aTIS_101db1	ENST00000216117_22_35386985_CDS_110db1;ENST00000216117_22_35381174_aTIS_101db1	1;1	1;1	1;1	generic|ENST00000216117_22_35386985_CDS_110db1|ENSG00000100292 AAG NA +1 0 -1;generic|ENST00000216117_22_35381174_aTIS_101db1|ENSG00000100292 ATG True 0	2	1	1	1	15.7	15.7	15.7	15586	140	140;288	0.0057692	24062	1739700	289950	4729000	2	2				151	23589	TRUE	23596	111677;111678	146548;146549	146549
ENST00000216121_22_29581082_aTIS_101db1;ENST00000216121_22_29569271_CDS_010db2;ENST00000216121_22_29561613_CDS_100db1;ENST00000455496_22_29581082_aTIS_001db3	ENST00000216121_22_29581082_aTIS_101db1;ENST00000216121_22_29569271_CDS_010db2;ENST00000216121_22_29561613_CDS_100db1	10;6;5;4	10;6;5;4	9;6;5;3	generic|ENST00000216121_22_29581082_aTIS_101db1|ENSG00000184117 ATG False 1;generic|ENST00000216121_22_29569271_CDS_010db2|ENSG00000184117 AAG NA NA;generic|ENST00000216121_22_29561613_CDS_100db1|ENSG00000184117 ATG NA -1 0	4	10	10	9	39.1	39.1	36.6	33.31	284	284;188;127;128	0	136.25	1722500000	107660000	3959000000	66	66				152	6002;8265;10965;11845;11846;11930;15132;17775;19109;21197	True;True;True;True;True;True;True;True;True;True	6005;8270;10970;11850;11851;11935;15137;17779;19116;21204	28242;28243;28244;28245;28246;28247;28248;39300;39301;39302;39303;39304;39305;52149;52150;52151;52152;52153;52154;52155;52156;56305;56306;56307;56308;56309;56310;56311;56312;56313;56697;72746;72747;72748;72749;84494;84495;84496;84497;90961;90962;100684;100685;100686;100687	39019;39020;39021;39022;39023;39024;54331;54332;54333;54334;54335;54336;54337;54338;54339;54340;54341;54342;71330;71331;71332;71333;71334;71335;71336;71337;71338;71339;71340;71341;71342;71343;71344;71345;71346;71347;76867;76868;76869;76870;76871;76872;76873;76874;77316;97832;97833;97834;97835;97836;97837;113069;121399;121400;121401;132754;132755;132756;132757;132758;132759;132760;132761;132762;13…	39021;54334;71331;76870;76874;77316;97834;113069;121400;132758
ENST00000216122_22_35400439_aTIS_111db1;ENST00000216122_22_35400193_5UTR_100db1;ENST00000216122_22_35400166_5UTR_100db1;ENST00000382011_22_35400439_aTIS_101db1;ENST00000382011_22_35400193_5UTR_100db1;ENST00000382011_22_35400166_5UTR_100db1	ENST00000216122_22_35400439_aTIS_111db1;ENST00000216122_22_35400193_5UTR_100db1;ENST00000216122_22_35400166_5UTR_100db1;ENST00000382011_22_35400439_aTIS_101db1;ENST00000382011_22_35400193_5UTR_100db1;ENST00000382011_22_35400166_5UTR_100db1	20;20;20;18;18;18	20;20;20;18;18;18	20;20;20;18;18;18	generic|ENST00000216122_22_35400439_aTIS_111db1|ENSG00000100297 ATG True 0 -1;generic|ENST00000216122_22_35400193_5UTR_100db1|ENSG00000100297 GTG NA 0 -1;generic|ENST00000216122_22_35400166_5UTR_100db1|ENSG00000100297 AGG NA +1 0;generic|ENST00000382011_22	6	20	20	20	31.7	31.7	31.7	82285	734	734;742;751;691;699;708	0	80346	3474500000	82727000	7945400000	93	93				153	739;929;4748;4928;4929;7978;8943;10835;13522;16463;19241;20037;20056;20237;20702;21078;22227;22228;26442;26631	True;True;True;True;True;True;True;True;True;True;True;True;True;True;True;True;True;True;True;True	742;932;4751;4931;4932;7983;8948;10840;13527;16468;19248;20044;20063;20244;20709;21085;22235;22236;26449;26638	3437;3438;3439;3440;4409;4410;4411;22118;22119;22120;22121;22893;22894;22895;22896;22897;22898;22899;22900;22901;22902;22903;22904;37801;37802;37803;42628;42629;42630;42631;51534;51535;51536;51537;64983;64984;64985;64986;78631;78632;78633;78634;91594;91595;91596;91597;95263;95264;95265;95266;95267;95268;95269;95270;95346;96209;96210;96211;96212;96213;96214;96215;96216;98283;100122;100123;100124;1…	4822;6108;30268;30269;31257;31258;31259;31260;31261;31262;31263;31264;31265;31266;31267;31268;31269;31270;31271;52190;52191;58278;58279;58280;58281;70508;70509;70510;70511;70512;87230;87231;87232;87233;87234;87235;87236;87237;87238;87239;87240;87241;87242;87243;87244;87245;87246;87247;87248;87249;87250;105561;122223;122224;122225;122226;126593;126594;126595;126687;127796;127797;127798;127799;1278…	4822;6108;30268;31262;31267;52191;58278;70508;87242;105561;122223;126595;126687;127797;130228;132162;138332;138334;165752;167051
ENST00000216129_22_43187069_aTIS_111db1;ENST00000494035_22_43168876_5UTR_100db1;ENST00000494035_22_43169550_5UTR_100db1	ENST00000216129_22_43187069_aTIS_111db1	15;1;1	15;1;1	15;1;1	generic|ENST00000216129_22_43187069_aTIS_111db1|ENSG00000100304 ATG False 0 +1	3	15	15	15	37.3	37.3	37.3	74403	644	644;84;113	0	152.54	3270500000	96190000	7422600000	101	101				154	506;716;1730;5789;6107;13084;16171;16804;18086;20290;22571;23154;23760;27844;28457	True;True;True;True;True;True;True;True;True;True;True;True;True;True;True	509;719;1733;5792;6110;13089;16176;16809;18092;20297;22579;23161;23767;27852;28465	2364;2365;3323;3324;3325;3326;3327;8119;27021;27022;27023;27024;27025;27026;27027;27028;28824;28825;28826;28827;62834;62835;62836;62837;77382;77383;77384;77385;77386;77387;77388;77389;77390;77391;80232;80233;80234;80235;86016;86017;86018;86019;96440;96441;96442;107118;107119;107120;107121;109715;109716;109717;109718;112583;112584;112585;112586;112587;112588;132195;132196;132197;132198;132199;1322…	3474;3475;4672;4673;4674;4675;4676;10948;37095;37096;37097;37098;37099;37100;39879;39880;39881;39882;39883;39884;39885;39886;84720;84721;84722;84723;103954;103955;103956;103957;103958;103959;103960;107497;107498;107499;107500;107501;107502;107503;107504;114889;114890;114891;114892;114893;114894;114895;128032;128033;128034;128035;140407;140408;140409;140410;143854;143855;143856;143857;143858;14385…	3474;4675;10948;37098;39882;84721;103958;107498;114889;128034;140409;143858;147829;174757;178167
ENST00000216146_22_39319597_aTIS_101db1;ENST00000216146_22_39319600_5UTR_010db2;ENST00000401609_22_39318439_aTIS_101db1;ENST00000417615_14_98973079_ntr_100db1;ENST00000417615_14_98973097_ntr_010db2;ENST00000481985_22_39315480_ntr_100db1;ENST00000417615_14_98973004_ntr_100db1;ENST00000417615_14_98973028_ntr_100db1;ENST00000420536_22_39319597_aTIS_001db3;ENST00000413027_6_31280317_ntr_100db1;ENST00…	ENST00000216146_22_39319597_aTIS_101db1;ENST00000216146_22_39319600_5UTR_010db2;ENST00000401609_22_39318439_aTIS_101db1	25;25;22;8;8;7;6;6;6;6;5;5;4;4;4;4;2;2;2;2;2;2;2;1;1;1	25;25;22;8;8;7;6;6;6;6;5;5;4;4;4;4;2;2;2;2;2;2;2;1;1;1	25;25;22;8;8;7;6;6;6;6;5;5;4;4;4;4;2;2;2;2;2;2;2;1;1;1	generic|ENST00000216146_22_39319597_aTIS_101db1|ENSG00000100316 ATG True -1 0 +1;generic|ENST00000216146_22_39319600_5UTR_010db2|ENSG00000100316 GTG NA NA;generic|ENST00000401609_22_39318439_aTIS_101db1|ENSG00000100316 ATG False -1 0 +1	26	25	25	25	55.1	55.1	55.1	46108	403	403;404;351;66;72;133;41;49;180;285;41;66;41;120;123;407;43;45;46;98;103;106;127;41;100;149	0	171.97	27941000000	1470600000	65535000000	216	216				155	588;589;781;882;4610;4840;5352;5353;8593;9915;9916;11727;11728;13164;13273;13452;14100;22000;22308;22309;22624;25026;25027;25268;25303	True;True;True;True;True;True;True;True;True;True;True;True;True;True;True;True;True;True;True;True;True;True;True;True;True	591;592;784;885;4613;4843;5355;5356;8598;9920;9921;11732;11733;13169;13278;13457;14105;22008;22316;22317;22632;25033;25034;25275;25310	2790;2791;2792;2793;2794;2795;2796;2797;3664;3665;3666;3667;4174;4175;4176;4177;21520;21521;21522;21523;21524;22486;22487;22488;22489;22490;22491;22492;22493;22494;22495;22496;22497;22498;22499;22500;22501;22502;24985;24986;24987;24988;24989;24990;24991;24992;24993;24994;24995;24996;24997;24998;40895;40896;40897;40898;47206;47207;47208;47209;47210;47211;47212;47213;47214;47215;47216;47217;47218;5…	4032;4033;4034;4035;4036;4037;4038;4039;4040;4041;5145;5146;5147;5862;29553;29554;29555;29556;29557;29558;29559;29560;30670;30671;30672;30673;30674;30675;30676;30677;30678;30679;30680;30681;30682;30683;30684;30685;30686;30687;30688;30689;30690;30691;30692;30693;30694;30695;30696;30697;30698;34360;34361;34362;34363;34364;34365;34366;34367;34368;34369;34370;34371;34372;34373;34374;34375;56287;56288…	4034;4037;5146;5862;29557;30678;34361;34371;56288;64375;64380;76274;76281;85228;85767;86716;91091;136913;138753;138766;140689;156232;156241;157710;157930
ENST00000331454_22_39399803_aTIS_101db1;ENST00000216160_22_39399803_aTIS_101db1	ENST00000331454_22_39399803_aTIS_101db1;ENST00000216160_22_39399803_aTIS_101db1	1;1	1;1	1;1	generic|ENST00000331454_22_39399803_aTIS_101db1|ENSG00000100324 ATG True 0 -1;generic|ENST00000216160_22_39399803_aTIS_101db1|ENSG00000100324 ATG True 0 -1	2	1	1	1	2.4	2.4	2.4	49917	462	462;504	0.0017708	30457	42953000	1867500	93674000	4	4				156	26540	TRUE	26547	126069;126070;126071;126072;126073	166361;166362;166363;166364	166361
ENST00000216181_22_36349236_aTIS_111db1;ENST00000401701_22_36349236_aTIS_101db1;ENST00000401701_22_36349137_CDS_100db1;ENST00000401701_22_36349146_CDS_100db1;ENST00000486218_22_36285302_ntr_100db1;ENST00000486218_22_36284465_ntr_100db1	ENST00000216181_22_36349236_aTIS_111db1	81;17;11;11;4;1	81;17;11;11;4;1	69;15;9;9;4;1	generic|ENST00000216181_22_36349236_aTIS_111db1|ENSG00000100345 ATG False 0	6	81	81	69	42.3	42.3	37.2	226.53	1960	1960;218;185;188;104;28	0	323.31	30326000000	291600000	67320000000	567	567				157	347;743;832;833;1303;1768;2034;2035;2229;2891;3183;3260;3567;3823;4260;4456;5041;5667;6246;6545;8465;9144;9145;9365;9466;10100;10675;11067;11768;11952;12433;12455;12521;12757;12774;13029;13112;13296;13337;13948;14116;15018;15165;16477;16526;16584;17412;17666;18460;18705;18863;18940;19243;19944;19945;20020;20103;20330;20331;20703;20793;22050;22764;23756;23812;23978;24797;25043;25579;25582;26171;26…	True;True;True;True;True;True;True;True;True;True;True;True;True;True;True;True;True;True;True;True;True;True;True;True;True;True;True;True;True;True;True;True;True;True;True;True;True;True;True;True;True;True;True;True;True;True;True;True;True;True;True;True;True;True;True;True;True;True;True;True;True;True;True;True;True;True;True;True;True;True;True;True;True;True;True;True;True;True;True;True…	350;746;835;836;1306;1771;2037;2038;2232;2894;3186;3263;3570;3826;4263;4459;5044;5670;6249;6548;8470;9149;9150;9370;9471;10105;10680;11072;11773;11957;12438;12460;12526;12762;12779;13034;13117;13301;13342;13953;14121;15023;15170;16482;16531;16589;17417;17670;18467;18712;18870;18947;19250;19951;19952;20027;20110;20337;20338;20710;20800;22058;22772;23763;23819;23985;24804;25050;25586;25589;26178;26…	1630;1631;1632;3465;3466;3467;3468;3469;3470;3471;3472;3473;3474;3475;3476;3901;3902;3903;3904;3905;3906;3907;3908;3909;3910;3911;6213;6214;6215;6216;8292;8293;8294;8295;9611;9612;9613;9614;9615;9616;9617;9618;9619;10499;10500;10501;10502;10503;10504;10505;10506;13511;13512;13513;13514;14856;14857;14858;14859;14860;14861;14862;14863;14864;14865;15194;16944;18061;20045;20046;20047;20048;20885;2340…	2523;2524;4867;4868;4869;4870;4871;4872;4873;4874;4875;4876;4877;4878;4879;4880;4881;4882;5521;5522;5523;5524;5525;5526;8354;8355;8356;8357;11171;11172;11173;11174;11175;11176;11177;13119;13120;13121;13122;13123;13124;13125;13126;13127;13128;14441;14442;14443;14444;14445;14446;14447;18740;18741;18742;18743;18744;18745;18746;18747;20474;20475;20476;20477;20478;20479;20480;20481;20482;20483;20484;2…	2524;4870;5521;5526;8357;11175;13122;13124;14444;18741;20484;20860;23625;25151;27645;28844;31988;36312;40754;42645;55454;59334;59343;60852;61525;65588;69467;71933;76464;77434;80318;80444;80878;82200;82294;84211;84894;85885;86054;90369;91196;97159;98077;105620;105856;106184;111031;112444;117231;118621;119590;120121;122242;126022;126032;126495;127024;128165;128171;130241;130676;137387;141511;147814…
ENST00000405442_22_36526121_aTIS_101db1;ENST00000216190_22_36529101_5UTR_010db2;ENST00000462641_22_36511767_ntr_100db1;ENST00000462641_22_36512488_ntr_100db1;ENST00000462641_22_36512572_ntr_100db1;ENST00000478547_22_36511641_aTIS_101db1;ENST00000462641_22_36511653_ntr_100db1;ENST00000462641_22_36511692_ntr_100db1;ENST00000462641_22_36511698_ntr_100db1;ENST00000496875_22_36529101_ntr_100db1	ENST00000405442_22_36526121_aTIS_101db1;ENST00000216190_22_36529101_5UTR_010db2	14;14;2;2;2;1;1;1;1;1	14;14;2;2;2;1;1;1;1;1	14;14;2;2;2;1;1;1;1;1	generic|ENST00000405442_22_36526121_aTIS_101db1|ENSG00000100353 ATG True -1 0 +1 [ENST00000216190_22_36526121_aTIS_db3];generic|ENST00000216190_22_36529101_5UTR_010db2|ENSG00000100353 ATC NA NA	10	14	14	14	31.8	31.8	31.8	63972	548	548;560;92;108;136;49;54;67;69;82	0	171.2	2284600000	91385000	5002900000	83	83				158	3320;9244;9733;9734;14374;18744;18954;20835;20836;23478;24741;25281;28600;28704	True;True;True;True;True;True;True;True;True;True;True;True;True;True	3323;9249;9738;9739;14379;18751;18961;20842;20843;23485;24748;25288;28608;28712	15806;15807;15808;15809;44040;44041;44042;44043;46359;46360;46361;46362;46363;46364;46365;46366;46367;46368;46369;46370;46371;69093;69094;89100;89101;89102;89103;89104;89105;89106;89107;90256;90257;90258;90259;98921;98922;98923;98924;98925;98926;98927;98928;98929;98930;111163;111164;111165;111166;117444;117445;117446;117447;119943;119944;119945;119946;135624;135625;135626;135627;136118;136119;136…	22025;22026;22027;59988;59989;59990;63140;63141;63142;63143;63144;63145;63146;63147;63148;63149;63150;63151;63152;63153;63154;63155;63156;92988;92989;92990;92991;92992;118811;118812;118813;118814;118815;118816;118817;118818;118819;118820;118821;118822;118823;118824;118825;118826;118827;118828;118829;120494;120495;120496;120497;120498;120499;120500;120501;120502;120503;120504;120505;120506;130857;…	22026;59988;63147;63152;92988;118824;120498;130857;130859;145754;154576;157812;179055;179824
ENST00000216218_22_40844907_CDS_100db1;ENST00000216218_22_40856540_aTIS_101db1;ENST00000216218_22_40856648_5UTR_010db2;ENST00000495613_13_50172323_ntr_100db1;ENST00000495613_13_50172182_ntr_100db1;ENST00000620312_22_40844907_CDS_100db1;ENST00000620312_22_40856540_aTIS_101db1;ENST00000526214_11_18262228_ntr_100db1;ENST00000526214_11_18262024_ntr_100db1;ENST00000526214_11_18261982_ntr_001db3;ENST00…	ENST00000216218_22_40844907_CDS_100db1;ENST00000216218_22_40856540_aTIS_101db1;ENST00000216218_22_40856648_5UTR_010db2;ENST00000495613_13_50172323_ntr_100db1;ENST00000495613_13_50172182_ntr_100db1;ENST00000620312_22_40844907_CDS_100db1;ENST00000620312_22_40856540_aTIS_101db1;ENST00000526214_11_18262228_ntr_100db1;ENST00000526214_11_18262024_ntr_100db1;ENST00000526214_11_18261982_ntr_001db3	9;9;9;8;8;7;7;5;5;5;4;3;3;2;1;1;1;1;1;1;1;1	9;9;9;8;8;7;7;5;5;5;4;3;3;2;1;1;1;1;1;1;1;1	9;9;9;8;8;7;7;5;5;5;4;3;3;2;1;1;1;1;1;1;1;1	generic|ENST00000216218_22_40844907_CDS_100db1|ENSG00000100380 ATT NA 0 +1;generic|ENST00000216218_22_40856540_aTIS_101db1|ENSG00000100380 ATG True -1 0;generic|ENST00000216218_22_40856648_5UTR_010db2|ENSG00000100380 CTG NA NA;generic|ENST00000495613_13_50	22	9	9	9	30.7	30.7	30.7	31903	287	287;369;405;162;209;129;211;287;355;369;51;47;118;102;68;68;73;95;119;123;159;193	0	69454	7573200000	1081900000	16951000000	78	78				159	945;957;13638;15398;16417;20565;25251;25252;26807	True;True;True;True;True;True;True;True;True	948;960;13643;15403;16422;20572;25258;25259;26814	4475;4476;4477;4478;4544;4545;4546;4547;65498;65499;65500;65501;73977;73978;73979;73980;73981;73982;73983;73984;73985;73986;73987;78435;78436;78437;78438;97613;97614;97615;97616;119795;119796;119797;119798;119799;119800;119801;119802;127354;127355;127356;127357;127358;127359;127360	6227;6228;6229;6230;6231;6232;6233;6234;6235;6296;6297;6298;6299;6300;6301;6302;87878;87879;87880;87881;87882;87883;87884;87885;99518;99519;99520;99521;99522;99523;99524;99525;99526;99527;99528;99529;99530;99531;99532;99533;99534;99535;99536;99537;99538;99539;99540;99541;105320;105321;105322;105323;105324;105325;105326;105327;105328;129457;129458;157642;157643;157644;157645;157646;157647;157648;1…	6233;6299;87878;99522;105328;129458;157647;157650;168193
ENST00000216254_22_41469147_aTIS_101db1;ENST00000396512_22_41469147_aTIS_101db1;ENST00000216254_22_41515776_CDS_100db1;ENST00000396512_22_41515776_CDS_100db1;ENST00000478010_22_41515776_ntr_100db1;ENST00000478010_22_41515383_ntr_010db2	ENST00000216254_22_41469147_aTIS_101db1;ENST00000396512_22_41469147_aTIS_101db1	10;10;4;4;2;2	10;10;4;4;2;2	10;10;4;4;2;2	generic|ENST00000216254_22_41469147_aTIS_101db1|ENSG00000100412 ATG False 0;generic|ENST00000396512_22_41469147_aTIS_101db1|ENSG00000100412 ATG False 0	6	10	10	10	16.7	16.7	16.7	85424	780	780;805;549;574;89;143	0	62694	1439500000	37882000	3305300000	40	40				160	1132;3038;10006;16018;16948;18366;21070;25315;25384;25385	True;True;True;True;True;True;True;True;True;True	1135;3041;10011;16023;16953;18373;21077;25322;25391;25392	5405;5406;5407;5408;14192;14193;14194;14195;47620;47621;47622;47623;76731;76732;76733;76734;80834;80835;80836;87326;87327;87328;87329;87330;87331;87332;87333;100092;100093;100094;100095;120109;120110;120111;120112;120453;120454;120455;120456;120457;120458;120459;120460;120461	7411;19659;19660;19661;19662;19663;64980;64981;64982;64983;103052;103053;103054;103055;108238;108239;116632;116633;116634;116635;116636;116637;116638;116639;116640;132128;132129;132130;132131;157994;157995;157996;157997;157998;157999;158475;158476;158477;158478;158479	7411;19661;64982;103052;108239;116636;132130;157999;158475;158477
ENST00000392990_14_96502593_aTIS_101db1;ENST00000216277_14_96502593_aTIS_111db1;ENST00000392990_14_96520173_CDS_100db1;ENST00000216277_14_96520173_CDS_100db1;ENST00000557320_14_96502593_aTIS_101db1;ENST00000557471_14_96502593_aTIS_101db1;ENST00000557320_14_96520173_CDS_100db1;ENST00000553689_14_96502593_aTIS_101db1;ENST00000557471_14_96520173_CDS_100db1;ENST00000404991_7_4861810_aTIS_100db1;ENST0…	ENST00000392990_14_96502593_aTIS_101db1;ENST00000216277_14_96502593_aTIS_111db1;ENST00000392990_14_96520173_CDS_100db1;ENST00000216277_14_96520173_CDS_100db1;ENST00000557320_14_96502593_aTIS_101db1	7;7;6;6;4;3;3;2;2;2;1;1;1;1;1;1;1;1;1	7;7;6;6;4;3;3;2;2;2;1;1;1;1;1;1;1;1;1	7;7;6;6;4;3;3;2;2;2;1;1;1;1;1;1;1;1;1	generic|ENST00000392990_14_96502593_aTIS_101db1|ENSG00000090060 ATG no_data NA;generic|ENST00000216277_14_96502593_aTIS_111db1|ENSG00000090060 ATG no_data NA;generic|ENST00000392990_14_96520173_CDS_100db1|ENSG00000090060 ATT NA +1 0;generic|ENST00000216277	19	7	7	7	11	11	11	80625	724	724;745;682;703;285;238;243;111;196;637;42;69;77;136;199;234;733;736;744	0	49223	566590000	14910000	1263800000	18	18				161	9325;9790;14145;17280;20083;21814;27388	True;True;True;True;True;True;True	9330;9795;14150;17285;20090;21821;27396	44452;44453;44454;44455;44456;44457;44458;44459;46601;46602;46603;46604;68020;68021;68022;68023;82317;82318;82319;82320;95479;95480;95481;95482;103609;103610;103611;103612;130025;130026;130027;130028	60591;60592;60593;60594;60595;63387;91420;91421;91422;91423;110206;110207;126882;126883;126884;126885;136041;171674;171675	60593;63387;91420;110206;126882;136041;171674
ENST00000216281_14_102087024_5UTR_010db2;ENST00000216281_14_102086378_aTIS_101db1;ENST00000334701_14_102139404_aTIS_101db1;ENST00000554401_14_102085354_3UTR_100db1;ENST00000554401_14_102084402_3UTR_100db1;ENST00000554401_14_102084435_3UTR_100db1;ENST00000530115_11_27889893_ntr_100db1;ENST00000530115_11_27890748_ntr_100db1;ENST00000530115_11_27890418_ntr_100db1;ENST00000530115_11_27890706_ntr_100d…	ENST00000216281_14_102087024_5UTR_010db2;ENST00000216281_14_102086378_aTIS_101db1;ENST00000334701_14_102139404_aTIS_101db1;ENST00000554401_14_102085354_3UTR_100db1	62;61;61;37;18;18;10;6;5;5;4;2;1;1;1;1;1;1;1	62;61;61;37;18;18;10;6;5;5;4;2;1;1;1;1;1;1;1	43;42;42;29;16;16;9;0;0;0;3;0;0;0;0;0;1;1;0	generic|ENST00000216281_14_102087024_5UTR_010db2|ENSG00000080824 GTG NA NA;generic|ENST00000216281_14_102086378_aTIS_101db1|ENSG00000080824 ATG True -1 +1;generic|ENST00000334701_14_102139404_aTIS_101db1|ENSG00000080824 ATG no_data NA;generic|ENST000005544	19	62	62	43	60.4	60.4	42.6	85992	745	745;732;854;390;211;222;179;248;138;234;60;383;27;47;54;61;81;101;130	0	323.31	66360000000	1951800000	150080000000	1215	1215				162	379;587;1439;1440;1835;1836;1962;2578;3292;3414;3824;3825;3985;4225;4303;4304;4316;4317;6290;8245;8516;8567;8568;8699;8700;8770;9147;9148;10689;10690;11108;11109;12040;12206;12207;12220;12245;12246;12707;13227;13968;13969;14469;14470;17387;19007;20549;20550;21543;22706;23385;24197;24228;25708;26117;26118;28258;28259;28260;28449;28450;29020	True;True;True;True;True;True;True;True;True;True;True;True;True;True;True;True;True;True;True;True;True;True;True;True;True;True;True;True;True;True;True;True;True;True;True;True;True;True;True;True;True;True;True;True;True;True;True;True;True;True;True;True;True;True;True;True;True;True;True;True;True;True	382;590;1442;1443;1838;1839;1965;2581;3295;3417;3827;3828;3988;4228;4306;4307;4319;4320;6293;8250;8521;8572;8573;8704;8705;8775;9152;9153;10694;10695;11113;11114;12045;12211;12212;12225;12250;12251;12712;13232;13973;13974;14474;14475;17392;19014;20556;20557;21550;22714;23392;24204;24235;25715;26124;26125;28266;28267;28268;28457;28458;29028	1781;1782;1783;1784;1785;1786;1787;1788;2772;2773;2774;2775;2776;2777;2778;2779;2780;2781;2782;2783;2784;2785;2786;2787;2788;2789;6795;6796;6797;6798;6799;6800;6801;6802;6803;6804;6805;6806;8575;8576;8577;8578;8579;8580;8581;8582;8583;8584;9184;9185;9186;12157;12158;12159;12160;15340;15341;15342;15343;15344;15345;15346;15347;15348;15349;15350;15351;15352;15353;15354;15355;15356;15357;15358;15359;…	2689;2690;2691;2692;2693;2694;2695;2696;2697;2698;2699;2700;2701;2702;2703;2704;2705;2706;2707;2708;2709;2710;2711;2712;2713;2714;2715;2716;2717;2718;4016;4017;4018;4019;4020;4021;4022;4023;4024;4025;4026;4027;4028;4029;4030;4031;9214;9215;9216;9217;9218;9219;9220;9221;9222;9223;9224;9225;9226;9227;9228;9229;9230;9231;9232;9233;9234;9235;9236;9237;9238;9239;9240;9241;9242;9243;9244;9245;9246;9247…	2698;4018;9260;9266;11559;11568;12461;16722;21211;22707;25155;25156;26027;27439;27893;27907;28042;28059;41044;54222;55851;56162;56176;56843;56879;57255;59398;59429;69576;69590;72138;72145;77909;78851;78862;78987;79167;79217;81955;85487;90467;90472;93706;93720;110904;120837;129282;129386;134425;141211;145183;151296;151445;160683;163680;163692;176889;176896;176915;178139;178142;181958
ENST00000216297_14_21383927_aTIS_101db1;ENST00000216297_14_21384002_5UTR_010db2;ENST00000556217_14_21370425_ntr_100db1;ENST00000537175_12_16400833_ntr_100db1;ENST00000556217_14_21371960_ntr_100db1;ENST00000556217_14_21383879_ntr_100db1;ENST00000556217_14_21383963_ntr_100db1;ENST00000556217_14_21383987_ntr_100db1;ENST00000556309_14_21383927_aTIS_001db3;ENST00000557652_14_21383927_aTIS_001db3;ENST0…	ENST00000216297_14_21383927_aTIS_101db1;ENST00000216297_14_21384002_5UTR_010db2	31;30;3;3;3;3;3;3;1;1;1;1;1	31;30;3;3;3;3;3;3;1;1;1;1;1	31;30;3;3;3;3;3;3;1;1;1;1;1	generic|ENST00000216297_14_21383927_aTIS_101db1|ENSG00000092201 ATG True -1 0 +1;generic|ENST00000216297_14_21384002_5UTR_010db2|ENSG00000092201 CTG NA NA	13	31	31	31	29.5	29.5	29.5	119.91	1047	1047;1072;90;93;140;205;233;241;66;81;81;83;91	0	206.71	5555900000	102890000	12754000000	150	150				163	163;245;1842;2202;2623;3305;3861;5498;6537;7585;9177;9524;9525;10747;11691;12124;12316;13055;13468;15010;16919;18097;18403;18784;19298;19809;21133;24391;25574;28262;28902	True;True;True;True;True;True;True;True;True;True;True;True;True;True;True;True;True;True;True;True;True;True;True;True;True;True;True;True;True;True;True	164;247;1845;2205;2626;3308;3864;5501;6540;7590;9182;9529;9530;10752;11696;12129;12321;13060;13473;15015;16924;18103;18410;18791;19305;19816;21140;24398;25581;28270;28910	734;735;1070;1071;1072;1073;1074;8605;8606;8607;8608;10370;10371;10372;10373;12361;12362;12363;12364;15723;15724;18227;18228;18229;18230;25708;25709;25710;30735;30736;30737;30738;30739;30740;30741;30742;35955;35956;35957;43729;43730;43731;45394;45395;45396;45397;45398;45399;45400;45401;51141;51142;51143;51144;55618;55619;55620;57660;57661;58689;58690;58691;58692;62672;62673;62674;62675;64713;6471…	1051;1052;1535;1536;1537;1538;1539;1540;1541;1542;11588;11589;11590;11591;11592;11593;11594;11595;11596;11597;11598;11599;11600;11601;11602;11603;11604;11605;14318;16974;16975;16976;16977;16978;16979;21922;21923;21924;25331;25332;25333;25334;35320;35321;42595;42596;42597;49857;49858;49859;49860;59610;59611;61841;61842;61843;70022;76116;76117;76118;76119;76120;78400;79657;79658;79659;79660;84410;8…	1052;1542;11597;14318;16977;21922;25334;35321;42595;49859;59610;61842;61843;70022;76116;78400;79659;84411;86843;97115;108065;114918;116915;119132;122511;125322;132444;152417;159637;176927;181214
ENST00000216330_14_45134456_aTIS_111db1;ENST00000396062_14_45129871_CDS_100db1	ENST00000216330_14_45134456_aTIS_111db1;ENST00000396062_14_45129871_CDS_100db1	6;3	6;3	6;3	generic|ENST00000216330_14_45134456_aTIS_111db1|ENSG00000100442 ATG True -1 0 [ENST00000396062_14_45134456_aTIS_db3];generic|ENST00000396062_14_45129871_CDS_100db1|ENSG00000100442 GTG NA -1 0	2	6	6	6	29.5	29.5	29.5	25177	224	224;144	0	72191	3764400000	376440000	8542500000	36	36				164	2091;5643;8264;18301;23624;23625	True;True;True;True;True;True	2094;5646;8269;18308;23631;23632	9863;26346;26347;26348;26349;26350;26351;26352;26353;26354;26355;26356;26357;39295;39296;39297;39298;39299;87046;87047;111923;111924;111925;111926;111927;111928;111929;111930;111931;111932;111933;111934;111935	13426;36206;36207;36208;36209;36210;36211;36212;36213;36214;36215;54320;54321;54322;54323;54324;54325;54326;54327;54328;54329;54330;116247;116248;146973;146974;146975;146976;146977;146978;146979;146980;146981;146982;146983;146984	13426;36207;54327;116248;146983;146984
ENST00000554396_14_49688203_aTIS_101db1;ENST00000216367_14_49688146_CDS_010db2;ENST00000216367_14_49688203_aTIS_101db1	ENST00000554396_14_49688203_aTIS_101db1;ENST00000216367_14_49688146_CDS_010db2;ENST00000216367_14_49688203_aTIS_101db1	2;2;2	2;2;2	2;2;2	generic|ENST00000554396_14_49688203_aTIS_101db1|ENSG00000100479 ATG True -1;generic|ENST00000216367_14_49688146_CDS_010db2|ENSG00000100479 CTG NA NA;generic|ENST00000216367_14_49688203_aTIS_101db1|ENSG00000100479 ATG True -1	3	2	2	2	10.2	10.2	10.2	56784	502	502;508;527	0	80927	83295000	3470600	196820000	5	5				165	5631;23459	True;True	5634;23466	26289;26290;26291;26292;111051;111052;111053;111054;111055	36109;36110;36111;145573;145574	36109;145573
ENST00000544180_14_50944403_aTIS_101db1;ENST00000216392_14_50944388_CDS_010db2;ENST00000216392_14_50944403_aTIS_101db1;ENST00000532462_14_50944403_aTIS_101db1;ENST00000216392_14_50916671_CDS_100db1;ENST00000532462_14_50916671_CDS_100db1;ENST00000530336_14_50944388_ntr_100db1;ENST00000530336_14_50944322_ntr_100db1;ENST00000528757_14_50915857_ntr_100db1;ENST00000528757_14_50915445_ntr_100db1;ENST00…	ENST00000544180_14_50944403_aTIS_101db1;ENST00000216392_14_50944388_CDS_010db2;ENST00000216392_14_50944403_aTIS_101db1;ENST00000532462_14_50944403_aTIS_101db1;ENST00000216392_14_50916671_CDS_100db1;ENST00000532462_14_50916671_CDS_100db1	26;26;26;24;17;15;4;3;2;1;1;1;1;1;1	26;26;26;24;17;15;4;3;2;1;1;1;1;1;1	21;21;21;19;16;14;2;1;2;1;1;1;1;1;1	generic|ENST00000544180_14_50944403_aTIS_101db1|ENSG00000100504 ATG True -1 0 +1;generic|ENST00000216392_14_50944388_CDS_010db2|ENSG00000100504 ACG NA NA;generic|ENST00000216392_14_50944403_aTIS_101db1|ENSG00000100504 ATG True -1 0 +1;generic|ENST000005324	15	26	26	21	43.5	43.5	36.7	93133	813	813;842;847;819;493;465;221;199;66;37;40;46;51;79;101	0	258.5	3715700000	72856000	8258800000	147	147				166	2669;2676;2880;3647;6051;6401;7167;8768;8792;9803;9844;10765;10772;11414;14742;14961;15155;17212;23069;23788;25713;26072;26138;26769;27332;27981	True;True;True;True;True;True;True;True;True;True;True;True;True;True;True;True;True;True;True;True;True;True;True;True;True;True	2672;2679;2883;3650;6054;6404;7171;8773;8797;9808;9849;10770;10777;11419;14747;14966;15160;17217;23076;23795;25720;26079;26145;26776;27340;27989	12577;12578;12608;12609;13464;13465;13466;13467;17282;17283;17284;17285;17286;17287;17288;17289;28489;28490;28491;28492;28493;30124;30125;30126;30127;30128;30129;30130;30131;33954;33955;33956;33957;33958;33959;33960;33961;33962;41728;41729;41730;41731;41732;41733;41734;41735;41736;41850;41851;41852;41853;41854;46649;46650;46651;46652;46862;51226;51227;51228;51262;51263;51264;51265;51266;51267;512…	17245;17246;17272;18702;18703;18704;18705;18706;18707;18708;18709;18710;18711;24131;24132;24133;24134;24135;24136;24137;24138;39364;39365;39366;39367;39368;41644;41645;41646;41647;41648;41649;41650;41651;47139;47140;47141;47142;47143;47144;47145;47146;47147;57173;57174;57175;57176;57177;57178;57179;57378;57379;57380;57381;57382;57383;57384;63466;63467;63468;63469;63470;63471;63472;63473;63790;700…	17245;17272;18702;24132;39366;41645;47141;57179;57379;63470;63790;70097;70133;74049;95467;96780;97999;109707;143333;147998;160778;163136;163814;167914;171395;175463
ENST00000216410_14_52784650_aTIS_101db1;ENST00000216410_14_52791554_5UTR_100db1;ENST00000216410_14_52791578_5UTR_010db2;ENST00000554230_14_52781819_CDS_100db1;ENST00000554230_14_52783426_aTIS_101db1	ENST00000216410_14_52784650_aTIS_101db1;ENST00000216410_14_52791554_5UTR_100db1;ENST00000216410_14_52791578_5UTR_010db2;ENST00000554230_14_52781819_CDS_100db1;ENST00000554230_14_52783426_aTIS_101db1	2;2;2;1;1	2;2;2;1;1	2;2;2;1;1	generic|ENST00000216410_14_52784650_aTIS_101db1|ENSG00000100522 ATG True -1 0 +1;generic|ENST00000216410_14_52791554_5UTR_100db1|ENSG00000100522 GTG NA -1 0;generic|ENST00000216410_14_52791578_5UTR_010db2|ENSG00000100522 ACG NA NA;generic|ENST00000554230_1	5	2	2	2	15.8	15.8	15.8	20749	184	184;231;239;81;113	0	88393	53879000	5387900	120790000	8	8				167	15552;26451	True;True	15557;26458	74682;74683;74684;74685;125647;125648;125649;125650	100492;100493;100494;100495;100496;165810;165811;165812	100493;165810
ENST00000555474_14_67352934_CDS_100db1;ENST00000555474_14_67359698_aTIS_101db1;ENST00000216442_14_67350681_CDS_100db1;ENST00000555431_14_67350684_aTIS_101db1;ENST00000554087_14_67352934_CDS_100db1;ENST00000554087_14_67359698_aTIS_111db1	ENST00000555474_14_67352934_CDS_100db1;ENST00000555474_14_67359698_aTIS_101db1;ENST00000216442_14_67350681_CDS_100db1;ENST00000555431_14_67350684_aTIS_101db1;ENST00000554087_14_67352934_CDS_100db1;ENST00000554087_14_67359698_aTIS_111db1	1;1;1;1;1;1	1;1;1;1;1;1	1;1;1;1;1;1	generic|ENST00000555474_14_67352934_CDS_100db1|ENSG00000100554 AAG NA -1 0;generic|ENST00000555474_14_67359698_aTIS_101db1|ENSG00000100554 ATG False -1 0 +1;generic|ENST00000216442_14_67350681_CDS_100db1|ENSG00000100554 TTG NA -1 0 +1;generic|ENST000005554	6	1	1	1	11.1	11.1	11.1	11796	99	99;148;191;192;198;247	0.001287	32885	70477000	14095000	160760000	1	1				168	26832	TRUE	26839	127460;127461;127462;127463	168355	168355
ENST00000555803_14_67397820_aTIS_101db1;ENST00000216446_14_67412059_aTIS_101db1;ENST00000216446_14_67412131_5UTR_100db1;ENST00000216446_14_67412167_5UTR_010db2	ENST00000555803_14_67397820_aTIS_101db1;ENST00000216446_14_67412059_aTIS_101db1;ENST00000216446_14_67412131_5UTR_100db1;ENST00000216446_14_67412167_5UTR_010db2	1;1;1;1	1;1;1;1	1;1;1;1	generic|ENST00000555803_14_67397820_aTIS_101db1|ENSG00000100558 ATT False 0;generic|ENST00000216446_14_67412059_aTIS_101db1|ENSG00000100558 ATG True -1 0 +1;generic|ENST00000216446_14_67412131_5UTR_100db1|ENSG00000100558 CTG NA 0;generic|ENST00000216446_14	4	1	1	1	6.3	6.3	6.3	14.63	127	127;353;377;389	0.0039129	26297	12454000	2075600	12454000	1	1				169	27168	TRUE	27176	129029	170558	170558
ENST00000412908_14_58244921_aTIS_101db1;ENST00000216455_14_58244921_aTIS_111db1;ENST00000412908_14_58247810_CDS_100db1;ENST00000216455_14_58247810_CDS_100db1;ENST00000553665_14_58247810_ntr_100db1;ENST00000555743_14_58247810_ntr_100db1;ENST00000557508_14_58252240_aTIS_101db1;ENST00000412908_14_58267483_CDS_100db1;ENST00000556321_14_58252126_ntr_100db1;ENST00000557087_14_58244921_aTIS_101db1;ENST0…	ENST00000412908_14_58244921_aTIS_101db1;ENST00000216455_14_58244921_aTIS_111db1;ENST00000412908_14_58247810_CDS_100db1;ENST00000216455_14_58247810_CDS_100db1;ENST00000553665_14_58247810_ntr_100db1;ENST00000555743_14_58247810_ntr_100db1;ENST00000557508_14_58252240_aTIS_101db1	6;6;5;5;3;3;3;2;2;1;1	6;6;5;5;3;3;3;2;2;1;1	6;6;5;5;3;3;3;2;2;1;1	generic|ENST00000412908_14_58244921_aTIS_101db1|ENSG00000100567 ATG True 0 -1;generic|ENST00000216455_14_58244921_aTIS_111db1|ENSG00000100567 ATG True 0 -1;generic|ENST00000412908_14_58247810_CDS_100db1|ENSG00000100567 ATG NA 0 -1;generic|ENST00000216455_1	11	6	6	6	23	23	23	27647	248	248;255;221;228;108;170;180;71;75;36;54	0	53819	2581600000	198590000	4968900000	71	71				170	2453;9239;10241;10242;22797;25768	True;True;True;True;True;True	2456;9244;10246;10247;22805;25775	11589;11590;11591;11592;44007;44008;44009;44010;44011;44012;44013;44014;44015;44016;44017;44018;44019;44020;44021;44022;44023;48699;48700;48701;48702;48703;48704;48705;48706;48707;48708;48709;108146;108147;108148;108149;122184;122185;122186;122187	15881;15882;15883;15884;15885;15886;15887;15888;15889;59944;59945;59946;59947;59948;59949;59950;59951;59952;59953;59954;59955;59956;59957;59958;59959;59960;59961;59962;59963;59964;59965;59966;59967;59968;59969;59970;59971;59972;59973;59974;59975;59976;59977;59978;59979;59980;66651;66652;66653;66654;66655;66656;66657;66658;66659;66660;66661;66662;66663;66664;141759;141760;141761;141762;141763;1417…	15887;59962;66651;66658;141759;161162
ENST00000556627_14_77326876_CDS_100db1;ENST00000557639_14_77327502_aTIS_101db1;ENST00000554279_14_77326876_CDS_100db1;ENST00000361389_14_77326876_5UTR_100db1;ENST00000557639_14_77326870_5UTR_100db1;ENST00000216465_14_77326867_CDS_010db2;ENST00000556627_14_77321169_aTIS_101db1;ENST00000554279_14_77321169_aTIS_101db1;ENST00000216465_14_77321169_aTIS_101db1;ENST00000553586_14_77324605_aTIS_101db1;EN…	ENST00000556627_14_77326876_CDS_100db1;ENST00000557639_14_77327502_aTIS_101db1;ENST00000554279_14_77326876_CDS_100db1;ENST00000361389_14_77326876_5UTR_100db1;ENST00000557639_14_77326870_5UTR_100db1;ENST00000216465_14_77326867_CDS_010db2;ENST00000556627_14_77321169_aTIS_101db1;ENST00000554279_14_77321169_aTIS_101db1;ENST00000216465_14_77321169_aTIS_101db1;ENST00000553586_14_77324605_aTIS_101db1;EN…	3;3;3;3;3;3;3;3;3;3;2;2;2;2;2;1	3;3;3;3;3;3;3;3;3;3;2;2;2;2;2;1	3;3;3;3;3;3;3;3;3;3;2;2;2;2;2;1	generic|ENST00000556627_14_77326876_CDS_100db1|ENSG00000100577 ATC NA 0;generic|ENST00000557639_14_77327502_aTIS_101db1|ENSG00000100577 ATG False 0 [ENST00000361389_14_77327502_aTIS_db3];generic|ENST00000554279_14_77326876_CDS_100db1|ENSG00000100577 ATC NA	16	3	3	3	33.1	33.1	33.1	17.09	154	154;161;167;181;183;184;189;202;216;217;95;119;139;141;174;70	0	15.75	112780000	18796000	247330000	13	13				171	5502;15795;17853	True;True;True	5505;15800;17857	25723;25724;25725;75692;75693;75694;75695;84876;84877;84878;84879;84880;84881	35329;35330;35331;101682;101683;101684;101685;113549;113550;113551;113552;113553;113554	35330;101682;113549
ENST00000216479_14_77458190_aTIS_101db1;ENST00000555473_14_77465602_ntr_110db1;ENST00000535854_14_77458190_aTIS_101db1;ENST00000555729_14_77462648_CDS_100db1;ENST00000556963_14_77462693_ntr_100db1;ENST00000555457_14_77469151_ntr_100db1;ENST00000555473_14_77469136_ntr_100db1;ENST00000556963_14_77462648_ntr_100db1;ENST00000556963_14_77462237_ntr_100db1;ENST00000556963_14_77462201_ntr_100db1;ENST000…	ENST00000216479_14_77458190_aTIS_101db1;ENST00000555473_14_77465602_ntr_110db1;ENST00000535854_14_77458190_aTIS_101db1	8;6;6;2;1;1;1;1;1;1;1;1	8;6;6;2;1;1;1;1;1;1;1;1	8;6;6;2;1;1;1;1;1;1;1;1	generic|ENST00000216479_14_77458190_aTIS_101db1|ENSG00000100591 ATG True +1 0 -1;generic|ENST00000555473_14_77465602_ntr_110db1|ENSG00000100591 ATC NA +1 0 -1 [ENST00000216479_14_77465602_CDS_db2];generic|ENST00000535854_14_77458190_aTIS_101db1|ENSG0000010	12	8	8	8	30.5	30.5	30.5	38274	338	338;130;288;94;25;32;37;40;44;56;83;124	0	140.61	2331300000	116570000	5184500000	37	37				172	4704;5316;15695;23494;24728;25795;25796;29004	True;True;True;True;True;True;True;True	4707;5319;15700;23501;24735;25802;25803;29012	21940;21941;21942;21943;24815;24816;24817;24818;75276;111227;117395;122281;122282;122283;122284;122285;122286;122287;122288;122289;122290;122291;122292;137579;137580;137581;137582	30037;30038;30039;30040;30041;30042;30043;34187;34188;34189;34190;34191;34192;101205;145808;154507;161280;161281;161282;161283;161284;161285;161286;161287;161288;161289;161290;161291;161292;161293;181879;181880;181881;181882;181883;181884;181885;181886	30039;34187;101205;145808;154507;161285;161291;181882
ENST00000216484_14_77597227_CDS_010db2;ENST00000216484_14_77616579_aTIS_101db1	ENST00000216484_14_77597227_CDS_010db2;ENST00000216484_14_77616579_aTIS_101db1	2;2	2;2	2;2	generic|ENST00000216484_14_77597227_CDS_010db2|ENSG00000100596 ATT NA NA;generic|ENST00000216484_14_77616579_aTIS_101db1|ENSG00000100596 ATG True -1 0 +1	2	2	2	2	7.1	7.1	7.1	52544	467	467;562	0	13549	43165000	1392400	97576000	7	7				173	8156;18600	True;True	8161;18607	38618;38619;38620;88442;88443;88444;88445	53319;53320;53321;118090;118091;118092;118093	53320;118091
ENST00000556502_14_60165282_ntr_100db1;ENST00000536410_14_60156135_aTIS_101db1;ENST00000216500_14_60165231_CDS_010db2;ENST00000216500_14_60165309_aTIS_101db1;ENST00000611054_14_60165309_aTIS_100db1	ENST00000556502_14_60165282_ntr_100db1;ENST00000536410_14_60156135_aTIS_101db1;ENST00000216500_14_60165231_CDS_010db2;ENST00000216500_14_60165309_aTIS_101db1;ENST00000611054_14_60165309_aTIS_100db1	1;1;1;1;1	1;1;1;1;1	1;1;1;1;1	generic|ENST00000556502_14_60165282_ntr_100db1|ENSG00000100612 CTG NA 0;generic|ENST00000536410_14_60156135_aTIS_101db1|ENSG00000100612 ATG False 0;generic|ENST00000216500_14_60165231_CDS_010db2|ENSG00000100612 AGG NA NA;generic|ENST00000216500_14_60165309	5	1	1	1	8.8	8.8	8.8	25258	226	226;289;313;339;376	0.00028852	50053	25047000	1926700	56296000	2	2				174	3031	TRUE	3034	14161;14162;14163;14164	19614;19615	19614
ENST00000216513_14_60724074_aTIS_101db1	ENST00000216513_14_60724074_aTIS_101db1	2	2	2	generic|ENST00000216513_14_60724074_aTIS_101db1|ENSG00000100625 ATG False 0	1	2	2	2	3.3	3.3	3.3	82932	781	781	0	15918	63783000	3357000	154500000	4	4				175	5707;11314	True;True	5710;11319	26652;26653;26654;53781;53782;53783;53784	36605;73459;73460;73461;73462	36605;73461
ENST00000216605_14_64388428_aTIS_101db1;ENST00000545908_14_64388260_aTIS_101db1;ENST00000216605_14_64419898_CDS_010db2;ENST00000555252_14_64417890_ntr_100db1;ENST00000555858_14_64435578_ntr_100db1;ENST00000555252_14_64435578_ntr_100db1;ENST00000555858_14_64439098_ntr_100db1;ENST00000413059_X_57394572_ntr_010db2;ENST00000413059_X_57394665_ntr_100db1;ENST00000555858_14_64439125_ntr_100db1;ENST00000…	ENST00000216605_14_64388428_aTIS_101db1;ENST00000545908_14_64388260_aTIS_101db1;ENST00000216605_14_64419898_CDS_010db2	29;28;21;14;4;4;2;2;2;1;1	29;28;21;14;4;4;2;2;2;1;1	28;27;20;13;3;3;2;2;2;1;1	generic|ENST00000216605_14_64388428_aTIS_101db1|ENSG00000100714 ATG False 0;generic|ENST00000545908_14_64388260_aTIS_101db1|ENSG00000100714 ATG False 0;generic|ENST00000216605_14_64419898_CDS_010db2|ENSG00000100714 ATC NA NA	11	29	29	28	36.4	36.4	35.3	101.53	935	935;1020;702;494;71;153;39;44;75;30;112	0	190.65	10603000000	203910000	24916000000	165	165				176	221;1804;2322;4595;6422;6544;6782;8203;9732;11325;11458;12073;12394;13420;13913;15111;15112;17711;17794;19879;20261;20677;21800;23598;23998;26383;26541;28013;28981	True;True;True;True;True;True;True;True;True;True;True;True;True;True;True;True;True;True;True;True;True;True;True;True;True;True;True;True;True	223;1807;2325;4598;6425;6547;6785;8208;9737;11330;11463;12078;12399;13425;13918;15116;15117;17715;17798;19886;20268;20684;21807;23605;24005;26390;26548;28021;28989	962;963;964;965;8439;8440;8441;8442;10963;10964;10965;10966;21459;21460;30225;30226;30227;30228;30771;30772;30773;30774;31909;31910;31911;31912;38996;38997;38998;38999;46350;46351;46352;46353;46354;46355;46356;46357;46358;53828;53829;54428;54429;54430;57408;59088;59089;59090;59091;59092;59093;59094;59095;59096;59097;64472;67012;67013;67014;67015;72650;72651;72652;72653;72654;72655;72656;72657;726…	1360;1361;1362;1363;1364;1365;1366;1367;1368;1369;1370;1371;11372;11373;11374;15018;29502;41753;41754;41755;41756;41757;41758;41759;41760;41761;41762;41763;41764;41765;41766;41767;41768;41769;42641;44326;44327;53877;53878;53879;53880;53881;53882;53883;53884;53885;53886;53887;63128;63129;63130;63131;63132;63133;63134;63135;63136;63137;63138;63139;73506;73507;74358;74359;78100;80124;80125;80126;801…	1367;11372;15018;29502;41754;42641;44326;53878;63135;73507;74359;78100;80131;86568;90085;97715;97718;112682;113154;125697;127909;130109;135954;146623;149981;165366;166365;175655;181769
ENST00000216639_14_96833472_aTIS_111db1	ENST00000216639_14_96833472_aTIS_111db1	6	6	6	generic|ENST00000216639_14_96833472_aTIS_111db1|ENSG00000100749 ATG True +1 0 -1	1	6	6	6	17.9	17.9	17.9	45476	396	396	0	34214	508530000	28252000	1139800000	24	24				177	2204;3029;8735;15296;19012;28204	True;True;True;True;True;True	2207;3032;8740;15301;19019;28212	10375;10376;10377;10378;14154;14155;14156;14157;41583;41584;41585;41586;41587;73530;73531;73532;73533;73534;73535;90509;133755;133756;133757;133758	14320;14321;14322;14323;14324;14325;14326;14327;14328;19602;19603;19604;19605;19606;19607;19608;19609;19610;19611;19612;57039;57040;98946;98947;120857;176648	14325;19608;57039;98946;120857;176648
ENST00000397276_14_23321470_aTIS_101db1;ENST00000216727_14_23321470_aTIS_101db1;ENST00000557702_14_23322214_aTIS_101db1;ENST00000556821_14_23322214_aTIS_101db1;ENST00000397276_14_23321653_CDS_100db1;ENST00000216727_14_23321653_CDS_100db1;ENST00000216727_14_23321632_CDS_010db2;ENST00000553781_14_23307768_aTIS_101db1;ENST00000553960_14_23323377_ntr_100db1	ENST00000397276_14_23321470_aTIS_101db1;ENST00000216727_14_23321470_aTIS_101db1;ENST00000557702_14_23322214_aTIS_101db1;ENST00000556821_14_23322214_aTIS_101db1;ENST00000397276_14_23321653_CDS_100db1;ENST00000216727_14_23321653_CDS_100db1;ENST00000216727_14_23321632_CDS_010db2;ENST00000553781_14_23307768_aTIS_101db1;ENST00000553960_14_23323377_ntr_100db1	4;4;3;3;3;3;3;3;2	4;4;3;3;3;3;3;3;2	4;4;3;3;3;3;3;3;2	generic|ENST00000397276_14_23321470_aTIS_101db1|ENSG00000100836 ATG no_data NA;generic|ENST00000216727_14_23321470_aTIS_101db1|ENSG00000100836 ATG no_data NA;generic|ENST00000557702_14_23322214_aTIS_101db1|ENSG00000100836 ATG True +1 0 -1;generic|ENST00000	9	4	4	4	23.3	23.3	23.3	31496	296	296;306;168;178;235;245;252;333;118	0	47653	242390000	22035000	566760000	19	19				178	1;6650;22371;24855	True;True;True;True	1;6653;22379;24862	7;8;9;10;31264;106107;106108;106109;106110;117983;117984	9;10;11;12;13;14;15;16;43288;139144;139145;139146;139147;139148;139149;139150;139151;155184;155185	16;43288;139150;155185
ENST00000216774_14_34996710_aTIS_111db1;ENST00000555557_14_35000958_aTIS_101db1;ENST00000216774_14_35000943_CDS_100db1;ENST00000546080_14_34996765_aTIS_101db1;ENST00000630962_14_34996710_aTIS_101db1;ENST00000556380_14_34996710_aTIS_001db3	ENST00000216774_14_34996710_aTIS_111db1;ENST00000555557_14_35000958_aTIS_101db1;ENST00000216774_14_35000943_CDS_100db1;ENST00000546080_14_34996765_aTIS_101db1	14;13;13;13;1;1	14;13;13;13;1;1	14;13;13;13;1;1	generic|ENST00000216774_14_34996710_aTIS_111db1|ENSG00000100883 ATG True 0 [ENST00000556994_14_34996710_aTIS_db2];generic|ENST00000555557_14_35000958_aTIS_101db1|ENSG00000100883 ATG True +1 0 -1;generic|ENST00000216774_14_35000943_CDS_100db1|ENSG0000010088	6	14	14	14	33.3	33.3	33.3	55704	504	504;440;445;455;53;55	0	60225	3121300000	104040000	7076800000	45	45				179	563;3588;6825;7253;8588;12397;12785;15402;15403;17769;20236;22885;24764;26469	True;True;True;True;True;True;True;True;True;True;True;True;True;True	566;3591;6829;7257;8593;12402;12790;15407;15408;17773;20243;22893;24771;26476	2653;2654;2655;2656;17027;17028;17029;32124;32125;32126;32127;34370;34371;34372;40877;40878;40879;40880;59105;59106;59107;59108;59109;59110;61086;61087;61088;61089;61090;61091;74000;74001;74002;74003;74004;74005;74006;74007;74008;74009;74010;74011;84459;84460;84461;84462;96207;96208;108531;108532;108533;108534;117545;117546;117547;117548;125733;125734;125735;125736;125737;125738;125739;125740;125…	3831;23760;23761;23762;44604;47622;47623;47624;56264;56265;56266;80138;80139;80140;80141;82337;82338;99556;99557;99558;99559;99560;99561;99562;99563;99564;113023;127794;127795;142273;142274;142275;142276;154681;165927;165928;165929;165930;165931;165932;165933;165934;165935;165936;165937;165938	3831;23760;44604;47624;56266;80138;82338;99559;99562;113023;127794;142273;154681;165933
ENST00000216780_14_24094406_aTIS_101db1;ENST00000545054_14_24098330_aTIS_101db1;ENST00000559250_14_24094069_aTIS_101db1;ENST00000396973_14_24094406_aTIS_101db1;ENST00000558096_14_24098330_aTIS_101db1	ENST00000216780_14_24094406_aTIS_101db1;ENST00000545054_14_24098330_aTIS_101db1;ENST00000559250_14_24094069_aTIS_101db1;ENST00000396973_14_24094406_aTIS_101db1;ENST00000558096_14_24098330_aTIS_101db1	11;8;8;7;7	11;8;8;7;7	11;8;8;7;7	generic|ENST00000216780_14_24094406_aTIS_101db1|ENSG00000100889 ATG no_data NA;generic|ENST00000545054_14_24098330_aTIS_101db1|ENSG00000100889 ATG no_data NA [ENST00000561286_14_24098330_aTIS_db3];generic|ENST00000559250_14_24094069_aTIS_101db1|ENSG0000010	5	11	11	11	21.6	21.6	21.6	70698	640	640;506;509;441;474	0	80.92	1674000000	46499000	3914300000	52	52				180	947;4107;4790;7816;8596;9735;14621;24343;24543;26663;26664	True;True;True;True;True;True;True;True;True;True;True	950;4110;4793;7821;8601;9740;14626;24350;24550;26670;26671	4482;4483;4484;4485;19363;19364;19365;19366;22292;22293;22294;22295;37048;37049;37050;37051;40908;40909;40910;40911;46372;46373;46374;70221;70222;70223;70224;115645;115646;115647;115648;115649;115650;115651;115652;116579;116580;116581;116582;116583;116584;116585;116586;126667;126668;126669;126670;126671;126672;126673;126674	6238;6239;6240;6241;6242;26785;26786;26787;26788;30464;51383;51384;51385;56313;56314;56315;56316;56317;56318;56319;63157;63158;94623;94624;94625;94626;94627;94628;94629;152145;152146;152147;152148;152149;152150;153536;153537;153538;153539;153540;153541;153542;153543;153544;153545;153546;167280;167281;167282;167283;167284;167285;167286;167287	6240;26785;30464;51383;56318;63157;94623;152147;153536;167280;167286
ENST00000216802_14_24146581_aTIS_101db1;ENST00000615264_14_24146581_aTIS_101db1;ENST00000560410_14_24146581_aTIS_101db1;ENST00000442824_5_98213402_ntr_001db3;ENST00000216802_14_24145390_CDS_100db1;ENST00000615264_14_24145390_CDS_100db1;ENST00000560410_14_24145441_CDS_100db1;ENST00000471700_14_24146563_ntr_100db1;ENST00000615264_14_24145441_CDS_100db1;ENST00000216802_14_24145736_CDS_010db2;ENST000…	ENST00000216802_14_24146581_aTIS_101db1;ENST00000615264_14_24146581_aTIS_101db1;ENST00000560410_14_24146581_aTIS_101db1;ENST00000442824_5_98213402_ntr_001db3;ENST00000216802_14_24145390_CDS_100db1;ENST00000615264_14_24145390_CDS_100db1;ENST00000560410_14_24145441_CDS_100db1;ENST00000471700_14_24146563_ntr_100db1;ENST00000615264_14_24145441_CDS_100db1;ENST00000216802_14_24145736_CDS_010db2	6;6;5;4;3;3;3;3;3;3;2;2;2;1;1;1;1;1;1;1;1;1	6;6;5;4;3;3;3;3;3;3;2;2;2;1;1;1;1;1;1;1;1;1	6;6;5;4;3;3;3;3;3;3;2;2;2;1;1;1;1;1;1;1;1;1	generic|ENST00000216802_14_24146581_aTIS_101db1|ENSG00000100911 ATG True -1 0 +1;generic|ENST00000615264_14_24146581_aTIS_101db1|ENSG00000100911 ATG True -1 0 +1;generic|ENST00000560410_14_24146581_aTIS_101db1|ENSG00000100911 ATG True -1 0 +1;generic|ENST0	22	6	6	6	32.2	32.2	32.2	27401	239	239;254;228;239;166;181;183;184;198;200;49;87;166;20;27;31;39;48;64;71;117;134	0	220.41	2547400000	181950000	5741800000	49	49				181	663;1171;1727;10243;20221;24242	True;True;True;True;True;True	666;1174;1730;10248;20228;24249	3108;3109;3110;3111;3112;3113;3114;3115;5599;5600;8104;8105;8106;8107;48710;48711;48712;48713;48714;48715;48716;48717;96134;96135;96136;96137;96138;96139;96140;96141;115182;115183;115184;115185	4392;4393;4394;4395;4396;4397;4398;4399;4400;4401;4402;4403;7676;10920;10921;10922;10923;66665;66666;66667;66668;66669;66670;66671;66672;66673;66674;66675;66676;66677;66678;66679;66680;66681;66682;66683;127710;127711;127712;127713;127714;127715;127716;127717;127718;127719;127720;151537;151538;151539;151540	4394;7676;10921;66669;127718;151537
ENST00000216832_14_39175280_aTIS_101db1;ENST00000556530_14_39175280_aTIS_101db1;ENST00000553331_14_39175280_aTIS_101db1;ENST00000556530_14_39176145_CDS_100db1;ENST00000553331_14_39176145_CDS_100db1	ENST00000216832_14_39175280_aTIS_101db1	10;3;3;1;1	10;3;3;1;1	10;3;3;1;1	generic|ENST00000216832_14_39175280_aTIS_101db1|ENSG00000100941 ATG True 0 -1	5	10	10	10	15.1	15.1	15.1	81627	717	717;117;124;57;64	0	38053	2251200000	66211000	4940300000	35	35				182	3374;5495;9727;12791;12860;15225;16925;20724;20834;24226	True;True;True;True;True;True;True;True;True;True	3377;5498;9732;12796;12865;15230;16930;20731;20841;24233	16050;16051;16052;16053;25689;25690;25691;46326;46327;46328;46329;61114;61115;61472;61473;61474;73220;73221;73222;73223;80738;80739;80740;80741;98398;98399;98400;98918;98919;98920;115097;115098;115099;115100	22429;22430;22431;35305;35306;35307;35308;63068;63069;63070;63071;63072;63073;63074;63075;63076;63077;63078;82351;82352;82771;82772;82773;98477;108093;130349;130350;130856;151428;151429;151430;151431;151432;151433;151434	22431;35307;63069;82352;82771;98477;108093;130349;130856;151430
ENST00000216840_14_24271115_aTIS_101db1;ENST00000558376_14_24271115_aTIS_101db1;ENST00000560127_14_24271115_aTIS_101db1;ENST00000560998_14_24267701_ntr_100db1;ENST00000558376_14_24267722_3UTR_100db1;ENST00000399409_14_24267911_CDS_010db2;ENST00000560777_14_24267932_aTIS_101db1	ENST00000216840_14_24271115_aTIS_101db1;ENST00000558376_14_24271115_aTIS_101db1	4;3;1;1;1;1;1	4;3;1;1;1;1;1	4;3;1;1;1;1;1	generic|ENST00000216840_14_24271115_aTIS_101db1|ENSG00000100949 ATG True 0 [ENST00000399409_14_24271115_aTIS_db3];generic|ENST00000558376_14_24271115_aTIS_101db1|ENSG00000100949 ATG True 0 [ENST00000559974_14_24271115_aTIS_db3]	7	4	4	4	12.2	12.2	12.2	65071	567	567;424;73;130;137;169;176	0	13644	137000000	3605300	309030000	19	19				183	451;16097;16488;17529	True;True;True;True	454;16102;16493;17533	2120;2121;2122;2123;77068;77069;77070;78738;78739;78740;78741;78742;83404;83405;83406;83407	3150;3151;3152;3153;3154;103554;103555;105672;105673;105674;105675;111598;111599;111600;111601;111602;111603;111604;111605;111606;111607	3153;103554;105673;111599
ENST00000395954_20_54171693_aTIS_101db1;ENST00000216862_20_54173501_CDS_010db2;ENST00000216862_20_54173579_aTIS_101db1;ENST00000395955_20_54173579_aTIS_101db1	ENST00000395954_20_54171693_aTIS_101db1;ENST00000216862_20_54173501_CDS_010db2;ENST00000216862_20_54173579_aTIS_101db1;ENST00000395955_20_54173579_aTIS_101db1	2;2;2;1	2;2;2;1	2;2;2;1	generic|ENST00000395954_20_54171693_aTIS_101db1|ENSG00000019186 ATG no_data NA;generic|ENST00000216862_20_54173501_CDS_010db2|ENSG00000019186 CTG NA NA;generic|ENST00000216862_20_54173579_aTIS_101db1|ENSG00000019186 ATG True 0;generic|ENST00000395955_20_54	4	2	2	2	6.2	6.2	6.2	43.05	372	372;488;514;448	0.00052826	36315	123910000	5900500	279470000	5	5				184	10769;17025	True;True	10774;17030	51238;51239;51240;51241;81168;81169;81170;81171	70105;108723;108724;108725;108726	70105;108723
ENST00000216879_20_1458264_CDS_010db2;ENST00000216879_20_1466824_aTIS_101db1;ENST00000476071_20_1466824_aTIS_101db1;ENST00000353088_20_1466824_aTIS_101db1;ENST00000381653_20_1466824_aTIS_001db3;ENST00000555944_20_1445718_3UTR_100db1;ENST00000555944_20_1452548_3UTR_100db1;ENST00000555944_20_1452581_3UTR_100db1	ENST00000216879_20_1458264_CDS_010db2;ENST00000216879_20_1466824_aTIS_101db1;ENST00000476071_20_1466824_aTIS_101db1;ENST00000353088_20_1466824_aTIS_101db1;ENST00000381653_20_1466824_aTIS_001db3	9;9;9;7;6;3;3;3	9;9;9;7;6;3;3;3	9;9;9;7;6;3;3;3	generic|ENST00000216879_20_1458264_CDS_010db2|ENSG00000088833 GTG NA NA;generic|ENST00000216879_20_1466824_aTIS_101db1|ENSG00000088833 ATG True -1 0 +1;generic|ENST00000476071_20_1466824_aTIS_101db1|ENSG00000088833 ATG True -1 0 +1;generic|ENST00000353088_	8	9	9	9	45.8	45.8	45.8	32912	299	299;370;372;339;274;71;127;138	0	42789	1341200000	67062000	3123800000	35	35				185	3748;12452;13624;14217;14218;21400;22120;22872;23532	True;True;True;True;True;True;True;True;True	3751;12457;13629;14222;14223;21407;22128;22880;23539	17740;59414;59415;59416;59417;59418;59419;59420;59421;65429;65430;65431;65432;65433;65434;65435;65436;68365;68366;68367;68368;68369;68370;68371;101706;101707;101708;104992;104993;104994;104995;108476;108477;108478;108479;108480;108481;108482;108483;108484;108485;108486;108487;111391	24761;24762;80422;80423;80424;80425;80426;87792;87793;87794;87795;87796;87797;87798;91952;91953;91954;91955;91956;133913;133914;137782;137783;137784;137785;142229;142230;142231;142232;142233;142234;142235;142236;142237;142238;142239;142240;146052	24762;80425;87792;91953;91955;133914;137785;142231;146052
ENST00000216951_20_34951852_aTIS_111db1;ENST00000644793_20_34942618_CDS_100db1;ENST00000642498_20_34951852_aTIS_101db1;ENST00000642498_20_34942618_CDS_100db1;ENST00000646735_20_34951852_aTIS_101db1;ENST00000644538_20_34937007_ntr_100db1;ENST00000643908_20_34942618_ntr_100db1;ENST00000646512_20_34942618_ntr_100db1;ENST00000645328_20_34937007_CDS_100db1;ENST00000642493_20_34942939_3UTR_100db1;ENST0…	ENST00000216951_20_34951852_aTIS_111db1;ENST00000644793_20_34942618_CDS_100db1;ENST00000642498_20_34951852_aTIS_101db1;ENST00000642498_20_34942618_CDS_100db1;ENST00000646735_20_34951852_aTIS_101db1;ENST00000644538_20_34937007_ntr_100db1	7;6;6;5;5;4;3;3;3;3;3;3;3;2;2;2;2;2;2;1;1;1;1;1;1;1;1;1;1	7;6;6;5;5;4;3;3;3;3;3;3;3;2;2;2;2;2;2;1;1;1;1;1;1;1;1;1;1	7;6;6;5;5;4;3;3;3;3;3;3;3;2;2;2;2;2;2;1;1;1;1;1;1;1;1;1;1	generic|ENST00000216951_20_34951852_aTIS_111db1|ENSG00000100983 ATG True -1 0;generic|ENST00000644793_20_34942618_CDS_100db1|ENSG00000100983 CTG NA -1 0;generic|ENST00000642498_20_34951852_aTIS_101db1|ENSG00000100983 ATG True -1 0;generic|ENST00000642498_2	29	7	7	7	17.5	17.5	17.5	52384	474	474;354;450;330;363;266;142;168;168;174;183;189;241;143;150;159;179;201;217;48;54;80;81;95;97;111;119;124;132	0	26695	4738000000	175480000	11160000000	32	32				186	963;1215;2670;6205;9238;9254;27167	True;True;True;True;True;True;True	966;1218;2673;6208;9243;9259;27175	4564;4565;4566;4567;5813;5814;5815;5816;12579;12580;12581;12582;12583;12584;12585;12586;29267;29268;29269;29270;44003;44004;44005;44006;44095;44096;44097;44098;129027;129028	6331;7868;7869;7870;7871;17247;17248;17249;17250;17251;17252;17253;17254;17255;40480;40481;40482;40483;40484;59940;59941;59942;59943;60045;60046;60047;60048;60049;60050;60051;60052;170557	6331;7871;17248;40480;59942;60046;170557
ENST00000216962_20_25248179_aTIS_101db1;ENST00000216962_20_25248113_5UTR_110db1;ENST00000216962_20_25290589_CDS_100db1	ENST00000216962_20_25248179_aTIS_101db1;ENST00000216962_20_25248113_5UTR_110db1	21;21;3	17;17;3	16;16;3	generic|ENST00000216962_20_25248179_aTIS_101db1|ENSG00000100994 ATG False 0;generic|ENST00000216962_20_25248113_5UTR_110db1|ENSG00000100994 ATC NA +1 0	3	21	17	16	29.5	24.2	23.1	96695	843	843;865;198	0	157.03	2780900000	56753000	5802700000	88	88				187	2096;3615;4876;8754;8767;8792;9845;10017;10771;15155;15620;15621;16350;17386;18162;19777;21171;26072;26137;26769;28241	True;True;True;True;True;False;True;True;True;False;True;True;True;True;True;True;True;False;True;False;True	2099;3618;4879;8759;8772;8797;9850;10022;10776;15160;15625;15626;16355;17391;18168;19784;21178;26079;26144;26776;28249	9891;9892;9893;9894;9895;17151;17152;17153;17154;17155;17156;17157;17158;22657;41658;41659;41660;41661;41662;41663;41664;41665;41720;41721;41722;41723;41724;41725;41726;41727;41850;41851;41852;41853;41854;46863;46864;46865;46866;47679;47680;47681;47682;51246;51247;51248;51249;51250;51251;51252;51253;51254;51255;51256;51257;51258;51259;51260;51261;72891;72892;72893;72894;72895;72896;72897;72898;74…	13450;13451;13452;13453;13454;13455;13456;13457;13458;13459;13460;13461;13462;13463;13464;23936;23937;23938;23939;23940;23941;30903;57098;57099;57100;57101;57102;57103;57104;57168;57169;57170;57171;57172;57378;57379;57380;57381;57382;57383;57384;63791;63792;63793;63794;63795;63796;63797;65036;70116;70117;70118;70119;70120;70121;70122;70123;70124;70125;70126;70127;70128;70129;70130;70131;97988;979…	13461;23936;30903;57101;57171;57379;63792;65036;70128;97999;100776;100778;104998;110889;115296;125152;132614;163136;163811;167914;176841
ENST00000216968_20_35172155_aTIS_111db1;ENST00000216968_20_35174839_CDS_100db1;ENST00000635377_20_35174839_CDS_100db1	ENST00000216968_20_35172155_aTIS_111db1;ENST00000216968_20_35174839_CDS_100db1;ENST00000635377_20_35174839_CDS_100db1	2;1;1	2;1;1	2;1;1	generic|ENST00000216968_20_35172155_aTIS_111db1|ENSG00000101000 ATG False +1 0 -1;generic|ENST00000216968_20_35174839_CDS_100db1|ENSG00000101000 CTG NA 0;generic|ENST00000635377_20_35174839_CDS_100db1|ENSG00000101000 CTG NA 0	3	2	2	2	11.3	11.3	11.3	26671	238	238;169;177	0	86092	604780000	60478000	1374800000	7	7				188	14712;24771	True;True	14717;24778	70700;70701;70702;70703;70704;70705;70706;70707;117578;117579;117580;117581	95290;95291;95292;95293;95294;154715;154716;154717	95291;154715
ENST00000217109_20_56395553_aTIS_111db1;ENST00000493039_20_56403533_3UTR_100db1;ENST00000493039_20_56399324_3UTR_100db1	ENST00000217109_20_56395553_aTIS_111db1	4;1;1	4;1;1	4;1;1	generic|ENST00000217109_20_56395553_aTIS_111db1|ENSG00000101138 ATG True 0 -1	3	4	4	4	16	16	16	48357	431	431;64;97	0	21665	598460000	33248000	1385800000	13	13				189	14143;18837;22335;24499	True;True;True;True	14148;18844;22343;24506	68012;68013;68014;68015;89571;89572;89573;89574;89575;89576;89577;89578;105950;105951;105952;105953;116396;116397;116398	91414;91415;119440;119441;119442;119443;119444;119445;119446;138952;138953;138954;138955;153317	91414;119445;138952;153317
ENST00000346249_20_63865366_aTIS_101db1;ENST00000352482_20_63865366_aTIS_101db1;ENST00000615907_20_63865366_aTIS_101db1;ENST00000217121_20_63865366_aTIS_101db1;ENST00000346249_20_63869328_CDS_010db2	ENST00000346249_20_63865366_aTIS_101db1;ENST00000352482_20_63865366_aTIS_101db1;ENST00000615907_20_63865366_aTIS_101db1;ENST00000217121_20_63865366_aTIS_101db1;ENST00000346249_20_63869328_CDS_010db2	9;9;9;9;8	9;9;9;9;8	2;2;2;2;2	generic|ENST00000346249_20_63865366_aTIS_101db1|ENSG00000101150 ATG False 1;generic|ENST00000352482_20_63865366_aTIS_101db1|ENSG00000101150 ATG False 1;generic|ENST00000615907_20_63865366_aTIS_101db1|ENSG00000101150 ATG False 1;generic|ENST00000217121_20_6	5	9	9	2	49	49	10.7	22237	206	206;220;222;229;189	0	205.41	539280000	44940000	1259600000	12	12				190	7428;14525;14526;21022;23486;24611;24612;24804;27482	True;True;True;True;True;True;True;True;True	7432;14530;14531;21029;23493;24618;24619;24811;27490	35217;35218;35219;35220;69804;69805;69806;69807;69808;69809;69810;69811;69812;69813;69814;69815;99851;99852;111192;111193;111194;111195;111196;111197;111198;111199;116862;116863;116864;116865;116866;116867;116868;116869;116870;116871;117729;117730;117731;117732;130506;130507;130508;130509	48856;48857;48858;48859;48860;94045;94046;94047;94048;94049;94050;94051;94052;94053;94054;94055;94056;94057;94058;94059;94060;94061;131874;131875;145780;145781;145782;145783;145784;145785;145786;145787;145788;153864;153865;153866;153867;153868;153869;153870;153871;153872;153873;153874;153875;153876;153877;153878;153879;154900;154901;154902;154903;154904;154905;154906;154907;154908;154909;154910;1…	48856;94052;94058;131874;145783;153864;153868;154908;172415
ENST00000217131_20_59006460_CDS_010db2;ENST00000217131_20_59007128_aTIS_101db1;ENST00000217131_20_59007179_5UTR_100db1;ENST00000488395_20_59001633_ntr_100db1	ENST00000217131_20_59006460_CDS_010db2;ENST00000217131_20_59007128_aTIS_101db1;ENST00000217131_20_59007179_5UTR_100db1;ENST00000488395_20_59001633_ntr_100db1	2;2;2;1	2;2;2;1	2;2;2;1	generic|ENST00000217131_20_59006460_CDS_010db2|ENSG00000101160 CTG NA NA;generic|ENST00000217131_20_59007128_aTIS_101db1|ENSG00000101160 ATG no_data NA;generic|ENST00000217131_20_59007179_5UTR_100db1|ENSG00000101160 CTG NA -1 0;generic|ENST00000488395_20_5	4	2	2	2	8.1	8.1	8.1	27.65	247	247;303;320;107	0.00028161	46235	9492900	1054800	25804000	2	2				191	11553;25835	True;True	11558;25842	54860;122641	74910;161784	74910;161784
ENST00000217182_20_63497763_aTIS_101db1;ENST00000217182_20_63497718_CDS_010db2;ENST00000645586_20_63495945_ntr_100db1;ENST00000645586_20_63494963_ntr_100db1;ENST00000443590_2_106698676_ntr_100db1;ENST00000475365_7_144648575_ntr_100db1;ENST00000509116_4_135045464_ntr_100db1;ENST00000513637_5_43495684_ntr_100db1;ENST00000567658_16_27133596_ntr_010db2;ENST00000419025_3_184027377_ntr_100db1;ENST00000…	ENST00000217182_20_63497763_aTIS_101db1;ENST00000217182_20_63497718_CDS_010db2;ENST00000645586_20_63495945_ntr_100db1	25;23;16;11;4;3;3;3;2;2;2;2;2;2;2;1;1;1;1;1;1;1;1;1;1;1;1;1	10;10;8;7;0;0;0;0;0;0;1;1;1;0;0;0;0;0;0;0;0;0;0;0;0;0;0;0	10;10;8;7;0;0;0;0;0;0;1;1;1;0;0;0;0;0;0;0;0;0;0;0;0;0;0;0	generic|ENST00000217182_20_63497763_aTIS_101db1|ENSG00000101210 ATG True -1 0 +1;generic|ENST00000217182_20_63497718_CDS_010db2|ENSG00000101210 GTG NA NA;generic|ENST00000645586_20_63495945_ntr_100db1|ENSG00000101210 AAG NA -1 0	28	25	10	10	70.4	37.6	37.6	50.47	463	463;448;286;210;171;61;77;203;37;51;103;106;109;112;158;47;57;69;74;81;85;93;94;102;112;128;140;295	0	193.37	5222800000	248710000	12156000000	86	86				192	3321;3995;3996;4032;4825;9867;9952;11904;12318;16195;17756;18528;18950;19577;20088;20402;21841;22044;23290;23334;23988;24065;24066;25639;29010	False;True;True;False;True;False;True;True;True;False;False;False;False;False;False;False;True;True;False;False;False;False;False;True;True	3324;3998;3999;4035;4828;9872;9957;11909;12323;16200;17760;18535;18957;19584;20095;20409;21848;22052;23297;23341;23995;24072;24073;25646;29018	15810;15811;15812;15813;15814;15815;15816;15817;18812;18813;18814;18815;18816;18817;18818;18819;18820;18821;18822;18823;18973;18974;18975;18976;18977;18978;18979;18980;18981;18982;18983;18984;18985;18986;18987;18988;18989;18990;18991;18992;18993;18994;18995;18996;18997;18998;18999;19000;19001;19002;19003;19004;19005;19006;19007;19008;19009;19010;19011;19012;19013;19014;19015;19016;19017;19018;190…	22028;22029;22030;22031;22032;22033;22034;22035;22036;26070;26071;26072;26073;26074;26075;26076;26077;26078;26079;26080;26081;26082;26083;26084;26085;26250;26251;26252;26253;26254;26255;26256;26257;26258;26259;26260;26261;26262;26263;26264;26265;26266;26267;26268;26269;26270;26271;26272;26273;26274;26275;26276;26277;26278;26279;26280;26281;26282;26283;26284;26285;26286;26287;26288;26289;26290;262…	22034;26070;26077;26282;30618;63981;64541;77201;79666;104099;112955;117696;120331;124107;126903;128520;136132;137227;144593;144838;149550;150399;150411;159960;181910
ENST00000379772_20_3760100_aTIS_111db1;ENST00000217195_20_3760100_aTIS_101db1;ENST00000399683_20_3755484_CDS_100db1;ENST00000399683_20_3758673_CDS_100db1	ENST00000379772_20_3760100_aTIS_111db1;ENST00000217195_20_3760100_aTIS_101db1;ENST00000399683_20_3755484_CDS_100db1;ENST00000399683_20_3758673_CDS_100db1	2;2;1;1	2;2;1;1	2;2;1;1	generic|ENST00000379772_20_3760100_aTIS_111db1|ENSG00000101220 ATG True 0 +1 [ENST00000399672_20_3760100_aTIS_db3];generic|ENST00000217195_20_3760100_aTIS_101db1|ENSG00000101220 ATG True 0 +1;generic|ENST00000399683_20_3755484_CDS_100db1|ENSG00000101220 GT	4	2	2	2	14.9	14.9	14.9	19291	174	174;199;38;125	0	84572	263270000	29252000	583450000	8	8				193	8615;15755	True;True	8620;15760	41009;41010;41011;41012;41013;75519;75520;75521;75522	56447;56448;56449;101476;101477;101478;101479;101480	56449;101478
ENST00000645234_20_508551_aTIS_101db1;ENST00000400227_20_508551_aTIS_101db1;ENST00000217244_20_508551_aTIS_101db1;ENST00000647026_20_508551_aTIS_101db1;ENST00000645260_20_508551_aTIS_101db1;ENST00000644885_20_508551_aTIS_101db1;ENST00000642689_20_508551_aTIS_101db1;ENST00000528848_11_11353119_aTIS_101db1;ENST00000528848_11_11353170_5UTR_010db2;ENST00000645234_20_499904_CDS_100db1;ENST00000400227_…	ENST00000645234_20_508551_aTIS_101db1;ENST00000400227_20_508551_aTIS_101db1;ENST00000217244_20_508551_aTIS_101db1;ENST00000647026_20_508551_aTIS_101db1;ENST00000645260_20_508551_aTIS_101db1;ENST00000644885_20_508551_aTIS_101db1;ENST00000642689_20_508551_aTIS_101db1;ENST00000528848_11_11353119_aTIS_101db1;ENST00000528848_11_11353170_5UTR_010db2;ENST00000645234_20_499904_CDS_100db1;ENST00000400227_…	14;14;14;13;12;12;12;12;12;11;11;11;11;11;10;9;9;9;9;9;8;8;8;8;6;5;5;5;5;4;2;2;2;2;2;2;2;2;2;1;1;1;1;1;1;1;1	14;14;14;13;12;12;12;12;12;11;11;11;11;11;10;9;9;9;9;9;8;8;8;8;6;5;5;5;5;4;2;2;2;2;2;2;2;2;2;1;1;1;1;1;1;1;1	13;13;13;12;11;11;11;11;11;11;11;11;11;11;10;8;9;9;9;9;8;8;8;8;6;5;5;5;5;3;2;2;2;2;1;2;2;2;2;1;1;1;1;1;1;1;1	generic|ENST00000645234_20_508551_aTIS_101db1|ENSG00000101266 ATG True -1 0 +1;generic|ENST00000400227_20_508551_aTIS_101db1|ENSG00000101266 ATG True -1 0 +1;generic|ENST00000217244_20_508551_aTIS_101db1|ENSG00000101266 ATG True -1 0 +1 [ENST00000646561_20	47	14	14	13	47.6	47.6	45.7	44418	376	376;385;391;354;354;363;374;391;408;295;304;310;314;321;273;256;273;282;293;310;248;255;265;268;175;167;203;212;218;117;20;29;46;49;59;86;88;94;152;36;36;40;40;43;48;49;52	0	152	3731600000	207310000	8717000000	115	115				194	3556;3557;3746;5754;6183;6882;6883;7265;10491;11919;14808;24603;26455;27843	True;True;True;True;True;True;True;True;True;True;True;True;True;True	3559;3560;3749;5757;6186;6886;6887;7269;10496;11924;14813;24610;26462;27851	16890;16891;16892;16893;16894;16895;16896;16897;16898;16899;16900;16901;17728;17729;17730;17731;17732;17733;17734;17735;26865;26866;26867;26868;29154;29155;29156;29157;29158;29159;29160;29161;32376;32377;32378;32379;32380;32381;32382;32383;32384;32385;32386;32387;32388;34427;34428;34429;34430;49950;49951;49952;49953;56653;56654;56655;56656;71146;71147;71148;71149;71150;116830;116831;116832;116833…	23577;23578;23579;23580;23581;23582;23583;23584;23585;23586;23587;23588;24745;24746;24747;24748;24749;24750;24751;24752;24753;24754;24755;24756;36909;36910;36911;36912;40344;40345;40346;40347;40348;40349;40350;40351;40352;40353;40354;40355;40356;44927;44928;44929;44930;44931;44932;44933;44934;44935;44936;44937;44938;44939;44940;44941;44942;44943;44944;44945;44946;44947;44948;44949;44950;44951;449…	23580;23584;24746;36911;40351;44931;44951;47665;68317;77258;95849;153828;165847;174749
ENST00000536936_20_6107609_aTIS_101db1;ENST00000217289_20_6119554_aTIS_101db1	ENST00000536936_20_6107609_aTIS_101db1;ENST00000217289_20_6119554_aTIS_101db1	2;2	1;1	1;1	generic|ENST00000536936_20_6107609_aTIS_101db1|ENSG00000101311 ATG no_data NA;generic|ENST00000217289_20_6119554_aTIS_101db1|ENSG00000101311 ATG no_data NA	2	2	1	1	6.9	4.5	4.5	48295	420	420;677	0	27239	7505100	357380	17749000	2	2				195	24511;29016	True;False	24518;29024	116445;116446;116447;116448;137632;137633;137634;137635	153366;153367;181937;181938;181939;181940	153366;181939
ENST00000217315_20_32133049_aTIS_101db1;ENST00000398022_20_32109741_aTIS_101db1;ENST00000398022_20_32109717_5UTR_010db2	ENST00000217315_20_32133049_aTIS_101db1;ENST00000398022_20_32109741_aTIS_101db1;ENST00000398022_20_32109717_5UTR_010db2	2;2;2	2;2;2	2;2;2	generic|ENST00000217315_20_32133049_aTIS_101db1|ENSG00000101337 ATG no_data NA;generic|ENST00000398022_20_32109741_aTIS_101db1|ENSG00000101337 ATG True +1 0 -1;generic|ENST00000398022_20_32109717_5UTR_010db2|ENSG00000101337 ATT NA NA	3	2	2	2	3.7	3.7	3.7	72.54	625	625;642;650	0	13994	121540000	5524400	284660000	22	22				196	5107;11510	True;True	5110;11515	23660;23661;23662;23663;54673;54674;54675;54676	32349;32350;32351;32352;32353;74668;74669;74670;74671;74672;74673;74674;74675;74676;74677;74678;74679;74680;74681;74682;74683;74684	32350;74674
ENST00000217402_20_33811469_aTIS_111db1;ENST00000297265_8_81732627_aTIS_101db1;ENST00000297265_8_81732600_5UTR_010db2	ENST00000217402_20_33811469_aTIS_111db1	4;1;1	4;1;1	4;1;1	generic|ENST00000217402_20_33811469_aTIS_111db1|ENSG00000101421 ATG True 0 -1	3	4	4	4	20.1	20.1	20.1	24.95	224	224;233;242	0	25.31	472260000	33733000	1123600000	8	8				197	169;6891;12299;20048	True;True;True;True	170;6895;12304;20055	759;760;761;762;32414;32415;32416;32417;58625;58626;58627;95313;95314	1086;1087;44992;44993;79601;79602;126628;126629	1086;44993;79601;126628
ENST00000217426_20_34303270_aTIS_101db1;ENST00000217426_20_34303285_5UTR_100db1;ENST00000217426_20_34303288_5UTR_010db2;ENST00000538132_20_34295529_aTIS_101db1;ENST00000430630_9_120720673_ntr_100db1	ENST00000217426_20_34303270_aTIS_101db1;ENST00000217426_20_34303285_5UTR_100db1;ENST00000217426_20_34303288_5UTR_010db2;ENST00000538132_20_34295529_aTIS_101db1	26;24;24;21;1	26;24;24;21;1	26;24;24;21;1	generic|ENST00000217426_20_34303270_aTIS_101db1|ENSG00000101444 ATG True -1 0 +1;generic|ENST00000217426_20_34303285_5UTR_100db1|ENSG00000101444 ACG NA -1 0 +1;generic|ENST00000217426_20_34303288_5UTR_010db2|ENSG00000101444 ATC NA NA;generic|ENST0000053813	5	26	26	26	51.6	51.6	51.6	47716	432	432;437;438;404;31	0	205.59	9745900000	487300000	22584000000	180	180				198	736;1265;2943;4628;4651;5036;7139;10132;11752;12491;12492;19758;20566;20847;21827;21828;22394;25272;25469;25470;26947;27986;28781;28786;28847;28848	True;True;True;True;True;True;True;True;True;True;True;True;True;True;True;True;True;True;True;True;True;True;True;True;True;True	739;1268;2946;4631;4654;5039;7143;10137;11757;12496;12497;19765;20573;20854;21834;21835;22402;25279;25476;25477;26955;27994;28789;28794;28855;28856	3425;3426;3427;3428;6024;6025;6026;6027;13767;13768;13769;13770;21598;21599;21600;21698;21699;21700;21701;23385;23386;23387;23388;33784;33785;33786;33787;33788;33789;33790;33791;48197;48198;48199;48200;48201;48202;55904;55905;55906;55907;55908;55909;55910;55911;59606;59607;59608;59609;59610;59611;59612;59613;59614;59615;93959;93960;93961;93962;93963;93964;93965;97617;97618;97619;98978;98979;98980…	4787;4788;4789;4790;4791;4792;4793;4794;4795;4796;4797;4798;4799;4800;4801;4802;4803;4804;4805;8103;8104;8105;8106;8107;8108;8109;19152;19153;19154;19155;19156;19157;19158;19159;19160;19161;19162;19163;19164;19165;19166;19167;19168;29625;29729;31958;31959;46871;46872;46873;46874;46875;46876;46877;46878;46879;46880;46881;65798;65799;65800;65801;65802;65803;65804;65805;65806;65807;65808;65809;65810…	4787;8107;19166;29625;29729;31958;46874;65799;76426;80656;80662;125069;129459;130902;136099;136101;139347;157718;159002;159003;169318;175492;180377;180425;180920;180925
ENST00000374820_20_34657227_CDS_100db1;ENST00000217446_20_34657227_CDS_100db1;ENST00000374820_20_34677085_aTIS_101db1;ENST00000217446_20_34677085_aTIS_101db1	ENST00000374820_20_34657227_CDS_100db1;ENST00000217446_20_34657227_CDS_100db1;ENST00000374820_20_34677085_aTIS_101db1;ENST00000217446_20_34677085_aTIS_101db1	1;1;1;1	1;1;1;1	1;1;1;1	generic|ENST00000374820_20_34657227_CDS_100db1|ENSG00000101464 CTG NA 0;generic|ENST00000217446_20_34657227_CDS_100db1|ENSG00000101464 CTG NA 0;generic|ENST00000374820_20_34677085_aTIS_101db1|ENSG00000101464 ATG no_data NA;generic|ENST00000217446_20_346770	4	1	1	1	4.6	4.6	4.6	42363	366	366;386;415;435	0	12132	14845000	2120700	34283000	7	7				199	15509	TRUE	15514	74477;74478;74479;74480	100130;100131;100132;100133;100134;100135;100136	100130
ENST00000217456_20_24992688_aTIS_111db1;ENST00000451442_20_24970231_CDS_100db1	ENST00000217456_20_24992688_aTIS_111db1	12;4	12;4	12;4	generic|ENST00000217456_20_24992688_aTIS_111db1|ENSG00000101474 ATG False 0 +1	2	12	12	12	40.4	40.4	40.4	46.48	416	416;198	0	119.15	1446200000	60260000	3362800000	58	58				200	4538;7333;12406;14166;14292;15372;15551;21291;22562;24786;26520;27858	True;True;True;True;True;True;True;True;True;True;True;True	4541;7337;12411;14171;14297;15377;15556;21298;22570;24793;26527;27866	21199;21200;21201;21202;34740;59152;59153;59154;59155;68123;68124;68700;68701;68702;68703;73863;73864;73865;74678;74679;74680;74681;101166;101167;101168;101169;107051;107052;107053;107054;107055;107056;107057;107058;117649;117650;117651;117652;117653;117654;117655;117656;125988;125989;125990;125991;125992;132263;132264;132265	29210;29211;29212;29213;48112;80196;80197;80198;91542;91543;91544;91545;91546;91547;91548;92441;92442;92443;92444;92445;99391;100488;100489;100490;100491;133343;133344;133345;133346;133347;133348;140348;140349;140350;140351;140352;140353;140354;140355;140356;154811;154812;154813;154814;154815;154816;154817;154818;154819;154820;166250;166251;166252;166253;166254;166255;166256;174847	29213;48112;80197;91547;92444;99391;100490;133348;140349;154812;166256;174847
ENST00000217515_18_56638440_aTIS_101db1;ENST00000217515_18_56638446_5UTR_010db2;ENST00000586262_18_56624368_CDS_100db1;ENST00000587807_18_56624368_3UTR_100db1;ENST00000587807_18_56638440_aTIS_101db1	ENST00000217515_18_56638440_aTIS_101db1;ENST00000217515_18_56638446_5UTR_010db2;ENST00000586262_18_56624368_CDS_100db1;ENST00000587807_18_56624368_3UTR_100db1	6;5;4;4;2	6;5;4;4;2	6;5;4;4;2	generic|ENST00000217515_18_56638440_aTIS_101db1|ENSG00000091164 ATG True -1 0 +1 [ENST00000590954_18_56638440_aTIS_db3];generic|ENST00000217515_18_56638446_5UTR_010db2|ENSG00000091164 GTG NA NA;generic|ENST00000586262_18_56624368_CDS_100db1|ENSG00000091164	5	6	6	6	35.6	35.6	35.6	32251	289	289;291;189;193;69	0	35096	940810000	62721000	2096700000	31	31				201	9448;9740;10310;11281;21915;25950	True;True;True;True;True;True	9453;9745;10315;11286;21922;25957	45037;45038;45039;45040;46400;46401;46402;46403;49085;49086;49087;53633;53634;53635;53636;104050;104051;104052;123152;123153;123154;123155	61386;61387;61388;63188;63189;63190;63191;63192;63193;63194;63195;63196;63197;63198;63199;63200;63201;63202;63203;63204;63205;63206;63207;67180;73290;73291;73292;73293;136479;136480;136481;162388	61386;63189;67180;73293;136481;162388
ENST00000217893_5_69369490_5UTR_100db1;ENST00000502819_5_69369490_aTIS_101db1;ENST00000618980_5_69369490_aTIS_101db1;ENST00000380822_5_69369490_aTIS_111db1	ENST00000217893_5_69369490_5UTR_100db1;ENST00000502819_5_69369490_aTIS_101db1;ENST00000618980_5_69369490_aTIS_101db1;ENST00000380822_5_69369490_aTIS_111db1	1;1;1;1	1;1;1;1	1;1;1;1	generic|ENST00000217893_5_69369490_5UTR_100db1|ENSG00000273841 ATG NA -1 0;generic|ENST00000502819_5_69369490_aTIS_101db1|ENSG00000085231 ATG True -1 0;generic|ENST00000618980_5_69369490_aTIS_101db1|ENSG00000085231 ATG True -1 0;generic|ENST00000380822_5_6	4	1	1	1	39	39	39	4269	41	41;47;109;172	0.0062216	23601	16614000	8307200	35723000	0	0				202	17955	TRUE	17960	85428;85429;85430	114183	114183
ENST00000495356_X_153790566_ntr_100db1;ENST00000370093_X_153794326_aTIS_101db1;ENST00000370092_X_153794326_aTIS_101db1;ENST00000217901_X_153794326_aTIS_101db1;ENST00000217901_X_153794350_5UTR_010db2;ENST00000495356_X_153789787_ntr_100db1;ENST00000495356_X_153789808_ntr_100db1;ENST00000495356_X_153790196_ntr_100db1;ENST00000427365_X_153790253_aTIS_101db1;ENST00000491235_X_153790566_ntr_100db1	ENST00000495356_X_153790566_ntr_100db1;ENST00000370093_X_153794326_aTIS_101db1;ENST00000370092_X_153794326_aTIS_101db1;ENST00000217901_X_153794326_aTIS_101db1;ENST00000217901_X_153794350_5UTR_010db2;ENST00000495356_X_153789787_ntr_100db1;ENST00000495356_X_153789808_ntr_100db1;ENST00000495356_X_153790196_ntr_100db1;ENST00000427365_X_153790253_aTIS_101db1	4;4;4;4;4;3;3;3;3;1	4;4;4;4;4;3;3;3;3;1	4;4;4;4;4;3;3;3;3;1	generic|ENST00000495356_X_153790566_ntr_100db1|ENSG00000067829 ATT NA 0;generic|ENST00000370093_X_153794326_aTIS_101db1|ENSG00000067829 ATG True -1 0 +1;generic|ENST00000370092_X_153794326_aTIS_101db1|ENSG00000067829 ATG True -1 0 +1;generic|ENST0000021790	10	4	4	4	27.7	27.7	27.7	20466	184	184;340;380;393;401;138;145;151;322;81	0	99963	365530000	33230000	898970000	16	16				203	8703;9206;22645;24857	True;True;True;True	8708;9211;22653;24864	41429;41430;41431;41432;41433;43854;43855;43856;43857;107424;117990;117991	56915;56916;56917;56918;56919;56920;56921;59758;59759;59760;59761;59762;59763;59764;140786;155189	56916;59758;140786;155189
ENST00000372295_X_108088769_CDS_100db1;ENST00000372295_X_108091520_aTIS_101db1;ENST00000340200_X_108091520_aTIS_101db1;ENST00000217958_X_108091520_aTIS_111db1;ENST00000340200_X_108087837_CDS_100db1;ENST00000340200_X_108087961_CDS_100db1;ENST00000372296_X_108088769_CDS_100db1;ENST00000361815_X_108088769_CDS_100db1;ENST00000372296_X_108091520_aTIS_101db1;ENST00000361815_X_108091520_aTIS_101db1	ENST00000372295_X_108088769_CDS_100db1;ENST00000372295_X_108091520_aTIS_101db1;ENST00000340200_X_108091520_aTIS_101db1;ENST00000217958_X_108091520_aTIS_111db1;ENST00000340200_X_108087837_CDS_100db1;ENST00000340200_X_108087961_CDS_100db1	3;3;3;3;2;2;1;1;1;1	3;3;3;3;2;2;1;1;1;1	3;3;3;3;2;2;1;1;1;1	generic|ENST00000372295_X_108088769_CDS_100db1|ENSG00000101843 GTG NA -1 0;generic|ENST00000372295_X_108091520_aTIS_101db1|ENSG00000101843 ATG True -1 0 +1;generic|ENST00000340200_X_108091520_aTIS_101db1|ENSG00000101843 ATG True -1 0;generic|ENST0000021795	10	3	3	3	31.7	31.7	31.7	13172	120	120;185;193;226;101;109;45;86;110;151	0	80004	190600000	27229000	460930000	6	6				204	6855;6856;19139	True;True;True	6859;6860;19146	32262;32263;32264;32265;32266;91130;91131;91132;91133	44791;44792;44793;44794;44795;121650	44791;44792;121650
ENST00000217971_X_119236364_aTIS_111db1;ENST00000535419_X_119236364_aTIS_101db1	ENST00000217971_X_119236364_aTIS_111db1;ENST00000535419_X_119236364_aTIS_101db1	6;3	6;3	6;3	generic|ENST00000217971_X_119236364_aTIS_111db1|ENSG00000101856 ATG True +1 0 -1;generic|ENST00000535419_X_119236364_aTIS_101db1|ENSG00000101856 ATG True +1 0 -1	2	6	6	6	41.5	41.5	41.5	21671	195	195;143	0	71552	994780000	124350000	2314200000	33	33				205	6302;7290;10517;12041;20589;20633	True;True;True;True;True;True	6305;7294;10522;12046;20596;20640	29700;29701;29702;29703;34536;34537;34538;50067;50068;50069;50070;57248;57249;57250;57251;57252;57253;97724;97940;97941;97942;97943	41099;41100;41101;41102;41103;41104;41105;41106;41107;41108;41109;41110;47839;47840;47841;68494;68495;77910;77911;77912;77913;77914;77915;77916;77917;129566;129822;129823;129824;129825;129826;129827;129828	41101;47839;68494;77916;129566;129825
ENST00000218056_X_48597997_aTIS_101db1;ENST00000376729_X_48597519_5UTR_100db1	ENST00000218056_X_48597997_aTIS_101db1;ENST00000376729_X_48597519_5UTR_100db1	1;1	1;1	1;1	generic|ENST00000218056_X_48597997_aTIS_101db1|ENSG00000101940 ATG True 0 -1;generic|ENST00000376729_X_48597519_5UTR_100db1|ENSG00000101940 CTG NA +1 0 -1	2	1	1	1	3.1	3.1	3.1	53714	485	485;530	0.00029351	52767	41394000	1799800	97629000	2	2				206	17396	TRUE	17401	82852;82853;82854;82855	110953;110954	110954
ENST00000371157_X_124022628_aTIS_101db1;ENST00000218089_X_124022628_aTIS_111db1	ENST00000371157_X_124022628_aTIS_101db1;ENST00000218089_X_124022628_aTIS_111db1	5;5	5;5	4;4	generic|ENST00000371157_X_124022628_aTIS_101db1|ENSG00000101972 ATG True 0 -1 [ENST00000371160_X_124022628_aTIS_db3];generic|ENST00000218089_X_124022628_aTIS_111db1|ENSG00000101972 ATG True 0 -1 [ENST00000371145_X_124022628_aTIS_db3]	2	5	5	4	4.9	4.9	4.1	141.32	1231	1231;1268	0	31487	190180000	3067500	392270000	16	16				207	4946;11284;11298;19949;23007	True;True;True;True;True	4949;11289;11303;19956;23015	22990;22991;22992;22993;22994;22995;22996;53643;53644;53645;53711;53712;53713;53714;94861;109074;109075;109076	31381;31382;31383;31384;31385;73300;73301;73302;73383;73384;73385;73386;73387;73388;126048;143024;143025	31385;73300;73388;126048;143024
ENST00000621453_X_147912180_aTIS_101db1;ENST00000370477_X_147912180_aTIS_101db1;ENST00000440235_X_147912180_aTIS_101db1;ENST00000370470_X_147912180_aTIS_101db1;ENST00000439526_X_147912180_aTIS_101db1;ENST00000218200_X_147912180_aTIS_101db1;ENST00000370475_X_147912180_aTIS_111db1;ENST00000334557_X_147912180_aTIS_101db1;ENST00000616382_X_147912180_aTIS_101db1;ENST00000621453_X_147928382_CDS_100db1;…	ENST00000621453_X_147912180_aTIS_101db1;ENST00000370477_X_147912180_aTIS_101db1;ENST00000440235_X_147912180_aTIS_101db1;ENST00000370470_X_147912180_aTIS_101db1;ENST00000439526_X_147912180_aTIS_101db1;ENST00000218200_X_147912180_aTIS_101db1;ENST00000370475_X_147912180_aTIS_111db1;ENST00000334557_X_147912180_aTIS_101db1;ENST00000616382_X_147912180_aTIS_101db1;ENST00000621453_X_147928382_CDS_100db1;…	4;4;4;4;4;4;4;3;3;3;3;3;3;3;3;3;3;2;2;2	3;3;3;3;3;3;3;3;3;2;2;2;2;2;2;3;2;2;2;2	3;3;3;3;3;3;3;3;3;2;2;2;2;2;2;3;2;2;2;2	generic|ENST00000621453_X_147912180_aTIS_101db1|ENSG00000102081 ATG True 0 -1;generic|ENST00000370477_X_147912180_aTIS_101db1|ENSG00000102081 ATG True 0 -1;generic|ENST00000440235_X_147912180_aTIS_101db1|ENSG00000102081 ATG True 0 -1;generic|ENST0000037047	20	4	3	3	7.4	5.9	5.9	61515	544	544;582;586;590;592;611;632;297;419;458;496;500;504;506;525;537;546;211;333;451	0	83988	34434000	1275300	93602000	4	4				208	10288;16401;19986;21983	True;False;True;True	10293;16406;19993;21991	48973;78364;78365;78366;78367;95037;104346;104347	67064;105244;105245;105246;126285;136790;136791	67064;105244;126285;136791
ENST00000247140_X_48898510_aTIS_101db1;ENST00000218224_X_48898510_aTIS_101db1;ENST00000247140_X_48898003_5UTR_100db1;ENST00000247140_X_48897979_5UTR_100db1;ENST00000247140_X_48897952_5UTR_100db1;ENST00000474671_X_48898080_ntr_100db1;ENST00000477997_X_48898003_ntr_100db1;ENST00000477997_X_48897979_ntr_100db1;ENST00000376563_X_48898040_5UTR_100db1;ENST00000477997_X_48897952_ntr_100db1;ENST000003765…	ENST00000247140_X_48898510_aTIS_101db1;ENST00000218224_X_48898510_aTIS_101db1;ENST00000247140_X_48898003_5UTR_100db1;ENST00000247140_X_48897979_5UTR_100db1;ENST00000247140_X_48897952_5UTR_100db1;ENST00000474671_X_48898080_ntr_100db1;ENST00000477997_X_48898003_ntr_100db1;ENST00000477997_X_48897979_ntr_100db1;ENST00000376563_X_48898040_5UTR_100db1;ENST00000477997_X_48897952_ntr_100db1;ENST000003765…	2;2;1;1;1;1;1;1;1;1;1	2;2;1;1;1;1;1;1;1;1;1	2;2;1;1;1;1;1;1;1;1;1	generic|ENST00000247140_X_48898510_aTIS_101db1|ENSG00000102103 ATG True 0 -1;generic|ENST00000218224_X_48898510_aTIS_101db1|ENSG00000102103 ATG True 0 -1;generic|ENST00000247140_X_48898003_5UTR_100db1|ENSG00000102103 GTG NA +1 0 -1;generic|ENST00000247140_	11	2	2	2	20	20	20	18827	170	170;265;180;188;197;272;275;283;289;292;306	0	19178	1023300000	113700000	2406000000	7	7				209	19573;23881	True;True	19580;23888	93153;93154;93155;93156;93157;113170;113171;113172;113173	124076;124077;124078;124079;148753;148754;148755	124077;148755
ENST00000218340_X_46837101_aTIS_101db1	ENST00000218340_X_46837101_aTIS_101db1	2	2	2	generic|ENST00000218340_X_46837101_aTIS_101db1|ENSG00000102218 ATG False 0	1	2	2	2	5.1	5.1	5.1	39641	350	350	0.0032314	28225	123720000	7732800	287350000	3	3				210	1818;6683	True;True	1821;6686	8512;8513;31412;31413;31414;31415	11465;43491;43492	11465;43491
ENST00000218364_X_136497745_CDS_010db2;ENST00000218364_X_136497685_aTIS_101db1	ENST00000218364_X_136497745_CDS_010db2;ENST00000218364_X_136497685_aTIS_101db1	3;3	3;3	3;3	generic|ENST00000218364_X_136497745_CDS_010db2|ENSG00000102241 TTG NA NA;generic|ENST00000218364_X_136497685_aTIS_101db1|ENSG00000102241 ATG True +1 0 -1 [ENST00000535601_X_136497685_aTIS_db3]	2	3	3	3	4.8	4.8	4.8	83558	735	735;755	0	70797	128990000	2632500	338620000	12	12				211	8511;16575;20719	True;True;True	8516;16580;20726	40410;40411;40412;40413;40414;40415;40416;40417;79152;98381;98382;98383	55686;55687;55688;55689;55690;55691;55692;55693;106103;130328;130329;130330	55690;106103;130329
ENST00000426073_13_111217682_aTIS_101db1;ENST00000426073_13_111209880_5UTR_100db1;ENST00000218789_13_111217682_aTIS_101db1;ENST00000375736_13_111153986_5UTR_100db1;ENST00000375736_13_111153980_5UTR_010db2;ENST00000375736_13_111153947_5UTR_100db1;ENST00000218789_13_111209880_5UTR_100db1;ENST00000218789_13_111153986_5UTR_100db1;ENST00000218789_13_111153947_5UTR_100db1;ENST00000646102_13_111115527_a…	ENST00000426073_13_111217682_aTIS_101db1;ENST00000426073_13_111209880_5UTR_100db1;ENST00000218789_13_111217682_aTIS_101db1;ENST00000375736_13_111153986_5UTR_100db1;ENST00000375736_13_111153980_5UTR_010db2;ENST00000375736_13_111153947_5UTR_100db1;ENST00000218789_13_111209880_5UTR_100db1;ENST00000218789_13_111153986_5UTR_100db1;ENST00000218789_13_111153947_5UTR_100db1;ENST00000646102_13_111115527_a…	8;8;8;8;8;8;8;8;8;8;7;7;7;7;7;7;7;7;7;6;2	8;8;8;8;8;8;8;8;8;8;7;7;7;7;7;7;7;7;7;6;2	8;8;8;8;8;8;8;8;8;8;7;7;7;7;7;7;7;7;7;6;2	generic|ENST00000426073_13_111217682_aTIS_101db1|ENSG00000102606 ATG True 0 -1 [ENST00000375736_13_111217682_aTIS_db3];generic|ENST00000426073_13_111209880_5UTR_100db1|ENSG00000102606 CTG NA 0 -1;generic|ENST00000218789_13_111217682_aTIS_101db1|ENSG0000010	21	8	8	8	20.6	20.6	20.6	73139	646	646;688;705;721;723;734;747;780;793;862;625;667;700;713;721;734;753;782;803;547;252	0	34285	1008400000	26538000	2255200000	29	29				212	4398;6474;16286;18892;22717;23550;26059;27489	True;True;True;True;True;True;True;True	4401;6477;16291;18899;22725;23557;26066;27497	20647;20648;20649;20650;30442;30443;30444;30445;77883;77884;77885;77886;89851;89852;89853;89854;107778;107779;107780;111469;111470;111471;111472;123695;123696;123697;123698;130536;130537;130538;130539;130540;130541;130542;130543;130544;130545;130546;130547	28539;28540;28541;28542;42114;42115;42116;42117;42118;42119;42120;104643;119866;119867;141300;146183;163055;163056;163057;163058;172470;172471;172472;172473;172474;172475;172476;172477;172478	28540;42116;104643;119866;141300;146183;163056;172470
ENST00000572887_16_72008765_aTIS_101db1;ENST00000219240_16_72008765_aTIS_101db1;ENST00000572887_16_72014587_CDS_100db1;ENST00000219240_16_72014587_CDS_100db1	ENST00000572887_16_72008765_aTIS_101db1;ENST00000219240_16_72008765_aTIS_101db1;ENST00000572887_16_72014587_CDS_100db1;ENST00000219240_16_72014587_CDS_100db1	3;3;2;2	3;3;2;2	3;3;2;2	generic|ENST00000572887_16_72008765_aTIS_101db1|ENSG00000102967 ATG True 0 -1;generic|ENST00000219240_16_72008765_aTIS_101db1|ENSG00000102967 ATG True 0 -1;generic|ENST00000572887_16_72014587_CDS_100db1|ENSG00000102967 ATA NA +1 0;generic|ENST00000219240_1	4	3	3	3	8.1	8.1	8.1	42653	393	393;395;277;279	0	15.59	722620000	31418000	1679900000	15	15				213	6131;16914;26013	True;True;True	6134;16919;26020	28929;28930;28931;28932;80692;80693;80694;80695;123481;123482;123483	40064;40065;40066;40067;40068;40069;40070;40071;40072;108034;108035;108036;162823;162824;162825	40069;108035;162825
ENST00000602860_16_67659059_ntr_100db1;ENST00000602320_16_67659592_CDS_100db1;ENST00000620761_16_67659592_CDS_100db1;ENST00000602320_16_67659934_CDS_100db1;ENST00000620338_16_67659934_CDS_100db1;ENST00000602320_16_67660220_aTIS_101db1;ENST00000602320_16_67660238_5UTR_100db1;ENST00000620761_16_67660220_aTIS_111db1;ENST00000219251_16_67660238_CDS_100db1;ENST00000620338_16_67660238_CDS_100db1;ENST00…	ENST00000602860_16_67659059_ntr_100db1;ENST00000602320_16_67659592_CDS_100db1;ENST00000620761_16_67659592_CDS_100db1;ENST00000602320_16_67659934_CDS_100db1;ENST00000620338_16_67659934_CDS_100db1;ENST00000602320_16_67660220_aTIS_101db1;ENST00000602320_16_67660238_5UTR_100db1;ENST00000620761_16_67660220_aTIS_111db1;ENST00000219251_16_67660238_CDS_100db1;ENST00000620338_16_67660238_CDS_100db1;ENST00…	1;1;1;1;1;1;1;1;1;1;1;1	1;1;1;1;1;1;1;1;1;1;1;1	1;1;1;1;1;1;1;1;1;1;1;1	generic|ENST00000602860_16_67659059_ntr_100db1|ENSG00000102977 CTG NA 0 +1;generic|ENST00000602320_16_67659592_CDS_100db1|ENSG00000102977 GTG NA -1 0;generic|ENST00000620761_16_67659592_CDS_100db1|ENSG00000102977 GTG NA -1 0;generic|ENST00000602320_16_6765	12	1	1	1	7.7	7.7	7.7	30504	287	287;326;339;375;388;442;448;458;461;464;541;544	0.00054274	40857	20137000	2876700	20137000	1	1				214	22218	TRUE	22226	105454	138285	138285
ENST00000219252_16_57462725_aTIS_111db1;ENST00000562599_16_57462725_aTIS_101db1	ENST00000219252_16_57462725_aTIS_111db1	5;2	5;2	5;2	generic|ENST00000219252_16_57462725_aTIS_111db1|ENSG00000102978 ATG True 0 -1	2	5	5	5	27.3	27.3	27.3	31441	275	275;46	0	28722	403610000	28829000	945360000	10	10				215	5372;6343;14504;19693;26149	True;True;True;True;True	5375;6346;14509;19700;26156	25068;25069;25070;29881;29882;29883;29884;69709;69710;69711;69712;93686;93687;93688;124208;124209;124210;124211	34457;34458;41367;93936;93937;93938;93939;124731;163850;163851	34457;41367;93936;124731;163850
ENST00000219302_16_1771534_aTIS_101db1;ENST00000564252_16_1770975_ntr_100db1;ENST00000564252_16_1770981_ntr_100db1;ENST00000564252_16_1771072_ntr_100db1;ENST00000563854_16_1771513_aTIS_001db3;ENST00000565379_16_1770975_ntr_100db1;ENST00000565379_16_1770981_ntr_100db1;ENST00000568561_16_1770975_3UTR_100db1;ENST00000567271_16_1770981_ntr_100db1;ENST00000568561_16_1771072_3UTR_100db1;ENST00000563498…	ENST00000219302_16_1771534_aTIS_101db1;ENST00000564252_16_1770975_ntr_100db1;ENST00000564252_16_1770981_ntr_100db1;ENST00000564252_16_1771072_ntr_100db1;ENST00000563854_16_1771513_aTIS_001db3;ENST00000565379_16_1770975_ntr_100db1;ENST00000565379_16_1770981_ntr_100db1;ENST00000568561_16_1770975_3UTR_100db1;ENST00000567271_16_1770981_ntr_100db1;ENST00000568561_16_1771072_3UTR_100db1;ENST00000563498…	2;1;1;1;1;1;1;1;1;1;1;1;1;1;1;1	2;1;1;1;1;1;1;1;1;1;1;1;1;1;1;1	2;1;1;1;1;1;1;1;1;1;1;1;1;1;1;1	generic|ENST00000219302_16_1771534_aTIS_101db1|ENSG00000103024 ATG False 0;generic|ENST00000564252_16_1770975_ntr_100db1|ENSG00000103024 GTG NA -1 0;generic|ENST00000564252_16_1770981_ntr_100db1|ENSG00000103024 CTG NA -1 0;generic|ENST00000564252_16_177107	16	2	2	2	17.2	17.2	17.2	19015	169	169;32;34;39;57;66;68;70;72;77;85;115;118;128;132;144	0	10875	192670000	19267000	442280000	13	13				216	1387;23827	True;True	1390;23834	6558;6559;6560;6561;6562;112905;112906;112907;112908;112909;112910;112911	8889;8890;8891;8892;8893;148278;148279;148280;148281;148282;148283;148284;148285;148286	8892;148282
ENST00000219313_16_74296915_aTIS_101db1;ENST00000219313_16_74296876_5UTR_110db1;ENST00000568615_16_74296915_aTIS_101db1;ENST00000567958_16_74296915_aTIS_101db1;ENST00000568615_16_74296876_5UTR_100db1;ENST00000567958_16_74296876_5UTR_100db1;ENST00000566015_16_74296876_ntr_100db1;ENST00000568717_16_74296915_aTIS_001db3	ENST00000219313_16_74296915_aTIS_101db1;ENST00000219313_16_74296876_5UTR_110db1;ENST00000568615_16_74296915_aTIS_101db1;ENST00000567958_16_74296915_aTIS_101db1;ENST00000568615_16_74296876_5UTR_100db1;ENST00000567958_16_74296876_5UTR_100db1	14;13;10;10;9;9;3;2	14;13;10;10;9;9;3;2	14;13;10;10;9;9;3;2	generic|ENST00000219313_16_74296915_aTIS_101db1|ENSG00000103035 ATG True +1 0 -1;generic|ENST00000219313_16_74296876_5UTR_110db1|ENSG00000103035 GTG NA 0 -1;generic|ENST00000568615_16_74296915_aTIS_101db1|ENSG00000103035 ATG True +1 0 -1;generic|ENST000005	8	14	14	14	56.8	56.8	56.8	37025	324	324;337;177;198;190;211;80;43	0	141.96	5390200000	359350000	12605000000	88	88				217	3018;3186;11354;11469;14695;16155;18375;19481;21615;23456;23796;27581;27734;28205	True;True;True;True;True;True;True;True;True;True;True;True;True;True	3021;3189;11359;11474;14700;16160;18382;19488;21622;23463;23803;27589;27742;28213	14103;14104;14105;14106;14107;14872;53955;53956;53957;53958;54481;54482;54483;54484;54485;54486;54487;54488;70597;70598;70599;77312;77313;77314;77315;77316;77317;77318;77319;87381;87382;87383;92739;92740;92741;102692;102693;102694;102695;111036;111037;111038;111039;111040;111041;111042;111043;112747;112748;112749;112750;112751;112752;130977;130978;130979;130980;131708;131709;131710;131711;131712;…	19566;19567;19568;19569;19570;20498;73682;73683;73684;74429;74430;74431;74432;74433;74434;74435;74436;74437;74438;95157;95158;95159;103888;103889;103890;103891;103892;103893;103894;103895;103896;103897;103898;103899;103900;103901;103902;103903;103904;103905;103906;116734;123597;134967;134968;134969;134970;134971;134972;134973;145560;145561;145562;145563;145564;145565;145566;145567;145568;148046;1…	19568;20498;73684;74431;95159;103890;116734;123597;134971;145567;148047;173105;174107;176649
ENST00000434463_16_84131321_aTIS_101db1;ENST00000219439_16_84131321_aTIS_101db1;ENST00000219439_16_84130234_CDS_100db1	ENST00000434463_16_84131321_aTIS_101db1;ENST00000219439_16_84131321_aTIS_101db1;ENST00000219439_16_84130234_CDS_100db1	2;2;1	2;2;1	2;2;1	generic|ENST00000434463_16_84131321_aTIS_101db1|ENSG00000103160 ATG True -1 0 +1;generic|ENST00000219439_16_84131321_aTIS_101db1|ENSG00000103160 ATG True -1 0 +1;generic|ENST00000219439_16_84130234_CDS_100db1|ENSG00000103160 CTG NA 0 +1	3	2	2	2	8.4	8.4	8.4	30.86	275	275;330;191	0	41019	540270000	33767000	1222100000	9	9				218	7442;27787	True;True	7446;27795	35286;35287;35288;35289;131939;131940;131941;131942;131943;131944;131945;131946	48943;174437;174438;174439;174440;174441;174442;174443;174444	48943;174437
ENST00000219473_16_84700091_aTIS_101db1;ENST00000570191_16_84704828_aTIS_101db1;ENST00000219473_16_84768257_CDS_010db2;ENST00000569925_16_84778954_CDS_100db1;ENST00000563048_16_84700091_aTIS_001db3;ENST00000547785_14_19679976_ntr_100db1;ENST00000540269_16_84700091_aTIS_001db3;ENST00000417863_22_15562376_ntr_100db1;ENST00000548656_14_18635328_ntr_100db1;ENST00000548656_14_18635230_ntr_100db1	ENST00000219473_16_84700091_aTIS_101db1;ENST00000570191_16_84704828_aTIS_101db1	15;14;4;2;1;1;1;1;1;1	15;14;4;2;1;1;1;1;1;1	15;14;4;2;1;1;1;1;1;1	generic|ENST00000219473_16_84700091_aTIS_101db1|ENSG00000103194 ATG no_data NA;generic|ENST00000570191_16_84704828_aTIS_101db1|ENSG00000103194 ATG no_data NA	10	15	15	15	26.1	26.1	26.1	87133	798	798;802;166;42;35;42;62;81;84;91	0	102.87	2295900000	62052000	5255700000	80	80				219	1374;3050;4633;5403;9371;13123;15734;15878;16237;19713;21311;23482;23670;25101;26135	True;True;True;True;True;True;True;True;True;True;True;True;True;True;True	1377;3053;4636;5406;9376;13128;15739;15883;16242;19720;21318;23489;23677;25108;26142	6498;6499;14241;14242;14243;14244;14245;14246;14247;14248;21622;21623;21624;25216;25217;25218;25219;44675;44676;44677;44678;44679;44680;44681;44682;63037;63038;63039;63040;63041;63042;63043;63044;75444;76087;76088;76089;76090;77669;77670;77671;93759;93760;93761;93762;93763;101256;101257;101258;101259;111176;111177;111178;111179;112192;119107;119108;119109;119110;124150;124151;124152;124153;124154…	8749;8750;8751;8752;19734;19735;19736;19737;19738;19739;19740;19741;19742;19743;29643;34689;34690;34691;34692;34693;34694;34695;34696;34697;60868;60869;60870;60871;60872;60873;60874;60875;60876;60877;60878;60879;60880;60881;84966;84967;84968;84969;84970;84971;101380;102271;102272;102273;102274;102275;102276;102277;104375;124803;124804;124805;124806;124807;133408;133409;133410;133411;145767;145768…	8749;19740;29643;34692;60870;84966;101380;102274;104375;124804;133409;145768;147346;156670;163799
ENST00000439117_16_2048616_aTIS_001db3;ENST00000643298_16_2048616_aTIS_001db3;ENST00000643745_16_2048616_aTIS_101db1;ENST00000644135_16_2048616_aTIS_101db1;ENST00000439673_16_2048616_aTIS_101db1;ENST00000643088_16_2048616_aTIS_101db1;ENST00000644335_16_2048616_aTIS_101db1;ENST00000401874_16_2048616_aTIS_101db1;ENST00000642797_16_2048616_aTIS_101db1;ENST00000568454_16_2048270_aTIS_101db1;ENST00000…	ENST00000439117_16_2048616_aTIS_001db3;ENST00000643298_16_2048616_aTIS_001db3;ENST00000643745_16_2048616_aTIS_101db1;ENST00000644135_16_2048616_aTIS_101db1;ENST00000439673_16_2048616_aTIS_101db1;ENST00000643088_16_2048616_aTIS_101db1;ENST00000644335_16_2048616_aTIS_101db1;ENST00000401874_16_2048616_aTIS_101db1;ENST00000642797_16_2048616_aTIS_101db1;ENST00000568454_16_2048270_aTIS_101db1;ENST00000…	1;1;1;1;1;1;1;1;1;1;1;1;1;1;1;1;1;1	1;1;1;1;1;1;1;1;1;1;1;1;1;1;1;1;1;1	1;1;1;1;1;1;1;1;1;1;1;1;1;1;1;1;1;1	generic|ENST00000439117_16_2048616_aTIS_001db3|ENSG00000103197 ATG NA NA;generic|ENST00000643298_16_2048616_aTIS_001db3|ENSG00000103197 ATG NA NA;generic|ENST00000643745_16_2048616_aTIS_101db1|ENSG00000103197 ATG False 0;generic|ENST00000644135_16_2048616_	18	1	1	1	12	12	12	11799	108	108;237;384;572;1704;1738;1739;1740;1741;1751;1760;1763;1764;1769;1782;1784;1805;1807	0.00053079	37242	64823000	9260400	147110000	4	4				220	10501	TRUE	10506	49992;49993;49994;49995	68381;68382;68383;68384	68383
ENST00000219548_16_680526_aTIS_101db1;ENST00000565677_16_681209_aTIS_101db1;ENST00000564370_16_681203_5UTR_110db1;ENST00000219548_16_681311_CDS_100db1;ENST00000563505_16_680589_ntr_100db1;ENST00000564316_16_681506_CDS_100db1;ENST00000564370_16_681506_CDS_100db1;ENST00000569248_16_681203_ntr_100db1;ENST00000569248_16_681311_ntr_100db1;ENST00000566408_16_681311_CDS_100db1;ENST00000569248_16_681506_…	ENST00000219548_16_680526_aTIS_101db1;ENST00000565677_16_681209_aTIS_101db1;ENST00000564370_16_681203_5UTR_110db1;ENST00000219548_16_681311_CDS_100db1;ENST00000563505_16_680589_ntr_100db1;ENST00000564316_16_681506_CDS_100db1;ENST00000564370_16_681506_CDS_100db1;ENST00000569248_16_681203_ntr_100db1;ENST00000569248_16_681311_ntr_100db1;ENST00000566408_16_681311_CDS_100db1	8;7;7;6;6;5;5;5;4;4;3;3;3;3;2	8;7;7;6;6;5;5;5;4;4;3;3;3;3;2	8;7;7;6;6;5;5;5;4;4;3;3;3;3;2	generic|ENST00000219548_16_680526_aTIS_101db1|ENSG00000103266 ATG True 0 -1;generic|ENST00000565677_16_681209_aTIS_101db1|ENSG00000103266 ATG False 0;generic|ENST00000564370_16_681203_5UTR_110db1|ENSG00000103266 CTG NA 0 -1 [ENST00000219548_16_681203_CDS_d	15	8	8	8	27.1	27.1	27.1	34856	303	303;231;233;197;244;148;161;195;159;173;123;137;137;151;70	0	58846	688820000	32801000	1596200000	31	31				221	4600;10009;15935;18108;19047;20845;22911;25864	True;True;True;True;True;True;True;True	4603;10014;15940;18114;19054;20852;22919;25871	21477;21478;21479;21480;47634;76351;76352;76353;76354;86101;86102;86103;90702;90703;90704;90705;98964;98965;98966;98967;98968;98969;98970;98971;98972;98973;98974;98975;108648;108649;122767;122768;122769;122770	29515;29516;29517;29518;64997;102591;102592;102593;102594;114973;121099;121100;121101;121102;121103;121104;130883;130884;130885;130886;130887;130888;130889;130890;130891;130892;130893;130894;142415;161921;161922	29516;64997;102592;114973;121101;130889;142415;161921
ENST00000616501_16_29807476_CDS_100db1;ENST00000616501_16_29807464_CDS_100db1;ENST00000322945_16_29807464_CDS_100db1;ENST00000616501_16_29807458_aTIS_100db1;ENST00000219782_16_29807464_CDS_100db1;ENST00000322945_16_29807302_CDS_010db2;ENST00000545521_16_29807164_CDS_100db1;ENST00000219782_16_29807164_CDS_100db1;ENST00000545521_16_29807047_CDS_100db1;ENST00000219782_16_29807047_CDS_100db1;ENST0000…	ENST00000616501_16_29807476_CDS_100db1;ENST00000616501_16_29807464_CDS_100db1;ENST00000322945_16_29807464_CDS_100db1;ENST00000616501_16_29807458_aTIS_100db1;ENST00000219782_16_29807464_CDS_100db1;ENST00000322945_16_29807302_CDS_010db2;ENST00000545521_16_29807164_CDS_100db1;ENST00000219782_16_29807164_CDS_100db1;ENST00000545521_16_29807047_CDS_100db1;ENST00000219782_16_29807047_CDS_100db1;ENST0000…	1;1;1;1;1;1;1;1;1;1;1;1;1	1;1;1;1;1;1;1;1;1;1;1;1;1	1;1;1;1;1;1;1;1;1;1;1;1;1	generic|ENST00000616501_16_29807476_CDS_100db1|ENSG00000103495 GTG NA +1 0;generic|ENST00000616501_16_29807464_CDS_100db1|ENSG00000103495 ATG NA +1 0 -1;generic|ENST00000322945_16_29807464_CDS_100db1|ENSG00000103495 ATG NA +1 0 -1;generic|ENST00000616501_1	13	1	1	1	5.3	5.3	5.3	26063	246	246;250;251;252;267;305;351;367;390;406;454;477;493	0	71981	149910000	13628000	362210000	5	5				222	22014	TRUE	22022	104488;104489;104490;104491;104492;104493;104494	136985;136986;136987;136988;136989	136985
ENST00000287507_16_31110733_CDS_100db1;ENST00000394950_16_31110733_CDS_100db1;ENST00000219794_16_31110733_CDS_100db1;ENST00000287507_16_31109230_CDS_100db1;ENST00000287507_16_31109224_aTIS_101db1;ENST00000394950_16_31109230_CDS_100db1;ENST00000394950_16_31109224_aTIS_101db1;ENST00000394951_16_31109230_CDS_100db1;ENST00000219794_16_31109224_aTIS_101db1	ENST00000287507_16_31110733_CDS_100db1;ENST00000394950_16_31110733_CDS_100db1;ENST00000219794_16_31110733_CDS_100db1;ENST00000287507_16_31109230_CDS_100db1;ENST00000287507_16_31109224_aTIS_101db1;ENST00000394950_16_31109230_CDS_100db1;ENST00000394950_16_31109224_aTIS_101db1;ENST00000394951_16_31109230_CDS_100db1;ENST00000219794_16_31109224_aTIS_101db1	1;1;1;1;1;1;1;1;1	1;1;1;1;1;1;1;1;1	1;1;1;1;1;1;1;1;1	generic|ENST00000287507_16_31110733_CDS_100db1|ENSG00000103507 ATT NA +1 0 -1;generic|ENST00000394950_16_31110733_CDS_100db1|ENSG00000103507 ATT NA +1 0 -1;generic|ENST00000219794_16_31110733_CDS_100db1|ENSG00000103507 ATT NA +1 0 -1;generic|ENST0000028750	9	1	1	1	16	16	16	11997	106	106;136;183;333;335;363;365;410;412	0.0017812	31467	6084600	1216900	13497000	8	8				223	5814	TRUE	5817	27129;27130;27131;27132	37213;37214;37215;37216;37217;37218;37219;37220	37213
ENST00000558460_15_65029481_CDS_100db1;ENST00000558460_15_65029601_CDS_100db1;ENST00000220058_15_65029613_aTIS_111db1;ENST00000560717_15_65029481_CDS_100db1;ENST00000558614_15_65029481_ntr_100db1;ENST00000543678_15_65029613_aTIS_001db3	ENST00000558460_15_65029481_CDS_100db1;ENST00000558460_15_65029601_CDS_100db1;ENST00000220058_15_65029613_aTIS_111db1;ENST00000560717_15_65029481_CDS_100db1;ENST00000558614_15_65029481_ntr_100db1;ENST00000543678_15_65029613_aTIS_001db3	2;2;2;1;1;1	2;2;2;1;1;1	2;2;2;1;1;1	generic|ENST00000558460_15_65029481_CDS_100db1|ENSG00000103707 AAG NA -1 0;generic|ENST00000558460_15_65029601_CDS_100db1|ENSG00000103707 GTG NA 0;generic|ENST00000220058_15_65029613_aTIS_111db1|ENSG00000103707 ATG True -1 0 +1 [ENST00000558460_15_65029613	6	2	2	2	6.4	6.4	6.4	38642	345	345;385;389;95;141;144	0.00028563	48315	74439000	3383600	165830000	5	5				224	14356;26427	True;True	14361;26434	69005;69006;69007;69008;125540;125541;125542;125543	92855;92856;92857;92858;165645	92857;165645
ENST00000220166_15_78944903_CDS_010db2;ENST00000615999_15_78944981_aTIS_101db1;ENST00000220166_15_78944981_aTIS_101db1	ENST00000220166_15_78944903_CDS_010db2;ENST00000615999_15_78944981_aTIS_101db1;ENST00000220166_15_78944981_aTIS_101db1	3;3;3	3;3;3	3;3;3	generic|ENST00000220166_15_78944903_CDS_010db2|ENSG00000103811 GTG NA NA;generic|ENST00000615999_15_78944981_aTIS_101db1|ENSG00000103811 ATG no_data NA;generic|ENST00000220166_15_78944981_aTIS_101db1|ENSG00000103811 ATG no_data NA	3	3	3	3	13.9	13.9	13.9	34784	309	309;323;335	0	92753	198730000	14195000	389740000	4	4				225	17600;23918;24616	True;True;True	17604;23925;24623	83743;83744;83745;113325;113326;113327;113328;116884;116885;116886;116887	112120;148994;148995;153894	112120;148995;153894
ENST00000220325_15_41972494_aTIS_101db1;ENST00000220325_15_41972518_5UTR_010db2;ENST00000220325_15_41953870_CDS_100db1;ENST00000220325_15_41900803_CDS_100db1	ENST00000220325_15_41972494_aTIS_101db1;ENST00000220325_15_41972518_5UTR_010db2;ENST00000220325_15_41953870_CDS_100db1	14;14;11;1	12;12;9;1	8;8;6;1	generic|ENST00000220325_15_41972494_aTIS_101db1|ENSG00000103966 ATG True -1 0 +1;generic|ENST00000220325_15_41972518_5UTR_010db2|ENSG00000103966 ATC NA NA;generic|ENST00000220325_15_41953870_CDS_100db1|ENSG00000103966 GTG NA -1 0	4	14	12	8	27.4	23.8	18.3	61174	541	541;549;439;52	0	56247	695850000	23195000	1689300000	31	31				226	703;3048;5251;10287;12646;13350;14144;16107;16212;22347;25973;25974;27804;28604	True;True;True;True;False;True;True;True;True;True;True;True;False;True	706;3051;5254;10292;12651;13355;14149;16112;16217;22355;25980;25981;27812;28612	3279;3280;3281;3282;14234;14235;14236;24475;24476;24477;48965;48966;48967;48968;48969;48970;48971;48972;60443;60444;60445;60446;64124;64125;64126;68016;68017;68018;68019;77106;77107;77108;77109;77567;77568;77569;77570;106002;106003;106004;106005;123253;123254;123255;123256;123257;123258;123259;123260;132026;132027;132028;132029;135644;135645;135646;135647;135648	4612;4613;4614;19730;33700;33701;33702;33703;67052;67053;67054;67055;67056;67057;67058;67059;67060;67061;67062;67063;81643;86121;86122;86123;91416;91417;91418;91419;103585;103586;103587;103588;104237;104238;104239;104240;139020;139021;162544;162545;162546;162547;162548;162549;162550;162551;162552;162553;174527;174528;174529;174530;174531;174532;179074;179075;179076;179077	4612;19730;33700;67053;81643;86122;91419;103586;104238;139020;162546;162553;174529;179075
ENST00000220496_15_40807446_aTIS_111db1;ENST00000560065_15_40807446_aTIS_101db1;ENST00000559310_15_40807446_aTIS_101db1;ENST00000560301_15_40807419_ntr_100db1;ENST00000560645_15_40807446_aTIS_101db1;ENST00000220496_15_40779232_CDS_100db1	ENST00000220496_15_40807446_aTIS_111db1;ENST00000560065_15_40807446_aTIS_101db1;ENST00000559310_15_40807446_aTIS_101db1;ENST00000560301_15_40807419_ntr_100db1;ENST00000560645_15_40807446_aTIS_101db1;ENST00000220496_15_40779232_CDS_100db1	4;2;2;2;2;2	4;2;2;2;2;2	4;2;2;2;2;2	generic|ENST00000220496_15_40807446_aTIS_111db1|ENSG00000104129 ATG True -1 0;generic|ENST00000560065_15_40807446_aTIS_101db1|ENSG00000104129 ATG True -1 0;generic|ENST00000559310_15_40807446_aTIS_101db1|ENSG00000104129 ATG True -1 0;generic|ENST0000056030	6	4	4	4	19.7	19.7	19.7	34687	304	304;125;131;134;143;209	0	35887	147410000	9827100	341340000	20	20				227	66;1576;12895;28339	True;True;True;True	66;1579;12900;28347	293;294;295;296;297;298;7406;7407;61671;61672;61673;61674;134365;134366;134367;134368	394;395;396;397;398;399;400;401;402;403;10015;83047;83048;83049;83050;83051;177377;177378;177379;177380	398;10015;83048;177378
ENST00000220509_15_40898947_CDS_100db1;ENST00000220509_15_40894769_aTIS_101db1	ENST00000220509_15_40898947_CDS_100db1;ENST00000220509_15_40894769_aTIS_101db1	3;3	3;3	3;3	generic|ENST00000220509_15_40898947_CDS_100db1|ENSG00000104142 CTG NA 0;generic|ENST00000220509_15_40894769_aTIS_101db1|ENSG00000104142 ATG no_data NA	2	3	3	3	4.2	4.2	4.2	100.24	882	882;973	0.00027724	4.34	58479000	1271300	142180000	6	6				228	12565;14274;27531	True;True;True	12570;14279;27539	60019;60020;60021;60022;60023;68621;68622;68623;68624;130739	81234;81235;92352;92353;92354;92355;172754	81234;92354;172754
ENST00000567523_15_45587444_aTIS_001db3;ENST00000566753_15_45587444_aTIS_101db1;ENST00000568597_15_45587444_aTIS_001db3;ENST00000220531_15_45587444_aTIS_101db1;ENST00000565323_15_45587700_aTIS_101db1;ENST00000220531_15_45587411_5UTR_010db2	ENST00000567523_15_45587444_aTIS_001db3;ENST00000566753_15_45587444_aTIS_101db1;ENST00000568597_15_45587444_aTIS_001db3;ENST00000220531_15_45587444_aTIS_101db1;ENST00000565323_15_45587700_aTIS_101db1;ENST00000220531_15_45587411_5UTR_010db2	1;1;1;1;1;1	1;1;1;1;1;1	1;1;1;1;1;1	generic|ENST00000567523_15_45587444_aTIS_001db3|ENSG00000104164 ATG NA NA;generic|ENST00000566753_15_45587444_aTIS_101db1|ENSG00000104164 ATG False 0;generic|ENST00000568597_15_45587444_aTIS_001db3|ENSG00000104164 ATG NA NA;generic|ENST00000220531_15_45587	6	1	1	1	23.8	23.8	23.8	85985	80	80;85;86;172;177;183	0.00053177	37513	63144000	21048000	145280000	5	5				229	2456	TRUE	2459	11603;11604;11605;11606	15902;15903;15904;15905;15906	15902
ENST00000519980_8_140549180_CDS_100db1;ENST00000519980_8_140549273_CDS_100db1;ENST00000523609_8_140549180_3UTR_100db1;ENST00000523609_8_140549273_3UTR_100db1;ENST00000523609_8_140560386_3UTR_100db1;ENST00000519980_8_140635506_aTIS_101db1;ENST00000220592_8_140635506_aTIS_101db1;ENST00000246314_1_36004385_aTIS_101db1;ENST00000523609_8_140535527_3UTR_100db1;ENST00000220592_8_140535533_CDS_010db2	ENST00000519980_8_140549180_CDS_100db1;ENST00000519980_8_140549273_CDS_100db1;ENST00000523609_8_140549180_3UTR_100db1;ENST00000523609_8_140549273_3UTR_100db1;ENST00000523609_8_140560386_3UTR_100db1;ENST00000519980_8_140635506_aTIS_101db1;ENST00000220592_8_140635506_aTIS_101db1;ENST00000246314_1_36004385_aTIS_101db1	3;3;3;3;3;3;3;2;1;1	2;2;2;2;2;2;2;1;1;1	1;1;1;1;1;1;1;0;0;0	generic|ENST00000519980_8_140549180_CDS_100db1|ENSG00000123908 CTG NA -1 0;generic|ENST00000519980_8_140549273_CDS_100db1|ENSG00000123908 ATC NA -1 0;generic|ENST00000523609_8_140549180_3UTR_100db1|ENSG00000123908 CTG NA -1 0;generic|ENST00000523609_8_1405	10	3	2	1	13.2	10.7	5.3	35982	318	318;349;352;383;645;825;859;626;122;124	0.00030874	62917	84262000	4956600	194500000	2	2				230	4333;12976;23439	False;True;True	4336;12981;23446	20355;20356;20357;62273;62274;62275;62276;110965;110966;110967;110968	28165;83951;83952;145477;145478;145479;145480;145481;145482;145483;145484;145485;145486	28165;83952;145478
ENST00000517588_8_81714840_aTIS_101db1;ENST00000521895_8_81714840_aTIS_101db1;ENST00000517588_8_81714861_5UTR_100db1;ENST00000521895_8_81714861_5UTR_100db1;ENST00000517588_8_81715030_5UTR_100db1;ENST00000521895_8_81715030_5UTR_100db1;ENST00000521287_8_81714840_aTIS_101db1;ENST00000521287_8_81714861_5UTR_100db1;ENST00000517588_8_81715105_5UTR_100db1;ENST00000521895_8_81715105_5UTR_100db1;ENST00000…	ENST00000517588_8_81714840_aTIS_101db1;ENST00000521895_8_81714840_aTIS_101db1;ENST00000517588_8_81714861_5UTR_100db1;ENST00000521895_8_81714861_5UTR_100db1;ENST00000517588_8_81715030_5UTR_100db1;ENST00000521895_8_81715030_5UTR_100db1;ENST00000521287_8_81714840_aTIS_101db1;ENST00000521287_8_81714861_5UTR_100db1;ENST00000517588_8_81715105_5UTR_100db1;ENST00000521895_8_81715105_5UTR_100db1;ENST00000…	1;1;1;1;1;1;1;1;1;1;1;1;1;1	1;1;1;1;1;1;1;1;1;1;1;1;1;1	1;1;1;1;1;1;1;1;1;1;1;1;1;1	generic|ENST00000517588_8_81714840_aTIS_101db1|ENSG00000104231 ATG no_data NA;generic|ENST00000521895_8_81714840_aTIS_101db1|ENSG00000104231 ATG no_data NA;generic|ENST00000517588_8_81714861_5UTR_100db1|ENSG00000104231 CTG NA -1 0 +1;generic|ENST0000052189	14	1	1	1	7.5	7.5	7.5	13474	120	120;126;127;133;153;159;161;168;178;184;194;219;227;268	0.0029933	28647	153410000	19177000	336200000	7	7				231	11615	TRUE	11620	55278;55279;55280;55281	75598;75599;75600;75601;75602;75603;75604	75603
ENST00000522161_8_90006236_aTIS_101db1;ENST00000220764_8_90001493_aTIS_111db1;ENST00000517597_8_90019110_3UTR_100db1;ENST00000220764_8_90018913_CDS_100db1;ENST00000518725_8_90001493_aTIS_001db3;ENST00000519328_8_90019110_3UTR_100db1;ENST00000521603_8_90019110_3UTR_100db1;ENST00000519328_8_90018913_CDS_100db1;ENST00000521603_8_90018913_CDS_100db1	ENST00000522161_8_90006236_aTIS_101db1;ENST00000220764_8_90001493_aTIS_111db1;ENST00000517597_8_90019110_3UTR_100db1;ENST00000220764_8_90018913_CDS_100db1	5;5;3;3;2;1;1;1;1	5;5;3;3;2;1;1;1;1	5;5;3;3;2;1;1;1;1	generic|ENST00000522161_8_90006236_aTIS_101db1|ENSG00000104325 ATG no_data NA;generic|ENST00000220764_8_90001493_aTIS_111db1|ENSG00000104325 ATG True 0 -1;generic|ENST00000517597_8_90019110_3UTR_100db1|ENSG00000104325 AGG NA 0 -1;generic|ENST00000220764_8_	9	5	5	5	24.5	24.5	24.5	34994	326	326;335;217;243;95;85;104;111;130	0	67035	1740100000	87004000	3952100000	23	23				232	5158;5794;14624;25302;25312	True;True;True;True;True	5161;5797;14629;25309;25319	23898;23899;23900;23901;27045;27046;27047;27048;70230;70231;120048;120049;120050;120051;120052;120053;120094;120095;120096;120097	32707;32708;32709;32710;32711;32712;32713;32714;32715;32716;37117;94633;94634;157920;157921;157922;157923;157924;157925;157977;157978;157979;157980;157981	32710;37117;94634;157924;157977
ENST00000485595_8_132777829_aTIS_101db1;ENST00000486199_8_132777829_aTIS_001db3;ENST00000337920_8_132777829_aTIS_101db1;ENST00000395379_8_132777829_aTIS_101db1;ENST00000395376_8_132777829_aTIS_101db1;ENST00000220847_8_132777829_aTIS_101db1;ENST00000395390_8_132777829_aTIS_101db1;ENST00000622263_8_132777829_aTIS_101db1	ENST00000485595_8_132777829_aTIS_101db1;ENST00000486199_8_132777829_aTIS_001db3;ENST00000337920_8_132777829_aTIS_101db1;ENST00000395379_8_132777829_aTIS_101db1;ENST00000395376_8_132777829_aTIS_101db1;ENST00000220847_8_132777829_aTIS_101db1;ENST00000395390_8_132777829_aTIS_101db1;ENST00000622263_8_132777829_aTIS_101db1	1;1;1;1;1;1;1;1	1;1;1;1;1;1;1;1	1;1;1;1;1;1;1;1	generic|ENST00000485595_8_132777829_aTIS_101db1|ENSG00000129292 ATG no_data NA;generic|ENST00000486199_8_132777829_aTIS_001db3|ENSG00000129292 ATG NA NA;generic|ENST00000337920_8_132777829_aTIS_101db1|ENSG00000129292 ATG no_data NA;generic|ENST00000395379_	8	1	1	1	9.4	9.4	9.4	19246	160	160;264;285;311;316;991;992;1017	0.0052999	24468	49485000	4948500	117940000	1	1				233	12959	TRUE	12964	62183;62184;62185;62186	83841	83841
ENST00000220849_8_108248702_aTIS_111db1;ENST00000519030_8_108248631_5UTR_100db1;ENST00000519030_8_108240001_aTIS_101db1;ENST00000518100_8_108248702_aTIS_001db3;ENST00000522887_8_108248702_aTIS_001db3;ENST00000522445_8_108248702_aTIS_001db3;ENST00000613695_2_164573884_ntr_100db1;ENST00000521440_8_108236196_CDS_100db1;ENST00000613695_2_164573803_ntr_110db1;ENST00000613695_2_164573776_ntr_100db1;ENS…	ENST00000220849_8_108248702_aTIS_111db1;ENST00000519030_8_108248631_5UTR_100db1;ENST00000519030_8_108240001_aTIS_101db1	11;9;7;2;2;2;1;1;1;1;1	11;9;7;2;2;2;1;1;1;1;1	11;9;7;2;2;2;1;1;1;1;1	generic|ENST00000220849_8_108248702_aTIS_111db1|ENSG00000104408 ATG True -1 0 +1;generic|ENST00000519030_8_108248631_5UTR_100db1|ENSG00000104408 ATT NA -1 0 +1;generic|ENST00000519030_8_108240001_aTIS_101db1|ENSG00000104408 ATG False -1 0	11	11	11	11	30.1	30.1	30.1	52.22	445	445;383;352;45;56;75;56;62;83;92;183	0	37637	2709200000	96758000	6443500000	55	55				234	3330;8548;8904;9402;13779;14462;18315;21513;24986;26743;28654	True;True;True;True;True;True;True;True;True;True;True	3333;8553;8909;9407;13784;14467;18322;21520;24993;26750;28662	15859;15860;15861;40697;40698;40699;42443;42444;42445;42446;44794;44795;44796;44797;66217;66218;66219;69504;69505;69506;69507;87105;87106;87107;102179;102180;102181;102182;118599;118600;118601;127064;127065;127066;135865	22105;22106;56075;58060;58061;58062;58063;58064;58065;58066;58067;58068;58069;58070;58071;58072;58073;58074;58075;61041;61042;61043;61044;61045;61046;61047;61048;61049;61050;61051;61052;88936;88937;93666;93667;93668;93669;93670;93671;93672;93673;116335;116336;116337;116338;116339;134301;134302;134303;134304;134305;134306;155986;167766;179368	22105;56075;58062;61049;88936;93672;116338;134301;155986;167766;179368
ENST00000220853_8_108443659_aTIS_101db1;ENST00000220853_8_108443656_5UTR_010db2;ENST00000520294_8_108469844_ntr_100db1;ENST00000520294_8_108469835_ntr_100db1	ENST00000220853_8_108443659_aTIS_101db1;ENST00000220853_8_108443656_5UTR_010db2;ENST00000520294_8_108469844_ntr_100db1;ENST00000520294_8_108469835_ntr_100db1	3;3;2;2	3;3;2;2	3;3;2;2	generic|ENST00000220853_8_108443659_aTIS_101db1|ENSG00000104412 ATG True +1 0 -1;generic|ENST00000220853_8_108443656_5UTR_010db2|ENSG00000104412 AAG NA NA;generic|ENST00000520294_8_108469844_ntr_100db1|ENSG00000104412 ATT NA +1 0;generic|ENST00000520294_8_	4	3	3	3	13.5	13.5	13.5	34833	297	297;298;170;173	0	17.51	135900000	9706900	319740000	14	14				235	1326;10579;28188	True;True;True	1329;10584;28196	6314;6315;6316;6317;50311;133681;133682;133683;133684	8524;8525;8526;8527;8528;8529;8530;8531;8532;8533;68790;176557;176558;176559	8530;68790;176559
ENST00000220913_8_140511500_aTIS_101db1;ENST00000220913_8_140511395_5UTR_110db1;ENST00000519533_8_140511500_aTIS_101db1;ENST00000519533_8_140511395_5UTR_100db1;ENST00000220913_8_140511584_CDS_100db1	ENST00000220913_8_140511500_aTIS_101db1;ENST00000220913_8_140511395_5UTR_110db1;ENST00000519533_8_140511500_aTIS_101db1;ENST00000519533_8_140511395_5UTR_100db1;ENST00000220913_8_140511584_CDS_100db1	2;2;1;1;1	2;2;1;1;1	2;2;1;1;1	generic|ENST00000220913_8_140511500_aTIS_101db1|ENSG00000104472 ATG True +1 0 -1;generic|ENST00000220913_8_140511395_5UTR_110db1|ENSG00000104472 ACG NA 0;generic|ENST00000519533_8_140511500_aTIS_101db1|ENSG00000104472 ATG True +1 0 -1;generic|ENST000005195	5	2	2	2	26.7	26.7	26.7	14.71	131	131;166;56;91;103	0.00028043	4548	156310000	26051000	350130000	5	5				236	13357;14937	True;True	13362;14942	64155;64156;64157;64158;71693;71694;71695;71696	86150;86151;96490;96491;96492	86150;96490
ENST00000521922_8_102412234_aTIS_101db1;ENST00000220959_8_102412234_aTIS_101db1;ENST00000520539_8_102412234_aTIS_101db1;ENST00000518205_8_102272688_aTIS_101db1;ENST00000520539_8_102281335_CDS_010db2	ENST00000521922_8_102412234_aTIS_101db1;ENST00000220959_8_102412234_aTIS_101db1;ENST00000520539_8_102412234_aTIS_101db1	9;9;9;2;2	9;9;9;2;2	9;9;9;2;2	generic|ENST00000521922_8_102412234_aTIS_101db1|ENSG00000104517 ATG False 0;generic|ENST00000220959_8_102412234_aTIS_101db1|ENSG00000104517 ATG False 0;generic|ENST00000520539_8_102412234_aTIS_101db1|ENSG00000104517 ATG False 0	5	9	9	9	5.3	5.3	5.3	308.57	2792	2792;2798;2799;527;839	0	30822	195360000	1502800	390530000	28	28				237	6524;11316;13611;18329;19271;25760;27110;28404;28708	True;True;True;True;True;True;True;True;True	6527;11321;13616;18336;19278;25767;27118;28412;28716	30695;30696;30697;53789;53790;53791;53792;65370;87161;87162;87163;87164;91716;122145;122146;122147;122148;128769;128770;128771;128772;128773;128774;134664;134665;134666;134667;136138;136139;136140	42531;42532;73471;73472;73473;87720;116427;116428;116429;116430;122349;161087;161088;170258;170259;170260;170261;170262;170263;170264;170265;177844;177845;177846;177847;179849;179850;179851	42532;73471;87720;116429;122349;161088;170264;177846;179851
ENST00000377579_8_143606604_aTIS_101db1;ENST00000433751_8_143609548_aTIS_101db1;ENST00000495276_8_143609548_aTIS_101db1;ENST00000220966_8_143609584_aTIS_101db1	ENST00000377579_8_143606604_aTIS_101db1;ENST00000433751_8_143609548_aTIS_101db1;ENST00000495276_8_143609548_aTIS_101db1;ENST00000220966_8_143609584_aTIS_101db1	2;2;2;2	2;2;2;2	2;2;2;2	generic|ENST00000377579_8_143606604_aTIS_101db1|ENSG00000104524 ATG no_data NA;generic|ENST00000433751_8_143609548_aTIS_101db1|ENSG00000104524 ATG False 0;generic|ENST00000495276_8_143609548_aTIS_101db1|ENSG00000104524 ATG False 0;generic|ENST00000220966_8	4	2	2	2	19	19	19	14341	137	137;254;274;286	0	15988	263920000	37703000	603860000	4	4				238	264;17949	True;True	266;17954	1173;1174;1175;1176;85394;85395;85396;85397;85398;85399;85400;85401;85402;85403;85404	1716;114153;114154;114155;114156	1716;114154
ENST00000221114_8_30179425_CDS_110db1;ENST00000221114_8_30164118_CDS_100db1;ENST00000221114_8_30156384_aTIS_101db1	ENST00000221114_8_30179425_CDS_110db1;ENST00000221114_8_30164118_CDS_100db1;ENST00000221114_8_30156384_aTIS_101db1	3;3;3	3;3;3	3;3;3	generic|ENST00000221114_8_30179425_CDS_110db1|ENSG00000104671 ATG NA 0 -1;generic|ENST00000221114_8_30164118_CDS_100db1|ENSG00000104671 ATT NA 0;generic|ENST00000221114_8_30156384_aTIS_101db1|ENSG00000104671 ATG True +1 0 -1	3	3	3	3	31.1	31.1	31.1	10052	90	90;180;190	0	86054	913340000	228340000	2121000000	15	15				239	10554;10555;27189	True;True;True	10559;10560;27197	50220;50221;50222;50223;50224;50225;50226;50227;50228;50229;50230;50231;50232;50233;50234;129118;129119	68667;68668;68669;68670;68671;68672;68673;68674;68675;68676;68677;68678;68679;170648;170649;170650	68667;68674;170650
ENST00000546342_8_30727835_aTIS_101db1;ENST00000221130_8_30727757_CDS_010db2;ENST00000221130_8_30727835_aTIS_101db1;ENST00000537535_8_30727835_aTIS_101db1;ENST00000541648_8_30727835_aTIS_101db1;ENST00000643653_8_30696439_3UTR_100db1;ENST00000643653_8_30681945_3UTR_100db1;ENST00000221130_8_30680930_CDS_100db1;ENST00000546342_8_30679606_CDS_100db1	ENST00000546342_8_30727835_aTIS_101db1;ENST00000221130_8_30727757_CDS_010db2;ENST00000221130_8_30727835_aTIS_101db1;ENST00000537535_8_30727835_aTIS_101db1;ENST00000541648_8_30727835_aTIS_101db1;ENST00000643653_8_30696439_3UTR_100db1	13;13;13;11;11;8;3;2;1	13;13;13;11;11;8;3;2;1	13;13;13;11;11;8;3;2;1	generic|ENST00000546342_8_30727835_aTIS_101db1|ENSG00000104687 ATG True -1 0;generic|ENST00000221130_8_30727757_CDS_010db2|ENSG00000104687 CTG NA NA;generic|ENST00000221130_8_30727835_aTIS_101db1|ENSG00000104687 ATG True -1 0;generic|ENST00000537535_8_3072	9	13	13	13	38.3	38.3	38.3	53027	493	493;496;522;440;469;277;99;58;28	0	101.02	3562000000	161910000	8253500000	90	90				240	348;1478;1479;6923;6924;13996;14450;14481;15905;22184;24445;25231;27573	True;True;True;True;True;True;True;True;True;True;True;True;True	351;1481;1482;6927;6928;14001;14455;14486;15910;22192;24452;25238;27581	1633;1634;1635;1636;6960;6961;6962;6963;6964;6965;6966;32554;32555;32556;32557;32558;32559;32560;32561;32562;32563;32564;32565;32566;32567;67393;67394;67395;67396;69445;69446;69447;69612;69613;69614;69615;76206;76207;76208;76209;105269;105270;105271;105272;105273;116110;116111;119699;119700;119701;119702;119703;119704;119705;119706;130943;130944;130945;130946	2525;2526;2527;2528;2529;2530;2531;2532;9444;9445;9446;9447;9448;9449;9450;9451;9452;9453;9454;9455;9456;9457;9458;9459;9460;9461;9462;9463;45155;45156;45157;45158;45159;45160;45161;45162;45163;45164;45165;45166;45167;45168;45169;45170;45171;45172;45173;45174;45175;45176;45177;90643;90644;90645;90646;90647;90648;90649;90650;90651;93609;93610;93611;93612;93613;93614;93615;93802;93803;93804;102397;…	2527;9446;9463;45158;45175;90645;93610;93802;102398;138115;152833;157523;173071
ENST00000613472_8_23192008_CDS_100db1;ENST00000221132_8_23200529_CDS_100db1;ENST00000613472_8_23225061_aTIS_101db1;ENST00000221132_8_23212137_CDS_010db2;ENST00000221132_8_23225061_aTIS_101db1	ENST00000613472_8_23192008_CDS_100db1;ENST00000221132_8_23200529_CDS_100db1;ENST00000613472_8_23225061_aTIS_101db1;ENST00000221132_8_23212137_CDS_010db2;ENST00000221132_8_23225061_aTIS_101db1	1;1;1;1;1	1;1;1;1;1	1;1;1;1;1	generic|ENST00000613472_8_23192008_CDS_100db1|ENSG00000104689 ATG NA -1 0;generic|ENST00000221132_8_23200529_CDS_100db1|ENSG00000104689 ATT NA 0;generic|ENST00000613472_8_23225061_aTIS_101db1|ENSG00000104689 ATG True 0;generic|ENST00000221132_8_23212137_CD	5	1	1	1	12.5	12.5	12.5	11.79	104	104;210;310;341;468	0	15102	52956000	8826000	102810000	4	4				241	18332	TRUE	18339	87175;87176;87177;87178;87179	116449;116450;116451;116452;116453	116449
ENST00000221138_8_30812331_CDS_100db1;ENST00000481195_5_134225861_aTIS_101db1;ENST00000221138_8_30812421_aTIS_101db1;ENST00000481195_5_134225921_5UTR_010db2;ENST00000221138_8_30812547_5UTR_010db2;ENST00000520334_8_30794281_aTIS_101db1;ENST00000518532_8_30791228_ntr_100db1;ENST00000472253_5_134199171_ntr_100db1;ENST00000518564_8_30812331_CDS_100db1;ENST00000523804_8_30794024_ntr_100db1;ENST0000051…	ENST00000221138_8_30812331_CDS_100db1;ENST00000481195_5_134225861_aTIS_101db1;ENST00000221138_8_30812421_aTIS_101db1;ENST00000481195_5_134225921_5UTR_010db2;ENST00000221138_8_30812547_5UTR_010db2;ENST00000520334_8_30794281_aTIS_101db1	8;8;8;8;8;4;2;2;1;1;1;1;1;1;1;1;1;1	8;8;8;8;8;4;2;2;1;1;1;1;1;1;1;1;1;1	8;8;8;8;8;4;2;2;1;1;1;1;1;1;1;1;1;1	generic|ENST00000221138_8_30812331_CDS_100db1|ENSG00000104695 CTG NA -1 0;generic|ENST00000481195_5_134225861_aTIS_101db1|ENSG00000113575 ATG True -1 0 +1;generic|ENST00000221138_8_30812421_aTIS_101db1|ENSG00000104695 ATG False -1 0 +1;generic|ENST00000481	18	8	8	8	36.9	36.9	36.9	31957	279	279;309;309;329;351;124;34;52;17;43;47;91;211;212;223;225;307;343	0	74.57	482100000	34436000	1255600000	27	27				242	903;1142;6404;6918;19379;20005;20712;28858	True;True;True;True;True;True;True;True	906;1145;6407;6922;19386;20012;20719;28866	4260;4261;5452;5453;5454;30139;30140;30141;30142;32535;32536;32537;92253;92254;92255;95121;95122;95123;95124;98345;98346;136910;136911;136912;136913;136914;136915	5957;7484;7485;7486;41662;41663;41664;41665;45132;45133;45134;122980;122981;122982;122983;122984;126385;126386;130292;180987;180988;180989;180990;180991;180992;180993;180994	5957;7485;41662;45132;122984;126385;130292;180988
ENST00000221233_19_41397328_aTIS_101db1;ENST00000221233_19_41392897_CDS_010db2;ENST00000596905_19_41397328_aTIS_101db1;ENST00000596905_19_41389866_CDS_100db1	ENST00000221233_19_41397328_aTIS_101db1;ENST00000221233_19_41392897_CDS_010db2;ENST00000596905_19_41397328_aTIS_101db1;ENST00000596905_19_41389866_CDS_100db1	5;4;4;3	5;4;4;3	5;4;4;3	generic|ENST00000221233_19_41397328_aTIS_101db1|ENSG00000077348 ATG True -1 0 +1;generic|ENST00000221233_19_41392897_CDS_010db2|ENSG00000077348 GTG NA NA;generic|ENST00000596905_19_41397328_aTIS_101db1|ENSG00000077348 ATG True -1 0 +1;generic|ENST000005969	4	5	5	5	28.9	28.9	28.9	25249	235	235;158;197;94	0	19057	359800000	29984000	850800000	25	25				243	2337;2555;7551;12624;19213	True;True;True;True;True	2340;2558;7556;12629;19220	11034;11035;11036;11037;11038;11039;11040;11041;11042;11043;12049;12050;12051;12052;35770;35771;35772;60322;60323;60324;60325;91464;91465	15145;15146;15147;15148;15149;15150;15151;15152;15153;15154;16583;16584;16585;16586;16587;16588;16589;49651;49652;49653;81542;81543;81544;122081;122082	15151;16586;49652;81544;122081
ENST00000600737_19_7535945_CDS_100db1;ENST00000221249_19_7535945_CDS_100db1;ENST00000450331_19_7535551_aTIS_101db1;ENST00000600737_19_7535789_aTIS_101db1;ENST00000414982_19_7535551_aTIS_101db1;ENST00000545201_19_7535945_CDS_100db1;ENST00000545201_19_7535551_aTIS_101db1;ENST00000600737_19_7558879_CDS_010db2	ENST00000600737_19_7535945_CDS_100db1;ENST00000221249_19_7535945_CDS_100db1;ENST00000450331_19_7535551_aTIS_101db1;ENST00000600737_19_7535789_aTIS_101db1;ENST00000414982_19_7535551_aTIS_101db1;ENST00000545201_19_7535945_CDS_100db1;ENST00000545201_19_7535551_aTIS_101db1	8;8;8;8;8;7;7;1	8;8;8;8;8;7;7;1	8;8;8;8;8;7;7;1	generic|ENST00000600737_19_7535945_CDS_100db1|ENSG00000032444 ATG NA 0;generic|ENST00000221249_19_7535945_CDS_100db1|ENSG00000032444 ATG NA 0;generic|ENST00000450331_19_7535551_aTIS_101db1|ENSG00000032444 ATG no_data NA [ENST00000221249_19_7535551_aTIS_db3	8	8	8	8	8.7	8.7	8.7	144.82	1313	1313;1314;1327;1365;1375;1287;1300;223	0	32136	519680000	7874000	1234900000	28	28				244	2031;4845;14266;14267;16294;20513;26529;26705	True;True;True;True;True;True;True;True	2034;4848;14271;14272;16299;20520;26536;26712	9593;9594;9595;9596;9597;9598;22523;22524;22525;68594;68595;68596;68597;68598;68599;77920;97363;97364;97365;97366;126024;126025;126026;126027;126885;126886;126887;126888	13100;13101;13102;13103;13104;13105;13106;30717;92330;92331;92332;104679;129056;129057;129058;129059;129060;129061;129062;129063;129064;166301;166302;166303;166304;167565;167566;167567	13104;30717;92331;92332;104679;129056;166303;167567
ENST00000595564_19_39390864_aTIS_101db1;ENST00000221265_19_39390261_CDS_010db2;ENST00000221265_19_39390864_aTIS_101db1;ENST00000416728_19_39390827_aTIS_001db3;ENST00000597365_19_39390154_ntr_100db1;ENST00000595797_19_39390154_ntr_100db1;ENST00000595564_19_39388784_CDS_100db1	ENST00000595564_19_39390864_aTIS_101db1;ENST00000221265_19_39390261_CDS_010db2;ENST00000221265_19_39390864_aTIS_101db1;ENST00000416728_19_39390827_aTIS_001db3	5;5;5;3;1;1;1	5;5;5;3;1;1;1	5;5;5;3;1;1;1	generic|ENST00000595564_19_39390864_aTIS_101db1|ENSG00000006712 ATG no_data NA;generic|ENST00000221265_19_39390261_CDS_010db2|ENSG00000006712 AGG NA NA;generic|ENST00000221265_19_39390864_aTIS_101db1|ENSG00000006712 ATG no_data NA;generic|ENST00000416728_1	7	5	5	5	14.6	14.6	14.6	55472	485	485;506;531;288;29;79;256	0	14539	308530000	11019000	750950000	16	16				245	5427;8298;9592;22342;27475	True;True;True;True;True	5430;8303;9597;22350;27483	25319;25320;25321;25322;39419;39420;39421;39422;45709;45710;45711;45712;105978;105979;105980;105981;105982;105983;105984;105985;130478;130479;130480;130481	34825;34826;34827;34828;34829;34830;34831;54463;54464;54465;54466;62264;62265;138988;138989;138990;138991;138992;172372	34827;54464;62265;138992;172372
ENST00000221283_19_7637150_aTIS_101db1;ENST00000221283_19_7638728_CDS_010db2;ENST00000414284_19_7637150_aTIS_101db1;ENST00000441779_19_7637150_aTIS_101db1;ENST00000597068_19_7637150_aTIS_101db1;ENST00000414284_19_7640959_CDS_100db1;ENST00000597068_19_7640959_CDS_100db1;ENST00000599737_19_7642475_3UTR_100db1;ENST00000599737_19_7642785_3UTR_100db1;ENST00000221283_19_7642785_CDS_100db1;ENST000006007…	ENST00000221283_19_7637150_aTIS_101db1;ENST00000221283_19_7638728_CDS_010db2;ENST00000414284_19_7637150_aTIS_101db1;ENST00000441779_19_7637150_aTIS_101db1;ENST00000597068_19_7637150_aTIS_101db1;ENST00000414284_19_7640959_CDS_100db1	13;12;12;12;11;8;6;5;4;4;3;2;2;2;1;1;1;1	13;12;12;12;11;8;6;5;4;4;3;2;2;2;1;1;1;1	13;12;12;12;11;8;6;5;4;4;3;2;2;2;1;1;1;1	generic|ENST00000221283_19_7637150_aTIS_101db1|ENSG00000076944 ATG False -1;generic|ENST00000221283_19_7638728_CDS_010db2|ENSG00000076944 ATT NA NA;generic|ENST00000414284_19_7637150_aTIS_101db1|ENSG00000076944 ATG False -1;generic|ENST00000441779_19_76371	18	13	13	13	25.6	25.6	25.6	66452	593	593;580;590;604;408;465;280;281;254;286;218;101;151;168;104;121;128;145	0	68186	2458100000	74489000	5543600000	45	45				246	2292;3274;4528;7665;10606;12133;13403;14921;14977;18136;23429;24803;26496	True;True;True;True;True;True;True;True;True;True;True;True;True	2295;3277;4531;7670;10611;12138;13408;14926;14982;18142;23436;24810;26503	10791;10792;10793;10794;15248;15249;15250;15251;21159;21160;21161;21162;36359;36360;36361;36362;36363;36364;50437;50438;50439;50440;50441;57699;57700;57701;57702;57703;57704;57705;64383;64384;64385;64386;71621;71622;71623;71624;71625;71626;71627;71628;71909;71910;71911;71912;86249;86250;110929;110930;110931;110932;117726;117727;117728;125870;125871;125872;125873;125874;125875;125876;125877;125878…	14807;14808;14809;14810;20969;29131;29132;29133;29134;29135;50456;50457;50458;50459;50460;68961;68962;68963;68964;68965;68966;78430;78431;78432;78433;78434;78435;86441;86442;86443;96437;96438;96439;96440;96441;96442;96880;115152;145446;145447;145448;154899;166098;166099;166100;166101;166102	14807;20969;29133;50459;68962;78430;86443;96442;96880;115152;145447;154899;166102
ENST00000221363_19_12666701_aTIS_101db1;ENST00000456935_19_12666701_aTIS_101db1	ENST00000221363_19_12666701_aTIS_101db1;ENST00000456935_19_12666701_aTIS_101db1	1;1	1;1	1;1	generic|ENST00000221363_19_12666701_aTIS_101db1|ENSG00000104774 ATG no_data NA;generic|ENST00000456935_19_12666701_aTIS_101db1|ENSG00000104774 ATG no_data NA	2	1	1	1	1.5	1.5	1.5	113.61	1010	1010;1011	0	17811	25348000	506970	57622000	1	1				247	4430	TRUE	4433	20776;20777;20778;20779	28697;28698	28697
ENST00000221418_19_38831730_CDS_010db2;ENST00000221418_19_38831772_aTIS_101db1;ENST00000598707_19_38831141_ntr_100db1;ENST00000598707_19_38831111_ntr_100db1;ENST00000598707_19_38816520_ntr_100db1;ENST00000596118_19_38831141_ntr_100db1	ENST00000221418_19_38831730_CDS_010db2;ENST00000221418_19_38831772_aTIS_101db1	7;7;3;2;1;1	7;7;3;2;1;1	7;7;3;2;1;1	generic|ENST00000221418_19_38831730_CDS_010db2|ENSG00000104823 CTG NA NA;generic|ENST00000221418_19_38831772_aTIS_101db1|ENSG00000104823 ATG True 0 +1	6	7	7	7	25.2	25.2	25.2	34323	314	314;328;149;139;47;49	0	108.92	1739500000	102320000	4478600000	41	41				248	2642;9251;9252;22952;25751;26084;28797	True;True;True;True;True;True;True	2645;9256;9257;22960;25758;26091;28805	12454;44077;44078;44079;44080;44081;44082;44083;44084;44085;44086;44087;44088;44089;44090;108821;108822;122114;122115;122116;123814;123815;123816;123817;123818;123819;123820;136557;136558;136559	17098;60027;60028;60029;60030;60031;60032;60033;60034;60035;60036;60037;60038;60039;60040;60041;142634;161037;161038;161039;161040;161041;161042;161043;163205;163206;163207;163208;163209;163210;163211;163212;163213;163214;163215;163216;163217;163218;163219;163220;180477	17098;60031;60037;142634;161040;163208;180477
ENST00000221419_19_38849873_CDS_100db1;ENST00000221419_19_38849921_CDS_010db2;ENST00000221419_19_38849966_aTIS_101db1;ENST00000221419_19_38845897_CDS_100db1;ENST00000221419_19_38846053_CDS_100db1;ENST00000600873_19_38846077_aTIS_101db1;ENST00000600873_19_38847377_5UTR_100db1;ENST00000595804_19_38837456_ntr_100db1;ENST00000601664_19_38840164_ntr_100db1;ENST00000601664_19_38840176_ntr_100db1;ENST00…	ENST00000221419_19_38849873_CDS_100db1;ENST00000221419_19_38849921_CDS_010db2;ENST00000221419_19_38849966_aTIS_101db1;ENST00000221419_19_38845897_CDS_100db1;ENST00000221419_19_38846053_CDS_100db1;ENST00000600873_19_38846077_aTIS_101db1;ENST00000600873_19_38847377_5UTR_100db1	20;20;20;16;16;16;16;3;3;3;2;2;2;1	20;20;20;16;16;16;16;3;3;3;2;2;2;1	19;19;19;15;15;15;15;3;3;3;2;1;2;1	generic|ENST00000221419_19_38849873_CDS_100db1|ENSG00000104824 ATG NA -1 0 +1;generic|ENST00000221419_19_38849921_CDS_010db2|ENSG00000104824 CTG NA NA;generic|ENST00000221419_19_38849966_aTIS_101db1|ENSG00000104824 ATG False 0 +1;generic|ENST00000221419_19	14	20	20	19	58.1	58.1	56.8	60233	558	558;574;589;396;448;456;481;43;64;68;23;130;179;35	0	257.85	6852600000	360670000	14636000000	214	214				249	1090;2186;6068;7386;9693;10972;13864;15173;16043;17776;19051;20253;21164;21806;22433;23166;23716;24609;25750;28397	True;True;True;True;True;True;True;True;True;True;True;True;True;True;True;True;True;True;True;True	1093;2189;6071;7390;9698;10977;13869;15178;16048;17780;19058;20260;21171;21813;22441;23173;23723;24616;25757;28405	5195;5196;5197;5198;5199;5200;5201;5202;5203;5204;5205;5206;5207;10305;10306;10307;28574;28575;28576;28577;35009;35010;35011;35012;35013;35014;35015;35016;35017;35018;35019;35020;35021;35022;35023;35024;35025;35026;35027;46187;46188;46189;46190;52184;52185;52186;52187;52188;52189;52190;52191;52192;52193;52194;52195;66617;66618;66619;66620;72985;72986;72987;76842;76843;76844;76845;84498;84499;8450…	7175;7176;7177;7178;7179;7180;7181;7182;7183;7184;7185;7186;7187;7188;7189;7190;7191;14217;14218;14219;39468;39469;48539;48540;48541;48542;48543;48544;48545;48546;48547;48548;48549;48550;48551;48552;48553;48554;48555;48556;48557;48558;48559;48560;48561;48562;48563;48564;48565;48566;48567;48568;48569;48570;48571;48572;48573;48574;48575;48576;48577;48578;48579;48580;48581;48582;48583;48584;48585;48…	7180;14219;39468;48582;62904;71409;89574;98107;103244;113072;121114;127864;132598;135981;139565;143902;147622;153858;161027;177788
ENST00000587112_19_45040270_aTIS_101db1;ENST00000391952_19_45040213_aTIS_001db3;ENST00000544944_19_45040213_aTIS_101db1;ENST00000221455_19_45040213_aTIS_101db1	ENST00000587112_19_45040270_aTIS_101db1;ENST00000391952_19_45040213_aTIS_001db3;ENST00000544944_19_45040213_aTIS_101db1;ENST00000221455_19_45040213_aTIS_101db1	1;1;1;1	1;1;1;1	1;1;1;1	generic|ENST00000587112_19_45040270_aTIS_101db1|ENSG00000104859 AAG no_data NA;generic|ENST00000391952_19_45040213_aTIS_001db3|ENSG00000104859 ATG NA NA;generic|ENST00000544944_19_45040213_aTIS_101db1|ENSG00000104859 ATG False -1;generic|ENST00000221455_19	4	1	1	1	7.4	7.4	7.4	21932	188	188;594;655;674	0.0012863	32851	137570000	22928000	336910000	7	7				250	10286	TRUE	10291	48961;48962;48963;48964	67045;67046;67047;67048;67049;67050;67051	67046
ENST00000221494_19_2243419_aTIS_101db1;ENST00000587637_19_2245516_ntr_100db1	ENST00000221494_19_2243419_aTIS_101db1	6;1	6;1	6;1	generic|ENST00000221494_19_2243419_aTIS_101db1|ENSG00000104897 ATG True 0 -1	2	6	6	6	16.8	16.8	16.8	49255	464	464;57	0	27584	1258900000	89919000	2980400000	41	41				251	9922;17646;17680;19846;20045;28051	True;True;True;True;True;True	9927;17650;17684;19853;20052;28059	47237;47238;47239;47240;83921;83922;83923;83924;83925;83926;83927;83928;84059;84060;84061;84062;84063;84064;84065;84066;94343;94344;94345;94346;95295;95296;95297;95298;133075;133076;133077;133078;133079;133080;133081;133082	64404;112344;112345;112346;112347;112348;112349;112350;112351;112509;112510;112511;112512;112513;112514;112515;112516;112517;112518;112519;112520;112521;112522;125497;125498;125499;125500;125501;125502;126614;126615;126616;126617;126618;175820;175821;175822;175823;175824;175825;175826	64404;112348;112513;125502;126617;175823
ENST00000593157_19_13116291_ntr_100db1;ENST00000593157_19_13116687_ntr_100db1;ENST00000221504_19_13116291_CDS_100db1;ENST00000592062_19_13116291_CDS_110db1;ENST00000221504_19_13116399_aTIS_101db1;ENST00000437766_19_13116399_aTIS_101db1;ENST00000357720_19_13116668_5UTR_100db1;ENST00000357720_19_13116680_5UTR_100db1;ENST00000593157_19_13115694_ntr_100db1;ENST00000593157_19_13115730_ntr_100db1;ENST0…	ENST00000593157_19_13116291_ntr_100db1;ENST00000593157_19_13116687_ntr_100db1;ENST00000221504_19_13116291_CDS_100db1;ENST00000592062_19_13116291_CDS_110db1;ENST00000221504_19_13116399_aTIS_101db1;ENST00000437766_19_13116399_aTIS_101db1;ENST00000357720_19_13116668_5UTR_100db1;ENST00000357720_19_13116680_5UTR_100db1;ENST00000593157_19_13115694_ntr_100db1;ENST00000593157_19_13115730_ntr_100db1;ENST0…	6;6;6;6;6;6;6;6;5;5;5;3;2;2;2;1;1;1;1;1;1	6;6;6;6;6;6;6;6;5;5;5;3;2;2;2;1;1;1;1;1;1	6;6;6;6;6;6;6;6;5;5;5;3;2;2;2;1;1;1;1;1;1	generic|ENST00000593157_19_13116291_ntr_100db1|ENSG00000104907 ATG NA 0;generic|ENST00000593157_19_13116687_ntr_100db1|ENSG00000104907 TTG NA -1 0;generic|ENST00000221504_19_13116291_CDS_100db1|ENSG00000104907 ATG NA 0;generic|ENST00000592062_19_13116291_C	21	6	6	6	21.4	21.4	21.4	58.38	532	532;560;594;623;630;659;675;679;440;452;481;337;124;136;165;49;77;85;101;105;105	0	22111	183150000	6315500	425890000	19	19				252	4936;5862;8180;9387;23569;26388	True;True;True;True;True;True	4939;5865;8185;9392;23576;26395	22930;22931;22932;22933;27360;38751;38752;44733;44734;44735;111546;111547;111548;111549;125380;125381;125382;125383	31290;31291;31292;31293;31294;31295;31296;31297;31298;31299;37628;53511;60948;60949;60950;146298;146299;146300;165417	31295;37628;53511;60950;146298;165417
ENST00000221566_19_2769068_aTIS_101db1;ENST00000221566_19_2783248_5UTR_100db1;ENST00000221566_19_2767672_CDS_010db2	ENST00000221566_19_2769068_aTIS_101db1;ENST00000221566_19_2783248_5UTR_100db1;ENST00000221566_19_2767672_CDS_010db2	8;8;7	8;8;7	8;8;7	generic|ENST00000221566_19_2769068_aTIS_101db1|ENSG00000104969 ATG True -1 0 +1;generic|ENST00000221566_19_2783248_5UTR_100db1|ENSG00000104969 ATC NA -1 0 +1;generic|ENST00000221566_19_2767672_CDS_010db2|ENSG00000104969 CTG NA NA	3	8	8	8	27.2	27.2	27.2	34063	313	313;326;275	0	55639	856620000	71385000	1889000000	41	41				253	943;960;9222;9223;13848;14551;17757;25620	True;True;True;True;True;True;True;True	946;963;9227;9228;13853;14556;17761;25627	4467;4468;4469;4470;4555;4556;4557;4558;43915;43916;43917;43918;43919;66552;66553;66554;66555;69930;69931;69932;69933;84409;84410;84411;84412;121469;121470;121471;121472;121473;121474	6219;6220;6310;6311;6312;6313;6314;6315;6316;6317;6318;6319;6320;6321;6322;6323;6324;59811;59812;59813;59814;59815;89476;94218;94219;94220;94221;112956;112957;112958;112959;112960;112961;112962;112963;112964;159865;159866;159867;159868;159869	6220;6321;59812;59813;89476;94220;112959;159867
ENST00000221801_19_39846300_aTIS_101db1;ENST00000221801_19_39840435_CDS_010db2;ENST00000221801_19_39840319_CDS_100db1;ENST00000595545_19_39840441_aTIS_101db1;ENST00000595545_19_39840319_CDS_100db1;ENST00000594443_19_39839190_3UTR_100db1;ENST00000221801_19_39836657_CDS_100db1;ENST00000594443_19_39837714_3UTR_100db1;ENST00000595545_19_39836657_CDS_100db1;ENST00000595545_19_39837714_CDS_100db1;ENST0…	ENST00000221801_19_39846300_aTIS_101db1;ENST00000221801_19_39840435_CDS_010db2;ENST00000221801_19_39840319_CDS_100db1;ENST00000595545_19_39840441_aTIS_101db1;ENST00000595545_19_39840319_CDS_100db1;ENST00000594443_19_39839190_3UTR_100db1	13;12;11;11;10;8;3;3;2;2;1	13;12;11;11;10;8;3;3;2;2;1	13;12;11;11;10;8;3;3;2;2;1	generic|ENST00000221801_19_39846300_aTIS_101db1|ENSG00000105202 ATG False 0;generic|ENST00000221801_19_39840435_CDS_010db2|ENSG00000105202 GTG NA NA;generic|ENST00000221801_19_39840319_CDS_100db1|ENSG00000105202 ATT NA -1 0 +1;generic|ENST00000595545_19_39	11	13	13	13	49.2	49.2	49.2	33784	321	321;234;224;229;217;190;90;95;83;88;61	0	126.88	10413000000	548040000	23669000000	159	159				254	2972;3209;7200;8447;11415;13505;18509;18925;19339;22417;24561;26766;27301	True;True;True;True;True;True;True;True;True;True;True;True;True	2975;3212;7204;8452;11420;13510;18516;18932;19346;22425;24568;26773;27309	13881;13882;13883;13884;13885;13886;13887;13888;13889;13890;13891;13892;14949;14950;14951;14952;34118;34119;34120;34121;40102;40103;40104;40105;54213;54214;54215;54216;54217;54218;54219;54220;64916;64917;64918;64919;64920;64921;64922;64923;64924;64925;64926;64927;88000;88001;88002;88003;89999;90000;90001;90002;90003;90004;90005;90006;92062;92063;92064;92065;92066;92067;92068;92069;92070;106367;10…	19284;19285;19286;19287;19288;19289;19290;19291;19292;19293;19294;19295;19296;19297;19298;19299;19300;19301;19302;19303;19304;19305;19306;19307;19308;19309;19310;19311;19312;19313;19314;19315;19316;19317;19318;19319;19320;19321;19322;19323;19324;20584;20585;47338;47339;47340;47341;47342;47343;55345;55346;55347;55348;74057;74058;74059;74060;74061;74062;74063;74064;74065;74066;74067;74068;74069;740…	19312;20584;47340;55346;74060;87125;117556;120016;122754;139489;153593;167899;171207
ENST00000589308_19_36116122_ntr_100db1;ENST00000589308_19_36116092_ntr_100db1;ENST00000589308_19_36116053_ntr_100db1;ENST00000589308_19_36116047_ntr_100db1;ENST00000589996_19_36115561_aTIS_101db1;ENST00000585746_19_36116080_aTIS_101db1;ENST00000585746_19_36116053_5UTR_100db1;ENST00000585746_19_36116047_5UTR_100db1;ENST00000221855_19_36115561_aTIS_101db1;ENST00000221855_19_36115534_5UTR_010db2	ENST00000589308_19_36116122_ntr_100db1;ENST00000589308_19_36116092_ntr_100db1;ENST00000589308_19_36116053_ntr_100db1;ENST00000589308_19_36116047_ntr_100db1;ENST00000589996_19_36115561_aTIS_101db1;ENST00000585746_19_36116080_aTIS_101db1;ENST00000585746_19_36116053_5UTR_100db1;ENST00000585746_19_36116047_5UTR_100db1;ENST00000221855_19_36115561_aTIS_101db1;ENST00000221855_19_36115534_5UTR_010db2	1;1;1;1;1;1;1;1;1;1	1;1;1;1;1;1;1;1;1;1	1;1;1;1;1;1;1;1;1;1	generic|ENST00000589308_19_36116122_ntr_100db1|ENSG00000105254 AAG NA +1 0;generic|ENST00000589308_19_36116092_ntr_100db1|ENSG00000105254 CTG NA 0;generic|ENST00000589308_19_36116053_ntr_100db1|ENSG00000105254 TTG NA 0 -1;generic|ENST00000589308_19_3611604	10	1	1	1	6.7	6.7	6.7	16371	149	149;159;172;174;191;193;202;204;244;253	0.00029551	53886	175280000	19475000	449500000	6	6				255	10026	TRUE	10031	47723;47724;47725;47726	65086;65087;65088;65089;65090;65091	65090
ENST00000592962_19_36114673_CDS_100db1;ENST00000592962_19_36114817_CDS_100db1;ENST00000592962_19_36114856_aTIS_101db1;ENST00000586439_19_36114673_CDS_100db1;ENST00000221859_19_36114817_CDS_100db1;ENST00000221859_19_36114856_aTIS_111db1	ENST00000592962_19_36114673_CDS_100db1;ENST00000592962_19_36114817_CDS_100db1;ENST00000592962_19_36114856_aTIS_101db1;ENST00000586439_19_36114673_CDS_100db1;ENST00000221859_19_36114817_CDS_100db1;ENST00000221859_19_36114856_aTIS_111db1	1;1;1;1;1;1	1;1;1;1;1;1	1;1;1;1;1;1	generic|ENST00000592962_19_36114673_CDS_100db1|ENSG00000105258 ATT NA -1 0;generic|ENST00000592962_19_36114817_CDS_100db1|ENSG00000105258 ATT NA 0 +1;generic|ENST00000592962_19_36114856_aTIS_101db1|ENSG00000105258 ATG True -1 0 +1;generic|ENST00000586439_1	6	1	1	1	41.8	41.8	41.8	6.37	55	55;75;88;92;112;125	0	12054	29718000	7429400	60614000	3	3				256	11318	TRUE	11323	53796;53797;53798	73476;73477;73478	73478
ENST00000221899_19_3613540_CDS_100db1;ENST00000429344_19_3626762_aTIS_101db1;ENST00000591726_19_3612276_aTIS_101db1	ENST00000221899_19_3613540_CDS_100db1;ENST00000429344_19_3626762_aTIS_101db1;ENST00000591726_19_3612276_aTIS_101db1	2;2;1	2;2;1	2;2;1	generic|ENST00000221899_19_3613540_CDS_100db1|ENSG00000105298 CTG NA -1 0;generic|ENST00000429344_19_3626762_aTIS_101db1|ENSG00000105298 ATG False 0 +1;generic|ENST00000591726_19_3612276_aTIS_101db1|ENSG00000105298 AAG no_data NA	3	2	2	2	11.7	11.7	11.7	33518	291	291;758;117	0.000549	42264	78140000	6010800	180160000	3	3				257	5768;15759	True;True	5771;15764	26941;26942;26943;26944;75533;75534;75535	36992;36993;36994;101487;101488	36993;101488
ENST00000221922_19_47258401_aTIS_101db1;ENST00000643617_19_47258401_aTIS_101db1	ENST00000221922_19_47258401_aTIS_101db1;ENST00000643617_19_47258401_aTIS_101db1	2;2	2;2	2;2	generic|ENST00000221922_19_47258401_aTIS_101db1|ENSG00000105321 ATG no_data NA;generic|ENST00000643617_19_47258401_aTIS_101db1|ENSG00000105321 ATG no_data NA	2	2	2	2	4.1	4.1	4.1	59702	531	531;587	0.00031133	64676	80887000	3676700	197930000	4	4				258	9093;21456	True;True	9098;21463	43317;43318;43319;43320;101928;101929;101930;101931	59089;59090;59091;134077	59089;134077
ENST00000592528_19_4861394_aTIS_101db1;ENST00000221957_19_4861394_aTIS_101db1;ENST00000221957_19_4867657_5UTR_100db1;ENST00000221957_19_4867660_5UTR_010db2;ENST00000585479_19_4861394_aTIS_101db1;ENST00000585479_19_4867657_5UTR_100db1;ENST00000592528_19_4852166_CDS_100db1;ENST00000585479_19_4852166_CDS_100db1;ENST00000589163_19_4852166_CDS_100db1;ENST00000592528_19_4852100_CDS_100db1;ENST000005891…	ENST00000592528_19_4861394_aTIS_101db1;ENST00000221957_19_4861394_aTIS_101db1;ENST00000221957_19_4867657_5UTR_100db1;ENST00000221957_19_4867660_5UTR_010db2;ENST00000585479_19_4861394_aTIS_101db1;ENST00000585479_19_4867657_5UTR_100db1;ENST00000592528_19_4852166_CDS_100db1;ENST00000585479_19_4852166_CDS_100db1;ENST00000589163_19_4852166_CDS_100db1	18;18;18;18;17;17;11;10;9;8;6	18;18;18;18;17;17;11;10;9;8;6	18;18;18;18;17;17;11;10;9;8;6	generic|ENST00000592528_19_4861394_aTIS_101db1|ENSG00000105355 ATG True -1 0 +1;generic|ENST00000221957_19_4861394_aTIS_101db1|ENSG00000105355 ATG True -1 0 +1;generic|ENST00000221957_19_4867657_5UTR_100db1|ENSG00000105355 CTG NA -1 0 +1;generic|ENST000002	11	18	18	18	65.2	65.2	65.2	45803	422	422;434;456;457;433;455;273;272;231;251;209	0	323.31	6769300000	260360000	15079000000	155	155				259	2992;3517;3723;7307;14089;14580;14581;14736;16614;19917;20142;20418;21418;23471;24459;24460;25428;27271	True;True;True;True;True;True;True;True;True;True;True;True;True;True;True;True;True;True	2995;3520;3726;7311;14094;14585;14586;14741;16619;19924;20149;20425;21425;23478;24466;24467;25435;27279	13994;13995;13996;16708;16709;16710;16711;16712;17625;17626;17627;17628;17629;17630;34613;34614;34615;34616;34617;34618;34619;34620;34621;67750;67751;67752;67753;67754;67755;67756;67757;70066;70067;70068;70069;70070;70071;70072;70073;70074;70075;70813;70814;70815;79366;79367;79368;79369;79370;79371;79372;79373;94705;94706;94707;94708;94709;94710;94711;94712;95751;95752;95753;95754;95755;95756;957…	19432;19433;23360;23361;23362;23363;23364;23365;23366;23367;23368;23369;23370;24620;24621;24622;24623;24624;24625;24626;24627;24628;24629;24630;24631;47938;47939;47940;47941;47942;47943;47944;47945;47946;47947;47948;47949;47950;47951;47952;47953;47954;47955;47956;91016;91017;91018;91019;91020;91021;91022;91023;91024;94398;94399;94400;94401;94402;94403;94404;94405;94406;94407;94408;94409;94410;944…	19432;23364;24621;47942;91016;94414;94418;95431;106317;125898;127326;128595;133962;145720;152990;152994;158735;171050
ENST00000600467_19_41860775_aTIS_101db1;ENST00000221975_19_41860268_5UTR_100db1;ENST00000600467_19_41860799_CDS_100db1;ENST00000221975_19_41861119_5UTR_100db1;ENST00000221975_19_41861155_5UTR_100db1;ENST00000221975_19_41869081_aTIS_101db1;ENST00000593863_19_41869201_CDS_100db1;ENST00000480487_14_34569129_ntr_001db3;ENST00000415286_20_18504711_ntr_100db1;ENST00000480487_14_34568904_ntr_100db1	ENST00000600467_19_41860775_aTIS_101db1;ENST00000221975_19_41860268_5UTR_100db1;ENST00000600467_19_41860799_CDS_100db1;ENST00000221975_19_41861119_5UTR_100db1;ENST00000221975_19_41861155_5UTR_100db1;ENST00000221975_19_41869081_aTIS_101db1	13;13;12;11;9;7;4;3;2;1	13;13;12;11;9;7;4;3;2;1	13;13;12;11;9;7;4;3;2;1	generic|ENST00000600467_19_41860775_aTIS_101db1|ENSG00000105372 ATG True +1 -1 [ENST00000593863_19_41860775_aTIS_db3];generic|ENST00000221975_19_41860268_5UTR_100db1|ENSG00000105372 CTG NA +1 0 -1;generic|ENST00000600467_19_41860799_CDS_100db1|ENSG00000105	10	13	13	13	57.2	57.2	57.2	16.06	145	145;149;137;119;107;71;31;146;83;71	0	95161	16367000000	1636700000	38784000000	148	148				260	1203;3578;4240;8707;9397;9398;9399;12731;15189;18535;21574;26617;26974	True;True;True;True;True;True;True;True;True;True;True;True;True	1206;3581;4243;8712;9402;9403;9404;12736;15194;18542;21581;26624;26982	5764;5765;5766;5767;16979;16980;16981;16982;19946;19947;19948;19949;41443;41444;41445;41446;41447;41448;41449;41450;44769;44770;44771;44772;44773;44774;44775;44776;44777;44778;44779;44780;44781;60816;73052;73053;73054;73055;73056;73057;73058;73059;73060;73061;88128;88129;88130;88131;88132;88133;88134;88135;102495;102496;102497;102498;102499;102500;102501;102502;102503;102504;102505;102506;126416;…	7819;7820;7821;7822;7823;7824;7825;7826;7827;23685;23686;23687;23688;23689;23690;27513;27514;27515;27516;27517;27518;27519;27520;27521;27522;56929;56930;56931;56932;56933;56934;56935;56936;60994;60995;60996;60997;60998;60999;61000;61001;61002;61003;61004;61005;61006;61007;61008;61009;61010;61011;61012;61013;82073;98162;98163;98164;98165;98166;98167;98168;98169;98170;98171;98172;98173;98174;98175;…	7824;23685;27516;56931;61001;61003;61013;82073;98166;117725;134696;166878;169409
ENST00000221980_19_10290044_aTIS_100db1	ENST00000221980_19_10290044_aTIS_100db1	1	1	1	generic|ENST00000221980_19_10290044_aTIS_100db1|ENSG00000105376 ATG no_data NA	1	1	1	1	1.4	1.4	1.4	97115	924	924	0.0005322	37656	11391000	292080	19080000	2	2				261	22046	TRUE	22054	104632;104633	137245;137246	137246
ENST00000222005_19_10403476_CDS_100db1;ENST00000222005_19_10403479_aTIS_101db1;ENST00000591248_19_10395236_ntr_100db1;ENST00000591248_19_10395287_ntr_100db1;ENST00000591248_19_10403476_ntr_100db1;ENST00000222005_19_10395308_CDS_010db2;ENST00000589331_19_10393345_CDS_100db1;ENST00000591248_19_10396104_ntr_100db1;ENST00000589625_19_10395236_CDS_100db1;ENST00000519230_5_157987118_ntr_100db1	ENST00000222005_19_10403476_CDS_100db1;ENST00000222005_19_10403479_aTIS_101db1;ENST00000591248_19_10395236_ntr_100db1;ENST00000591248_19_10395287_ntr_100db1;ENST00000591248_19_10403476_ntr_100db1;ENST00000222005_19_10395308_CDS_010db2	8;8;4;4;4;4;3;3;2;2	8;8;4;4;4;4;3;3;2;2	8;8;4;4;4;4;3;3;2;2	generic|ENST00000222005_19_10403476_CDS_100db1|ENSG00000105401 GTG NA -1 0 +1;generic|ENST00000222005_19_10403479_aTIS_101db1|ENSG00000105401 ATG False -1 0 +1;generic|ENST00000591248_19_10395236_ntr_100db1|ENSG00000105401 GTG NA -1 0;generic|ENST000005912	10	8	8	8	19.9	19.9	19.9	44369	377	377;378;180;197;198;204;81;132;173;197	0	50241	961520000	68680000	2169400000	46	46				262	1705;3590;14555;15041;16313;16314;21023;22769	True;True;True;True;True;True;True;True	1708;3593;14560;15046;16318;16319;21030;22777	8021;8022;8023;17038;17039;17040;17041;17042;17043;17044;17045;69950;69951;69952;69953;72256;72257;72258;72259;72260;72261;72262;77992;77993;77994;77995;77996;77997;77998;77999;78000;78001;99853;108009;108010;108011;108012	10844;10845;23771;23772;23773;23774;23775;23776;23777;23778;23779;23780;23781;23782;23783;23784;23785;23786;23787;94244;94245;94246;94247;94248;94249;94250;94251;94252;97289;97290;104769;104770;104771;104772;104773;104774;104775;131876;141536;141537;141538;141539;141540;141541;141542;141543	10844;23775;94246;97289;104773;104775;131876;141537
ENST00000601891_19_41958932_CDS_100db1;ENST00000600292_19_41958932_CDS_100db1;ENST00000601891_19_41959292_aTIS_101db1;ENST00000222008_19_41958932_CDS_100db1;ENST00000222008_19_41959292_aTIS_111db1	ENST00000601891_19_41958932_CDS_100db1;ENST00000600292_19_41958932_CDS_100db1;ENST00000601891_19_41959292_aTIS_101db1;ENST00000222008_19_41958932_CDS_100db1;ENST00000222008_19_41959292_aTIS_111db1	1;1;1;1;1	1;1;1;1;1	1;1;1;1;1	generic|ENST00000601891_19_41958932_CDS_100db1|ENSG00000105404 CTG NA -1 0;generic|ENST00000600292_19_41958932_CDS_100db1|ENSG00000105404 CTG NA -1 0;generic|ENST00000601891_19_41959292_aTIS_101db1|ENSG00000105404 ATG True -1 0;generic|ENST00000222008_19_4	5	1	1	1	11	11	11	14561	127	127;133;151;161;185	0	67735	125490000	41830000	295360000	5	5				263	2331	TRUE	2334	11011;11012;11013;11014;11015;11016	15114;15115;15116;15117;15118	15115
ENST00000222120_19_11337399_aTIS_111db1	ENST00000222120_19_11337399_aTIS_111db1	1	1	1	generic|ENST00000222120_19_11337399_aTIS_111db1|ENSG00000105514 ATG True 0 [ENST00000589655_19_11337399_aTIS_db3]	1	1	1	1	5	5	5	24267	219	219	0.0068835	22685	35158000	2511300	63282000	3	3				264	15519	TRUE	15524	74537;74538;74539	100227;100228;100229	100229
ENST00000222214_19_12891305_aTIS_101db1;ENST00000590530_19_12891305_aTIS_001db3;ENST00000591043_19_12892130_ntr_100db1	ENST00000222214_19_12891305_aTIS_101db1	3;1;1	3;1;1	3;1;1	generic|ENST00000222214_19_12891305_aTIS_101db1|ENSG00000105607 ATG no_data NA	3	3	3	3	13.5	13.5	13.5	48127	438	438;204;266	0	14772	112270000	5613300	302560000	4	4				265	8386;18093;23165	True;True;True	8391;18099;23172	39832;39833;39834;86038;86039;109771;109772;109773;109774	55074;55075;114911;143900;143901	55074;114911;143900
ENST00000222219_19_12881375_aTIS_101db1;ENST00000588777_19_12876085_ntr_100db1	ENST00000222219_19_12881375_aTIS_101db1	3;1	3;1	3;1	generic|ENST00000222219_19_12881375_aTIS_101db1|ENSG00000105612 ATG no_data NA	2	3	3	3	8.3	8.3	8.3	39.58	360	360;31	0	12506	56818000	4058500	154450000	10	10				266	614;1394;7781	True;True;True	617;1397;7786	2896;2897;2898;6586;6587;6588;36902	4158;4159;4160;8918;8919;8920;8921;8922;8923;51202	4159;8921;51202
ENST00000222224_19_54159695_aTIS_111db1	ENST00000222224_19_54159695_aTIS_111db1	2	2	2	generic|ENST00000222224_19_54159695_aTIS_111db1|ENSG00000105617 ATG True 0	1	2	2	2	8	8	8	30528	264	264	0.00028918	50503	13873000	1261200	37711000	3	3				267	21570;28734	True;True	21577;28742	102472;102473;136257;136258	134648;179982;179983	134648;179982
ENST00000599870_19_17861362_aTIS_101db1;ENST00000222247_19_17859957_aTIS_101db1;ENST00000222247_19_17859897_5UTR_010db2;ENST00000600147_19_17859957_aTIS_101db1;ENST00000456046_2_47691159_ntr_010db2;ENST00000456046_2_47691246_ntr_101db1;ENST00000599870_19_17861440_CDS_100db1;ENST00000599898_19_17859957_aTIS_101db1;ENST00000391389_9_8713311_ntr_100db1;ENST00000456046_2_47691081_ntr_100db1;ENST00000…	ENST00000599870_19_17861362_aTIS_101db1;ENST00000222247_19_17859957_aTIS_101db1;ENST00000222247_19_17859897_5UTR_010db2;ENST00000600147_19_17859957_aTIS_101db1;ENST00000456046_2_47691159_ntr_010db2;ENST00000456046_2_47691246_ntr_101db1;ENST00000599870_19_17861440_CDS_100db1;ENST00000599898_19_17859957_aTIS_101db1;ENST00000391389_9_8713311_ntr_100db1;ENST00000456046_2_47691081_ntr_100db1	14;14;14;13;12;12;9;9;8;7;5;1	14;14;14;13;12;12;9;9;8;7;5;1	14;14;14;13;12;12;9;9;8;7;5;1	generic|ENST00000599870_19_17861362_aTIS_101db1|ENSG00000105640 ATG True 0 -1;generic|ENST00000222247_19_17859957_aTIS_101db1|ENSG00000105640 ATG True +1 0 -1;generic|ENST00000222247_19_17859897_5UTR_010db2|ENSG00000105640 ACG NA NA;generic|ENST00000600147	12	14	14	14	64.6	64.6	64.6	17477	147	147;176;196;154;147;176;121;137;136;121;176;120	0	59331	10034000000	1254300000	23779000000	143	143				268	908;909;3284;4870;6135;6282;6283;9703;10275;18451;23060;23061;23110;26278	True;True;True;True;True;True;True;True;True;True;True;True;True;True	911;912;3287;4873;6138;6285;6286;9708;10280;18458;23067;23068;23117;26285	4289;4290;4291;4292;4293;15292;15293;15294;15295;15296;22635;28949;28950;28951;28952;29612;29613;29614;29615;29616;29617;29618;29619;29620;29621;29622;29623;46227;46228;46229;46230;48883;48884;48885;48886;87734;87735;87736;87737;109293;109294;109295;109296;109297;109298;109534;109535;109536;109537;109538;124835;124836;124837;124838;124839;124840;124841;124842	5980;5981;5982;5983;5984;5985;21036;21037;21038;21039;21040;21041;21042;21043;21044;21045;21046;21047;21048;21049;21050;30877;40081;40967;40968;40969;40970;40971;40972;40973;40974;40975;40976;40977;40978;40979;40980;40981;40982;40983;40984;40985;62941;62942;62943;62944;62945;62946;62947;62948;62949;62950;62951;62952;66902;66903;66904;66905;66906;66907;66908;66909;66910;66911;66912;66913;66914;669…	5980;5985;21037;30877;40081;40969;40984;62948;66906;117178;143265;143269;143541;164616
ENST00000368021_1_161041400_CDS_010db2;ENST00000379134_19_35269483_CDS_100db1;ENST00000379134_19_35269102_aTIS_101db1;ENST00000473969_1_161042196_3UTR_100db1;ENST00000343550_19_35269483_CDS_100db1;ENST00000599471_19_35270450_aTIS_101db1;ENST00000343550_19_35269102_aTIS_101db1;ENST00000368019_1_161043275_aTIS_101db1;ENST00000595068_19_35269483_CDS_100db1;ENST00000368021_1_161043275_aTIS_101db1;ENS…	ENST00000368021_1_161041400_CDS_010db2;ENST00000379134_19_35269483_CDS_100db1;ENST00000379134_19_35269102_aTIS_101db1;ENST00000473969_1_161042196_3UTR_100db1;ENST00000343550_19_35269483_CDS_100db1;ENST00000599471_19_35270450_aTIS_101db1;ENST00000343550_19_35269102_aTIS_101db1;ENST00000368019_1_161043275_aTIS_101db1;ENST00000595068_19_35269483_CDS_100db1;ENST00000368021_1_161043275_aTIS_101db1;ENS…	1;1;1;1;1;1;1;1;1;1;1;1;1;1;1	1;1;1;1;1;1;1;1;1;1;1;1;1;1;1	1;1;1;1;1;1;1;1;1;1;1;1;1;1;1	generic|ENST00000368021_1_161041400_CDS_010db2|ENSG00000158773 GTG NA NA;generic|ENST00000379134_19_35269483_CDS_100db1|ENSG00000105698 CTG NA 0 -1;generic|ENST00000379134_19_35269102_aTIS_101db1|ENSG00000105698 ATG True 0 -1;generic|ENST00000473969_1_1610	15	1	1	1	8.1	8.1	8.1	17219	149	149;182;215;245;246;253;279;282;305;310;313;318;338;346;349	0	92322	11772000	1308000	21646000	1	1				269	3103	TRUE	3106	14463;14464	19970	19970
ENST00000600245_19_42078607_aTIS_101db1;ENST00000222339_19_42068712_aTIS_101db1	ENST00000600245_19_42078607_aTIS_101db1;ENST00000222339_19_42068712_aTIS_101db1	2;2	2;2	2;2	generic|ENST00000600245_19_42078607_aTIS_101db1|ENSG00000105732 ATG True +1 0 -1;generic|ENST00000222339_19_42068712_aTIS_101db1|ENSG00000105732 ATG no_data NA	2	2	2	2	2.2	2.2	2.2	98899	896	896;986	0.00028066	45541	77725000	2507200	186980000	2	2				270	16961;17201	True;True	16966;17206	80888;80889;80890;81944;81945;81946;81947	108300;108301;109655	108300;109655
ENST00000222374_19_43639790_aTIS_101db1;ENST00000222374_19_43627313_CDS_010db2	ENST00000222374_19_43639790_aTIS_101db1;ENST00000222374_19_43627313_CDS_010db2	2;1	2;1	2;1	generic|ENST00000222374_19_43639790_aTIS_101db1|ENSG00000105767 ATG no_data NA;generic|ENST00000222374_19_43627313_CDS_010db2|ENSG00000105767 AAG NA NA	2	2	2	2	6.4	6.4	6.4	42785	388	388;316	0	74032	94093000	6720900	225010000	5	5				271	9962;14740	True;True	9967;14745	47405;47406;47407;47408;70829;70830;70831	64598;64599;64600;95440;95441	64599;95441
ENST00000287844_7_151226458_aTIS_101db1;ENST00000222388_7_151226458_aTIS_101db1;ENST00000287844_7_151215639_CDS_010db2	ENST00000287844_7_151226458_aTIS_101db1;ENST00000222388_7_151226458_aTIS_101db1	6;6;1	6;6;1	6;6;1	generic|ENST00000287844_7_151226458_aTIS_101db1|ENSG00000033050 ATG False 0;generic|ENST00000222388_7_151226458_aTIS_101db1|ENSG00000285292 ATG False 0	3	6	6	6	11.9	11.9	11.9	71289	623	623;634;125	0	13651	648500000	19651000	1449900000	18	18				272	4815;5335;10454;22762;28030;28376	True;True;True;True;True;True	4818;5338;10459;22770;28038;28384	22396;22397;22398;22399;24911;24912;24913;24914;24915;49768;49769;49770;49771;49772;49773;49774;49775;107983;107984;107985;132989;132990;132991;134538;134539	30574;30575;30576;30577;34268;34269;34270;68050;68051;68052;68053;68054;141500;141501;141502;175722;175723;177633	30575;34268;68050;141500;175723;177633
ENST00000222399_7_108002885_aTIS_101db1;ENST00000393561_7_108001842_aTIS_101db1;ENST00000222399_7_108002963_5UTR_100db1;ENST00000393561_7_107940092_CDS_100db1;ENST00000393560_7_108002885_aTIS_101db1;ENST00000393560_7_108002963_5UTR_100db1	ENST00000222399_7_108002885_aTIS_101db1;ENST00000393561_7_108001842_aTIS_101db1;ENST00000222399_7_108002963_5UTR_100db1;ENST00000393561_7_107940092_CDS_100db1	3;3;3;2;1;1	3;3;3;2;1;1	3;3;3;2;1;1	generic|ENST00000222399_7_108002885_aTIS_101db1|ENSG00000091136 ATG no_data NA;generic|ENST00000393561_7_108001842_aTIS_101db1|ENSG00000091136 ATG no_data NA;generic|ENST00000222399_7_108002963_5UTR_100db1|ENSG00000091136 ACG NA -1 0;generic|ENST0000039356	6	3	3	3	2.4	2.4	2.4	198.04	1786	1786;1810;1812;567;850;876	0.00028082	45625	86739000	1172100	189470000	4	4				273	2514;18468;22791	True;True;True	2517;18475;22799	11873;11874;11875;11876;87814;87815;87816;108111;108112;108113	16371;16372;117281;141682	16371;117281;141682
ENST00000222511_7_90352852_CDS_010db2;ENST00000222511_7_90346742_aTIS_101db1;ENST00000257659_7_90346742_aTIS_101db1;ENST00000421719_7_90340519_aTIS_101db1;ENST00000439832_7_90346742_aTIS_101db1;ENST00000453512_7_90340519_aTIS_001db3;ENST00000380058_7_90346742_aTIS_001db3	ENST00000222511_7_90352852_CDS_010db2;ENST00000222511_7_90346742_aTIS_101db1;ENST00000257659_7_90346742_aTIS_101db1	4;4;2;1;1;1;1	4;4;2;1;1;1;1	4;4;2;1;1;1;1	generic|ENST00000222511_7_90352852_CDS_010db2|ENSG00000105793 AGG NA NA;generic|ENST00000222511_7_90346742_aTIS_101db1|ENSG00000105793 ATG False 0;generic|ENST00000257659_7_90346742_aTIS_101db1|ENSG00000105793 ATG False 0	7	4	4	4	14.3	14.3	14.3	40134	364	364;387;308;70;79;107;116	0	81085	188860000	7869000	430280000	8	8				274	6152;10646;15768;25017	True;True;True;True	6155;10651;15773;25024	29021;50654;50655;50656;50657;75590;75591;75592;75593;118733;118734	40178;69270;101573;101574;101575;156189;156190;156191	40178;69270;101573;156190
ENST00000222553_7_106284884_aTIS_111db1;ENST00000354289_7_106284884_aTIS_101db1;ENST00000440465_10_36524141_ntr_010db2;ENST00000440465_10_36524168_ntr_100db1;ENST00000440465_10_36523424_ntr_100db1;ENST00000491027_7_106272604_ntr_100db1;ENST00000440465_10_36523319_ntr_100db1;ENST00000491027_7_106268591_ntr_100db1;ENST00000491027_7_106268528_ntr_100db1;ENST00000467730_7_106268573_ntr_100db1;ENST000…	ENST00000222553_7_106284884_aTIS_111db1;ENST00000354289_7_106284884_aTIS_101db1;ENST00000440465_10_36524141_ntr_010db2;ENST00000440465_10_36524168_ntr_100db1	18;14;14;14;8;8;6;5;3;2;2;2;2;1	18;14;14;14;8;8;6;5;3;2;2;2;2;1	18;14;14;14;8;8;6;5;3;2;2;2;2;1	generic|ENST00000222553_7_106284884_aTIS_111db1|ENSG00000105835 ATG True -1 0 +1;generic|ENST00000354289_7_106284884_aTIS_101db1|ENSG00000105835 ATG True -1 0 +1;generic|ENST00000440465_10_36524141_ntr_010db2|ENSG00000229644 AAG NA NA;generic|ENST000004404	14	18	18	18	52.5	52.5	52.5	55.52	491	491;368;441;450;202;204;167;123;102;37;43;81;97;39	0	315.49	4070600000	140370000	9502000000	101	101				275	2569;2771;3387;8018;8019;8224;12014;14665;15623;18245;18327;23276;24599;26156;26399;27842;28212;28605	True;True;True;True;True;True;True;True;True;True;True;True;True;True;True;True;True;True	2572;2774;3390;8023;8024;8229;12019;14670;15628;18252;18334;23283;24606;26163;26406;27850;28220;28613	12114;12115;12116;12117;13019;16109;16110;37965;37966;37967;37968;37969;37970;37971;37972;39109;39110;57125;57126;57127;57128;70425;70426;74967;74968;74969;74970;86799;86800;86801;86802;87156;110247;110248;110249;110250;110251;110252;110253;110254;116806;116807;116808;116809;116810;116811;116812;116813;124236;125419;125420;125421;125422;132183;132184;132185;132186;133796;133797;133798;133799;1338…	16668;16669;16670;16671;16672;16673;16674;16675;16676;16677;16678;16679;16680;16681;16682;17905;22487;22488;22489;52405;52406;52407;52408;52409;52410;52411;52412;52413;52414;54066;77799;77800;77801;77802;77803;94888;94889;100793;100794;100795;100796;100797;100798;100799;100800;100801;100802;100803;100804;100805;115993;115994;115995;115996;116415;144545;144546;144547;144548;144549;144550;144551;14…	16670;17905;22488;52407;52414;54066;77803;94888;100793;115993;116415;144556;153790;163884;165466;174743;176695;179079
ENST00000222673_7_44624344_aTIS_101db1;ENST00000222673_7_44606639_5UTR_100db1;ENST00000449767_7_44624344_aTIS_101db1;ENST00000449767_7_44606639_5UTR_100db1;ENST00000447398_7_44624344_aTIS_101db1;ENST00000449767_7_44606633_5UTR_100db1;ENST00000444676_7_44624344_aTIS_101db1;ENST00000447398_7_44606639_5UTR_100db1;ENST00000447398_7_44606633_5UTR_100db1;ENST00000444676_7_44606639_5UTR_100db1;ENST00000…	ENST00000222673_7_44624344_aTIS_101db1;ENST00000222673_7_44606639_5UTR_100db1;ENST00000449767_7_44624344_aTIS_101db1;ENST00000449767_7_44606639_5UTR_100db1;ENST00000447398_7_44624344_aTIS_101db1;ENST00000449767_7_44606633_5UTR_100db1;ENST00000444676_7_44624344_aTIS_101db1;ENST00000447398_7_44606639_5UTR_100db1;ENST00000447398_7_44606633_5UTR_100db1;ENST00000444676_7_44606639_5UTR_100db1;ENST00000…	25;25;24;24;24;24;24;24;24;24;24;23;23;23;20;20;20;11;11;11;7;6;6;3	25;25;24;24;24;24;24;24;24;24;24;23;23;23;20;20;20;11;11;11;7;6;6;3	25;25;24;24;24;24;24;24;24;24;24;23;23;23;20;20;20;11;11;11;7;6;6;3	generic|ENST00000222673_7_44624344_aTIS_101db1|ENSG00000105953 ATG True 0;generic|ENST00000222673_7_44606639_5UTR_100db1|ENSG00000105953 CTG NA 0 -1;generic|ENST00000449767_7_44624344_aTIS_101db1|ENSG00000105953 ATG True 0;generic|ENST00000449767_7_4460663	24	25	25	25	32.4	32.4	32.4	115.93	1023	1023;1037;1019;1033;1034;1035;1038;1048;1050;1052;1054;1001;1015;1017;873;887;889;427;441;443;1010;801;953;373	0	135.92	2244000000	49867000	5269700000	111	111				276	1184;5066;5237;7878;7945;8635;9305;9670;12919;13056;13219;14423;15288;16050;17143;18672;19978;21401;22774;23097;23280;23483;24168;25014;26140	True;True;True;True;True;True;True;True;True;True;True;True;True;True;True;True;True;True;True;True;True;True;True;True;True	1187;5069;5240;7883;7950;8640;9310;9675;12924;13061;13224;14428;15293;16055;17148;18679;19985;21408;22782;23104;23287;23490;24175;25021;26147	5670;5671;5672;5673;23514;23515;23516;23517;24412;24413;24414;24415;37347;37348;37349;37350;37671;37672;37673;37674;41104;41105;41106;41107;41108;41109;41110;41111;41112;41113;44311;44312;44313;44314;46052;46053;46054;46055;61813;61814;61815;61816;62676;62677;62678;63501;63502;63503;63504;69319;69320;69321;69322;73497;73498;73499;73500;76871;76872;76873;76874;81694;81695;81696;81697;88784;88785;8…	7721;32121;32122;32123;32124;33601;33602;33603;33604;33605;33606;51763;52055;52056;52057;52058;56513;56514;56515;56516;56517;56518;56519;56520;56521;56522;60329;60330;60331;60332;60333;60334;60335;60336;62707;62708;62709;62710;62711;62712;62713;62714;62715;62716;62717;62718;62719;62720;62721;62722;62723;62724;62725;83192;83193;83194;83195;83196;84412;85457;85458;85459;85460;93374;93375;93376;9337…	7721;32122;33603;51763;52058;56518;60330;62719;83192;84412;85460;93374;98907;103268;109382;118466;126235;133918;141581;143480;144566;145773;151149;156179;163817
ENST00000222800_7_73738797_aTIS_111db1;ENST00000395147_7_73738797_aTIS_101db1;ENST00000437775_7_73738797_aTIS_101db1;ENST00000458339_7_73738797_aTIS_101db1;ENST00000357419_7_73738797_aTIS_001db3;ENST00000480445_7_73738438_ntr_100db1;ENST00000437775_7_73737044_CDS_100db1;ENST00000468998_7_73738438_ntr_100db1;ENST00000462381_7_73737044_ntr_100db1	ENST00000222800_7_73738797_aTIS_111db1;ENST00000395147_7_73738797_aTIS_101db1;ENST00000437775_7_73738797_aTIS_101db1;ENST00000458339_7_73738797_aTIS_101db1	10;8;8;5;4;2;2;2;1	10;8;8;5;4;2;2;2;1	10;8;8;5;4;2;2;2;1	generic|ENST00000222800_7_73738797_aTIS_111db1|ENSG00000106077 ATG True -1 0 +1;generic|ENST00000395147_7_73738797_aTIS_101db1|ENSG00000106077 ATG True -1 0 +1;generic|ENST00000437775_7_73738797_aTIS_101db1|ENSG00000106077 ATG True -1 0 +1;generic|ENST0000	9	10	10	10	41.9	41.9	41.9	34.69	315	315;258;308;159;101;38;82;125;39	0	58882	1347000000	74835000	3138800000	44	44				277	6803;10341;10360;10361;14788;15265;19571;19829;19925;23621	True;True;True;True;True;True;True;True;True;True	6806;10346;10365;10366;14793;15270;19578;19836;19932;23628	32020;32021;32022;32023;32024;32025;32026;32027;49252;49253;49254;49255;49349;49350;49351;49352;49353;49354;49355;49356;71058;71059;71060;71061;73399;73400;73401;73402;73403;73404;73405;73406;93145;94272;94273;94274;94275;94758;94759;94760;111911;111912;111913;111914	44483;44484;44485;44486;44487;44488;44489;44490;44491;67344;67442;67443;67444;67445;95744;95745;95746;95747;95748;95749;98744;98745;98746;98747;98748;98749;98750;98751;98752;98753;124054;125397;125398;125399;125400;125401;125402;125403;125404;125965;125966;125967;146944;146945	44491;67344;67444;67445;95745;98748;124054;125402;125966;146944
ENST00000222990_7_2314421_aTIS_101db1	ENST00000222990_7_2314421_aTIS_101db1	1	1	1	generic|ENST00000222990_7_2314421_aTIS_101db1|ENSG00000106266 ATG no_data NA	1	1	1	1	4.5	4.5	4.5	52569	465	465	0	15002	114490000	5204000	266730000	4	4				278	18105	TRUE	18111	86087;86088;86089;86090	114954;114955;114956;114957	114955
ENST00000223023_7_123748734_aTIS_101db1	ENST00000223023_7_123748734_aTIS_101db1	4	4	4	generic|ENST00000223023_7_123748734_aTIS_101db1|ENSG00000106299 ATG True -1 0	1	4	4	4	11.7	11.7	11.7	54826	505	505	0	26609	543050000	23611000	1219100000	11	11				279	6304;6888;13309;21380	True;True;True;True	6307;6892;13314;21387	29708;29709;29710;29711;29712;29713;32406;63932;63933;63934;63935;101603;101604;101605;101606;101607;101608;101609	41116;41117;41118;41119;44988;44989;85926;85927;133825;133826;133827;133828	41118;44989;85927;133825
ENST00000223029_7_6009364_aTIS_111db1;ENST00000395236_7_6009364_aTIS_101db1;ENST00000400479_7_6015245_aTIS_101db1;ENST00000415999_7_6009364_aTIS_101db1;ENST00000415999_7_6009307_5UTR_100db1	ENST00000223029_7_6009364_aTIS_111db1;ENST00000395236_7_6009364_aTIS_101db1;ENST00000400479_7_6015245_aTIS_101db1	7;6;5;2;1	7;6;5;2;1	7;6;5;2;1	generic|ENST00000223029_7_6009364_aTIS_111db1|ENSG00000106305 ATG False +1 0 -1;generic|ENST00000395236_7_6009364_aTIS_101db1|ENSG00000106305 ATG False +1 0 -1;generic|ENST00000400479_7_6015245_aTIS_101db1|ENSG00000106305 ATG False 0	5	7	7	7	24.4	24.4	24.4	35348	320	320;251;242;48;67	0	35472	1254500000	73792000	2896500000	31	31				280	3075;3618;5559;16214;19606;23417;26690	True;True;True;True;True;True;True	3078;3621;5562;16219;19613;23424;26697	14347;14348;14349;14350;17171;17172;17173;25986;25987;25988;25989;77573;93284;93285;93286;93287;93288;93289;93290;93291;110875;110876;126824;126825;126826;126827	19859;23952;23953;23954;35676;35677;35678;35679;35680;35681;104243;124220;124221;124222;124223;124224;124225;124226;124227;124228;124229;124230;124231;124232;124233;124234;145371;167482;167483;167484;167485	19859;23954;35680;104243;124234;145371;167484
ENST00000223073_7_128343793_aTIS_101db1;ENST00000415472_7_128343793_aTIS_101db1;ENST00000223073_7_128321307_CDS_010db2;ENST00000481788_7_128310913_ntr_100db1	ENST00000223073_7_128343793_aTIS_101db1;ENST00000415472_7_128343793_aTIS_101db1;ENST00000223073_7_128321307_CDS_010db2	14;13;7;1	14;13;7;1	14;13;7;1	generic|ENST00000223073_7_128343793_aTIS_101db1|ENSG00000106344 ATG no_data NA;generic|ENST00000415472_7_128343793_aTIS_101db1|ENSG00000106344 ATG no_data NA;generic|ENST00000223073_7_128321307_CDS_010db2|ENSG00000106344 CTG NA NA	4	14	14	14	21.6	21.6	21.6	85737	759	759;618;252;38	0	52.72	1540700000	41641000	3750200000	45	45				281	775;5787;6732;7837;11495;11735;12914;13342;14900;15014;18896;21917;26323;27432	True;True;True;True;True;True;True;True;True;True;True;True;True;True	778;5790;6735;7842;11500;11740;12919;13347;14905;15019;18903;21924;26330;27440	3628;3629;3630;3631;27011;27012;27013;27014;27015;27016;31669;37143;37144;37145;37146;54613;54614;54615;54616;54617;54618;55815;61786;61787;61788;61789;64089;64090;64091;71536;71537;71538;71539;72120;72121;72122;72123;72124;72125;72126;72127;89868;89869;89870;89871;104057;104058;104059;104060;125081;125082;125083;130279;130280;130281;130282	5106;37088;37089;37090;43981;51509;51510;74577;74578;74579;74580;74581;74582;76317;83164;83165;86091;86092;86093;96337;96338;96339;96340;97140;97141;97142;97143;97144;97145;97146;119880;119881;119882;136486;136487;136488;136489;136490;164954;164955;164956;164957;172048;172049;172050;172051	5106;37089;43981;51509;74580;76317;83164;86091;96337;97145;119882;136489;164956;172050
ENST00000223127_7_101216319_CDS_100db1;ENST00000223127_7_101216700_CDS_010db2;ENST00000223127_7_101217274_aTIS_101db1;ENST00000478082_7_101212928_ntr_100db1;ENST00000478082_7_101216319_ntr_100db1;ENST00000478082_7_101216543_ntr_100db1	ENST00000223127_7_101216319_CDS_100db1;ENST00000223127_7_101216700_CDS_010db2;ENST00000223127_7_101217274_aTIS_101db1	7;7;7;1;1;1	7;7;7;1;1;1	7;7;7;1;1;1	generic|ENST00000223127_7_101216319_CDS_100db1|ENSG00000106397 GTG NA -1 0;generic|ENST00000223127_7_101216700_CDS_010db2|ENSG00000106397 GTG NA NA;generic|ENST00000223127_7_101217274_aTIS_101db1|ENSG00000106397 ATG no_data NA	6	7	7	7	11.7	11.7	11.7	71928	623	623;673;738;189;214;261	0	29727	590330000	16398000	1331000000	20	20				282	2563;3098;7042;12182;16965;17503;25718	True;True;True;True;True;True;True	2566;3101;7046;12187;16970;17507;25725	12088;12089;12090;14439;14440;14441;14442;33178;33179;33180;33181;57977;57978;57979;57980;80911;80912;80913;83303;121970;121971;121972;121973	16642;16643;16644;19952;19953;19954;19955;45942;45943;45944;45945;78764;78765;78766;78767;108326;108327;111467;160810;160811	16644;19955;45943;78766;108326;111467;160810
ENST00000396682_7_7640409_CDS_100db1;ENST00000396682_7_7640418_aTIS_101db1;ENST00000223129_7_7640421_5UTR_010db2;ENST00000483031_7_7637960_ntr_100db1;ENST00000396682_7_7639120_CDS_100db1;ENST00000401447_7_7639126_aTIS_101db1	ENST00000396682_7_7640409_CDS_100db1;ENST00000396682_7_7640418_aTIS_101db1;ENST00000223129_7_7640421_5UTR_010db2;ENST00000483031_7_7637960_ntr_100db1;ENST00000396682_7_7639120_CDS_100db1;ENST00000401447_7_7639126_aTIS_101db1	2;2;2;1;1;1	2;2;2;1;1;1	2;2;2;1;1;1	generic|ENST00000396682_7_7640409_CDS_100db1|ENSG00000106399 ATG NA -1 0 +1;generic|ENST00000396682_7_7640418_aTIS_101db1|ENSG00000106399 ATG True -1 0;generic|ENST00000223129_7_7640421_5UTR_010db2|ENSG00000106399 ATC NA NA;generic|ENST00000483031_7_763796	6	2	2	2	30.5	30.5	30.5	13223	118	118;121;122;59;80;82	0	27254	484700000	69243000	871490000	33	33				283	10109;10728	True;True	10114;10733	48099;48100;48101;48102;48103;48104;48105;48106;48107;51038;51039;51040;51041;51042;51043;51044;51045	65668;65669;65670;65671;65672;65673;65674;65675;65676;65677;65678;65679;65680;65681;65682;65683;65684;65685;65686;65687;65688;65689;69850;69851;69852;69853;69854;69855;69856;69857;69858;69859;69860	65671;69853
ENST00000223136_7_101245004_aTIS_101db1;ENST00000223136_7_101244983_CDS_100db1;ENST00000223136_7_101244995_CDS_010db2	ENST00000223136_7_101245004_aTIS_101db1;ENST00000223136_7_101244983_CDS_100db1;ENST00000223136_7_101244995_CDS_010db2	2;1;1	2;1;1	2;1;1	generic|ENST00000223136_7_101245004_aTIS_101db1|ENSG00000214253 ATG False 1;generic|ENST00000223136_7_101244983_CDS_100db1|ENSG00000214253 CTG NA -1 0 +1;generic|ENST00000223136_7_101244995_CDS_010db2|ENSG00000214253 GTG NA NA	3	2	2	2	17.8	17.8	17.8	16937	152	152;145;149	0	10089	90459000	12923000	209240000	13	13				284	7169;17664	True;True	7173;17668	33969;33970;33971;33972;83992;83993;83994;83995	47162;47163;47164;47165;112424;112425;112426;112427;112428;112429;112430;112431;112432	47163;112430
ENST00000223190_7_129657385_CDS_100db1;ENST00000393230_7_129657352_aTIS_101db1;ENST00000311967_7_129657385_CDS_100db1;ENST00000353868_7_129657352_aTIS_101db1	ENST00000223190_7_129657385_CDS_100db1;ENST00000393230_7_129657352_aTIS_101db1;ENST00000311967_7_129657385_CDS_100db1;ENST00000353868_7_129657352_aTIS_101db1	3;3;3;3	3;3;3;3	3;3;3;3	generic|ENST00000223190_7_129657385_CDS_100db1|ENSG00000106459 ATG NA 0 -1;generic|ENST00000393230_7_129657352_aTIS_101db1|ENSG00000106459 ATG True +1 0 -1 [ENST00000223190_7_129657352_aTIS_db3];generic|ENST00000311967_7_129657385_CDS_100db1|ENSG0000010645	4	3	3	3	6.7	6.7	6.7	52261	492	492;503;511;522	0	9298	434420000	48268000	967780000	10	10				285	13119;25691;27369	True;True;True	13124;25698;27377	63010;63011;63012;63013;63014;63015;63016;63017;121837;121838;121839;121840;129938	84934;84935;84936;84937;84938;84939;160515;160516;160517;171563	84938;160517;171563
ENST00000223321_7_42932158_aTIS_101db1;ENST00000223321_7_42932161_5UTR_010db2;ENST00000445517_7_42932158_aTIS_101db1;ENST00000433579_7_42932158_aTIS_101db1;ENST00000411875_7_42926552_3UTR_100db1	ENST00000223321_7_42932158_aTIS_101db1;ENST00000223321_7_42932161_5UTR_010db2;ENST00000445517_7_42932158_aTIS_101db1	10;10;5;2;2	10;10;5;2;2	10;10;5;2;2	generic|ENST00000223321_7_42932158_aTIS_101db1|ENSG00000106588 ATG True -1 0 +1 [ENST00000442788_7_42932158_aTIS_db3];generic|ENST00000223321_7_42932161_5UTR_010db2|ENSG00000106588 AAG NA NA;generic|ENST00000445517_7_42932158_aTIS_101db1|ENSG00000106588 AT	5	10	10	10	54.7	54.7	54.7	25898	234	234;235;164;48;99	0	154.93	3835700000	295060000	8831600000	95	95				286	193;8342;8660;12474;13768;17330;21139;21655;23364;28701	True;True;True;True;True;True;True;True;True;True	195;8347;8665;12479;13773;17335;21146;21662;23371;28709	854;855;39627;39628;39629;39630;41197;41198;41199;41200;41201;41202;41203;41204;59530;59531;59532;59533;66169;66170;66171;66172;66173;66174;82538;82539;82540;82541;82542;82543;82544;82545;82546;82547;82548;100414;100415;100416;100417;102855;102856;102857;102858;102859;102860;102861;102862;110631;110632;110633;110634;110635;110636;110637;110638;136097;136098;136099;136100;136101;136102;136103;1361…	1223;1224;54794;54795;54796;54797;54798;54799;54800;54801;54802;54803;54804;54805;56617;56618;56619;56620;56621;56622;56623;56624;56625;56626;56627;56628;56629;56630;56631;56632;56633;56634;80543;80544;80545;80546;88869;88870;88871;88872;88873;88874;110524;110525;110526;110527;110528;110529;110530;110531;110532;110533;110534;110535;110536;110537;110538;110539;110540;110541;110542;110543;110544;11…	1224;54801;56624;80545;88871;110545;132471;135105;145044;179798
ENST00000413995_7_42937532_3UTR_100db1;ENST00000432845_7_42937526_3UTR_100db1;ENST00000432845_7_42937484_3UTR_100db1;ENST00000432845_7_42937469_3UTR_100db1;ENST00000432845_7_42937430_3UTR_100db1;ENST00000413995_7_42937397_3UTR_100db1;ENST00000223324_7_42932387_aTIS_111db1	ENST00000413995_7_42937532_3UTR_100db1;ENST00000432845_7_42937526_3UTR_100db1;ENST00000432845_7_42937484_3UTR_100db1;ENST00000432845_7_42937469_3UTR_100db1;ENST00000432845_7_42937430_3UTR_100db1;ENST00000413995_7_42937397_3UTR_100db1;ENST00000223324_7_42932387_aTIS_111db1	1;1;1;1;1;1;1	1;1;1;1;1;1;1	1;1;1;1;1;1;1	generic|ENST00000413995_7_42937532_3UTR_100db1|ENSG00000106591 ATT NA 0;generic|ENST00000432845_7_42937526_3UTR_100db1|ENSG00000106591 AGG NA 0;generic|ENST00000432845_7_42937484_3UTR_100db1|ENSG00000106591 CTG NA 0 -1;generic|ENST00000432845_7_42937469_3U	7	1	1	1	64.3	64.3	64.3	18511	14	14;16;30;35;48;59;188	0.0027569	29311	135780000	135780000	297950000	3	3				287	13125	TRUE	13130	63048;63049;63050;63051	84974;84975;84976	84975
ENST00000223361_7_44122053_aTIS_101db1;ENST00000223361_7_44122074_5UTR_100db1;ENST00000452185_7_44122053_aTIS_101db1;ENST00000406581_7_44122074_5UTR_100db1;ENST00000610533_7_44123559_aTIS_101db1;ENST00000610533_7_44118056_CDS_010db2;ENST00000223361_7_44116942_CDS_100db1;ENST00000452185_7_44116942_CDS_100db1;ENST00000461116_7_44118032_ntr_100db1;ENST00000464871_7_44118041_ntr_100db1;ENST0000046111…	ENST00000223361_7_44122053_aTIS_101db1;ENST00000223361_7_44122074_5UTR_100db1;ENST00000452185_7_44122053_aTIS_101db1;ENST00000406581_7_44122074_5UTR_100db1;ENST00000610533_7_44123559_aTIS_101db1;ENST00000610533_7_44118056_CDS_010db2	5;5;5;5;5;3;2;2;1;1;1	5;5;5;5;5;3;2;2;1;1;1	5;5;5;5;5;3;2;2;1;1;1	generic|ENST00000223361_7_44122053_aTIS_101db1|ENSG00000106628 ATG True -1 0 +1;generic|ENST00000223361_7_44122074_5UTR_100db1|ENSG00000106628 AAG NA -1 0 +1;generic|ENST00000452185_7_44122053_aTIS_101db1|ENSG00000106628 ATG True -1 0 +1;generic|ENST000004	11	5	5	5	13.6	13.6	13.6	49612	455	455;462;469;476;504;393;237;251;91;94;97	0	29151	310550000	14788000	703890000	11	11				288	1715;2041;5568;14923;26111	True;True;True;True;True	1718;2044;5571;14928;26118	8061;8062;8063;8064;9639;9640;9641;26025;71632;71633;71634;71635;124005;124006;124007;124008;124009;124010;124011	10880;13145;13146;35730;96446;96447;163590;163591;163592;163593;163594	10880;13146;35730;96446;163591
ENST00000223369_7_44201136_aTIS_101db1;ENST00000223369_7_44204605_CDS_110db1;ENST00000496112_7_44201136_aTIS_101db1;ENST00000496112_7_44204605_CDS_100db1	ENST00000223369_7_44201136_aTIS_101db1;ENST00000223369_7_44204605_CDS_110db1;ENST00000496112_7_44201136_aTIS_101db1;ENST00000496112_7_44204605_CDS_100db1	4;3;3;2	4;3;3;2	4;3;3;2	generic|ENST00000223369_7_44201136_aTIS_101db1|ENSG00000106636 ATG True +1 0;generic|ENST00000223369_7_44204605_CDS_110db1|ENSG00000106636 GTG NA 0 -1;generic|ENST00000496112_7_44201136_aTIS_101db1|ENSG00000106636 ATG True +1 0;generic|ENST00000496112_7_44	4	4	4	4	26.3	26.3	26.3	22417	198	198;151;164;117	0	10682	265670000	18977000	593200000	8	8				289	9614;10131;17546;25305	True;True;True;True	9619;10136;17550;25312	45789;45790;45791;45792;45793;45794;45795;48193;48194;48195;48196;83501;83502;83503;120065;120066	62370;62371;62372;62373;62374;65797;111767;157944;157945	62373;65797;111767;157945
ENST00000223641_9_99222364_aTIS_111db1	ENST00000223641_9_99222364_aTIS_111db1	1	1	1	generic|ENST00000223641_9_99222364_aTIS_111db1|ENSG00000106803 ATG True 0 -1	1	1	1	1	15.6	15.6	15.6	99743	96	96	0	17868	298090000	49681000	726100000	5	5				290	19517	TRUE	19524	92900;92901;92902;92903	123805;123806;123807;123808;123809	123808
ENST00000644144_9_127874617_aTIS_111db1;ENST00000223836_9_127873448_aTIS_101db1;ENST00000223836_9_127872815_CDS_100db1;ENST00000413016_9_127868332_ntr_100db1;ENST00000550143_9_127868356_3UTR_100db1;ENST00000550143_9_127872701_CDS_100db1;ENST00000413016_9_127868422_ntr_100db1;ENST00000550143_9_127868449_3UTR_100db1;ENST00000413016_9_127871873_ntr_100db1;ENST00000344720_1_77286959_aTIS_100db1;ENST0…	ENST00000644144_9_127874617_aTIS_111db1;ENST00000223836_9_127873448_aTIS_101db1;ENST00000223836_9_127872815_CDS_100db1	5;5;4;1;1;1;1;1;1;1;1	5;5;4;1;1;1;1;1;1;1;1	5;5;4;1;1;1;1;1;1;1;1	generic|ENST00000644144_9_127874617_aTIS_111db1|ENSG00000106992 ATG True -1 0 +1 [ENST00000373176_9_127874617_aTIS_db2#ENST00000373156_9_127874617_aTIS_db3];generic|ENST00000223836_9_127873448_aTIS_101db1|ENSG00000106992 ATG no_data NA;generic|ENST00000223	11	5	5	5	36.6	36.6	36.6	21635	194	194;210;167;26;34;47;56;65;103;536;562	0	39896	1495500000	135960000	3060900000	38	38				291	6747;7822;10086;13362;28416	True;True;True;True;True	6750;7827;10091;13367;28424	31742;31743;31744;31745;37070;37071;37072;37073;37074;37075;37076;37077;47999;48000;48001;48002;64187;64188;64189;64190;64191;64192;64193;134713;134714;134715;134716;134717;134718;134719;134720	44099;44100;44101;44102;44103;44104;51409;51410;51411;51412;51413;51414;51415;51416;51417;51418;65489;65490;65491;65492;65493;65494;65495;86245;86246;86247;86248;177918;177919;177920;177921;177922;177923;177924;177925;177926;177927;177928	44102;51417;65489;86246;177919
ENST00000224073_9_136866258_aTIS_111db1;ENST00000371648_9_136866258_aTIS_101db1;ENST00000371649_9_136866258_aTIS_101db1;ENST00000371649_9_136863401_CDS_010db2	ENST00000224073_9_136866258_aTIS_111db1;ENST00000371648_9_136866258_aTIS_101db1;ENST00000371649_9_136866258_aTIS_101db1	5;4;4;2	5;4;4;2	5;4;4;2	generic|ENST00000224073_9_136866258_aTIS_111db1|ENSG00000107223 ATG True -1 0 +1;generic|ENST00000371648_9_136866258_aTIS_101db1|ENSG00000107223 ATG True -1 0 +1;generic|ENST00000371649_9_136866258_aTIS_101db1|ENSG00000107223 ATG True -1 0 +1	4	5	5	5	30.4	30.4	30.4	16368	148	148;139;141;82	0	16145	483200000	53689000	1186800000	20	20				292	1059;7191;10741;19734;22438	True;True;True;True;True	1062;7195;10746;19741;22446	5034;5035;5036;5037;34066;34067;34068;34069;51111;51112;51113;93853;93854;93855;106468;106469;106470;106471	6967;6968;6969;6970;6971;6972;6973;6974;6975;6976;6977;6978;6979;47284;47285;47286;47287;69975;124912;124913;139614	6974;47285;69975;124912;139614
ENST00000543447_10_121911143_aTIS_101db1;ENST00000369040_10_121913838_aTIS_101db1;ENST00000540606_10_121928431_aTIS_101db1;ENST00000369043_10_121927949_aTIS_101db1;ENST00000224652_10_121927949_aTIS_101db1;ENST00000369043_10_121927973_5UTR_010db2	ENST00000543447_10_121911143_aTIS_101db1;ENST00000369040_10_121913838_aTIS_101db1;ENST00000540606_10_121928431_aTIS_101db1;ENST00000369043_10_121927949_aTIS_101db1;ENST00000224652_10_121927949_aTIS_101db1;ENST00000369043_10_121927973_5UTR_010db2	2;2;2;2;2;2	2;2;2;2;2;2	2;2;2;2;2;2	generic|ENST00000543447_10_121911143_aTIS_101db1|ENSG00000107669 ATG no_data NA;generic|ENST00000369040_10_121913838_aTIS_101db1|ENSG00000107669 ATG no_data NA;generic|ENST00000540606_10_121928431_aTIS_101db1|ENSG00000107669 ATG False 0;generic|ENST0000036	6	2	2	2	4.7	4.7	4.7	45831	403	403;422;511;518;518;526	0.00028409	4749	38730000	2278200	105280000	5	5				293	6367;26020	True;True	6370;26027	29983;123512;123513;123514	41483;162863;162864;162865;162866	41483;162863
ENST00000345517_2_73901312_aTIS_100db1;ENST00000224784_10_88948930_aTIS_101db1;ENST00000409731_2_73901312_aTIS_100db1;ENST00000366684_1_229432640_CDS_100db1;ENST00000409918_2_73901312_aTIS_100db1;ENST00000366684_1_229432162_CDS_100db1;ENST00000415776_Y_17757192_ntr_100db1;ENST00000409624_2_73916718_CDS_100db1;ENST00000425411_Y_18148805_ntr_100db1;ENST00000415776_Y_17757270_ntr_100db1;ENST00000366…	ENST00000345517_2_73901312_aTIS_100db1;ENST00000224784_10_88948930_aTIS_101db1;ENST00000409731_2_73901312_aTIS_100db1;ENST00000366684_1_229432640_CDS_100db1	22;22;14;11;10;8;6;6;6;6;6;3	1;1;0;0;0;0;0;0;0;0;0;0	1;1;0;0;0;0;0;0;0;0;0;0	generic|ENST00000345517_2_73901312_aTIS_100db1|ENSG00000163017 ATG False 0;generic|ENST00000224784_10_88948930_aTIS_101db1|ENSG00000107796 ATG True -1 0;generic|ENST00000409731_2_73901312_aTIS_100db1|ENSG00000163017 ATG False 0;generic|ENST00000366684_1_22	12	22	1	1	42.8	2.9	2.9	41876	376	376;377;333;254;119;164;63;63;67;89;131;52	0.0090529	20781	68697000	3434800	129770000	2	2				294	693;2463;2464;3279;3488;3489;4150;4191;9060;9061;10049;10050;10283;10284;11584;13924;13925;18102;19626;20749;23510;28764	False;False;False;False;False;False;False;False;False;False;False;False;False;False;True;False;False;False;False;False;False;False	696;2466;2467;3282;3491;3492;4153;4194;9065;9066;10054;10055;10288;10289;11589;13929;13930;18108;19633;20756;23517;28772	3240;3241;3242;3243;11630;11631;11632;11633;11634;11635;11636;11637;11638;11639;11640;11641;11642;11643;11644;11645;11646;11647;11648;11649;11650;11651;11652;11653;11654;11655;11656;11657;11658;11659;11660;11661;11662;11663;15275;15276;15277;15278;15279;16567;16568;16569;16570;16571;16572;16573;16574;16575;16576;16577;16578;16579;19542;19543;19544;19545;19546;19547;19548;19549;19721;19722;19723;1…	4571;4572;4573;4574;4575;4576;4577;15931;15932;15933;15934;15935;15936;15937;15938;15939;15940;15941;15942;15943;15944;15945;15946;15947;15948;15949;15950;15951;15952;15953;15954;15955;15956;15957;15958;15959;15960;15961;15962;15963;15964;15965;15966;15967;15968;15969;15970;15971;15972;15973;15974;15975;15976;15977;15978;15979;15980;15981;15982;15983;15984;15985;15986;15987;15988;15989;15990;1599…	4571;15938;15981;20999;23184;23194;27019;27266;58931;58938;65244;65262;67025;67039;75133;90206;90216;114939;124332;130460;145909;180212
ENST00000393459_10_101034695_aTIS_101db1;ENST00000224807_10_101032474_aTIS_101db1;ENST00000489434_10_101034695_aTIS_001db3	ENST00000393459_10_101034695_aTIS_101db1;ENST00000224807_10_101032474_aTIS_101db1;ENST00000489434_10_101034695_aTIS_001db3	5;5;4	4;4;4	4;4;4	generic|ENST00000393459_10_101034695_aTIS_101db1|ENSG00000107819 ATG no_data NA;generic|ENST00000224807_10_101032474_aTIS_101db1|ENSG00000107819 ATG True 0 -1;generic|ENST00000489434_10_101034695_aTIS_001db3|ENSG00000107819 ATG NA NA	3	5	4	4	22.1	16.2	16.2	35503	321	321;325;177	0	20118	256510000	12826000	538220000	23	23				295	6223;8485;18834;20080;27888	False;True;True;True;True	6226;8490;18841;20087;27896	29352;29353;29354;29355;29356;29357;40288;40289;40290;40291;89562;89563;89564;95463;95464;95465;95466;95467;132389;132390;132391;132392	40615;40616;40617;40618;40619;40620;40621;40622;40623;55547;119420;119421;119422;119423;119424;119425;119426;119427;119428;119429;126869;126870;174960;174961;174962;174963;174964;174965;174966;174967;174968;174969;174970	40622;55547;119426;126870;174966
ENST00000224949_10_3172772_aTIS_101db1;ENST00000380989_10_3172772_aTIS_101db1;ENST00000451104_10_3172770_CDS_100db1;ENST00000451104_10_3172779_aTIS_101db1;ENST00000380994_10_3157085_aTIS_101db1	ENST00000224949_10_3172772_aTIS_101db1;ENST00000380989_10_3172772_aTIS_101db1;ENST00000451104_10_3172770_CDS_100db1;ENST00000451104_10_3172779_aTIS_101db1	10;10;7;7;3	10;10;7;7;3	10;10;7;7;3	generic|ENST00000224949_10_3172772_aTIS_101db1|ENSG00000107959 ATG False -1 0 +1;generic|ENST00000380989_10_3172772_aTIS_101db1|ENSG00000107959 ATG False -1 0 +1;generic|ENST00000451104_10_3172770_CDS_100db1|ENSG00000107959 GTG NA 0;generic|ENST00000451104	5	10	10	10	16.2	16.2	16.2	117.41	1037	1037;1038;936;939;595	0	46.56	898500000	16336000	2002700000	39	39				296	636;5168;9376;9668;9784;9975;14381;15603;16723;19850	True;True;True;True;True;True;True;True;True;True	639;5171;9381;9673;9789;9980;14386;15608;16728;19857	2987;2988;2989;2990;23933;23934;23935;23936;23937;23938;23939;23940;44697;46044;46045;46046;46047;46570;46571;46572;46573;46574;46575;46576;46577;47476;47477;47478;47479;69116;69117;69118;69119;74889;79877;79878;94371;94372;94373;94374;94375;94376;94377	4243;4244;32764;32765;32766;32767;32768;32769;32770;32771;32772;32773;60899;62697;62698;63356;63357;63358;63359;63360;63361;63362;63363;64782;64783;64784;64785;93022;93023;93024;93025;100715;107011;107012;125531;125532;125533;125534;125535;125536	4243;32771;60899;62697;63357;64784;93022;100715;107011;125533
ENST00000225174_10_79351565_CDS_100db1;ENST00000225174_10_79347702_CDS_100db1;ENST00000225174_10_79347549_aTIS_101db1;ENST00000225174_10_79347507_5UTR_110db1;ENST00000448165_10_79353750_CDS_100db1	ENST00000225174_10_79351565_CDS_100db1;ENST00000225174_10_79347702_CDS_100db1;ENST00000225174_10_79347549_aTIS_101db1;ENST00000225174_10_79347507_5UTR_110db1;ENST00000448165_10_79353750_CDS_100db1	2;2;2;2;1	2;2;2;2;1	2;2;2;2;1	generic|ENST00000225174_10_79351565_CDS_100db1|ENSG00000108179 CTG NA +1 0 -1;generic|ENST00000225174_10_79347702_CDS_100db1|ENSG00000108179 GTG NA 0 -1;generic|ENST00000225174_10_79347549_aTIS_101db1|ENSG00000108179 ATG no_data NA;generic|ENST00000225174_	5	2	2	2	21.1	21.1	21.1	81514	76	76;156;207;221;30	0.0002764	43037	1019400000	169900000	2422800000	10	10				297	9285;12300	True;True	9290;12305	44228;44229;44230;44231;58628;58629;58630;58631;58632	60200;60201;60202;60203;60204;60205;79603;79604;79605;79606	60203;79605
ENST00000225296_17_5468760_CDS_110db1;ENST00000225296_17_5468859_aTIS_101db1	ENST00000225296_17_5468760_CDS_110db1;ENST00000225296_17_5468859_aTIS_101db1	1;1	1;1	1;1	generic|ENST00000225296_17_5468760_CDS_110db1|ENSG00000005100 ATG NA -1 0;generic|ENST00000225296_17_5468859_aTIS_101db1|ENSG00000005100 ATG False 1	2	1	1	1	1.5	1.5	1.5	75426	674	674;707	0.00027956	44838	131960000	3383600	301750000	3	3				298	21516	TRUE	21523	102192;102193;102194	134313;134314;134315	134314
ENST00000225298_17_51260609_CDS_100db1;ENST00000225298_17_51260585_aTIS_101db1;ENST00000225298_17_51260843_CDS_010db2;ENST00000583725_17_51277163_aTIS_101db1;ENST00000579261_17_51285271_CDS_100db1;ENST00000582832_17_51285271_CDS_100db1;ENST00000583725_17_51280007_CDS_100db1;ENST00000583205_17_51280016_aTIS_101db1	ENST00000225298_17_51260609_CDS_100db1;ENST00000225298_17_51260585_aTIS_101db1;ENST00000225298_17_51260843_CDS_010db2	12;12;10;3;1;1;1;1	12;12;10;3;1;1;1;1	12;12;10;3;1;1;1;1	generic|ENST00000225298_17_51260609_CDS_100db1|ENSG00000011260 ATG NA +1 0 -1;generic|ENST00000225298_17_51260585_aTIS_101db1|ENSG00000011260 ATG True +1 0 -1;generic|ENST00000225298_17_51260843_CDS_010db2|ENSG00000011260 GTG NA NA	8	12	12	12	33.4	33.4	33.4	60924	548	548;556;470;177;104;114;129;143	0	72053	1969700000	72951000	4614600000	58	58				299	672;1039;11022;12947;14916;15029;17889;18358;18667;21959;23930;26771	True;True;True;True;True;True;True;True;True;True;True;True	675;1042;11027;12952;14921;15034;17894;18365;18674;21967;23937;26778	3166;3167;3168;3169;3170;3171;3172;3173;4928;4929;4930;4931;52387;52388;52389;62122;62123;62124;71605;71606;71607;71608;72205;72206;72207;72208;72209;72210;72211;72212;85097;85098;85099;85100;85101;85102;85103;85104;87294;87295;87296;87297;88754;88755;88756;88757;88758;88759;88760;88761;88762;88763;88764;88765;104246;104247;104248;113375;113376;113377;127179;127180	4499;4500;4501;4502;4503;4504;4505;4506;4507;4508;6785;6786;6787;6788;6789;6790;6791;6792;6793;6794;6795;6796;71688;71689;83762;83763;96425;96426;96427;96428;97233;97234;97235;97236;97237;113786;113787;113788;113789;113790;116605;116606;118437;118438;118439;118440;118441;118442;118443;118444;118445;118446;118447;136674;136675;149049;149050;167923	4501;6785;71688;83763;96426;97237;113790;116606;118441;136675;149050;167923
ENST00000225388_17_29294059_aTIS_101db1;ENST00000225388_17_29294104_5UTR_100db1;ENST00000225388_17_29294110_5UTR_110db1;ENST00000579665_17_29294059_aTIS_101db1;ENST00000579665_17_29294104_5UTR_100db1;ENST00000579665_17_29294110_5UTR_100db1	ENST00000225388_17_29294059_aTIS_101db1;ENST00000225388_17_29294104_5UTR_100db1;ENST00000225388_17_29294110_5UTR_110db1;ENST00000579665_17_29294059_aTIS_101db1;ENST00000579665_17_29294104_5UTR_100db1;ENST00000579665_17_29294110_5UTR_100db1	2;2;2;1;1;1	2;2;2;1;1;1	2;2;2;1;1;1	generic|ENST00000225388_17_29294059_aTIS_101db1|ENSG00000108256 ATG True -1 0;generic|ENST00000225388_17_29294104_5UTR_100db1|ENSG00000108256 GTG NA -1 0 +1;generic|ENST00000225388_17_29294110_5UTR_110db1|ENSG00000108256 CTG NA -1 0;generic|ENST00000579665	6	2	2	2	6.3	6.3	6.3	76.12	695	695;710;712;120;135;137	0.00053605	38841	32298000	1242200	77310000	3	3				300	2025;26790	True;True	2028;26797	9571;9572;9573;9574;127263;127264	13066;13067;168023	13067;168023
ENST00000581348_17_29589378_aTIS_101db1;ENST00000225394_17_29589378_aTIS_101db1;ENST00000394869_17_29589378_aTIS_101db1;ENST00000579937_17_29589378_aTIS_101db1;ENST00000581348_17_29578323_CDS_100db1;ENST00000225394_17_29578323_CDS_100db1;ENST00000579937_17_29578323_CDS_100db1;ENST00000581348_17_29576572_CDS_100db1	ENST00000581348_17_29589378_aTIS_101db1;ENST00000225394_17_29589378_aTIS_101db1;ENST00000394869_17_29589378_aTIS_101db1;ENST00000579937_17_29589378_aTIS_101db1;ENST00000581348_17_29578323_CDS_100db1;ENST00000225394_17_29578323_CDS_100db1;ENST00000579937_17_29578323_CDS_100db1	8;8;8;7;5;5;4;2	8;8;8;7;5;5;4;2	7;7;7;6;5;5;4;2	generic|ENST00000581348_17_29589378_aTIS_101db1|ENSG00000108262 ATG False 0 +1;generic|ENST00000225394_17_29589378_aTIS_101db1|ENSG00000108262 ATG False 0 +1;generic|ENST00000394869_17_29589378_aTIS_101db1|ENSG00000108262 ATG False 0 +1;generic|ENST0000057	8	8	8	7	15.5	15.5	13.5	83131	747	747;761;770;694;452;475;408;295	0	40885	389330000	9733400	904490000	35	35				301	3877;12683;14150;15719;16464;21212;21783;22695	True;True;True;True;True;True;True;True	3880;12688;14155;15724;16469;21219;21790;22703	18296;18297;18298;18299;60614;60615;60616;60617;68039;68040;68041;68042;68043;68044;68045;68046;75365;75366;75367;75368;78635;78636;78637;78638;100751;100752;100753;100754;103486;103487;103488;103489;107681;107682	25416;25417;25418;25419;25420;25421;25422;25423;25424;25425;25426;25427;25428;25429;25430;81885;91435;91436;91437;91438;91439;91440;101297;101298;101299;105562;105563;132811;135904;135905;135906;135907;135908;135909;135910;141153;141154;141155	25421;81885;91436;101297;105562;132811;135908;141153
ENST00000225430_17_39201229_CDS_010db2;ENST00000579374_17_39200345_aTIS_101db1;ENST00000582193_17_39201214_aTIS_101db1;ENST00000225430_17_39200345_aTIS_101db1;ENST00000477964_5_178055604_ntr_001db3;ENST00000477964_5_178055697_ntr_100db1;ENST00000498753_3_142043955_ntr_100db1;ENST00000498753_3_142044198_ntr_001db3;ENST00000477964_5_178055982_ntr_100db1;ENST00000225430_17_39204099_CDS_100db1;ENST00…	ENST00000225430_17_39201229_CDS_010db2;ENST00000579374_17_39200345_aTIS_101db1;ENST00000582193_17_39201214_aTIS_101db1;ENST00000225430_17_39200345_aTIS_101db1;ENST00000477964_5_178055604_ntr_001db3;ENST00000477964_5_178055697_ntr_100db1	13;13;13;13;10;9;5;5;4;4;4;4;3;2;2;2;2;2;1;1;1;1;1	13;13;13;13;10;9;5;5;4;4;4;4;3;2;2;2;2;2;1;1;1;1;1	13;13;13;13;10;9;5;5;4;4;4;4;3;2;2;2;2;2;1;1;1;1;1	generic|ENST00000225430_17_39201229_CDS_010db2|ENSG00000108298 AAG NA NA;generic|ENST00000579374_17_39200345_aTIS_101db1|ENSG00000108298 ATG True +1 0 -1;generic|ENST00000582193_17_39201214_aTIS_101db1|ENSG00000108298 ATG False 0;generic|ENST00000225430_17	23	13	13	13	43.4	43.4	43.4	22609	189	189;193;194;196;196;165;110;191;70;70;73;108;74;30;32;58;108;117;22;28;44;69;91	0	43239	15706000000	2617600000	37097000000	63	63				302	2932;8948;10519;12274;12597;12603;13005;15205;19688;20855;20958;26258;27770	True;True;True;True;True;True;True;True;True;True;True;True;True	2935;8953;10524;12279;12602;12608;13010;15210;19695;20862;20965;26265;27778	13719;13720;13721;13722;42654;42655;42656;42657;42658;42659;42660;42661;42662;42663;50079;50080;50081;50082;50083;50084;50085;50086;58477;58478;60208;60209;60210;60231;60232;60233;62428;62429;73138;73139;73140;73141;93671;99008;99009;99010;99011;99012;99013;99538;99539;99540;99541;124716;124717;124718;124719;131873;131874;131875;131876;131877;131878;131879	19050;58307;58308;58309;58310;58311;58312;58313;58314;58315;58316;58317;68506;68507;68508;68509;68510;68511;68512;68513;68514;68515;79412;79413;81402;81403;81404;81434;84096;98369;98370;98371;98372;98373;98374;98375;98376;124719;130931;130932;130933;130934;130935;130936;131492;131493;131494;131495;131496;131497;131498;164428;164429;164430;174337;174338;174339;174340;174341;174342;174343;174344;17…	19050;58316;68507;79413;81402;81434;84096;98372;124719;130931;131492;164429;174346
ENST00000581204_17_58347544_ntr_100db1;ENST00000581204_17_58347574_ntr_100db1;ENST00000581540_17_58351436_CDS_100db1;ENST00000577396_17_58351454_aTIS_101db1;ENST00000225504_17_58352084_CDS_010db2;ENST00000581540_17_58351550_aTIS_101db1;ENST00000580947_17_58352135_aTIS_101db1;ENST00000225504_17_58352156_5UTR_100db1;ENST00000581204_17_58347215_ntr_100db1	ENST00000581204_17_58347544_ntr_100db1;ENST00000581204_17_58347574_ntr_100db1;ENST00000581540_17_58351436_CDS_100db1;ENST00000577396_17_58351454_aTIS_101db1;ENST00000225504_17_58352084_CDS_010db2;ENST00000581540_17_58351550_aTIS_101db1;ENST00000580947_17_58352135_aTIS_101db1;ENST00000225504_17_58352156_5UTR_100db1;ENST00000581204_17_58347215_ntr_100db1	2;2;2;2;2;2;2;2;1	2;2;2;2;2;2;2;2;1	2;2;2;2;2;2;2;2;1	generic|ENST00000581204_17_58347544_ntr_100db1|ENSG00000213246 AAG NA 0;generic|ENST00000581204_17_58347574_ntr_100db1|ENSG00000213246 ATG NA -1 +1;generic|ENST00000581540_17_58351436_CDS_100db1|ENSG00000213246 ATG NA -1 0;generic|ENST00000577396_17_583514	9	2	2	2	51.1	51.1	51.1	50518	45	45;55;70;76;100;108;117;124;31	0	70517	710450000	355230000	1536800000	14	14				303	16242;27322	True;True	16247;27330	77686;77687;77688;77689;77690;77691;77692;129730;129731;129732;129733;129734;129735;129736;129737	104401;104402;104403;104404;104405;171310;171311;171312;171313;171314;171315;171316;171317;171318	104402;171313
ENST00000406116_17_59931689_CDS_100db1;ENST00000443572_17_59931689_CDS_100db1;ENST00000406116_17_59893185_aTIS_101db1;ENST00000393021_17_59910580_aTIS_111db1;ENST00000443572_17_59893185_aTIS_101db1;ENST00000225577_17_59893185_aTIS_101db1	ENST00000406116_17_59931689_CDS_100db1;ENST00000443572_17_59931689_CDS_100db1;ENST00000406116_17_59893185_aTIS_101db1;ENST00000393021_17_59910580_aTIS_111db1;ENST00000443572_17_59893185_aTIS_101db1;ENST00000225577_17_59893185_aTIS_101db1	3;3;3;3;3;3	3;3;3;3;3;3	3;3;3;3;3;3	generic|ENST00000406116_17_59931689_CDS_100db1|ENSG00000108443 CTG NA +1 0 -1;generic|ENST00000443572_17_59931689_CDS_100db1|ENSG00000108443 CTG NA +1 0 -1;generic|ENST00000406116_17_59893185_aTIS_101db1|ENSG00000108443 ATG True 0 -1;generic|ENST0000039302	6	3	3	3	17.2	17.2	17.2	26249	233	233;307;451;472;502;525	0	13918	228480000	25387000	506880000	10	10				304	8678;14350;15982	True;True;True	8683;14355;15987	41284;41285;41286;41287;41288;68981;68982;68983;68984;76591;76592;76593;76594	56724;56725;56726;92835;92836;92837;102886;102887;102888;102889	56725;92836;102886
ENST00000225614_17_75764974_CDS_010db2;ENST00000588479_17_75765136_aTIS_101db1;ENST00000588479_17_75765181_5UTR_100db1;ENST00000225614_17_75763398_CDS_100db1;ENST00000589030_17_75765016_ntr_100db1;ENST00000586244_17_75765136_aTIS_101db1;ENST00000586244_17_75765181_5UTR_100db1	ENST00000225614_17_75764974_CDS_010db2;ENST00000588479_17_75765136_aTIS_101db1;ENST00000588479_17_75765181_5UTR_100db1;ENST00000225614_17_75763398_CDS_100db1	5;5;5;4;1;1;1	5;5;5;4;1;1;1	5;5;5;4;1;1;1	generic|ENST00000225614_17_75764974_CDS_010db2|ENSG00000108479 ATG NA NA;generic|ENST00000588479_17_75765136_aTIS_101db1|ENSG00000108479 ATG True -1 0 +1 [ENST00000225614_17_75765136_aTIS_db3];generic|ENST00000588479_17_75765181_5UTR_100db1|ENSG00000108479	7	5	5	5	24.9	24.9	24.9	36387	338	338;392;407;260;89;120;135	0	18075	226210000	13307000	519320000	23	23				305	6927;9126;16380;18172;22669	True;True;True;True;True	6931;9131;16385;18178;22677	32592;32593;43485;43486;43487;43488;78272;78273;78274;78275;86406;86407;86408;107563;107564;107565	45249;45250;59264;59265;59266;59267;105153;105154;105155;105156;105157;105158;105159;105160;105161;105162;105163;105164;105165;115384;141013;141014;141015	45249;59265;105164;115384;141014
ENST00000225655_17_4948394_aTIS_101db1;ENST00000225655_17_4948373_CDS_010db2;ENST00000574872_17_4946844_aTIS_101db1;ENST00000574872_17_4946763_CDS_100db1;CON__P02584;ENST00000225655_17_4945983_CDS_100db1;ENST00000574872_17_4945989_CDS_100db1	ENST00000225655_17_4948394_aTIS_101db1;ENST00000225655_17_4948373_CDS_010db2;ENST00000574872_17_4946844_aTIS_101db1;ENST00000574872_17_4946763_CDS_100db1	16;14;11;10;6;4;4	16;14;11;10;6;4;4	16;14;11;10;6;4;4	generic|ENST00000225655_17_4948394_aTIS_101db1|ENSG00000108518 ATG True -1 0 +1;generic|ENST00000225655_17_4948373_CDS_010db2|ENSG00000108518 ATC NA NA;generic|ENST00000574872_17_4946844_aTIS_101db1|ENSG00000108518 ATG no_data NA;generic|ENST00000574872_17	7	16	16	16	96.4	96.4	96.4	15054	140	140;133;104;77;140;27;29	0	139.09	22920000000	2546700000	54034000000	210	210				306	845;846;2748;3469;3478;4021;4022;11840;23107;23222;23223;23704;23877;23878;24238;24484	True;True;True;True;True;True;True;True;True;True;True;True;True;True;True;True	848;849;2751;3472;3481;4024;4025;11845;23114;23229;23230;23711;23884;23885;24245;24491	3968;3969;3970;3971;3972;12922;12923;12924;12925;12926;12927;12928;16478;16479;16480;16481;16482;16525;16526;16527;16528;18920;18921;18922;18923;18924;18925;18926;18927;18928;18929;18930;18931;18932;18933;18934;56282;56283;56284;56285;56286;56287;56288;56289;109524;109525;109526;109527;110014;110015;110016;110017;110018;110019;110020;110021;112330;112331;112332;112333;112334;112335;112336;112337;…	5611;5612;5613;17788;17789;17790;17791;23038;23039;23040;23041;23042;23043;23044;23045;23046;23047;23048;23049;23110;23111;23112;23113;23114;26198;26199;26200;26201;26202;26203;26204;26205;26206;26207;26208;26209;26210;26211;26212;26213;26214;26215;26216;76846;76847;76848;76849;76850;76851;143529;143530;144246;144247;144248;144249;144250;144251;144252;144253;144254;144255;144256;144257;144258;144…	5611;5613;17791;23043;23111;26201;26209;76848;143530;144248;144269;147512;148657;148695;151517;153166
ENST00000225665_17_4939910_aTIS_101db1;ENST00000225665_17_4939175_CDS_010db2;ENST00000544061_17_4939910_aTIS_101db1;ENST00000574710_17_4939043_ntr_010db2;ENST00000544061_17_4938854_CDS_100db1;ENST00000570543_17_4938556_ntr_100db1	ENST00000225665_17_4939910_aTIS_101db1;ENST00000225665_17_4939175_CDS_010db2;ENST00000544061_17_4939910_aTIS_101db1;ENST00000574710_17_4939043_ntr_010db2	10;8;7;6;4;1	10;8;7;6;4;1	10;8;7;6;4;1	generic|ENST00000225665_17_4939910_aTIS_101db1|ENSG00000108528 ATG True -1 0 +1;generic|ENST00000225665_17_4939175_CDS_010db2|ENSG00000108528 GTG NA NA;generic|ENST00000544061_17_4939910_aTIS_101db1|ENSG00000108528 ATG True -1 0 +1;generic|ENST00000574710_	6	10	10	10	41.7	41.7	41.7	34061	314	314;270;263;254;191;62	0	64395	1287100000	75713000	2874200000	69	69				307	258;5555;7183;11370;14486;14557;16939;19294;24824;28243	True;True;True;True;True;True;True;True;True;True	260;5558;7187;11375;14491;14562;16944;19301;24831;28251	1127;25962;25963;25964;25965;25966;25967;25968;25969;34024;34025;34026;34027;54028;54029;69630;69958;69959;69960;69961;69962;69963;80796;80797;80798;80799;91820;91821;91822;91823;117812;117813;117814;117815;117816;117817;117818;117819;133929;133930;133931	1624;1625;35636;35637;35638;35639;35640;35641;35642;35643;35644;35645;35646;35647;35648;35649;47241;47242;47243;47244;47245;47246;47247;73783;93820;93821;94261;94262;94263;94264;108187;108188;108189;108190;108191;108192;108193;122479;122480;122481;122482;122483;122484;122485;122486;122487;122488;122489;122490;122491;122492;155026;155027;155028;155029;155030;155031;155032;155033;155034;155035;1550…	1624;35645;47241;73783;93820;94262;108191;122480;155037;176846
ENST00000225698_17_5439073_aTIS_111db1;ENST00000574444_17_5438193_aTIS_101db1;ENST00000574444_17_5438238_5UTR_100db1;ENST00000573406_17_5439052_ntr_100db1;ENST00000573406_17_5438238_ntr_100db1	ENST00000225698_17_5439073_aTIS_111db1;ENST00000574444_17_5438193_aTIS_101db1;ENST00000574444_17_5438238_5UTR_100db1	8;6;6;3;1	8;6;6;3;1	8;6;6;3;1	generic|ENST00000225698_17_5439073_aTIS_111db1|ENSG00000108561 ATG True -1 0 +1;generic|ENST00000574444_17_5438193_aTIS_101db1|ENSG00000108561 ATG False 0;generic|ENST00000574444_17_5438238_5UTR_100db1|ENSG00000108561 ATT NA -1 0 +1	5	8	8	8	52.1	52.1	52.1	31362	282	282;178;193;154;72	0	313.49	2764500000	212660000	6291000000	117	117				308	651;652;1651;3507;8114;8115;11397;25585	True;True;True;True;True;True;True;True	654;655;1654;3510;8119;8120;11402;25592	3053;3054;3055;3056;3057;3058;3059;3060;3061;3062;3063;3064;3065;7772;7773;7774;7775;7776;7777;7778;16647;16648;16649;16650;16651;16652;16653;16654;38426;38427;38428;38429;38430;38431;38432;38433;38434;38435;38436;38437;38438;38439;54134;121322;121323;121324;121325;121326	4321;4322;4323;4324;4325;4326;4327;4328;4329;4330;4331;4332;4333;4334;4335;4336;4337;4338;4339;4340;4341;4342;4343;4344;4345;4346;4347;4348;4349;4350;4351;4352;4353;4354;4355;4356;10544;10545;10546;10547;10548;10549;10550;10551;10552;10553;10554;10555;10556;23276;23277;23278;23279;23280;23281;23282;23283;23284;23285;23286;23287;23288;23289;23290;23291;23292;23293;23294;23295;53089;53090;53091;530…	4328;4338;10545;23278;53104;53116;73938;159680
ENST00000225719_17_30378981_aTIS_111db1;ENST00000543464_17_30380638_aTIS_101db1;ENST00000581826_17_30443883_ntr_100db1	ENST00000225719_17_30378981_aTIS_111db1;ENST00000543464_17_30380638_aTIS_101db1	11;9;1	11;9;1	11;9;1	generic|ENST00000225719_17_30378981_aTIS_111db1|ENSG00000108582 ATG True +1 0 -1;generic|ENST00000543464_17_30380638_aTIS_101db1|ENSG00000108582 ATG no_data NA	3	11	11	11	10	10	10	152.93	1380	1380;1133;30	0	31456	451220000	6355300	1062300000	19	19				309	1008;1386;3650;6379;15797;16265;19006;19795;22613;22849;28464	True;True;True;True;True;True;True;True;True;True;True	1011;1389;3653;6382;15802;16270;19013;19802;22621;22857;28472	4766;4767;4768;4769;6554;6555;6556;6557;17296;17297;17298;17299;30026;30027;30028;30029;30030;30031;30032;30033;75699;77798;90489;90490;90491;90492;94127;94128;94129;107289;107290;107291;107292;107293;107294;108394;134962;134963	6576;8883;8884;8885;8886;8887;8888;24145;41529;41530;41531;41532;101689;104544;120834;125221;140610;140611;142129;178188	6576;8888;24145;41531;101689;104544;120834;125221;140611;142129;178188
ENST00000581721_17_30477434_aTIS_101db1;ENST00000451249_17_30477434_aTIS_101db1;ENST00000225724_17_30477434_aTIS_111db1;ENST00000581721_17_30490192_CDS_100db1;ENST00000414833_17_30490192_CDS_100db1;ENST00000427274_17_30477434_aTIS_101db1;ENST00000467337_17_30484257_aTIS_101db1;ENST00000427274_17_30490192_CDS_100db1;ENST00000537788_17_30477434_aTIS_001db3	ENST00000581721_17_30477434_aTIS_101db1;ENST00000451249_17_30477434_aTIS_101db1;ENST00000225724_17_30477434_aTIS_111db1;ENST00000581721_17_30490192_CDS_100db1;ENST00000414833_17_30490192_CDS_100db1;ENST00000427274_17_30477434_aTIS_101db1;ENST00000467337_17_30484257_aTIS_101db1	3;3;3;2;2;2;2;1;1	3;3;3;2;2;2;2;1;1	3;3;3;2;2;2;2;1;1	generic|ENST00000581721_17_30477434_aTIS_101db1|ENSG00000108587 ATG True +1 0 -1;generic|ENST00000451249_17_30477434_aTIS_101db1|ENSG00000108587 ATG True +1 0 -1;generic|ENST00000225724_17_30477434_aTIS_111db1|ENSG00000108587 ATG True +1 0 -1;generic|ENST0	9	3	3	3	14.8	14.8	14.8	26989	236	236;248;250;98;112;174;185;38;81	0	10909	339030000	21189000	814550000	11	11				310	13877;18054;21479	True;True;True	13882;18061;21486	66663;66664;66665;66666;66667;66668;66669;66670;85868;85869;85870;85871;85872;102037;102038;102039;102040	89629;89630;89631;89632;114661;114662;114663;114664;114665;114666;134175	89630;114661;134175
ENST00000225726_17_63766139_CDS_010db2;ENST00000582252_17_63766175_aTIS_101db1;ENST00000403162_17_63766175_aTIS_101db1;ENST00000612558_17_63756310_aTIS_101db1;ENST00000612558_17_63760973_5UTR_100db1	ENST00000225726_17_63766139_CDS_010db2;ENST00000582252_17_63766175_aTIS_101db1;ENST00000403162_17_63766175_aTIS_101db1;ENST00000612558_17_63756310_aTIS_101db1	7;7;7;4;2	7;7;7;4;2	7;7;7;4;2	generic|ENST00000225726_17_63766139_CDS_010db2|ENSG00000108588 GTG NA NA;generic|ENST00000582252_17_63766175_aTIS_101db1|ENSG00000108588 ATG True -1 0 +1;generic|ENST00000403162_17_63766175_aTIS_101db1|ENSG00000108588 ATG True -1 0 +1;generic|ENST000006125	5	7	7	7	21	21	21	54515	471	471;480;483;190;99	0	110.16	2805200000	133580000	6550700000	58	58				311	2107;10711;13735;18029;18201;21384;24370	True;True;True;True;True;True;True	2110;10716;13740;18036;18207;21391;24377	9942;9943;50968;50969;50970;50971;65994;65995;65996;65997;65998;65999;66000;66001;85769;85770;85771;85772;85773;85774;85775;85776;86571;86572;86573;86574;86575;86576;86577;86578;101626;101627;101628;101629;101630;101631;101632;101633;101634;115759;115760;115761;115762	13572;13573;69743;88677;88678;88679;88680;88681;88682;88683;88684;88685;88686;88687;88688;88689;88690;88691;88692;88693;88694;114587;114588;115611;115612;115613;115614;115615;115616;115617;115618;115619;115620;115621;115622;115623;115624;115625;133847;133848;133849;133850;133851;133852;133853;133854;133855;133856;133857;152307;152308;152309;152310;152311;152312;152313;152314;152315	13573;69743;88682;114587;115618;133854;152310
ENST00000395726_17_18088024_aTIS_101db1;ENST00000225729_17_18088024_aTIS_101db1;ENST00000225729_17_18087973_5UTR_010db2;ENST00000395726_17_18093950_CDS_100db1;ENST00000225729_17_18093950_CDS_100db1;ENST00000580055_17_18088024_aTIS_101db1;ENST00000467099_17_18104646_3UTR_100db1;ENST00000580055_17_18103832_3UTR_100db1;ENST00000579224_17_18088024_aTIS_001db3;ENST00000580055_17_18093950_CDS_100db1;EN…	ENST00000395726_17_18088024_aTIS_101db1;ENST00000225729_17_18088024_aTIS_101db1;ENST00000225729_17_18087973_5UTR_010db2;ENST00000395726_17_18093950_CDS_100db1;ENST00000225729_17_18093950_CDS_100db1;ENST00000580055_17_18088024_aTIS_101db1	5;5;5;4;4;3;2;2;2;2;1;1;1	5;5;5;4;4;3;2;2;2;2;1;1;1	5;5;5;4;4;3;2;2;2;2;1;1;1	generic|ENST00000395726_17_18088024_aTIS_101db1|ENSG00000108591 ATG True +1 0 -1;generic|ENST00000225729_17_18088024_aTIS_101db1|ENSG00000108591 ATG True +1 0 -1;generic|ENST00000225729_17_18087973_5UTR_010db2|ENSG00000108591 ATT NA NA;generic|ENST00000395	13	5	5	5	15.2	15.2	15.2	38129	343	343;364;381;276;297;244;58;85;172;177;112;161;199	0	11498	438160000	21908000	1008600000	11	11				312	6443;6475;8722;12051;25359	True;True;True;True;True	6446;6478;8727;12056;25366	30316;30446;30447;30448;30449;41513;41514;41515;41516;41517;41518;41519;41520;57283;57284;57285;57286;120329;120330;120331;120332	41957;42121;42122;56981;56982;56983;56984;56985;77947;77948;77949;158314	41957;42122;56983;77949;158314
ENST00000448276_17_63837523_CDS_010db2;ENST00000225742_17_63837616_aTIS_101db1;ENST00000323347_17_63838681_aTIS_101db1;ENST00000613943_17_63842674_aTIS_101db1;ENST00000448276_17_63842674_aTIS_101db1;ENST00000356800_7_151275152_aTIS_101db1;ENST00000262188_7_151248562_aTIS_101db1;ENST00000548573_12_50088239_aTIS_101db1	ENST00000448276_17_63837523_CDS_010db2;ENST00000225742_17_63837616_aTIS_101db1;ENST00000323347_17_63838681_aTIS_101db1;ENST00000613943_17_63842674_aTIS_101db1;ENST00000448276_17_63842674_aTIS_101db1	10;10;10;10;10;2;2;1	10;10;10;10;10;2;2;1	9;9;9;9;9;1;1;0	generic|ENST00000448276_17_63837523_CDS_010db2|ENSG00000108604 ATG NA NA;generic|ENST00000225742_17_63837616_aTIS_101db1|ENSG00000108604 ATG no_data NA;generic|ENST00000323347_17_63838681_aTIS_101db1|ENSG00000108604 ATG no_data NA;generic|ENST00000613943_1	8	10	10	9	29.9	29.9	28.2	49265	425	425;456;483;494;531;470;483;313	0	80636	731920000	26140000	1748300000	30	30				313	91;9969;11631;12027;13608;13609;15419;15799;21389;22724	True;True;True;True;True;True;True;True;True;True	91;9974;11636;12032;13613;13614;15424;15804;21396;22732	430;431;432;433;434;435;47434;47435;47436;47437;55342;55343;55344;57183;57184;65361;65362;65363;65364;65365;74076;74077;74078;75704;75705;75706;75707;75708;101651;101652;101653;101654;101655;101656;101657;101658;101659;101660;107804;107805;107806;107807	625;626;627;64639;64640;75700;75701;75702;77848;77849;87711;87712;87713;87714;99665;99666;99667;101699;101700;101701;101702;101703;101704;101705;101706;101707;133875;133876;133877;133878;133879;133880;133881;133882;141316	627;64640;75701;77849;87712;87714;99665;101704;133875;141316
ENST00000225792_17_64506119_aTIS_101db1;ENST00000225792_17_64506236_5UTR_010db2;ENST00000225792_17_64506260_5UTR_100db1;ENST00000578804_17_64505789_aTIS_101db1;ENST00000450599_17_64506119_aTIS_101db1;ENST00000450599_17_64506260_5UTR_100db1;ENST00000581230_17_64506260_ntr_100db1;ENST00000581230_17_64500771_ntr_100db1;ENST00000578400_17_64506119_aTIS_101db1;ENST00000630471_17_64506128_5UTR_100db1;E…	ENST00000225792_17_64506119_aTIS_101db1;ENST00000225792_17_64506236_5UTR_010db2;ENST00000225792_17_64506260_5UTR_100db1;ENST00000578804_17_64505789_aTIS_101db1;ENST00000450599_17_64506119_aTIS_101db1;ENST00000450599_17_64506260_5UTR_100db1;ENST00000581230_17_64506260_ntr_100db1	30;30;30;29;28;28;24;6;5;5;5;5;5;3;3;3;3;3;3;2	30;30;30;29;28;28;24;6;5;5;5;5;5;3;3;3;3;3;3;2	21;21;21;20;19;19;15;6;5;5;4;5;5;3;3;3;3;3;3;1	generic|ENST00000225792_17_64506119_aTIS_101db1|ENSG00000108654 ATG False -1 0;generic|ENST00000225792_17_64506236_5UTR_010db2|ENSG00000108654 GTG NA NA;generic|ENST00000225792_17_64506260_5UTR_100db1|ENSG00000108654 GTG NA -1 0;generic|ENST00000578804_17_	20	30	30	21	52.9	52.9	39.9	69147	614	614;653;661;614;535;582;453;208;99;102;102;111;146;49;96;105;114;143;149;63	0	279.95	4336800000	135520000	10255000000	138	138				314	1866;3426;3609;3624;4242;6194;6525;8118;8347;11436;12400;12459;14794;15170;15669;17919;18495;19671;20385;20461;20579;20590;20728;22388;23207;23633;23954;24160;24161;24458	True;True;True;True;True;True;True;True;True;True;True;True;True;True;True;True;True;True;True;True;True;True;True;True;True;True;True;True;True;True	1869;3429;3612;3627;4245;6197;6528;8123;8352;11441;12405;12464;14799;15175;15674;17924;18502;19678;20392;20468;20586;20597;20735;22396;23214;23640;23961;24167;24168;24465	8718;8719;8720;8721;16277;16278;16279;17129;17130;17131;17132;17190;17191;17192;19951;19952;19953;19954;29219;29220;29221;29222;30698;30699;38452;38453;38454;38455;39650;39651;39652;39653;54337;54338;54339;54340;59119;59120;59121;59122;59123;59124;59125;59126;59462;59463;59464;59465;71078;71079;71080;71081;72979;72980;75176;75177;75178;75179;85260;85261;85262;85263;87938;87939;87940;87941;87942;8…	11763;11764;11765;11766;11767;11768;11769;11770;11771;11772;11773;11774;11775;11776;11777;11778;11779;11780;11781;22757;23920;23921;23922;23923;23924;23925;23991;27524;27525;27526;27527;27528;27529;27530;27531;27532;27533;40435;40436;40437;40438;40439;40440;40441;40442;40443;40444;40445;40446;42533;42534;53133;53134;53135;53136;53137;54832;54833;54834;54835;74250;74251;74252;74253;74254;74255;801…	11779;22757;23922;23991;27533;40442;42533;53133;54833;74255;80153;80488;95772;98103;101075;113982;117489;124563;128451;128799;129513;129567;130366;139296;144125;147004;149258;151099;151102;152962
ENST00000577809_17_32342139_aTIS_101db1;ENST00000225805_17_32342139_aTIS_111db1	ENST00000577809_17_32342139_aTIS_101db1;ENST00000225805_17_32342139_aTIS_111db1	3;3	3;3	3;3	generic|ENST00000577809_17_32342139_aTIS_101db1|ENSG00000108666 ATG True 0;generic|ENST00000225805_17_32342139_aTIS_111db1|ENSG00000108666 ATG True 0	2	3	3	3	7.6	7.6	7.6	44621	396	396;396	0.00031153	64749	89049000	3871700	212190000	3	3				315	6871;14067;19306	True;True;True	6875;14072;19313	32317;32318;32319;32320;67648;67649;67650;67651;91891;91892	44850;90900;122569	44850;90900;122569
ENST00000225927_17_42536273_aTIS_101db1	ENST00000225927_17_42536273_aTIS_101db1	4	4	4	generic|ENST00000225927_17_42536273_aTIS_101db1|ENSG00000108784 ATG True 0 -1	1	4	4	4	9.4	9.4	9.4	82265	743	743	0	85895	100390000	3137200	232690000	11	11				316	720;5598;15555;21971	True;True;True;True	723;5601;15560;21979	3344;3345;3346;26148;26149;26150;26151;74694;74695;74696;74697;104298;104299;104300;104301	4710;4711;35900;35901;35902;100505;100506;100507;100508;100509;136723	4711;35900;100505;136723
ENST00000225969_17_50370470_CDS_100db1;ENST00000507088_17_50370530_5UTR_100db1;ENST00000225969_17_50373170_aTIS_111db1;ENST00000507088_17_50370461_aTIS_101db1;ENST00000508200_17_50370470_CDS_100db1;ENST00000508200_17_50370530_CDS_100db1;ENST00000503633_17_50370470_CDS_100db1;ENST00000442592_17_50370470_CDS_100db1;ENST00000503633_17_50370530_CDS_100db1;ENST00000442592_17_50370530_CDS_100db1;ENST00…	ENST00000225969_17_50370470_CDS_100db1;ENST00000507088_17_50370530_5UTR_100db1;ENST00000225969_17_50373170_aTIS_111db1;ENST00000507088_17_50370461_aTIS_101db1;ENST00000508200_17_50370470_CDS_100db1;ENST00000508200_17_50370530_CDS_100db1	5;5;5;4;4;4;2;2;2;2;2;2;1	5;5;5;4;4;4;2;2;2;2;2;2;1	5;5;5;4;4;4;2;2;2;2;2;2;1	generic|ENST00000225969_17_50370470_CDS_100db1|ENSG00000108826 ATT NA 0;generic|ENST00000507088_17_50370530_5UTR_100db1|ENSG00000108826 AAG NA 0 +1;generic|ENST00000225969_17_50373170_aTIS_111db1|ENSG00000108826 ATG True -1 0 +1;generic|ENST00000507088_17_	13	5	5	5	55.2	55.2	55.2	10862	96	96;116;148;93;101;121;32;42;52;62;84;94;35	0	27714	2701400000	450230000	6162100000	34	34				317	12775;17671;19217;23876;27936	True;True;True;True;True	12780;17675;19224;23883;27944	61030;61031;61032;61033;61034;61035;61036;61037;61038;61039;61040;61041;84023;84024;84025;84026;91482;91483;113130;113131;113132;113133;113134;113135;113136;113137;113138;113139;113140;113141;132601;132602;132603;132604;132605;132606;132607;132608	82296;82297;82298;82299;82300;82301;82302;82303;82304;82305;82306;112460;112461;112462;112463;122098;148629;148630;148631;148632;148633;148634;148635;148636;148637;148638;148639;148640;148641;148642;175228;175229;175230;175231;175232;175233	82297;112461;122098;148636;175230
ENST00000225972_17_50397317_aTIS_101db1;ENST00000225972_17_50392499_CDS_010db2;ENST00000225972_17_50383164_CDS_100db1;ENST00000576448_17_50397317_aTIS_101db1;ENST00000576448_17_50397377_5UTR_100db1;ENST00000576448_17_50397389_5UTR_100db1	ENST00000225972_17_50397317_aTIS_101db1	15;6;2;1;1;1	15;6;2;1;1;1	15;6;2;1;1;1	generic|ENST00000225972_17_50397317_aTIS_101db1|ENSG00000108829 ATG no_data NA	6	15	15	15	45	45	45	34.93	307	307;198;58;62;82;86	0	262.57	11031000000	787950000	24938000000	152	152				318	2326;2327;3107;3108;3343;8453;16485;17067;17277;17383;18718;20792;20920;25309;27968	True;True;True;True;True;True;True;True;True;True;True;True;True;True;True	2329;2330;3110;3111;3346;8458;16490;17072;17282;17388;18725;20799;20927;25316;27976	10987;10988;10989;10990;10991;10992;10993;10994;14475;14476;14477;14478;14479;14480;14481;14482;15925;15926;15927;15928;15929;40134;40135;40136;40137;78729;78730;78731;78732;81366;81367;81368;81369;81370;81371;81372;81373;82292;82293;82294;82295;82296;82297;82298;82299;82300;82780;82781;82782;82783;88967;88968;88969;88970;88971;88972;88973;88974;98715;98716;98717;98718;98719;98720;98721;98722;993…	15091;15092;15093;15094;15095;15096;15097;15098;15099;15100;19989;19990;19991;19992;19993;19994;19995;19996;19997;19998;19999;22257;22258;22259;55376;55377;55378;55379;55380;55381;105657;105658;105659;105660;105661;105662;105663;105664;105665;108990;108991;108992;108993;108994;108995;108996;108997;108998;108999;109000;109001;109002;109003;109004;109005;109006;109007;109008;109009;110170;110171;11…	15093;15098;19992;19999;22259;55381;105658;108990;110185;110871;118672;130672;131296;157956;175400
ENST00000226004_17_43778924_aTIS_111db1	ENST00000226004_17_43778924_aTIS_111db1	2	2	2	generic|ENST00000226004_17_43778924_aTIS_111db1|ENSG00000108861 ATG False -1	1	2	2	2	13.5	13.5	13.5	20478	185	185	0.00028555	48288	72445000	8049500	162360000	3	3				319	51;14484	True;True	51;14489	230;231;232;69621;69622;69623;69624;69625	334;93810;93811	334;93810
ENST00000226253_17_28575532_aTIS_101db1;ENST00000395319_17_28575532_aTIS_101db1;ENST00000226253_17_28574991_CDS_010db2	ENST00000226253_17_28575532_aTIS_101db1;ENST00000395319_17_28575532_aTIS_101db1;ENST00000226253_17_28574991_CDS_010db2	10;8;6	8;8;4	8;8;4	generic|ENST00000226253_17_28575532_aTIS_101db1|ENSG00000109107 ATG True 0;generic|ENST00000395319_17_28575532_aTIS_101db1|ENSG00000109107 ATG True 0;generic|ENST00000226253_17_28574991_CDS_010db2|ENSG00000109107 GTG NA NA	3	10	8	8	36.8	27.2	27.2	39455	364	364;336;251	0	100.58	853400000	37104000	1972900000	28	28				320	1542;7089;8252;11834;24690;25531;26307;28183;28918;28919	True;True;True;True;True;True;False;False;True;True	1545;7093;8257;11839;24697;25538;26314;28191;28926;28927	7261;7262;7263;7264;33416;33417;39241;39242;39243;39244;39245;39246;39247;39248;56256;56257;56258;56259;56260;56261;56262;56263;117229;117230;117231;117232;121117;124996;124997;124998;124999;133658;133659;133660;133661;137170;137171;137172;137173;137174;137175;137176;137177;137178	9844;9845;9846;9847;46274;54266;54267;54268;54269;54270;76825;76826;76827;76828;76829;154311;154312;154313;154314;154315;154316;154317;154318;159441;164831;164832;176531;176532;176533;176534;176535;176536;176537;176538;176539;176540;181271;181272;181273;181274;181275;181276;181277;181278;181279	9845;46274;54266;76826;154318;159441;164831;176532;181275;181277
ENST00000503569_4_6277456_aTIS_101db1;ENST00000226760_4_6269957_5UTR_100db1;ENST00000226760_4_6269894_5UTR_100db1	ENST00000503569_4_6277456_aTIS_101db1;ENST00000226760_4_6269957_5UTR_100db1;ENST00000226760_4_6269894_5UTR_100db1	2;2;2	2;2;2	2;2;2	generic|ENST00000503569_4_6277456_aTIS_101db1|ENSG00000109501 ATG True 0 -1 [ENST00000226760_4_6277456_aTIS_db3];generic|ENST00000226760_4_6269957_5UTR_100db1|ENSG00000109501 CTG NA 0;generic|ENST00000226760_4_6269894_5UTR_100db1|ENSG00000109501 TTG NA 0	3	2	2	2	1.7	1.7	1.7	100.29	890	890;911;932	0.00053093	37251	38527000	1041300	85003000	4	4				321	23400;24464	True;True	23407;24471	110793;110794;110795;110796;116226;116227;116228;116229	145247;145248;153028;153029	145247;153028
ENST00000227266_11_88337546_CDS_010db2;ENST00000227266_11_88337672_aTIS_101db1;ENST00000534131_11_88337504_ntr_100db1;ENST00000524463_11_88337504_CDS_100db1;ENST00000534131_11_88337546_ntr_100db1;ENST00000529974_11_88337504_CDS_100db1;ENST00000524463_11_88337546_CDS_010db2;ENST00000524463_11_88337672_aTIS_101db1;ENST00000529974_11_88337672_aTIS_101db1;ENST00000227266_11_88335044_CDS_100db1	ENST00000227266_11_88337546_CDS_010db2;ENST00000227266_11_88337672_aTIS_101db1;ENST00000534131_11_88337504_ntr_100db1;ENST00000524463_11_88337504_CDS_100db1;ENST00000534131_11_88337546_ntr_100db1;ENST00000529974_11_88337504_CDS_100db1;ENST00000524463_11_88337546_CDS_010db2;ENST00000524463_11_88337672_aTIS_101db1;ENST00000529974_11_88337672_aTIS_101db1;ENST00000227266_11_88335044_CDS_100db1	2;2;1;1;1;1;1;1;1;1	2;2;1;1;1;1;1;1;1;1	2;2;1;1;1;1;1;1;1;1	generic|ENST00000227266_11_88337546_CDS_010db2|ENSG00000109861 GTG NA NA;generic|ENST00000227266_11_88337672_aTIS_101db1|ENSG00000109861 ATG no_data NA;generic|ENST00000534131_11_88337504_ntr_100db1|ENSG00000109861 ATG NA -1 0;generic|ENST00000524463_11_88	10	2	2	2	4.8	4.8	4.8	47552	421	421;463;71;81;85;85;95;137;141;393	0	16645	510110000	25506000	1182300000	16	16				322	13429;19302	True;True	13434;19309	64507;64508;64509;64510;91864;91865;91866;91867;91868;91869;91870;91871	86605;122541;122542;122543;122544;122545;122546;122547;122548;122549;122550;122551;122552;122553;122554;122555	86605;122544
ENST00000227322_11_116787990_aTIS_101db1	ENST00000227322_11_116787990_aTIS_101db1	2	2	2	generic|ENST00000227322_11_116787990_aTIS_101db1|ENSG00000109917 ATG True -1 0 +1	1	2	2	2	5.7	5.7	5.7	50925	459	459	0	94688	247210000	9507900	598080000	8	8				323	6434;10818	True;True	6437;10823	30281;30282;30283;30284;51464;51465;51466;51467	41920;41921;41922;70400;70401;70402;70403;70404	41921;70404
[truncated: 4,080 more rows]

## Sheet: peptides
Supplementary File S15B | Identified peptides of the redundant HCT116 methods search
Overview of the MaxQuant peptides.txt output file, reporting all identified peptides.
Sequence	N-term cleavage window	C-term cleavage window	Amino acid before	First amino acid	Second amino acid	Second last amino acid	Last amino acid	Amino acid after	A Count	R Count	N Count	D Count	C Count	Q Count	E Count	G Count	H Count	I Count	L Count	K Count	M Count	F Count	P Count	S Count	T Count	W Count	Y Count	V Count	U Count	O Count	Length	Missed cleavages	Mass	Proteins	Leading razor protein	Start position	End position	Unique (Groups)	Unique (Proteins)	Charges	PEP	Score	Intensity	Reverse	Potential contaminant	id	Protein group IDs	Mod. peptide IDs	Evidence IDs
AAAAAAAAAAAAAAAGAGAGAK	QSRFQVDLVSENAGRAAAAAAAAAAAAAAA	AAAAAAAAGAGAGAKQTPADGEASGESEPA	R	A	A	A	K	Q	18	0	0	0	0	0	0	3	0	0	0	1	0	0	0	0	0	0	0	0	0	0	22	0	1595838	ENST00000343225_5_128083955_aTIS_101db1;ENST00000262461_5_128083955_aTIS_101db1;ENST00000343225_5_128083862_5UTR_100db1;ENST00000262461_5_128083862_5UTR_100db1;ENST00000509205_5_128083955_aTIS_101db1;ENST00000509205_5_128083862_5UTR_100db1	ENST00000343225_5_128083955_aTIS_101db1	93	114	yes	no	2;3	2.1587e-19	180.24	204060000			0	847	0	0;1;2;3;4;5;6
[truncated: 29,024 more rows]
[truncated: 4 more columns]
