# Supplementary material for: PROTEOFORMER 2.0: Further Developments in the Ribosome Profiling-assisted Proteogenomic Hunt for New Proteoforms
Source: Mol Cell Proteomics. 2019 Apr 30;18(8 Suppl 1):S126–40. doi: 10.1074/mcp.RA118.001218 (PMC6692777; doi:10.1074/mcp.RA118.001218)
Supplement: Supplemental file S16 [file 142014_2_supp_322607_pqrw9n.xlsx]

## Sheet: proteinGroups
Supplementary File S16A | Identified protein groups of the redundant Jurkat methods search
Overview of the MaxQuant proteinGroups.txt output file, reporting all identified protein groups.
Protein IDs	Majority protein IDs	Peptide counts (all)	Peptide counts (razor+unique)	Peptide counts (unique)	Fasta headers	Number of proteins	Peptides	Razor + unique peptides	Unique peptides	Sequence coverage [%]	Unique + razor sequence coverage [%]	Unique sequence coverage [%]	Mol. weight [kDa]	Sequence length	Sequence lengths	Q-value	Score	Intensity	iBAQ	LFQ intensity	MS/MS count	MS/MS count	Only identified by site	Reverse	Potential contaminant	id	Peptide IDs	Peptide is razor	Mod. peptide IDs	Evidence IDs	MS/MS IDs	Best MS/MS
CON__Q9TTE1;CON__A2I7N1;CON__A2I7N0	CON__Q9TTE1;CON__A2I7N1;CON__A2I7N0	2;2;1	1;1;1	1;1;1	;;	3	2	1	1	4.1	2.2	2.2	46203	411	411;411;411	0.00026767	31241	683930000	40231000	1859100000	4	4			+	0	17003;20854	False;True	17007;20863	79756;79757;79758;79759;79760;97456;97457;97458;97459	104056;104057;104058;125986;125987;125988;125989	104057;125987
CON__A2I7N3;CON__REFSEQ:XP_001252647	CON__A2I7N3	3;1	3;1	2;0		2	3	3	2	6.5	6.5	4.6	46941	417	417;417	0	73362	192620000	10701000	453940000	9	9			+	1	5988;13857;17003	True;True;True	5991;13861;17007	27789;27790;27791;27792;27793;27794;27795;65425;65426;65427;65428;79756;79757;79758;79759;79760	36847;36848;36849;36850;36851;36852;36853;85791;85792;104056;104057;104058	36848;85792;104057
CON__ENSEMBL:ENSBTAP00000007350;CON__P01030	CON__ENSEMBL:ENSBTAP00000007350;CON__P01030	5;4	5;4	5;4	;	2	5	5	5	5.5	5.5	5.5	192.99	1742	1742;1741	0	79419	65897000	748830	144540000	7	7			+	2	2282;15537;20262;27397;28515	True;True;True;True;True	2285;15541;20271;27409;28527	10546;73295;73296;73297;73298;94826;94827;94828;94829;127672;127673;127674;127675;132638;132639;132640	14336;95907;95908;122929;164688;164689;171073	14336;95908;122929;164689;171073
CON__Q3MHN5;CON__ENSEMBL:ENSBTAP00000018229	CON__Q3MHN5;CON__ENSEMBL:ENSBTAP00000018229	3;3	3;3	3;3	;	2	3	3	3	8.6	8.6	8.6	53341	474	474;475	0	74834	305910000	12237000	692070000	10	10			+	3	12447;26387;27078	True;True;True	12451;26398;27090	58381;58382;58383;58384;123191;123192;123193;123194;126313;126314;126315;126316	77223;158696;163062;163063;163064;163065;163066;163067;163068;163069	77223;158696;163064
CON__ENSEMBL:ENSBTAP00000024146;ENST00000318602_12_9115849_aTIS_100db1	CON__ENSEMBL:ENSBTAP00000024146	8;1	8;1	8;1		2	8	8	8	10.7	10.7	10.7	164.34	1477	1477;1474	0	40922	486170000	6482300	1164300000	38	38			+	4	1830;2353;7901;9509;11438;18207;25788;25900	True;True;True;True;True;True;True;True	1833;2356;7905;9513;11442;18216;25799;25911	8467;8468;10900;10901;10902;10903;36778;36779;36780;36781;44551;44552;44553;53408;53409;53410;53411;85297;85298;85299;85300;85301;85302;85303;85304;120233;120234;120235;120236;120237;120238;120239;120889;120890;120891;120892	11300;14790;14791;14792;14793;48948;48949;48950;48951;58822;58823;71225;71226;71227;71228;71229;111181;111182;111183;154895;154896;154897;154898;154899;154900;154901;155773;155774;155775;155776;155777;155778;155779;155780;155781;155782;155783;155784;155785	11300;14790;48950;58822;71228;111182;154900;155781
CON__P00735	CON__P00735	4	4	4		1	4	4	4	6.2	6.2	6.2	70505	625	625	0	11505	217930000	6810300	510560000	6	6			+	5	21286;21287;27446;28356	True;True;True;True	21295;21296;27458;28368	99554;99555;99556;99557;99558;99559;99560;99561;127913;127914;127915;131918;131919;131920;131921	128229;128230;128231;128232;164980;170143	128229;128231;164980;170143
CON__P00761	CON__P00761	5	5	5		1	5	5	5	31.2	31.2	31.2	24409	231	231	0	242.26	32987000000	2998800000	73175000000	92	92			+	6	10187;14416;16820;23166;25475	True;True;True;True;True	10191;14420;16824;23176;25486	47604;47605;47606;47607;47608;47609;47610;47611;68118;68119;68120;68121;68122;68123;68124;68125;78981;78982;78983;78984;107959;107960;107961;118763;118764;118765;118766;118767;118768;118769;118770	63256;63257;63258;63259;63260;63261;63262;63263;63264;63265;63266;63267;63268;89445;89446;89447;89448;89449;89450;89451;89452;89453;89454;89455;89456;89457;89458;89459;89460;89461;89462;89463;89464;89465;89466;89467;89468;89469;89470;89471;89472;89473;89474;103073;103074;103075;103076;103077;103078;103079;103080;103081;103082;103083;103084;103085;103086;103087;103088;138143;138144;138145;138146;1…	63259;89449;103082;138147;152537
CON__P01966	CON__P01966	8	8	8		1	8	8	8	77.5	77.5	77.5	15184	142	142	0	46699	7376400000	819600000	16095000000	74	74			+	7	2364;15749;16625;17696;25237;25575;25870;26668	True;True;True;True;True;True;True;True	2367;15753;16629;17700;25248;25586;25881;26679	10949;10950;10951;10952;10953;10954;10955;10956;10957;10958;10959;10960;10961;74207;74208;74209;74210;78113;78114;78115;78116;82879;82880;82881;82882;117636;117637;117638;117639;117640;117641;117642;117643;117644;117645;117646;117647;117648;119212;119213;119214;119215;120756;120757;120758;120759;120760;120761;120762;120763;124460;124461;124462;124463	14846;14847;14848;14849;14850;14851;14852;14853;14854;14855;14856;14857;14858;97141;97142;97143;101953;101954;101955;101956;108139;108140;108141;108142;108143;108144;108145;108146;108147;108148;108149;108150;108151;108152;108153;108154;108155;108156;108157;151117;151118;151119;151120;151121;151122;151123;151124;151125;151126;151127;151128;151129;151130;151131;151132;153217;153218;153219;153220;15…	14851;97141;101956;108142;151132;153221;155625;160473
CON__P02070	CON__P02070	4	1	1		1	4	1	1	32.4	8.3	8.3	15954	145	145	0.0012189	19691	83798000	7618000	188390000	1	1			+	8	15420;15846;26306;27552	False;False;False;True	15424;15850;26317;27564	72789;72790;72791;72792;74645;74646;74647;74648;122833;122834;122835;122836;122837;122838;122839;128409;128410;128411;128412	95352;95353;97724;97725;97726;97727;97728;97729;97730;97731;97732;158213;158214;158215;158216;158217;158218;158219;158220;165757	95352;97726;158216;165757
CON__P02533;CON__P08779;CON__A2A4G1;CON__Q9Z2K1;CON__Q3ZAW8;CON__P19001;CON__Q9QWL7;CON__Q6IFX2;CON__P19012	CON__P02533;CON__P08779;CON__A2A4G1;CON__Q9Z2K1;CON__Q3ZAW8	4;3;2;2;2;1;1;1;1	3;2;1;1;1;1;1;1;1	1;0;0;0;0;0;0;0;0	;;;;	9	4	3	1	8.5	6.6	3.2	51621	472	472;473;456;469;474;403;433;452;456	0	95899	0	0	0	1	1			+	9	1839;11019;26366;27480	True;True;True;False	1842;11023;26377;27492	8501;51484;51485;51486;123095;128096;128097;128098	11344;68588;158543;165275;165276;165277;165278;165279;165280	11344;68588;158543;165280
CON__P02535-1	CON__P02535-1	6	1	1		1	6	1	1	11.9	4	4	57769	570	570	0	10624	1915600	73678	4197400	0	0			+	10	10244;14082;20333;21895;27480;28220	False;False;False;False;False;True	10248;14086;20342;21904;27492;28232	47914;47915;66556;66557;95110;95111;102253;102254;128096;128097;128098;131290;131291;131292	63693;63694;87222;87223;87224;123232;123233;131073;131074;165275;165276;165277;165278;165279;165280;169372	63694;87222;123233;131073;165280;169372
CON__P02769	CON__P02769	39	39	36		1	39	39	36	70	70	66.4	69293	607	607	0	277.49	27853000000	696330000	65889000000	375	375			+	11	420;501;2684;2757;3418;4817;5416;7504;8876;8974;9027;13111;13400;13892;14321;14432;15056;15144;15145;16801;17252;17381;19795;20188;20339;20821;20823;21230;22186;22187;22604;22605;23729;25132;25133;27066;28456;28677;28713	True;True;True;True;True;True;True;True;True;True;True;True;True;True;True;True;True;True;True;True;True;True;True;True;True;True;True;True;True;True;True;True;True;True;True;True;True;True;True	421;503;2687;2760;3421;4820;5419;7508;8880;8978;9031;13115;13404;13896;14325;14436;15060;15148;15149;16805;17256;17385;19804;20197;20348;20830;20832;21239;22196;22197;22614;22615;23739;25143;25144;27078;28468;28689;28725	1950;1951;1952;2329;2330;2331;2332;2333;2334;2335;2336;12407;12408;12409;12410;12699;16102;16103;16104;16105;22117;22118;22119;22120;24810;24811;24812;24813;24814;24815;24816;24817;34901;34902;34903;34904;41618;41619;41620;41621;41622;41623;41624;41625;42094;42095;42096;42097;42098;42099;42100;42101;42307;42308;42309;42310;42311;42312;42313;42314;61802;61803;61804;61805;61806;61807;61808;61809;63…	2846;3357;3358;3359;3360;3361;3362;3363;3364;3365;3366;3367;3368;3369;3370;16861;16862;16863;16864;16865;16866;17289;17290;22117;22118;22119;22120;29227;32728;32729;32730;32731;32732;32733;32734;32735;32736;32737;32738;32739;32740;32741;46531;46532;46533;46534;46535;46536;46537;46538;55019;55020;55021;55022;55023;55024;55025;55026;55027;55028;55029;55030;55031;55032;55595;55596;55597;55598;55599;…	2846;3358;16866;17290;22118;29227;32738;46533;55030;55595;55850;81366;82983;86000;88754;89556;93196;93678;93686;102947;105570;106394;120285;122594;123252;125809;125874;127870;132841;132845;135153;135164;141708;150319;150326;162988;170767;172113;172398
ENST00000252244_12_52680348_aTIS_100db1;ENST00000252244_12_52680348_aTIS_1_100db1;CON__P04264;ENST00000252244_12_52677429_CDS_100db1;ENST00000252244_12_52677429_CDS_1_100db1;ENST00000252244_12_52677468_CDS_010db2	ENST00000252244_12_52680348_aTIS_100db1;ENST00000252244_12_52680348_aTIS_1_100db1;CON__P04264;ENST00000252244_12_52677429_CDS_100db1;ENST00000252244_12_52677429_CDS_1_100db1;ENST00000252244_12_52677468_CDS_010db2	21;21;21;11;11;11	19;19;19;10;10;10	15;15;15;8;8;8	generic|ENST00000252244_12_52680348_aTIS_100db1|ENSG00000167768 ATG False -1;generic|ENST00000252244_12_52680348_aTIS_1_100db1|ENSG00000167768 ATG False -1;;generic|ENST00000252244_12_52677429_CDS_100db1|ENSG00000167768 ATG NA -1 0 +1;generic|ENST000002522	6	21	19	15	36.3	33.2	27.6	66038	644	644;644;644;306;306;319	0	160.72	1751400000	56497000	4200000000	94	94			+	12	5518;9629;13685;13959;15956;15957;16621;18104;18693;18694;19976;22366;22516;22676;22677;22769;24056;24057;24597;27907;28255	False;False;True;True;True;True;True;True;True;True;True;True;True;True;True;True;True;True;True;True;True	5521;9633;13689;13963;15960;15961;16625;18112;18702;18703;19985;22376;22526;22686;22687;22779;24066;24067;24607;27919;28267	25273;25274;25275;25276;45067;45068;45069;45070;64561;64562;64563;64564;64565;66057;66058;75148;75149;75150;75151;75152;75153;78092;78093;78094;78095;78096;78097;78098;78099;84800;84801;87503;87504;87505;87506;87507;87508;87509;93525;104388;104389;104390;104391;105129;105130;105131;105132;105829;105830;105831;105832;105833;105834;105835;105836;105837;105838;106239;106240;106241;106242;112329;1123…	33295;33296;33297;33298;33299;33300;33301;33302;33303;33304;59518;59519;59520;59521;59522;59523;84563;84564;84565;84566;84567;84568;86650;86651;86652;86653;98385;98386;98387;98388;98389;98390;98391;98392;98393;101937;101938;101939;101940;101941;110458;113842;113843;113844;113845;113846;113847;113848;113849;113850;113851;113852;113853;113854;113855;121237;133767;133768;133769;133770;133771;133772;…	33297;59522;84567;86650;98388;98393;101937;110458;113845;113852;121237;133778;134675;135478;135490;136048;144142;144146;147357;167807;169537
CON__P08727	CON__P08727	3	2	2		1	3	2	2	11.2	9	9	44091	400	400	0.0012213	19876	90237000	2910900	192230000	4	4			+	13	3563;5139;26366	True;True;False	3566;5142;26377	16760;16761;16762;23626;23627;123095	22897;22898;31265;31266;158543	22898;31265;158543
CON__Q3KNV1;CON__P08729	CON__Q3KNV1;CON__P08729	6;6	2;2	2;2	;	2	6	2	2	10.7	5.5	5.5	51385	469	469;469	0	51764	13234000	456330	35973000	2	2			+	14	4788;4922;4923;5516;15337;16114	True;False;False;False;False;True	4791;4925;4926;5519;15341;16118	21991;22626;22627;22628;22629;22630;22631;22632;22633;25262;25263;25264;72418;75855	29101;29895;29896;29897;29898;29899;29900;29901;33280;33281;33282;33283;33284;94915;94916;99340	29101;29897;29900;33284;94915;99340
CON__P12763;ENST00000411641_3_186613142_aTIS_100db1	CON__P12763	11;1	11;1	11;1		2	11	11	11	44.6	44.6	44.6	38418	359	359;367	0	120.21	4881400000	348670000	11123000000	185	185			+	15	1899;2663;4792;8280;8281;9164;9182;19759;20282;24699;27610	True;True;True;True;True;True;True;True;True;True;True	1902;2666;4795;8284;8285;9168;9186;19768;20291;24709;27622	8749;8750;8751;8752;8753;8754;8755;8756;8757;8758;8759;8760;8761;8762;8763;8764;8765;8766;8767;8768;8769;8770;8771;8772;8773;8774;8775;12299;12300;12301;22005;22006;22007;22008;22009;22010;22011;22012;38632;38633;38634;38635;38636;38637;38638;42939;42940;42941;42942;42943;42944;42945;42946;42947;42948;42949;43020;43021;43022;43023;92493;92494;92495;92496;92497;92498;92499;92500;92501;94906;94907;…	11668;11669;11670;11671;11672;11673;11674;11675;11676;11677;11678;11679;11680;11681;11682;11683;11684;11685;11686;11687;11688;11689;11690;11691;11692;11693;11694;11695;11696;11697;11698;11699;11700;11701;11702;11703;11704;11705;11706;11707;11708;11709;11710;11711;11712;11713;11714;11715;11716;11717;11718;11719;11720;11721;11722;11723;11724;11725;11726;11727;11728;11729;11730;11731;11732;11733;117…	11723;16731;29126;51435;51437;56653;56737;120114;123001;147953;166090
ENST00000269576_17_40822585_aTIS_100db1;CON__P13645;CON__ENSEMBL:ENSP00000377550;CON__P08730-1;CON__Q7Z3Z0;CON__P13646-1;ENST00000301656_17_40782493_aTIS_100db1;CON__Q7Z3Y8;CON__Q148H6;CON__Q7Z3Y9;CON__Q7Z3Y7	ENST00000269576_17_40822585_aTIS_100db1;CON__P13645	23;23;1;1;1;1;1;1;1;1;1	23;23;1;1;1;1;1;1;1;1;1	18;18;0;0;0;0;0;0;0;0;0	generic|ENST00000269576_17_40822585_aTIS_100db1|ENSG00000186395 ATG False 0;	11	23	23	18	46.7	46.7	40.8	58826	584	584;593;420;437;450;458;459;459;464;468;486	0	299.48	3471300000	133510000	7535000000	120	120			+	16	357;358;471;4362;7921;10244;11033;14082;15214;18506;19343;20315;20333;21589;21895;22075;22628;23095;24104;26367;26368;27480;28219	True;True;True;True;True;True;True;True;True;True;True;True;True;True;True;True;True;True;True;True;True;True;True	358;359;472;4365;7925;10248;11037;14086;15218;18515;19352;20324;20342;21598;21904;22085;22638;23105;24114;26378;26379;27492;28231	1649;1650;1651;1652;1653;1654;1655;1656;1657;1658;1659;1660;1661;1662;1663;1664;1665;1666;1667;1668;1669;1670;1671;1672;1673;1674;1675;1676;2181;2182;20250;36866;36867;36868;47914;47915;51550;51551;51552;51553;66556;66557;71903;71904;71905;71906;71907;86676;86677;90647;90648;90649;90650;90651;90652;90653;90654;90655;95046;95110;95111;100919;100920;102253;102254;103090;103091;103092;103093;105644;…	2457;2458;2459;2460;2461;2462;2463;2464;2465;2466;2467;2468;2469;2470;2471;2472;2473;2474;2475;2476;2477;2478;2479;2480;2481;2482;2483;2484;2485;2486;2487;2488;2489;2490;2491;2492;3148;3149;27166;49030;49031;49032;49033;49034;63693;63694;68667;68668;68669;68670;68671;68672;68673;87222;87223;87224;94175;94176;94177;94178;94179;112955;117926;117927;117928;117929;117930;117931;117932;117933;117934;1…	2471;2481;3148;27166;49033;63694;68672;87222;94177;112955;117937;123147;123233;129595;131073;132183;135250;137780;144420;158556;158557;165280;169366
CON__P15497	CON__P15497	9	9	9		1	9	9	9	34.3	34.3	34.3	30276	265	265	0	20708	523800000	30812000	1228500000	34	34			+	17	888;15304;16784;19872;25443;26230;27178;27309;27310	True;True;True;True;True;True;True;True;True	890;15308;16788;19881;25454;26241;27190;27321;27322	4114;4115;4116;72278;72279;72280;72281;78812;93010;93011;93012;93013;118628;118629;118630;118631;122437;126740;126741;126742;126743;127321;127322;127323;127324;127325;127326;127327;127328;127329;127330;127331;127332	5504;5505;94665;94666;94667;94668;94669;94670;94671;94672;94673;94674;102846;120683;120684;120685;120686;120687;152376;152377;157792;163640;164287;164288;164289;164290;164291;164292;164293;164294;164295;164296;164297;164298;164299;164300	5504;94674;102846;120684;152376;157792;163640;164287;164298
CON__P17697	CON__P17697	3	3	3		1	3	3	3	7.3	7.3	7.3	51113	439	439	0.00026745	31161	274480000	14446000	636280000	10	10			+	18	7920;12610;17445	True;True;True	7924;12614;17449	36862;36863;36864;36865;59186;59187;59188;59189;59190;59191;59192;81749	49026;49027;49028;49029;78147;78148;78149;78150;78151;106671	49026;78150;106671
CON__P34955	CON__P34955	12	12	12		1	12	12	12	34.1	34.1	34.1	46103	416	416	0	96085	4177000000	198900000	9866800000	121	121			+	19	7218;7608;7999;13480;16494;17121;17122;18915;23437;26386;27670;28195	True;True;True;True;True;True;True;True;True;True;True;True	7222;7612;8003;13484;16498;17125;17126;18924;23447;26397;27682;28207	33588;33589;33590;33591;33592;33593;33594;33595;35391;35392;35393;37194;37195;37196;37197;63608;63609;63610;63611;63612;63613;63614;63615;77492;77493;77494;80273;80274;80275;80276;80277;80278;80279;80280;80281;80282;80283;80284;88580;88581;88582;88583;88584;88585;88586;88587;109150;109151;109152;109153;123185;123186;123187;123188;123189;123190;128937;131181;131182;131183;131184;131185;131186;1311…	44817;44818;44819;44820;44821;44822;44823;47186;47187;47188;47189;49440;49441;49442;49443;49444;49445;83340;83341;83342;83343;83344;83345;83346;83347;101332;101333;101334;101335;104791;104792;104793;104794;104795;104796;104797;104798;104799;104800;104801;104802;104803;104804;104805;104806;104807;104808;104809;104810;104811;104812;104813;104814;115343;115344;115345;115346;115347;115348;115349;1153…	44821;47186;49441;83340;101335;104791;104808;115350;139638;158673;166555;169236
CON__P35527	CON__P35527	2	2	2		1	2	2	2	5.6	5.6	5.6	62129	623	623	0	35255	64184000	2468600	124110000	2	2			+	20	8568;21847	True;True	8572;21856	40089;40090;40091;40092;102052;102053	53180;130874	53180;130874
CON__P81644	CON__P81644	1	1	1		1	1	1	1	16	16	16	11202	100	100	0	45105	11667000	2333300	27355000	9	9			+	21	792	TRUE	794	3660;3661;3662;3663	4997;4998;4999;5000;5001;5002;5003;5004;5005	5001
CON__Q03247;ENST00000252486_19_44906625_aTIS_100db1	CON__Q03247	3;1	3;1	3;1		2	3	3	3	11.1	11.1	11.1	35979	316	316;317	0	7268	242510000	16167000	518630000	15	15			+	22	260;5219;16312	True;True;True	261;5222;16316	1134;1135;1136;1137;23953;23954;23955;23956;23957;76736	1654;1655;1656;1657;31683;31684;31685;31686;31687;31688;31689;31690;31691;31692;100502	1655;31689;100502
CON__Q04695	CON__Q04695	3	1	1		1	3	1	1	6.2	2.5	2.5	48105	432	432	0.0080863	11657	27540000	949670	74862000	1	1			+	23	11019;16703;26366	False;True;False	11023;16707;26377	51484;51485;51486;78452;123095	68588;102381;158543	68588;102381;158543
CON__Q29443;CON__Q0IIK2	CON__Q29443;CON__Q0IIK2	26;26	26;26	26;26	;	2	26	26	26	40.6	40.6	40.6	75829	685	685;704	0	140.55	4438400000	103220000	10062000000	121	121			+	24	38;1047;3040;3714;3751;4304;4433;4592;7700;8014;8284;9145;9146;10375;10376;10745;12857;13030;13156;15320;19391;19392;21814;23637;25089;27892	True;True;True;True;True;True;True;True;True;True;True;True;True;True;True;True;True;True;True;True;True;True;True;True;True;True	38;1049;3043;3717;3754;4307;4436;4595;7704;8018;8288;9149;9150;10379;10380;10749;12861;13034;13160;15324;19400;19401;21823;23647;25100;27904	174;175;176;4857;4858;4859;13947;13948;13949;13950;13951;13952;13953;13954;13955;13956;13957;13958;17415;17416;17417;17594;17595;17596;17597;20020;20021;20022;20498;20499;20500;20501;21175;21176;21177;21178;21179;21180;21181;21182;21183;35867;35868;35869;37269;37270;37271;37272;37273;37274;38641;38642;38643;38644;42867;42868;42869;42870;42871;42872;48561;48562;48563;48564;48565;48566;48567;48568;…	233;234;6510;6511;6512;18993;18994;18995;18996;18997;18998;18999;19000;19001;19002;19003;19004;19005;19006;23713;23714;23910;23911;23912;23913;26916;27425;27426;27427;28147;28148;28149;28150;28151;28152;28153;28154;47900;47901;47902;49536;49537;49538;49539;51440;51441;51442;51443;56588;56589;56590;56591;56592;64542;64543;64544;64545;64546;64547;66996;66997;79408;79409;79410;80761;80762;80763;8076…	233;6512;19000;23714;23911;26916;27425;28150;47900;49537;51440;56588;56592;64543;64547;66997;79410;80762;81629;94839;118186;118191;130741;140979;150031;167741
ENST00000621946_3_52794804_aTIS_100db1;ENST00000416872_3_52794804_aTIS_100db1;ENST00000449956_3_52794804_aTIS_100db1;CON__Q0V8M9	ENST00000621946_3_52794804_aTIS_100db1;ENST00000416872_3_52794804_aTIS_100db1;ENST00000449956_3_52794804_aTIS_100db1;CON__Q0V8M9	1;1;1;1	1;1;1;1	1;1;1;1	generic|ENST00000621946_3_52794804_aTIS_100db1|ENSG00000162267 ATG no_data NA;generic|ENST00000416872_3_52794804_aTIS_100db1|ENSG00000162267 ATG no_data NA;generic|ENST00000449956_3_52794804_aTIS_100db1|ENSG00000162267 ATG no_data NA;	4	1	1	1	2.1	2.1	2.1	75077	670	670;698;890;891	0.00026504	30312	43245000	1441500	101170000	1	1			+	25	12050	TRUE	12054	56367;56368;56369;56370	74863	74863
CON__Q1RMK2	CON__Q1RMK2	1	1	1		1	1	1	1	2.3	2.3	2.3	65056	597	597	0	33179	31699000	1093100	70508000	4	4			+	26	6613	TRUE	6616	30611;30612;30613;30614	40734;40735;40736;40737	40735
CON__Q28065	CON__Q28065	1	1	1		1	1	1	1	1.8	1.8	1.8	68886	610	610	0.0021729	18701	33803000	1090400	91886000	3	3			+	27	22968	TRUE	22978	107085;107086;107087;107088;107089;107090	137064;137065;137066	137065
CON__Q28107;ENST00000367797_1_169586386_aTIS_100db1;ENST00000367796_1_169586386_aTIS_100db1	CON__Q28107	10;2;2	10;2;2	10;2;2		3	10	10	10	6.2	6.2	6.2	248.98	2211	2211;2224;2229	0	31.48	1901400000	21364000	4375900000	44	44			+	28	752;847;2078;11165;14737;18408;18723;22125;23530;24885	True;True;True;True;True;True;True;True;True;True	754;849;2081;11169;14741;18417;18732;22135;23540;24895	3491;3492;3493;3494;3900;3901;3902;3903;3904;3905;3906;9591;9592;9593;9594;9595;9596;52176;52177;52178;52179;69621;69622;69623;69624;86210;86211;86212;87646;87647;87648;87649;87650;87651;103320;103321;103322;109593;116025;116026;116027;116028	4789;4790;4791;4792;4793;4794;4795;5305;5306;5307;5308;5309;12985;12986;69550;69551;69552;69553;91377;91378;91379;91380;112320;112321;112322;112323;112324;112325;112326;114066;114067;114068;114069;114070;114071;132460;132461;132462;132463;132464;140201;140202;148842;148843;148844	4794;5306;12986;69551;91377;112325;114069;132460;140202;148842
CON__Q2UVX4	CON__Q2UVX4	4	4	4		1	4	4	4	4	4	4	187.37	1662	1662	0	71002	80129000	809380	184090000	9	9			+	29	5093;8603;23959;25644	True;True;True;True	5096;8607;23969;25655	23351;23352;23353;40250;40251;40252;111609;119517;119518;119519;119520	30849;30850;30851;30852;53333;53334;143172;153601;153602	30851;53334;143172;153601
CON__Q3SX09	CON__Q3SX09	12	12	9		1	12	12	9	64.7	64.7	47.3	22.06	201	201	0	75.77	7267200000	726720000	14895000000	80	80			+	30	286;5076;5230;6359;6360;13365;15420;15846;20650;26306;26388;27734	True;True;True;True;True;True;True;True;True;True;True;True	287;5079;5233;6362;6363;13369;15424;15850;20659;26317;26399;27746	1354;1355;1356;23262;23263;23264;23265;23266;23267;23268;23269;23270;23271;24000;24001;24002;24003;29474;29475;29476;29477;29478;29479;63082;72789;72790;72791;72792;74645;74646;74647;74648;96488;96489;96490;96491;96492;96493;96494;96495;122833;122834;122835;122836;122837;122838;122839;123195;123196;123197;123198;129202;129203;129204;129205;129206;129207;129208;129209	2043;2044;2045;2046;2047;2048;30726;30727;30728;30729;30730;30731;30732;30733;30734;30735;30736;30737;30738;30739;30740;30741;30742;30743;30744;31767;31768;31769;31770;31771;31772;31773;31774;31775;31776;31777;39129;39130;39131;39132;39133;39134;39135;39136;82744;95352;95353;97724;97725;97726;97727;97728;97729;97730;97731;97732;124952;124953;124954;124955;124956;124957;124958;124959;124960;124961…	2044;30739;31767;39129;39130;82744;95352;97726;124954;158216;158697;166893
CON__Q3SZ57	CON__Q3SZ57	3	3	3		1	3	3	3	7.5	7.5	7.5	68587	610	610	0	10446	210480000	5846600	497780000	12	12			+	31	11726;13855;20016	True;True;True	11730;13859;20025	54857;54858;54859;65417;65418;65419;65420;93696;93697;93698;93699	73136;73137;85776;85777;85778;85779;85780;85781;121485;121486;121487;121488	73136;85776;121487
CON__Q3SZR3	CON__Q3SZR3	1	1	1		1	1	1	1	5.9	5.9	5.9	23182	202	202	0	33276	23533000	1961100	45795000	2	2			+	32	1030	TRUE	1032	4775;4776	6421;6422	6422
CON__Q3ZBD7	CON__Q3ZBD7	5	1	1		1	5	1	1	15.4	4.8	4.8	62.87	557	557	0	15377	206560000	7650200	440150000	10	10			+	33	2446;10464;12230;25699;26243	False;False;True;False;False	2449;10468;12234;25710;26254	11350;11351;11352;11353;48990;48991;48992;48993;48994;48995;48996;48997;48998;57341;57342;57343;57344;57345;57346;57347;57348;57349;57350;119793;119794;119795;119796;119797;119798;119799;119800;119801;119802;122507;122508;122509	15421;15422;15423;15424;15425;15426;15427;15428;15429;15430;15431;15432;15433;15434;15435;65189;65190;65191;65192;65193;65194;65195;65196;65197;65198;65199;65200;65201;65202;65203;65204;65205;65206;65207;65208;65209;65210;65211;65212;65213;65214;65215;65216;65217;65218;65219;65220;65221;65222;76131;76132;76133;76134;76135;76136;76137;76138;76139;76140;154068;154069;154070;154071;154072;154073;154…	15434;65210;76131;154095;157850
CON__Q3ZBS7;ENST00000226218_17_28370203_aTIS_100db1	CON__Q3ZBS7	9;2	9;2	9;2		2	9	9	9	22.9	22.9	22.9	54099	484	484;478	0	35711	2146400000	126260000	4934900000	55	55			+	34	2509;3405;3533;8439;13900;15397;19374;21555;22254	True;True;True;True;True;True;True;True;True	2512;3408;3536;8443;13904;15401;19383;21564;22264	11610;11611;11612;11613;16038;16039;16040;16041;16612;16613;16614;16615;39407;39408;39409;39410;65768;65769;65770;65771;65772;65773;72681;72682;72683;72684;90793;90794;90795;90796;100737;100738;100739;100740;100741;100742;100743;103892;103893;103894;103895	15735;22050;22051;22644;22645;22646;22647;22648;22649;22650;52377;52378;52379;86244;86245;86246;86247;86248;86249;86250;86251;86252;86253;86254;86255;86256;86257;86258;86259;95235;95236;95237;95238;118098;118099;118100;118101;118102;118103;118104;118105;118106;118107;118108;118109;118110;118111;118112;129401;129402;129403;129404;129405;133139;133140;133141	15735;22050;22647;52379;86246;95235;118105;129403;133141
CON__Q58D62	CON__Q58D62	2	2	2		1	2	2	2	6.5	6.5	6.5	42663	387	387	0	34772	54672000	3037300	126480000	6	6			+	35	959;24933	True;True	961;24943	4442;4443;4444;4445;116259;116260	5913;5914;149070;149071;149072;149073	5914;149071
CON__Q8N1N4-2;CON__Q7RTT2	CON__Q8N1N4-2;CON__Q7RTT2	2;2	1;1	1;1	;	2	2	1	1	3.6	2.3	2.3	56964	521	521;521	0.0061813	13268	19644000	677380	53398000	1	1			+	36	5516;27163	False;True	5519;27175	25262;25263;25264;126684;126685	33280;33281;33282;33283;33284;163590	33284;163590
CON__Q9TRI1	CON__Q9TRI1	3	3	3		1	3	3	3	5.5	5.5	5.5	106.19	946	946	0	71549	134390000	2635000	310900000	9	9			+	37	841;22606;27663	True;True;True	843;22616;27675	3875;3876;3877;3878;105557;105558;105559;105560;128913;128914;128915;128916	5280;5281;5282;135170;135171;166522;166523;166524;166525	5281;135170;166523
ENST00000000233_7_127588499_aTIS_111db1	ENST00000000233_7_127588499_aTIS_111db1	5	2	2	generic|ENST00000000233_7_127588499_aTIS_111db1|ENSG00000004059 ATG True +1 0 -1 [ENST00000000233_7_127588499_aTIS_db2#ENST00000000233_7_127588499_aTIS_db3]	1	5	2	2	52.2	22.2	22.2	20529	180	180	0	14061	168850000	15350000	380840000	16	16				38	9309;10502;15128;17948;19767	False;False;False;True;True	9313;10506;15132;17954;19776	43644;43645;43646;43647;43648;43649;43650;43651;43652;43653;43654;43655;49158;49159;49160;49161;71445;84061;84062;84063;84064;84065;84066;92536;92537;92538;92539	57592;57593;57594;57595;57596;57597;57598;57599;57600;57601;57602;57603;57604;57605;57606;57607;57608;57609;57610;57611;57612;65406;65407;65408;65409;65410;65411;65412;93566;109595;109596;109597;109598;109599;109600;109601;109602;109603;109604;109605;109606;109607;120167;120168;120169	57603;65411;93566;109602;120167
ENST00000000412_12_8946404_aTIS_101db1;ENST00000000412_12_8949513_5UTR_010db2;ENST00000543834_12_8943896_ntr_100db1;ENST00000543704_12_8946356_CDS_100db1;ENST00000536844_12_8946404_aTIS_101db1	ENST00000000412_12_8946404_aTIS_101db1;ENST00000000412_12_8949513_5UTR_010db2;ENST00000543834_12_8943896_ntr_100db1;ENST00000543704_12_8946356_CDS_100db1;ENST00000536844_12_8946404_aTIS_101db1	2;2;1;1;1	2;2;1;1;1	2;2;1;1;1	generic|ENST00000000412_12_8946404_aTIS_101db1|ENSG00000003056 ATG True -1 0 +1 [ENST00000000412_12_8946404_aTIS_db3];generic|ENST00000000412_12_8949513_5UTR_010db2|ENSG00000003056 TTG NA NA;generic|ENST00000543834_12_8943896_ntr_100db1|ENSG00000003056 CTG	5	2	2	2	14.8	14.8	14.8	30993	277	277;286;76;144;191	0	45577	31447000	2246200	77917000	5	5				39	6779;7531	True;True	6782;7535	31449;31450;31451;35004;35005;35006;35007	41978;46656;46657;46658;46659	41978;46656
ENST00000001008_12_2795140_aTIS_101db1;ENST00000001008_12_2795122_5UTR_110db1;ENST00000539181_12_2801282_CDS_100db1	ENST00000001008_12_2795140_aTIS_101db1;ENST00000001008_12_2795122_5UTR_110db1	24;24;2	24;24;2	24;24;2	generic|ENST00000001008_12_2795140_aTIS_101db1|ENSG00000004478 ATG True +1 0 -1 [ENST00000001008_12_2795140_aTIS_db3];generic|ENST00000001008_12_2795122_5UTR_110db1|ENSG00000004478 ACG NA +1 0 -1 [ENST00000001008_12_2795122_5UTR_db2]	3	24	24	24	54.7	54.7	54.7	51804	459	459;465;49	0	111.61	7039700000	227090000	15465000000	199	199				40	399;2582;3022;5037;5863;5864;5963;5964;6567;6568;6571;12758;13806;16320;17427;17649;19710;20720;22857;24804;25822;25861;26651;28541	True;True;True;True;True;True;True;True;True;True;True;True;True;True;True;True;True;True;True;True;True;True;True;True	400;2585;3025;5040;5866;5867;5966;5967;6570;6571;6574;12762;13810;16324;17431;17653;19719;20729;22867;24814;25833;25872;26662;28553	1859;1860;1861;1862;1863;1864;1865;1866;1867;11945;11946;11947;11948;11949;11950;13866;23095;23096;23097;23098;23099;26815;26816;26817;26818;26819;26820;26821;26822;26823;26824;27651;27652;27653;27654;27655;27656;30385;30386;30387;30388;30389;30390;30391;30392;30393;30394;30395;30408;30409;30410;30411;30412;30413;30414;30415;30416;30417;30418;30419;59890;59891;59892;59893;59894;59895;65168;65169;…	2728;2729;2730;2731;16157;16158;16159;16160;16161;16162;16163;16164;16165;16166;16167;16168;16169;18905;30473;30474;30475;30476;30477;30478;30479;30480;30481;30482;30483;35401;35402;35403;35404;35405;35406;35407;35408;35409;35410;35411;35412;35413;35414;35415;35416;35417;35418;35419;36629;36630;36631;40386;40387;40388;40389;40390;40391;40392;40393;40394;40408;40409;40410;40411;40412;40413;40414;4…	2730;16158;18905;30477;35403;35418;36629;36630;40386;40392;40420;78907;85391;100539;106602;107849;119884;125365;136518;148441;155098;155545;160339;171258
ENST00000003100_7_92134364_aTIS_101db1;ENST00000450723_7_92129032_aTIS_101db1;ENST00000422867_7_92117209_CDS_100db1	ENST00000003100_7_92134364_aTIS_101db1;ENST00000450723_7_92129032_aTIS_101db1	4;3;1	4;3;1	4;3;1	generic|ENST00000003100_7_92134364_aTIS_101db1|ENSG00000001630 ATG False 0 +1 [ENST00000003100_7_92134364_aTIS_db3];generic|ENST00000450723_7_92129032_aTIS_101db1|ENSG00000001630 ATG no_data NA [ENST00000450723_7_92129032_aTIS_db3]	3	4	4	4	13.4	13.4	13.4	57278	509	509;404;86	0	83209	17311000	665800	22295000	6	6				41	4949;22109;22969;25457	True;True;True;True	4952;22119;22979;25468	22729;22730;22731;103246;107091;118679;118680;118681	30071;30072;30073;132371;137067;152415	30073;132371;137067;152415
ENST00000005257_7_39686668_aTIS_101db1;ENST00000005257_7_39686656_5UTR_010db2;ENST00000468201_7_39623608_ntr_100db1;ENST00000420510_2_120278665_aTIS_101db1;ENST00000420510_2_120278632_5UTR_100db1;ENST00000272519_2_120252971_5UTR_010db2;ENST00000631312_2_120278665_aTIS_101db1;ENST00000631312_2_120278632_5UTR_100db1;ENST00000434466_7_39686725_CDS_100db1	ENST00000005257_7_39686668_aTIS_101db1;ENST00000005257_7_39686656_5UTR_010db2;ENST00000468201_7_39623608_ntr_100db1;ENST00000420510_2_120278665_aTIS_101db1;ENST00000420510_2_120278632_5UTR_100db1;ENST00000272519_2_120252971_5UTR_010db2	4;4;3;3;3;3;1;1;1	4;4;3;3;3;3;1;1;1	4;4;3;3;3;3;1;1;1	generic|ENST00000005257_7_39686668_aTIS_101db1|ENSG00000006451 ATG True +1 0 -1 [ENST00000005257_7_39686668_aTIS_db3];generic|ENST00000005257_7_39686656_5UTR_010db2|ENSG00000006451 CTG NA NA;generic|ENST00000468201_7_39623608_ntr_100db1|ENSG00000006451 ATC	9	4	4	4	18.4	18.4	18.4	23567	206	206;210;171;206;217;225;46;57;151	0	16709	778320000	86480000	1739900000	24	24				42	1719;25710;26138;26240	True;True;True;True	1721;25721;26149;26251	7903;7904;7905;7906;7907;7908;7909;119860;119861;119862;119863;122047;122486;122487;122488;122489;122490;122491;122492;122493	10496;10497;10498;10499;10500;154195;154196;154197;154198;154199;157307;157308;157831;157832;157833;157834;157835;157836;157837;157838;157839;157840;157841;157842	10498;154199;157307;157832
ENST00000005340_17_7234214_CDS_010db2;ENST00000575458_17_7234262_aTIS_101db1;ENST00000005340_17_7234262_aTIS_101db1;ENST00000576840_17_7227506_ntr_100db1;ENST00000576840_17_7227682_ntr_100db1;ENST00000576840_17_7227748_ntr_100db1;ENST00000573354_17_7228991_ntr_100db1;ENST00000573354_17_7229254_ntr_100db1;ENST00000576840_17_7227428_ntr_100db1	ENST00000005340_17_7234214_CDS_010db2;ENST00000575458_17_7234262_aTIS_101db1;ENST00000005340_17_7234262_aTIS_101db1;ENST00000576840_17_7227506_ntr_100db1;ENST00000576840_17_7227682_ntr_100db1;ENST00000576840_17_7227748_ntr_100db1	3;3;3;2;2;2;1;1;1	3;3;3;2;2;2;1;1;1	3;3;3;2;2;2;1;1;1	generic|ENST00000005340_17_7234214_CDS_010db2|ENSG00000004975 ATT NA NA;generic|ENST00000575458_17_7234262_aTIS_101db1|ENSG00000004975 ATG True -1 0 +1 [ENST00000575458_17_7234262_aTIS_db3];generic|ENST00000005340_17_7234262_aTIS_101db1|ENSG00000004975 ATG	9	3	3	3	6.8	6.8	6.8	77589	720	720;730;736;137;156;178;32;90;111	0.0005	22886	546620000	18849000	1209000000	9	9				43	3000;11262;13479	True;True;True	3003;11266;13483	13768;13769;13770;13771;13772;13773;13774;13775;52621;52622;52623;52624;63604;63605;63606;63607	18796;18797;18798;18799;18800;18801;70123;70124;83339	18797;70124;83339
ENST00000380650_12_47702840_aTIS_101db1;ENST00000005386_12_47702840_aTIS_101db1;ENST00000005386_12_47705990_5UTR_010db2;ENST00000551293_12_47705990_ntr_100db1;ENST00000432584_12_47696343_aTIS_101db1	ENST00000380650_12_47702840_aTIS_101db1;ENST00000005386_12_47702840_aTIS_101db1;ENST00000005386_12_47705990_5UTR_010db2;ENST00000551293_12_47705990_ntr_100db1;ENST00000432584_12_47696343_aTIS_101db1	2;2;2;1;1	2;2;2;1;1	2;2;2;1;1	generic|ENST00000380650_12_47702840_aTIS_101db1|ENSG00000005175 ATG True -1 0 +1 [ENST00000380650_12_47702840_aTIS_db3];generic|ENST00000005386_12_47702840_aTIS_101db1|ENSG00000005175 ATG True -1 0 +1 [ENST00000005386_12_47702840_aTIS_db3];generic|ENST0000	5	2	2	2	2.9	2.9	2.9	71866	631	631;665;680;115;506	0.0026147	17405	11597000	351430	17447000	2	2				44	936;10418	True;True	938;10422	4341;4342;48747	5781;64808	5781;64808
ENST00000318622_7_75879158_5UTR_100db1;ENST00000454791_7_75879083_aTIS_101db1;ENST00000006777_7_75879158_CDS_100db1;ENST00000006777_7_75879083_aTIS_101db1	ENST00000318622_7_75879158_5UTR_100db1;ENST00000454791_7_75879083_aTIS_101db1;ENST00000006777_7_75879158_CDS_100db1;ENST00000006777_7_75879083_aTIS_101db1	1;1;1;1	1;1;1;1	1;1;1;1	generic|ENST00000318622_7_75879158_5UTR_100db1|ENSG00000005486 CTG NA +1 0 -1;generic|ENST00000454791_7_75879083_aTIS_101db1|ENSG00000005486 ATG False +1 0 [ENST00000454791_7_75879083_aTIS_db3];generic|ENST00000006777_7_75879158_CDS_100db1|ENSG00000005486	4	1	1	1	29.6	29.6	29.6	58257	54	54;79;339;364	0	46797	21965000	5491300	52020000	4	4				45	14237	TRUE	14241	67289;67290;67291;67292	88273;88274;88275;88276	88273
ENST00000007390_16_1351527_CDS_100db1;ENST00000007390_16_1351804_aTIS_111db1	ENST00000007390_16_1351527_CDS_100db1;ENST00000007390_16_1351804_aTIS_111db1	2;2	2;2	2;2	generic|ENST00000007390_16_1351527_CDS_100db1|ENSG00000007520 ATG NA -1 0 +1;generic|ENST00000007390_16_1351804_aTIS_111db1|ENSG00000007520 ATG True -1 0 +1 [ENST00000007390_16_1351804_aTIS_db2#ENST00000007390_16_1351804_aTIS_db3]	2	2	2	2	10.4	10.4	10.4	27594	251	251;312	0.00026589	30734	95640000	6831400	217150000	2	2				46	5172;15665	True;True	5175;15669	23757;23758;23759;23760;73820;73821	31436;96659	31436;96659
ENST00000007516_16_23587277_CDS_100db1;ENST00000007516_16_23596290_aTIS_111db1;ENST00000562133_16_23585369_CDS_100db1	ENST00000007516_16_23587277_CDS_100db1;ENST00000007516_16_23596290_aTIS_111db1	3;3;1	3;3;1	3;3;1	generic|ENST00000007516_16_23587277_CDS_100db1|ENSG00000004779 ATG NA -1 0 +1;generic|ENST00000007516_16_23596290_aTIS_111db1|ENSG00000004779 ATG True -1 0 +1 [ENST00000007516_16_23596290_aTIS_db2#ENST00000007516_16_23596290_aTIS_db3]	3	3	3	3	43	43	43	99674	86	86;156;41	0	10729	1314800000	438270000	2870700000	14	14				47	15882;16852;17442	True;True;True	15886;16856;17446	74787;74788;74789;79109;79110;79111;79112;81733;81734;81735;81736;81737;81738;81739;81740	97883;97884;97885;103202;103203;103204;103205;106658;106659;106660;106661;106662;106663;106664	97885;103202;106664
ENST00000434197_7_38207526_CDS_100db1;ENST00000434197_7_38207505_aTIS_101db1;ENST00000009041_7_38207526_CDS_100db1;ENST00000009041_7_38207505_aTIS_101db1	ENST00000434197_7_38207526_CDS_100db1;ENST00000434197_7_38207505_aTIS_101db1;ENST00000009041_7_38207526_CDS_100db1;ENST00000009041_7_38207505_aTIS_101db1	1;1;1;1	1;1;1;1	1;1;1;1	generic|ENST00000434197_7_38207526_CDS_100db1|ENSG00000010270 ATG NA +1 0 -1;generic|ENST00000434197_7_38207505_aTIS_101db1|ENSG00000010270 ATG True +1 0 -1 [ENST00000434197_7_38207505_aTIS_db3];generic|ENST00000009041_7_38207526_CDS_100db1|ENSG00000010270	4	1	1	1	6.2	6.2	6.2	23959	209	209;216;227;234	0.00025667	26201	18189000	2273600	49442000	3	3				48	18576	TRUE	18585	87008;87009	113316;113317;113318	113317
ENST00000009589_8_56074383_aTIS_101db1;ENST00000519807_8_56074383_aTIS_101db1;ENST00000518875_8_56074383_aTIS_101db1;ENST00000519606_8_56074383_aTIS_101db1;ENST00000520627_8_56073706_aTIS_100db1;ENST00000520627_8_56073757_5UTR_100db1	ENST00000009589_8_56074383_aTIS_101db1;ENST00000519807_8_56074383_aTIS_101db1;ENST00000518875_8_56074383_aTIS_101db1	6;6;4;2;2;2	6;6;4;2;2;2	6;6;4;2;2;2	generic|ENST00000009589_8_56074383_aTIS_101db1|ENSG00000008988 ATG True -1 0 +1 [ENST00000521262_8_56074256_aTIS_db3];generic|ENST00000519807_8_56074383_aTIS_101db1|ENSG00000008988 ATG True -1 0 +1 [ENST00000519807_8_56074383_aTIS_db3];generic|ENST00000518	6	6	6	6	32.8	32.8	32.8	13373	119	119;142;61;46;64;81	0	32774	7678600000	1535700000	18882000000	72	72				49	3416;14826;21047;22544;24756;25503	True;True;True;True;True;True	3419;14830;21056;22554;24766;25514	16091;16092;16093;16094;16095;16096;16097;70012;70013;70014;70015;70016;70017;70018;70019;70020;98409;98410;98411;98412;98413;98414;98415;98416;105245;105246;105247;105248;115490;115491;115492;115493;115494;115495;115496;115497;118900;118901;118902;118903	22105;22106;22107;22108;22109;22110;22111;91865;91866;91867;91868;91869;91870;91871;91872;91873;91874;91875;91876;91877;91878;91879;91880;91881;91882;91883;126962;126963;126964;126965;126966;126967;126968;126969;126970;126971;126972;126973;126974;126975;126976;126977;134826;134827;134828;134829;148243;148244;148245;148246;148247;148248;148249;148250;148251;148252;148253;148254;148255;148256;15274…	22105;91866;126963;134829;148255;152744
ENST00000470347_7_106112208_aTIS_101db1;ENST00000455385_7_106112208_aTIS_101db1;ENST00000455385_7_106112238_5UTR_010db2;ENST00000011473_7_106112529_aTIS_101db1	ENST00000470347_7_106112208_aTIS_101db1;ENST00000455385_7_106112208_aTIS_101db1;ENST00000455385_7_106112238_5UTR_010db2;ENST00000011473_7_106112529_aTIS_101db1	1;1;1;1	1;1;1;1	1;1;1;1	generic|ENST00000470347_7_106112208_aTIS_101db1|ENSG00000008282 ATG True -1 0 +1 [ENST00000470347_7_106112208_aTIS_db3];generic|ENST00000455385_7_106112208_aTIS_101db1|ENSG00000008282 ATG True -1 0 +1 [ENST00000455385_7_106112208_aTIS_db3];generic|ENST0000	4	1	1	1	4.9	4.9	4.9	24784	224	224;241;251;259	0	39504	289610000	28961000	648270000	9	9				50	25179	TRUE	25190	117375;117376;117377;117378	150756;150757;150758;150759;150760;150761;150762;150763;150764	150756
ENST00000011619_6_13711505_aTIS_101db1;ENST00000011619_6_13644612_CDS_010db2	ENST00000011619_6_13711505_aTIS_101db1;ENST00000011619_6_13644612_CDS_010db2	3;2	3;2	3;2	generic|ENST00000011619_6_13711505_aTIS_101db1|ENSG00000010017 ATG True -1 0 +1 [ENST00000011619_6_13711505_aTIS_db3];generic|ENST00000011619_6_13644612_CDS_010db2|ENSG00000010017 ATC NA NA	2	3	3	3	6.2	6.2	6.2	77846	729	729;381	0	66813	182220000	7922400	410080000	9	9				51	3024;19040;19494	True;True;True	3027;19049;19503	13875;13876;13877;13878;13879;89279;89280;89281;89282;91325;91326;91327	18917;18918;18919;18920;18921;116276;118799;118800;118801	18919;116276;118800
ENST00000391919_19_46353945_aTIS_101db1;ENST00000391919_19_46353870_5UTR_100db1;ENST00000391919_19_46353768_5UTR_100db1;ENST00000012443_19_46347097_aTIS_111db1;ENST00000527623_19_46388427_ntr_100db1;ENST00000486994_19_46387230_ntr_100db1	ENST00000391919_19_46353945_aTIS_101db1;ENST00000391919_19_46353870_5UTR_100db1;ENST00000391919_19_46353768_5UTR_100db1;ENST00000012443_19_46347097_aTIS_111db1;ENST00000527623_19_46388427_ntr_100db1;ENST00000486994_19_46387230_ntr_100db1	3;3;3;3;2;2	3;3;3;3;2;2	3;3;3;3;2;2	generic|ENST00000391919_19_46353945_aTIS_101db1|ENSG00000011485 ATG True +1 0 -1 [ENST00000391919_19_46353945_aTIS_db3];generic|ENST00000391919_19_46353870_5UTR_100db1|ENSG00000011485 CTG NA +1 0 -1;generic|ENST00000391919_19_46353768_5UTR_100db1|ENSG00000	6	3	3	3	12.4	12.4	12.4	42394	371	371;396;430;499;149;152	0	43291	62959000	3313600	119420000	8	8				52	553;8181;26507	True;True;True	555;8185;26518	2580;2581;2582;38238;123720;123721	3665;3666;3667;3668;3669;3670;50918;159421	3668;50918;159421
ENST00000393196_17_51155655_aTIS_101db1;ENST00000393196_17_51153655_5UTR_110db1;ENST00000013034_17_51154374_aTIS_101db1;ENST00000393196_17_51160016_CDS_100db1	ENST00000393196_17_51155655_aTIS_101db1;ENST00000393196_17_51153655_5UTR_110db1;ENST00000013034_17_51154374_aTIS_101db1;ENST00000393196_17_51160016_CDS_100db1	12;12;12;6	2;2;2;2	2;2;2;2	generic|ENST00000393196_17_51155655_aTIS_101db1|ENSG00000239672 ATG True +1 0 -1 [ENST00000393196_17_51155655_aTIS_db3];generic|ENST00000393196_17_51153655_5UTR_110db1|ENSG00000239672 CTG NA +1 0 -1 [ENST00000393196_17_51153655_5UTR_db2];generic|ENST000000	4	12	2	2	86.2	25	25	17149	152	152;156;177;98	0	49703	227060000	25229000	504770000	11	11				53	3349;3989;5711;5712;6491;7497;7498;18581;18582;23863;26815;28690	False;False;False;False;False;False;False;True;True;False;False;False	3352;3992;5714;5715;6494;7501;7502;18590;18591;23873;26826;28702	15774;15775;15776;15777;15778;15779;15780;15781;15782;15783;15784;15785;15786;15787;15788;15789;15790;15791;18673;18674;18675;18676;18677;18678;18679;18680;26145;26146;26147;26148;26149;26150;26151;26152;26153;26154;26155;26156;30072;30073;30074;30075;34876;34877;34878;34879;34880;34881;34882;34883;87026;87027;87028;87029;87030;87031;87032;87033;87034;87035;87036;87037;111140;111141;111142;111143…	21721;21722;21723;21724;21725;21726;21727;21728;21729;21730;21731;21732;21733;21734;21735;21736;21737;21738;21739;21740;21741;21742;21743;21744;21745;21746;21747;21748;21749;21750;21751;21752;21753;21754;21755;25193;25194;25195;25196;25197;25198;25199;25200;25201;25202;25203;25204;25205;25206;25207;25208;34400;34401;34402;34403;34404;34405;34406;34407;34408;34409;34410;34411;34412;34413;34414;344…	21736;25207;34403;34406;39966;46489;46506;113338;113344;142412;161263;172195
ENST00000555329_14_93220396_CDS_100db1;ENST00000555329_14_93220378_CDS_100db1;ENST00000553674_14_93219338_3UTR_100db1;ENST00000013070_14_93207292_aTIS_101db1;ENST00000013070_14_93207289_5UTR_010db2	ENST00000555329_14_93220396_CDS_100db1;ENST00000555329_14_93220378_CDS_100db1;ENST00000553674_14_93219338_3UTR_100db1;ENST00000013070_14_93207292_aTIS_101db1;ENST00000013070_14_93207289_5UTR_010db2	1;1;1;1;1	1;1;1;1;1	1;1;1;1;1	generic|ENST00000555329_14_93220396_CDS_100db1|ENSG00000012963 GTG NA 0 -1;generic|ENST00000555329_14_93220378_CDS_100db1|ENSG00000012963 ATG NA +1 0 -1;generic|ENST00000553674_14_93219338_3UTR_100db1|ENSG00000012963 TTG NA +1 0 -1;generic|ENST00000013070_	5	1	1	1	25	25	25	69218	56	56;62;113;425;426	0	27175	15854000	3963500	31518000	3	3				54	20599	TRUE	20608	96240;96241;96242	124607;124608;124609	124607
ENST00000013125_14_50504809_CDS_010db2;ENST00000013125_14_50532049_aTIS_101db1;ENST00000013125_14_50532049_aTIS_1_100db1;ENST00000554990_14_50442771_ntr_100db1;ENST00000554990_14_50442771_ntr_1_100db1;ENST00000554990_14_50434439_ntr_100db1;ENST00000437545_2_39356304_aTIS_101db1;ENST00000341681_2_39436987_aTIS_101db1;ENST00000263881_2_39436936_CDS_010db2;ENST00000263881_2_39436987_aTIS_101db1	ENST00000013125_14_50504809_CDS_010db2;ENST00000013125_14_50532049_aTIS_101db1;ENST00000013125_14_50532049_aTIS_1_100db1;ENST00000554990_14_50442771_ntr_100db1;ENST00000554990_14_50442771_ntr_1_100db1	3;3;3;2;2;1;1;1;1;1	3;3;3;2;2;1;1;1;1;1	3;3;3;2;2;1;1;1;1;1	generic|ENST00000013125_14_50504809_CDS_010db2|ENSG00000012983 TTG NA NA;generic|ENST00000013125_14_50532049_aTIS_101db1|ENSG00000012983 ATG False 0 [ENST00000013125_14_50532049_aTIS_db3];generic|ENST00000013125_14_50532049_aTIS_1_100db1|ENSG00000012983 AT	10	3	3	3	4.9	4.9	4.9	89249	794	794;846;846;338;338;140;810;873;877;894	0.0002686	31496	202630000	5476500	429010000	4	4				55	12911;15434;15801	True;True;True	12915;15438;15805	60629;60630;60631;60632;72854;72855;72856;72857;74453	79731;79732;95461;97449	79731;95461;97449
ENST00000370483_10_99732049_aTIS_101db1;ENST00000370483_10_99732049_aTIS_1_100db1;ENST00000370483_10_99732067_5UTR_100db1;ENST00000370483_10_99732067_5UTR_1_100db1;ENST00000016171_10_99732049_aTIS_111db1;ENST00000016171_10_99732067_5UTR_100db1	ENST00000370483_10_99732049_aTIS_101db1;ENST00000370483_10_99732049_aTIS_1_100db1;ENST00000370483_10_99732067_5UTR_100db1;ENST00000370483_10_99732067_5UTR_1_100db1;ENST00000016171_10_99732049_aTIS_111db1;ENST00000016171_10_99732067_5UTR_100db1	1;1;1;1;1;1	1;1;1;1;1;1	1;1;1;1;1;1	generic|ENST00000370483_10_99732049_aTIS_101db1|ENSG00000014919 ATG True -1 0 +1 [ENST00000370483_10_99732049_aTIS_db3];generic|ENST00000370483_10_99732049_aTIS_1_100db1|ENSG00000014919 ATG True -1 0 +1;generic|ENST00000370483_10_99732067_5UTR_100db1|ENSG0	6	1	1	1	4.6	4.6	4.6	43835	388	388;388;394;394;410;416	0	47038	9344500	444970	21332000	2	2				56	17712	TRUE	17716	82956;82957;82958;82959	108274;108275	108274
ENST00000019019_X_48478048_aTIS_101db1;ENST00000348411_X_48478048_aTIS_101db1;ENST00000019019_X_48478009_5UTR_100db1;ENST00000348411_X_48478009_5UTR_100db1	ENST00000019019_X_48478048_aTIS_101db1;ENST00000348411_X_48478048_aTIS_101db1;ENST00000019019_X_48478009_5UTR_100db1;ENST00000348411_X_48478009_5UTR_100db1	1;1;1;1	1;1;1;1	1;1;1;1	generic|ENST00000019019_X_48478048_aTIS_101db1|ENSG00000068438 ATG True 0 -1 [ENST00000019019_X_48478048_aTIS_db3];generic|ENST00000348411_X_48478048_aTIS_101db1|ENSG00000068438 ATG True 0 -1 [ENST00000348411_X_48478048_aTIS_db3];generic|ENST00000019019_X_	4	1	1	1	4.9	4.9	4.9	35867	327	327;329;340;342	0	49735	31307000	2608900	72269000	7	7				57	15697	TRUE	15701	73997;73998;73999;74000	96881;96882;96883;96884;96885;96886;96887	96883
ENST00000019317_18_9513046_aTIS_101db1	ENST00000019317_18_9513046_aTIS_101db1	2	2	2	generic|ENST00000019317_18_9513046_aTIS_101db1|ENSG00000017797 ATG True +1 0 -1 [ENST00000383432_18_9513046_aTIS_db3]	1	2	2	2	3.4	3.4	3.4	76063	655	655	0	54008	63795000	2278400	159690000	3	3				58	16556;21423	True;True	16560;21432	77761;77762;77763;77764;100187;100188;100189	101617;128928;128929	101617;128928
ENST00000521348_8_42394227_ntr_100db1;ENST00000022615_8_42394212_aTIS_111db1;ENST00000521158_8_42394212_aTIS_101db1;ENST00000521348_8_42395101_ntr_100db1;ENST00000521348_8_42395092_ntr_100db1;ENST00000521348_8_42394227_ntr_1_100db1;ENST00000521348_8_42394212_ntr_1_100db1;ENST00000022615_8_42394212_aTIS_1_100db1;ENST00000521158_8_42394212_aTIS_1_100db1;ENST00000522572_8_42394227_CDS_100db1;ENST000…	ENST00000521348_8_42394227_ntr_100db1;ENST00000022615_8_42394212_aTIS_111db1;ENST00000521158_8_42394212_aTIS_101db1;ENST00000521348_8_42395101_ntr_100db1;ENST00000521348_8_42395092_ntr_100db1;ENST00000521348_8_42394227_ntr_1_100db1;ENST00000521348_8_42394212_ntr_1_100db1;ENST00000022615_8_42394212_aTIS_1_100db1;ENST00000521158_8_42394212_aTIS_1_100db1;ENST00000522572_8_42394227_CDS_100db1;ENST000…	5;5;5;4;4;4;4;4;4;3;3;3;3;2;2;2;2;2;1;1	5;5;5;4;4;4;4;4;4;3;3;3;3;2;2;2;2;2;1;1	5;5;5;4;4;4;4;4;4;3;3;3;3;2;2;2;2;2;1;1	generic|ENST00000521348_8_42394227_ntr_100db1|ENSG00000078668 ACG NA +1 0 -1;generic|ENST00000022615_8_42394212_aTIS_111db1|ENSG00000078668 ATG True 0 -1 [ENST00000022615_8_42394212_aTIS_db2#ENST00000022615_8_42394212_aTIS_db3];generic|ENST00000521158_8_42	20	5	5	5	26.7	26.7	26.7	19807	180	180;283;284;157;160;180;185;283;284;129;134;157;160;30;88;100;129;134;57;100	0	19676	908090000	100900000	1997200000	36	36				59	8265;16805;16973;22454;28545	True;True;True;True;True	8269;16809;16977;22464;28557	38566;38567;38568;38569;78891;78892;78893;78894;79630;79631;79632;79633;79634;79635;79636;79637;104818;104819;104820;132771	51317;51318;102954;102955;102956;102957;102958;102959;102960;102961;103856;103857;103858;103859;103860;103861;103862;103863;103864;103865;103866;103867;103868;103869;103870;103871;103872;103873;103874;103875;103876;134291;134292;134293;134294;171271	51317;102958;103869;134292;171271
ENST00000395881_20_56468698_aTIS_101db1;ENST00000395881_20_56468698_aTIS_1_100db1;ENST00000357348_20_56468698_aTIS_101db1;ENST00000357348_20_56468698_aTIS_1_100db1;ENST00000023939_20_56468698_aTIS_111db1;ENST00000023939_20_56468698_aTIS_1_100db1	ENST00000395881_20_56468698_aTIS_101db1;ENST00000395881_20_56468698_aTIS_1_100db1;ENST00000357348_20_56468698_aTIS_101db1;ENST00000357348_20_56468698_aTIS_1_100db1;ENST00000023939_20_56468698_aTIS_111db1;ENST00000023939_20_56468698_aTIS_1_100db1	3;3;3;3;3;3	3;3;3;3;3;3	3;3;3;3;3;3	generic|ENST00000395881_20_56468698_aTIS_101db1|ENSG00000022277 ATG True +1 0 -1 [ENST00000395881_20_56468698_aTIS_db3];generic|ENST00000395881_20_56468698_aTIS_1_100db1|ENSG00000022277 ATG True +1 0 -1;generic|ENST00000357348_20_56468698_aTIS_101db1|ENSG0	6	3	3	3	10.4	10.4	10.4	26074	230	230;230;306;306;336;336	0	84003	258470000	25847000	581310000	7	7				60	2732;17491;21291	True;True;True	2735;17495;21300	12591;12592;12593;81944;81945;81946;81947;81948;81949;81950;99579;99580;99581;99582	17124;106899;106900;128260;128261;128262;128263	17124;106899;128261
ENST00000025301_13_42286349_aTIS_111db1	ENST00000025301_13_42286349_aTIS_111db1	3	3	3	generic|ENST00000025301_13_42286349_aTIS_111db1|ENSG00000023516 ATG True 0 -1 [ENST00000025301_13_42286349_aTIS_db2#ENST00000025301_13_42286349_aTIS_db3]	1	3	3	3	3.4	3.4	3.4	210.51	1901	1901	0	63397	118570000	1580900	257380000	9	9				61	5435;24320;27145	True;True;True	5438;24330;27157	24913;24914;24915;113506;113507;113508;113509;126594;126595;126596	32849;32850;32851;32852;32853;32854;145694;163471;163472	32850;145694;163471
ENST00000419869_12_15882708_aTIS_111db1;ENST00000025399_12_15882708_aTIS_101db1;ENST00000541731_12_15889995_3UTR_100db1	ENST00000419869_12_15882708_aTIS_111db1;ENST00000025399_12_15882708_aTIS_101db1;ENST00000541731_12_15889995_3UTR_100db1	13;13;9	13;13;9	13;13;9	generic|ENST00000419869_12_15882708_aTIS_111db1|ENSG00000023734 ATG True +1 0 -1 [ENST00000419869_12_15882708_aTIS_db2#ENST00000419869_12_15882708_aTIS_db3];generic|ENST00000025399_12_15882708_aTIS_101db1|ENSG00000023734 ATG True +1 0 -1 [ENST00000025399_1	3	13	13	13	41.7	41.7	41.7	38438	350	350;363;245	0	52337	3139300000	149490000	7003900000	61	61				62	252;4059;4060;6460;6914;11547;17397;17419;19854;21961;21962;22247;27773	True;True;True;True;True;True;True;True;True;True;True;True;True	253;4062;4063;6463;6918;11551;17401;17423;19863;21971;21972;22257;27785	1091;1092;1093;18971;18972;18973;18974;18975;18976;18977;18978;29941;29942;29943;29944;32021;32022;32023;54020;54021;54022;54023;54024;81545;81546;81547;81548;81632;81633;81634;81635;92918;92919;92920;92921;102536;102537;102538;102539;102540;103855;103856;103857;103858;103859;103860;103861;103862;129387;129388;129389;129390;129391;129392;129393;129394	1587;25605;25606;25607;25608;25609;39791;39792;39793;39794;42681;42682;42683;72122;72123;72124;106450;106451;106452;106453;106454;106455;106456;106457;106458;106459;106460;106569;106570;106571;106572;106573;106574;120555;120556;131366;131367;131368;131369;131370;133083;133084;133085;133086;133087;133088;133089;133090;133091;133092;133093;133094;167134;167135;167136;167137;167138;167139;167140;167…	1587;25605;25608;39791;42682;72122;106458;106569;120555;131366;131367;133092;167136
ENST00000028008_6_166948579_CDS_100db1;ENST00000366855_6_166952520_aTIS_101db1;ENST00000476238_6_166956182_aTIS_111db1;ENST00000620173_6_166956182_aTIS_101db1;ENST00000496851_6_166943050_ntr_100db1;ENST00000028008_6_166934117_3UTR_100db1	ENST00000028008_6_166948579_CDS_100db1;ENST00000366855_6_166952520_aTIS_101db1;ENST00000476238_6_166956182_aTIS_111db1;ENST00000620173_6_166956182_aTIS_101db1	4;4;4;3;1;1	4;4;4;3;1;1	4;4;4;3;1;1	generic|ENST00000028008_6_166948579_CDS_100db1|ENSG00000026297 ATG NA -1 0 +1;generic|ENST00000366855_6_166952520_aTIS_101db1|ENSG00000026297 ATG False -1 0 +1 [ENST00000366855_6_166952520_aTIS_db3];generic|ENST00000476238_6_166956182_aTIS_111db1|ENSG00000	6	4	4	4	28.5	28.5	28.5	22223	193	193;218;256;306;69;101	0	22109	338220000	30747000	755330000	14	14				63	8558;14497;23524;27819	True;True;True;True	8562;14501;23534;27831	40055;40056;68553;68554;68555;68556;109565;109566;109567;109568;129600;129601;129602;129603;129604	53156;53157;90066;90067;90068;90069;140172;140173;140174;140175;140176;167395;167396;167397;167398	53157;90067;140172;167395
ENST00000591092_19_5978082_aTIS_101db1;ENST00000034275_19_5978082_aTIS_101db1;ENST00000439268_19_5978082_aTIS_101db1;ENST00000340578_19_5978082_aTIS_101db1;ENST00000340578_19_5933453_CDS_010db2;ENST00000592621_19_5933453_5UTR_100db1;ENST00000587463_19_5978082_aTIS_101db1;ENST00000588010_19_5978082_aTIS_001db3;ENST00000592771_19_5978082_aTIS_001db3;ENST00000587263_19_5978082_aTIS_001db3	ENST00000591092_19_5978082_aTIS_101db1;ENST00000034275_19_5978082_aTIS_101db1;ENST00000439268_19_5978082_aTIS_101db1;ENST00000340578_19_5978082_aTIS_101db1;ENST00000340578_19_5933453_CDS_010db2	5;5;5;5;3;1;1;1;1;1	5;5;5;5;3;1;1;1;1;1	5;5;5;5;3;1;1;1;1;1	generic|ENST00000591092_19_5978082_aTIS_101db1|ENSG00000031823 ATG True -1 0 +1 [ENST00000591092_19_5978082_aTIS_db3];generic|ENST00000034275_19_5978082_aTIS_101db1|ENSG00000031823 ATG True -1 0 +1 [ENST00000034275_19_5978082_aTIS_db3];generic|ENST00000439	10	5	5	5	15.6	15.6	15.6	52894	494	494;499;562;567;423;51;62;73;74;108	0	23958	4231500000	192340000	9487900000	48	48				64	352;3417;15166;23445;25750	True;True;True;True;True	353;3420;15170;23455;25761	1621;1622;1623;1624;16098;16099;16100;16101;71660;71661;71662;71663;71664;71665;71666;71667;71668;71669;71670;71671;109189;109190;109191;109192;109193;109194;109195;109196;120067;120068;120069	2417;2418;2419;2420;22112;22113;22114;22115;22116;93846;93847;93848;93849;93850;93851;93852;93853;93854;93855;93856;93857;93858;93859;93860;93861;93862;93863;93864;93865;93866;139683;139684;139685;139686;139687;139688;139689;139690;139691;139692;139693;139694;139695;139696;139697;139698;154641;154642	2417;22112;93861;139698;154641
ENST00000037243_16_75566487_aTIS_111db1;ENST00000565057_16_75566487_aTIS_101db1;ENST00000568455_16_75568127_aTIS_101db1;ENST00000568455_16_75568115_5UTR_100db1;ENST00000568455_16_75568094_5UTR_100db1;ENST00000565057_16_75568115_CDS_100db1;ENST00000565057_16_75568094_CDS_100db1	ENST00000037243_16_75566487_aTIS_111db1;ENST00000565057_16_75566487_aTIS_101db1	5;4;2;2;2;1;1	5;4;2;2;2;1;1	5;4;2;2;2;1;1	generic|ENST00000037243_16_75566487_aTIS_111db1|ENSG00000034713 ATG True 0 -1 [ENST00000037243_16_75566487_aTIS_db2#ENST00000037243_16_75566487_aTIS_db3];generic|ENST00000565057_16_75566487_aTIS_101db1|ENSG00000034713 ATG True 0 -1 [ENST00000565057_16_7556	7	5	5	5	41.9	41.9	41.9	13667	117	117;88;57;61;68;32;39	0	16121	864630000	108080000	1892900000	18	18				65	953;1166;25149;27294;27295	True;True;True;True;True	955;1168;25160;27306;27307	4406;4407;4408;4409;5411;5412;5413;5414;5415;5416;5417;5418;5419;5420;5421;5422;117213;127243;127244;127245;127246;127247;127248;127249	5877;5878;5879;7180;7181;7182;7183;7184;7185;7186;7187;7188;7189;150393;164193;164194;164195;164196	5879;7180;150393;164193;164194
ENST00000498665_2_70302002_ntr_100db1;ENST00000037869_2_70302011_aTIS_111db1;ENST00000430566_2_70302011_aTIS_101db1;ENST00000498665_2_70300929_ntr_100db1;ENST00000450256_2_70302011_aTIS_001db3	ENST00000498665_2_70302002_ntr_100db1;ENST00000037869_2_70302011_aTIS_111db1;ENST00000430566_2_70302011_aTIS_101db1	3;3;2;1;1	3;3;2;1;1	3;3;2;1;1	generic|ENST00000498665_2_70302002_ntr_100db1|ENSG00000035141 CTG NA -1 0 +1;generic|ENST00000037869_2_70302011_aTIS_111db1|ENSG00000035141 ATG True -1 0 +1 [ENST00000037869_2_70302011_aTIS_db2#ENST00000037869_2_70302011_aTIS_db3];generic|ENST00000430566_2	5	3	3	3	30.5	30.5	30.5	94379	82	82;138;245;39;105	0	4503	217720000	43544000	555300000	7	7				66	18054;20401;27136	True;True;True	18062;20410;27148	84547;84548;84549;84550;95393;95394;95395;126562;126563;126564;126565	110190;123557;123558;163447;163448;163449;163450	110190;123557;163447
ENST00000038176_8_58659631_aTIS_111db1;ENST00000427130_8_58659346_aTIS_101db1;ENST00000519858_8_58607777_ntr_100db1;ENST00000519858_8_58607825_ntr_010db2;ENST00000519858_8_58609645_ntr_100db1	ENST00000038176_8_58659631_aTIS_111db1;ENST00000427130_8_58659346_aTIS_101db1;ENST00000519858_8_58607777_ntr_100db1;ENST00000519858_8_58607825_ntr_010db2;ENST00000519858_8_58609645_ntr_100db1	2;2;1;1;1	2;2;1;1;1	2;2;1;1;1	generic|ENST00000038176_8_58659631_aTIS_111db1|ENSG00000035681 ATG True -1 0 +1 [ENST00000038176_8_58659631_aTIS_db2#ENST00000038176_8_58659631_aTIS_db3];generic|ENST00000427130_8_58659346_aTIS_101db1|ENSG00000035681 ATG False 0 +1 [ENST00000427130_8_58659	5	2	2	2	3.6	3.6	3.6	104.37	917	917;948;190;206;225	0	84894	15503000	407970	26514000	4	4				67	6938;25419	True;True	6942;25430	32132;32133;118513;118514	42790;42791;152203;152204	42791;152203
ENST00000040663_19_13764589_aTIS_101db1;ENST00000319545_19_13764589_aTIS_101db1;ENST00000040663_19_13764964_CDS_010db2;ENST00000040663_19_13768832_CDS_100db1;ENST00000591688_19_13766099_ntr_100db1;ENST00000591688_19_13764964_ntr_100db1	ENST00000040663_19_13764589_aTIS_101db1;ENST00000319545_19_13764589_aTIS_101db1;ENST00000040663_19_13764964_CDS_010db2	8;7;6;3;2;2	8;7;6;3;2;2	8;7;6;3;2;2	generic|ENST00000040663_19_13764589_aTIS_101db1|ENSG00000037757 ATG True +1 0 -1 [ENST00000040663_19_13764589_aTIS_db3];generic|ENST00000319545_19_13764589_aTIS_101db1|ENSG00000037757 ATG True +1 0 -1 [ENST00000319545_19_13764589_aTIS_db3];generic|ENST0000	6	8	8	8	38.8	38.8	38.8	39149	369	369;322;294;125;86;183	0	15672	263660000	11464000	572780000	23	23				68	7926;8180;9346;14055;16866;23662;25957;28249	True;True;True;True;True;True;True;True	7930;8184;9350;14059;16870;23672;25968;28261	36883;36884;36885;36886;38237;43841;66451;79179;79180;79181;79182;79183;79184;79185;110195;110196;110197;110198;121132;121133;121134;121135;131398	49057;49058;49059;49060;49061;49062;49063;49064;50917;57803;87114;103278;103279;103280;103281;103282;103283;103284;141202;156058;156059;156060;169488	49062;50917;57803;87114;103283;141202;156058;169488
ENST00000040877_1_234479103_aTIS_101db1	ENST00000040877_1_234479103_aTIS_101db1	1	1	1	generic|ENST00000040877_1_234479103_aTIS_101db1|ENSG00000059588 ATG True -1 0 [ENST00000040877_1_234479103_aTIS_db3]	1	1	1	1	0.9	0.9	0.9	181.67	1621	1621	0.00026441	30069	5348300	60093	11514000	3	3				69	17669	TRUE	17673	82735;82736;82737;82738	107959;107960;107961	107960
ENST00000044462_15_78541928_aTIS_111db1;ENST00000560217_15_78541928_aTIS_101db1;ENST00000558281_15_78541928_aTIS_101db1;ENST00000413382_15_78544194_aTIS_101db1;ENST00000558341_15_78541928_aTIS_101db1;ENST00000558341_15_78541928_aTIS_1_100db1;ENST00000560033_15_78542518_ntr_100db1;ENST00000560033_15_78542509_ntr_100db1;ENST00000558094_15_78544846_aTIS_101db1	ENST00000044462_15_78541928_aTIS_111db1;ENST00000560217_15_78541928_aTIS_101db1;ENST00000558281_15_78541928_aTIS_101db1;ENST00000413382_15_78544194_aTIS_101db1	7;6;4;4;3;3;1;1;1	7;6;4;4;3;3;1;1;1	7;6;4;4;3;3;1;1;1	generic|ENST00000044462_15_78541928_aTIS_111db1|ENSG00000041357 ATG True +1 0 -1 [ENST00000559082_15_78541928_aTIS_db2#ENST00000559082_15_78541928_aTIS_db3];generic|ENST00000560217_15_78541928_aTIS_101db1|ENSG00000041357 ATG True +1 0 -1 [ENST00000560217_1	9	7	7	7	44.8	44.8	44.8	29483	261	261;230;174;190;125;132;43;46;86	0	43208	1264600000	97274000	2885900000	72	72				70	2196;15284;15967;16630;17505;25631;28613	True;True;True;True;True;True;True	2199;15288;15971;16634;17509;25642;28625	10134;10135;10136;10137;10138;72191;72192;72193;72194;75197;75198;75199;78127;78128;78129;78130;78131;78132;78133;78134;82009;82010;82011;82012;82013;82014;82015;119459;119460;119461;119462;133096;133097;133098;133099;133100;133101;133102	13686;13687;13688;13689;13690;13691;13692;13693;94546;94547;94548;94549;94550;94551;94552;94553;94554;94555;94556;94557;94558;94559;94560;94561;94562;94563;94564;94565;94566;94567;94568;94569;94570;94571;98443;101972;101973;101974;101975;101976;101977;101978;101979;101980;101981;101982;107003;107004;107005;107006;107007;107008;107009;107010;153525;153526;153527;153528;153529;153530;153531;171698;…	13692;94558;98443;101977;107006;153526;171701
ENST00000628092_5_170297611_aTIS_101db1;ENST00000046794_5_170297611_aTIS_101db1;ENST00000628092_5_170297659_5UTR_100db1;ENST00000046794_5_170297659_5UTR_100db1;ENST00000046794_5_170297809_5UTR_010db2;ENST00000521416_5_170267081_aTIS_101db1;ENST00000520322_5_170250789_ntr_100db1;ENST00000520322_5_170250795_ntr_100db1;ENST00000521416_5_170250822_CDS_100db1;ENST00000519594_5_170297602_ntr_100db1;ENS…	ENST00000628092_5_170297611_aTIS_101db1;ENST00000046794_5_170297611_aTIS_101db1;ENST00000628092_5_170297659_5UTR_100db1;ENST00000046794_5_170297659_5UTR_100db1;ENST00000046794_5_170297809_5UTR_010db2;ENST00000521416_5_170267081_aTIS_101db1	10;10;10;10;10;8;2;2;2;2;2;2;1;1	10;10;10;10;10;8;2;2;2;2;2;2;1;1	10;10;10;10;10;8;2;2;2;2;2;2;1;1	generic|ENST00000628092_5_170297611_aTIS_101db1|ENSG00000043462 ATG True -1 0 +1 [ENST00000628092_5_170297611_aTIS_db3];generic|ENST00000046794_5_170297611_aTIS_101db1|ENSG00000043462 ATG True -1 0 +1 [ENST00000046794_5_170297611_aTIS_db3];generic|ENST0000	14	10	10	10	21.8	21.8	21.8	60143	533	533;533;549;549;599;328;60;62;71;195;214;227;158;163	0	19653	1378300000	51049000	2853800000	53	53				71	5594;7147;10755;10943;12287;12796;12975;21942;22500;22565	True;True;True;True;True;True;True;True;True;True	5597;7151;10759;10947;12291;12800;12979;21952;22510;22575	25619;33263;33264;33265;33266;50346;50347;50348;51158;51159;51160;51161;51162;51163;51164;57592;57593;57594;57595;57596;60053;60054;60055;60056;60057;60058;60059;60060;60061;60062;60063;61092;61093;61094;61095;61096;61097;61098;61099;102460;102461;102462;105041;105042;105043;105044;105045;105046;105047;105048;105329;105330;105331;105332	33730;44494;67055;68160;68161;68162;68163;68164;76391;76392;76393;76394;76395;76396;79053;79054;79055;79056;79057;79058;79059;79060;80419;80420;80421;80422;80423;80424;80425;80426;80427;80428;80429;80430;80431;80432;131297;134566;134567;134568;134569;134570;134571;134572;134573;134574;134575;134576;134577;134578;134579;134926;134927	33730;44494;67055;68162;76391;79059;80430;131297;134573;134927
ENST00000368498_6_117602135_CDS_100db1;ENST00000052569_6_117602288_aTIS_111db1;ENST00000368498_6_117602288_aTIS_101db1;ENST00000052569_6_117602408_5UTR_100db1;ENST00000535237_6_117602288_aTIS_101db1;ENST00000535237_6_117602408_5UTR_100db1	ENST00000368498_6_117602135_CDS_100db1;ENST00000052569_6_117602288_aTIS_111db1;ENST00000368498_6_117602288_aTIS_101db1;ENST00000052569_6_117602408_5UTR_100db1;ENST00000535237_6_117602288_aTIS_101db1;ENST00000535237_6_117602408_5UTR_100db1	6;6;6;6;4;4	6;6;6;6;4;4	6;6;6;6;4;4	generic|ENST00000368498_6_117602135_CDS_100db1|ENSG00000047932 CTG NA -1 0 +1;generic|ENST00000052569_6_117602288_aTIS_111db1|ENSG00000047932 ATG True -1 0 +1 [ENST00000052569_6_117602288_aTIS_db2#ENST00000052569_6_117602288_aTIS_db3];generic|ENST000003684	6	6	6	6	21.2	21.2	21.2	45543	411	411;454;462;494;407;447	0	18307	328750000	13698000	641160000	12	12				72	3957;4735;8618;8681;21322;26643	True;True;True;True;True;True	3960;4738;8622;8685;21331;26654	18522;18523;21763;40327;40620;40621;40622;40623;99724;99725;99726;124355;124356;124357;124358	25033;28895;53414;53791;53792;53793;128414;128415;160306;160307;160308;160309	25033;28895;53414;53791;128414;160309
ENST00000533898_11_32098511_ntr_100db1;ENST00000533898_11_32097160_ntr_100db1;ENST00000532942_11_31816539_aTIS_101db1;ENST00000054950_11_32091197_aTIS_101db1;ENST00000054950_11_32091068_5UTR_100db1	ENST00000533898_11_32098511_ntr_100db1;ENST00000533898_11_32097160_ntr_100db1;ENST00000532942_11_31816539_aTIS_101db1;ENST00000054950_11_32091197_aTIS_101db1;ENST00000054950_11_32091068_5UTR_100db1	2;2;2;2;2	2;2;2;2;2	2;2;2;2;2	generic|ENST00000533898_11_32098511_ntr_100db1|ENSG00000049449 AAG NA +1 0;generic|ENST00000533898_11_32097160_ntr_100db1|ENSG00000049449 ATC NA +1 0 -1;generic|ENST00000532942_11_31816539_aTIS_101db1|ENSG00000285283 ATG no_data NA [ENST00000532942_11_3181	5	2	2	2	22.7	22.7	22.7	15.16	128	128;241;280;331;374	0	41949	30582000	6116500	79300000	2	2				73	8889;9295	True;True	8893;9299	41687;43552;43553	55099;57397	55099;57397
ENST00000352131_7_74254383_aTIS_101db1;ENST00000055077_7_74254383_aTIS_111db1;ENST00000621097_7_74249761_aTIS_101db1;ENST00000485545_7_74232213_3UTR_100db1;ENST00000485545_7_74235564_3UTR_100db1;ENST00000485545_7_74235582_CDS_100db1;ENST00000480432_7_74254383_aTIS_101db1;ENST00000485545_7_74237387_CDS_100db1	ENST00000352131_7_74254383_aTIS_101db1;ENST00000055077_7_74254383_aTIS_111db1	6;6;2;1;1;1;1;1	6;6;2;1;1;1;1;1	6;6;2;1;1;1;1;1	generic|ENST00000352131_7_74254383_aTIS_101db1|ENSG00000049541 ATG False 0 [ENST00000352131_7_74254383_aTIS_db3];generic|ENST00000055077_7_74254383_aTIS_111db1|ENSG00000049541 ATG False 0 [ENST00000055077_7_74254383_aTIS_db2#ENST00000055077_7_74254383_aTIS	8	6	6	6	23.4	23.4	23.4	35243	320	320;354;251;35;47;53;77;107	0	13178	996900000	47471000	2608500000	13	13				74	1397;1774;3915;9368;16881;25024	True;True;True;True;True;True	1399;1777;3918;9372;16885;25035	6407;6408;6409;8167;8168;8169;18288;18289;18290;18291;43921;43922;43923;43924;79239;79240;79241;79242;116668;116669	8594;8595;8596;8597;10857;10858;24724;24725;24726;57939;57940;57941;103344;103345;149670;149671	8597;10858;24725;57940;103345;149671
ENST00000462123_1_114779249_ntr_100db1;ENST00000474562_1_114779276_ntr_100db1;ENST00000462123_1_114780158_ntr_100db1;ENST00000369524_1_114779249_ntr_100db1;ENST00000475335_1_114780164_ntr_100db1;ENST00000369524_1_114779276_ntr_100db1;ENST00000369524_1_114780158_ntr_100db1;ENST00000369524_1_114780164_ntr_100db1;ENST00000466657_1_114780602_ntr_100db1;ENST00000475335_1_114780586_ntr_100db1;ENST00000…	ENST00000462123_1_114779249_ntr_100db1;ENST00000474562_1_114779276_ntr_100db1;ENST00000462123_1_114780158_ntr_100db1;ENST00000369524_1_114779249_ntr_100db1;ENST00000475335_1_114780164_ntr_100db1;ENST00000369524_1_114779276_ntr_100db1;ENST00000369524_1_114780158_ntr_100db1;ENST00000369524_1_114780164_ntr_100db1;ENST00000466657_1_114780602_ntr_100db1;ENST00000475335_1_114780586_ntr_100db1;ENST00000…	1;1;1;1;1;1;1;1;1;1;1;1;1;1	1;1;1;1;1;1;1;1;1;1;1;1;1;1	1;1;1;1;1;1;1;1;1;1;1;1;1;1	generic|ENST00000462123_1_114779249_ntr_100db1|ENSG00000052723 TTG NA -1 0 +1;generic|ENST00000474562_1_114779276_ntr_100db1|ENSG00000052723 ATT NA 0;generic|ENST00000462123_1_114780158_ntr_100db1|ENSG00000052723 CTG NA -1 0;generic|ENST00000369524_1_11477	14	1	1	1	24.4	24.4	24.4	47576	41	41;50;69;69;71;78;97;99;104;134;137;204;207;211	0.0021739	18716	22459000	5614800	45676000	1	1				75	13089	TRUE	13093	61655;61656;61657	81105	81105
ENST00000527547_17_47189172_aTIS_101db1;ENST00000066544_17_47189172_aTIS_101db1;ENST00000531206_17_47189172_aTIS_101db1;ENST00000570818_17_47172011_CDS_100db1;ENST00000570818_17_47172047_aTIS_101db1;ENST00000571643_17_47132265_CDS_100db1;ENST00000526866_17_47189172_aTIS_101db1;ENST00000525495_17_47172011_ntr_100db1	ENST00000527547_17_47189172_aTIS_101db1;ENST00000066544_17_47189172_aTIS_101db1;ENST00000531206_17_47189172_aTIS_101db1	4;4;4;1;1;1;1;1	4;4;4;1;1;1;1;1	4;4;4;1;1;1;1;1	generic|ENST00000527547_17_47189172_aTIS_101db1|ENSG00000004897 ATG no_data NA [ENST00000527547_17_47189172_aTIS_db3];generic|ENST00000066544_17_47189172_aTIS_101db1|ENSG00000004897 ATG no_data NA [ENST00000066544_17_47189172_aTIS_db3];generic|ENST00000531	8	4	4	4	7.5	7.5	7.5	91737	823	823;824;830;74;86;95;343;346	0	95538	95840000	2457400	222820000	9	9				76	1229;2157;11190;13597	True;True;True;True	1231;2160;11194;13601	5704;5705;5706;9933;9934;9935;52290;52291;52292;52293;64197;64198	7496;13404;69693;69694;69695;69696;84147;84148;84149	7496;13404;69694;84147
ENST00000409016_2_98520049_aTIS_101db1;ENST00000409540_2_98520049_aTIS_101db1;ENST00000409851_2_98520049_aTIS_101db1;ENST00000409851_2_98520049_aTIS_1_100db1;ENST00000074304_2_98520049_aTIS_101db1;ENST00000074304_2_98520049_aTIS_1_100db1;ENST00000409851_2_98520022_5UTR_010db2;ENST00000409463_2_98520049_aTIS_101db1	ENST00000409016_2_98520049_aTIS_101db1;ENST00000409540_2_98520049_aTIS_101db1;ENST00000409851_2_98520049_aTIS_101db1;ENST00000409851_2_98520049_aTIS_1_100db1;ENST00000074304_2_98520049_aTIS_101db1;ENST00000074304_2_98520049_aTIS_1_100db1;ENST00000409851_2_98520022_5UTR_010db2;ENST00000409463_2_98520049_aTIS_101db1	2;2;2;2;2;2;2;1	2;2;2;2;2;2;2;1	2;2;2;2;2;2;2;1	generic|ENST00000409016_2_98520049_aTIS_101db1|ENSG00000040933 ATG True 0 -1 [ENST00000409016_2_98520049_aTIS_db3];generic|ENST00000409540_2_98520049_aTIS_101db1|ENSG00000040933 ATG True 0 -1 [ENST00000409540_2_98520049_aTIS_db3];generic|ENST00000409851_2_	8	2	2	2	2.3	2.3	2.3	105.7	938	938;954;972;972;977;977;981;306	0.00027115	32417	563000000	13093000	1166800000	6	6				77	8602;27040	True;True	8606;27052	40247;40248;40249;126129;126130;126131;126132	53332;162767;162768;162769;162770;162771	53332;162767
ENST00000075430_18_79679948_aTIS_101db1;ENST00000613122_18_79679948_aTIS_111db1;ENST00000299543_18_79695268_aTIS_101db1	ENST00000075430_18_79679948_aTIS_101db1;ENST00000613122_18_79679948_aTIS_111db1;ENST00000299543_18_79695268_aTIS_101db1	4;4;2	4;4;2	4;4;2	generic|ENST00000075430_18_79679948_aTIS_101db1|ENSG00000060069 ATG True +1 0 [ENST00000075430_18_79679948_aTIS_db3];generic|ENST00000613122_18_79679948_aTIS_111db1|ENSG00000060069 ATG True +1 0 [ENST00000613122_18_79679948_aTIS_db2#ENST00000613122_18_7967	3	4	4	4	5.2	5.2	5.2	93484	867	867;961;842	0	65965	178140000	3872600	364480000	12	12				78	2236;7703;14044;25462	True;True;True;True	2239;7707;14048;25473	10335;35880;35881;35882;35883;66402;66403;66404;66405;118699;118700;118701;118702;118703	14001;47914;47915;47916;47917;47918;87033;87034;87035;152436;152437;152438;152439	14001;47917;87035;152436
ENST00000081029_12_27710844_aTIS_111db1;ENST00000538315_12_27710844_aTIS_101db1;ENST00000542791_12_27710914_CDS_100db1;ENST00000542791_12_27710902_CDS_100db1	ENST00000081029_12_27710844_aTIS_111db1;ENST00000538315_12_27710844_aTIS_101db1	4;3;1;1	4;3;1;1	4;3;1;1	generic|ENST00000081029_12_27710844_aTIS_111db1|ENSG00000061794 ATG True +1 0 -1 [ENST00000081029_12_27710844_aTIS_db2#ENST00000081029_12_27710844_aTIS_db3];generic|ENST00000538315_12_27710844_aTIS_101db1|ENSG00000061794 ATG True +1 0 -1 [ENST00000538315_1	4	4	4	4	15.8	15.8	15.8	36844	323	323;194;103;107	0	28326	386040000	25736000	834950000	19	19				79	10839;10840;17599;18595	True;True;True;True	10843;10844;17603;18604	50674;50675;50676;50677;50678;50679;50680;50681;82441;82442;82443;82444;87086;87087;87088;87089	67485;67486;67487;67488;67489;107598;107599;107600;107601;113405;113406;113407;113408;113409;113410;113411;113412;113413;113414;113415	67486;67489;107599;113414
ENST00000552588_19_48619143_aTIS_101db1;ENST00000084795_19_48617874_CDS_100db1;ENST00000549920_19_48619143_aTIS_111db1;ENST00000549273_19_48619143_aTIS_101db1;ENST00000550645_19_48617874_CDS_100db1;ENST00000550645_19_48619143_aTIS_101db1;ENST00000549370_19_48616731_3UTR_100db1;ENST00000549533_19_48616157_ntr_100db1;ENST00000549533_19_48616163_ntr_100db1;ENST00000549533_19_48616187_ntr_100db1;ENST…	ENST00000552588_19_48619143_aTIS_101db1;ENST00000084795_19_48617874_CDS_100db1;ENST00000549920_19_48619143_aTIS_111db1;ENST00000549273_19_48619143_aTIS_101db1;ENST00000550645_19_48617874_CDS_100db1;ENST00000550645_19_48619143_aTIS_101db1	10;10;10;9;7;7;3;1;1;1;1	10;10;10;9;7;7;3;1;1;1;1	10;10;10;9;7;7;3;1;1;1;1	generic|ENST00000552588_19_48619143_aTIS_101db1|ENSG00000063177 ATG True -1 0 +1 [ENST00000552588_19_48619143_aTIS_db3];generic|ENST00000084795_19_48617874_CDS_100db1|ENSG00000063177 GTG NA -1 0 +1;generic|ENST00000549920_19_48619143_aTIS_111db1|ENSG000000	11	10	10	10	48.4	48.4	48.4	18091	159	159;186;188;164;131;133;91;28;30;38;40	0	102.7	24867000000	4144500000	54873000000	161	161				80	1776;6473;10611;15202;17864;21529;21530;24630;24632;24633	True;True;True;True;True;True;True;True;True;True	1779;6476;10615;15206;17870;21538;21539;24640;24642;24643	8172;8173;8174;8175;8176;8177;8178;8179;8180;8181;8182;8183;29996;29997;29998;29999;49670;49671;49672;49673;49674;49675;49676;49677;49678;71840;71841;71842;83680;83681;83682;83683;83684;83685;100634;100635;100636;100637;100638;100639;100640;100641;100642;100643;100644;100645;114897;114898;114899;114900;114901;114902;114903;114904;114907;114908;114909;114910;114911;114912;114913;114914	10860;10861;10862;10863;10864;10865;10866;10867;10868;10869;10870;10871;10872;10873;10874;10875;10876;10877;10878;10879;10880;10881;10882;10883;10884;10885;10886;10887;10888;10889;10890;10891;10892;10893;10894;10895;10896;10897;10898;10899;10900;39865;39866;39867;39868;39869;39870;39871;39872;39873;39874;39875;39876;39877;66022;66023;66024;66025;66026;66027;66028;66029;66030;66031;66032;66033;660…	10877;39875;66024;94059;109171;129307;129316;147519;147547;147564
ENST00000438389_19_55456429_CDS_100db1;ENST00000438389_19_55456486_aTIS_101db1;ENST00000438389_19_55461568_5UTR_100db1;ENST00000425675_19_55456429_CDS_100db1;ENST00000085068_19_55456429_CDS_100db1;ENST00000425675_19_55456486_aTIS_101db1;ENST00000085068_19_55456486_aTIS_101db1;ENST00000425675_19_55461568_5UTR_100db1;ENST00000085068_19_55461568_5UTR_100db1;ENST00000085068_19_55461574_5UTR_010db2;EN…	ENST00000438389_19_55456429_CDS_100db1;ENST00000438389_19_55456486_aTIS_101db1;ENST00000438389_19_55461568_5UTR_100db1;ENST00000425675_19_55456429_CDS_100db1;ENST00000085068_19_55456429_CDS_100db1;ENST00000425675_19_55456486_aTIS_101db1;ENST00000085068_19_55456486_aTIS_101db1;ENST00000425675_19_55461568_5UTR_100db1;ENST00000085068_19_55461568_5UTR_100db1;ENST00000085068_19_55461574_5UTR_010db2;EN…	3;3;3;3;3;3;3;3;3;3;2;2;1;1;1;1;1;1;1;1;1	3;3;3;3;3;3;3;3;3;3;2;2;1;1;1;1;1;1;1;1;1	3;3;3;3;3;3;3;3;3;3;2;2;1;1;1;1;1;1;1;1;1	generic|ENST00000438389_19_55456429_CDS_100db1|ENSG00000063241 CTG NA -1 0 +1;generic|ENST00000438389_19_55456486_aTIS_101db1|ENSG00000063241 ATG True -1 0 +1 [ENST00000438389_19_55456486_aTIS_db3];generic|ENST00000438389_19_55461568_5UTR_100db1|ENSG000000	21	3	3	3	55.2	55.2	55.2	12872	116	116;135;155;186;202;205;221;225;241;243;148;164;25;28;30;67;100;102;132;136;139	0	31773	265450000	44242000	608860000	13	13				81	8925;14901;20306	True;True;True	8929;14905;20315	41859;41860;41861;41862;70315;70316;70317;70318;94999;95000;95001;95002;95003	55290;55291;55292;55293;55294;92191;92192;92193;92194;123078;123079;123080;123081;123082	55293;92191;123082
ENST00000085079_19_55685402_CDS_100db1;ENST00000411543_19_55685402_CDS_100db1;ENST00000270460_19_55685402_CDS_100db1;ENST00000085079_19_55678628_aTIS_101db1;ENST00000270460_19_55678628_aTIS_111db1;ENST00000411543_19_55677172_aTIS_101db1	ENST00000085079_19_55685402_CDS_100db1;ENST00000411543_19_55685402_CDS_100db1;ENST00000270460_19_55685402_CDS_100db1;ENST00000085079_19_55678628_aTIS_101db1;ENST00000270460_19_55678628_aTIS_111db1;ENST00000411543_19_55677172_aTIS_101db1	1;1;1;1;1;1	1;1;1;1;1;1	1;1;1;1;1;1	generic|ENST00000085079_19_55685402_CDS_100db1|ENSG00000063245 ACG NA +1 0 -1;generic|ENST00000411543_19_55685402_CDS_100db1|ENSG00000063245 ACG NA +1 0 -1;generic|ENST00000270460_19_55685402_CDS_100db1|ENSG00000063245 ACG NA +1 0 -1;generic|ENST0000008507	6	1	1	1	6.6	6.6	6.6	48475	472	472;473;498;550;576;662	0	12904	35812000	2754800	77141000	2	2				82	13263	TRUE	13267	62532;62533;62534;62535	82091;82092	82092
ENST00000155674_22_17165244_aTIS_101db1;ENST00000336737_22_17159251_aTIS_101db1;ENST00000336737_22_17141186_CDS_010db2;ENST00000399852_22_17159251_aTIS_101db1	ENST00000155674_22_17165244_aTIS_101db1;ENST00000336737_22_17159251_aTIS_101db1;ENST00000336737_22_17141186_CDS_010db2	8;8;5;1	8;8;5;1	8;8;5;1	generic|ENST00000155674_22_17165244_aTIS_101db1|ENSG00000069998 ATG no_data NA [ENST00000155674_22_17165244_aTIS_db3];generic|ENST00000336737_22_17159251_aTIS_101db1|ENSG00000069998 ATG True -1 0 +1 [ENST00000336737_22_17159251_aTIS_db3];generic|ENST000003	4	8	8	8	28.8	28.8	28.8	43588	393	393;423;217;223	0	56109	1050900000	55310000	2393500000	44	44				83	3079;12759;17430;17560;19617;21160;27114;28260	True;True;True;True;True;True;True;True	3082;12763;17434;17564;19626;21169;27126;28272	14149;14150;14151;14152;59896;59897;59898;59899;81681;81682;81683;81684;82260;82261;82262;82263;91887;91888;91889;91890;98948;98949;98950;98951;98952;126469;126470;126471;126472;126473;126474;126475;126476;131449;131450;131451	19307;19308;19309;19310;19311;19312;19313;78908;78909;78910;106610;106611;106612;106613;106614;107340;107341;107342;107343;107344;107345;107346;107347;119468;119469;119470;119471;127540;127541;127542;163311;163312;163313;163314;163315;163316;163317;163318;163319;163320;169546;169547;169548;169549	19307;78908;106611;107341;119470;127540;163311;169547
ENST00000376488_X_48957570_aTIS_101db1;ENST00000156084_X_48957570_aTIS_101db1;ENST00000428668_X_48944226_aTIS_101db1;ENST00000610466_X_48957570_aTIS_111db1	ENST00000376488_X_48957570_aTIS_101db1;ENST00000156084_X_48957570_aTIS_101db1;ENST00000428668_X_48944226_aTIS_101db1;ENST00000610466_X_48957570_aTIS_111db1	3;3;2;2	3;3;2;2	3;3;2;2	generic|ENST00000376488_X_48957570_aTIS_101db1|ENSG00000068308 ATG True -1 0 +1 [ENST00000376488_X_48957570_aTIS_db3];generic|ENST00000156084_X_48957570_aTIS_101db1|ENSG00000068308 ATG True -1 0 +1 [ENST00000156084_X_48957570_aTIS_db3];generic|ENST00000428	4	3	3	3	9.9	9.9	9.9	60.21	566	566;571;349;542	0	16866	207470000	8298600	455410000	12	12				84	2240;18577;20751	True;True;True	2243;18586;20760	10356;10357;10358;10359;87010;87011;87012;87013;87014;87015;87016;96974;96975;96976	14081;14082;14083;14084;14085;14086;113319;113320;113321;113322;113323;125483	14082;113321;125483
ENST00000156109_X_49123722_aTIS_111db1	ENST00000156109_X_49123722_aTIS_111db1	10	10	10	generic|ENST00000156109_X_49123722_aTIS_111db1|ENSG00000068394 ATG True -1 0 +1 [ENST00000156109_X_49123722_aTIS_db2#ENST00000156109_X_49123722_aTIS_db3]	1	10	10	10	29	29	29	52228	476	476	0	40509	1065500000	38054000	2249900000	27	27				85	3939;4336;6480;7319;7545;23040;23890;25880;26848;27745	True;True;True;True;True;True;True;True;True;True	3942;4339;6483;7323;7549;23050;23900;25891;26859;27757	18404;18405;18406;18407;20162;30024;30025;30026;34062;34063;34064;34065;35091;35092;107392;111297;111298;111299;111300;120810;120811;120812;120813;125247;125248;125249;125250;129257;129258	24859;24860;24861;24862;27065;39903;39904;39905;39906;45402;45403;46727;46728;137453;142641;142642;142643;155672;155673;155674;155675;155676;155677;161506;161507;161508;161509;161510;166939	24859;27065;39905;45403;46728;137453;142641;155673;161507;166939
ENST00000156471_15_34969613_aTIS_101db1;ENST00000156471_15_34969682_5UTR_100db1;ENST00000156471_15_34969757_5UTR_010db2;ENST00000543879_15_34969613_aTIS_101db1;ENST00000543879_15_34969682_5UTR_100db1	ENST00000156471_15_34969613_aTIS_101db1;ENST00000156471_15_34969682_5UTR_100db1;ENST00000156471_15_34969757_5UTR_010db2	12;12;12;4;4	12;12;12;4;4	12;12;12;4;4	generic|ENST00000156471_15_34969613_aTIS_101db1|ENSG00000021776 ATG True -1 0 +1 [ENST00000156471_15_34969613_aTIS_db3];generic|ENST00000156471_15_34969682_5UTR_100db1|ENSG00000021776 GTG NA -1 0;generic|ENST00000156471_15_34969757_5UTR_010db2|ENSG00000021	5	12	12	12	11.9	11.9	11.9	171.29	1485	1485;1508;1533;646;669	0	73346	1232500000	18125000	2788200000	37	37				86	5655;7974;9774;16021;18039;19554;20602;20662;21213;23770;24395;24396	True;True;True;True;True;True;True;True;True;True;True;True	5658;7978;9778;16025;18047;19563;20611;20671;21222;23780;24405;24406	25904;25905;25906;25907;37080;37081;37082;37083;45723;45724;45725;75449;75450;75451;75452;84478;84479;84480;84481;91593;91594;91595;91596;96263;96264;96265;96549;96550;96551;96552;99183;110755;110756;110757;110758;113850;113851;113852;113853;113854;113855;113856;113857;113858;113859;113860;113861;113862;113863	34080;34081;49292;49293;49294;60396;60397;98808;98809;110133;110134;110135;119114;119115;119116;119117;124652;125020;127773;141966;141967;141968;141969;141970;146106;146107;146108;146109;146110;146111;146112;146113;146114;146115;146116;146117;146118	34080;49292;60397;98808;110135;119115;124652;125020;127773;141967;146109;146117
ENST00000590550_19_1585189_5UTR_100db1;ENST00000156825_19_1592631_aTIS_101db1;ENST00000434436_19_1592631_aTIS_101db1;ENST00000590550_19_1585156_aTIS_111db1;ENST00000592012_19_1585156_aTIS_001db3;ENST00000434436_19_1581201_CDS_100db1	ENST00000590550_19_1585189_5UTR_100db1;ENST00000156825_19_1592631_aTIS_101db1;ENST00000434436_19_1592631_aTIS_101db1;ENST00000590550_19_1585156_aTIS_111db1;ENST00000592012_19_1585156_aTIS_001db3	9;9;9;8;5;4	9;9;9;8;5;4	9;9;9;8;5;4	generic|ENST00000590550_19_1585189_5UTR_100db1|ENSG00000071655 AAG NA -1 0 +1;generic|ENST00000156825_19_1592631_aTIS_101db1|ENSG00000071655 ATG True -1 0 +1 [ENST00000156825_19_1592631_aTIS_db3];generic|ENST00000434436_19_1592631_aTIS_101db1|ENSG000000716	6	9	9	9	50.8	50.8	50.8	27497	246	246;259;291;235;185;102	0	38491	910030000	75836000	1980600000	56	56				87	7197;7434;12705;13048;13132;16706;19021;21001;28589	True;True;True;True;True;True;True;True;True	7201;7438;12709;13052;13136;16710;19030;21010;28601	33504;33505;33506;33507;33508;33509;33510;33511;34616;34617;34618;34619;59627;59628;59629;59630;59631;59632;59633;59634;61464;61465;61923;61924;61925;61926;61927;61928;61929;61930;78465;78466;78467;78468;89200;89201;89202;98235;98236;132979;132980;132981;132982	44740;44741;44742;44743;44744;44745;44746;44747;44748;44749;44750;44751;44752;44753;44754;46154;46155;46156;46157;46158;46159;78638;78639;78640;78641;80849;81487;81488;81489;81490;81491;81492;81493;81494;81495;81496;81497;102396;102397;102398;102399;102400;102401;102402;102403;116194;126790;126791;126792;126793;171558;171559;171560;171561;171562;171563;171564	44744;46159;78638;80849;81488;102396;116194;126791;171563
ENST00000157812_19_39971203_aTIS_101db1;ENST00000157812_19_39971170_5UTR_010db2;ENST00000455878_19_39971203_aTIS_101db1;ENST00000601697_19_39974314_ntr_100db1;ENST00000593455_19_39974314_ntr_100db1;ENST00000601697_19_39979933_ntr_100db1;ENST00000601697_19_39979924_ntr_100db1;ENST00000596386_19_39972498_ntr_100db1;ENST00000596386_19_39974314_ntr_100db1;ENST00000601697_19_39980114_ntr_100db1;ENST00…	ENST00000157812_19_39971203_aTIS_101db1;ENST00000157812_19_39971170_5UTR_010db2;ENST00000455878_19_39971203_aTIS_101db1;ENST00000601697_19_39974314_ntr_100db1	23;23;20;16;10;9;9;9;7;6;6;3;3;1	23;23;20;16;10;9;9;9;7;6;6;3;3;1	23;23;20;16;10;9;9;9;7;6;6;3;3;1	generic|ENST00000157812_19_39971203_aTIS_101db1|ENSG00000013275 ATG True +1 0 -1 [ENST00000157812_19_39971203_aTIS_db3];generic|ENST00000157812_19_39971170_5UTR_010db2|ENSG00000013275 ATC NA NA;generic|ENST00000455878_19_39971203_aTIS_101db1|ENSG0000001327	14	23	23	23	56.7	56.7	56.7	47366	418	418;429;387;310;204;161;164;194;168;129;130;55;58;67	0	112.81	8938600000	357550000	20251000000	143	143				88	382;383;2323;3689;3810;4272;4429;4430;8137;9616;10470;10603;10604;10986;12220;12693;14866;16486;18010;20627;20628;21049;27604	True;True;True;True;True;True;True;True;True;True;True;True;True;True;True;True;True;True;True;True;True;True;True	383;384;2326;3692;3813;4275;4432;4433;8141;9620;10474;10607;10608;10990;12224;12697;14870;16490;18017;20636;20637;21058;27616	1777;1778;1779;1780;1781;1782;1783;1784;1785;1786;1787;1788;10734;10735;10736;10737;10738;10739;10740;10741;17317;17318;17319;17320;17321;17322;17323;17324;17838;17839;17840;17841;17842;17843;17844;19873;19874;19875;19876;19877;19878;19879;20480;20481;20482;20483;20484;20485;20486;20487;37873;37874;37875;37876;45005;45006;45007;45008;45009;45010;45011;45012;49016;49017;49018;49019;49020;49021;490…	2628;2629;2630;2631;2632;2633;2634;2635;2636;2637;2638;2639;14536;14537;14538;14539;14540;14541;14542;14543;23577;23578;23579;23580;23581;23582;23583;23584;24162;24163;26735;26736;26737;26738;26739;26740;26741;26742;27395;27396;27397;27398;27399;27400;27401;27402;27403;27404;27405;27406;27407;27408;27409;27410;27411;27412;50355;50356;59428;59429;59430;59431;65238;65239;65240;65241;65242;65243;652…	2632;2639;14540;23580;24163;26738;27405;27411;50356;59428;65242;65946;65950;68396;76040;78595;92018;101306;109925;124756;124758;126981;166062
ENST00000158762_17_7336735_aTIS_111db1;ENST00000576594_17_7347196_ntr_100db1;ENST00000576594_17_7347139_ntr_100db1;ENST00000475905_3_195301994_ntr_100db1;ENST00000475905_3_195302000_ntr_100db1;ENST00000475905_3_195302006_ntr_100db1;ENST00000475905_3_195302012_ntr_100db1;ENST00000475905_3_195302036_ntr_100db1	ENST00000158762_17_7336735_aTIS_111db1	5;1;1;1;1;1;1;1	5;1;1;1;1;1;1;1	4;0;0;0;0;0;0;0	generic|ENST00000158762_17_7336735_aTIS_111db1|ENSG00000072818 ATG True +1 0 [ENST00000158762_17_7336735_aTIS_db2#ENST00000158762_17_7336735_aTIS_db3]	8	5	5	4	9.7	9.7	8.6	81535	740	740;71;90;147;149;151;153;161	0	33033	352060000	9027200	841750000	16	16				89	4213;11900;17127;22461;22583	True;True;True;True;True	4216;11904;17131;22471;22593	19619;19620;19621;19622;19623;19624;19625;55614;55615;55616;55617;55618;55619;55620;55621;80307;80308;80309;80310;80311;80312;104844;104845;104846;104847;104848;104849;104850;105416;105417;105418;105419	26330;26331;26332;26333;26334;26335;26336;74033;74034;74035;104846;104847;134321;134322;134323;134324;135019;135020	26331;74033;104846;134321;135020
ENST00000589104_19_5071017_ntr_100db1;ENST00000159111_19_5032891_aTIS_101db1;ENST00000159111_19_5016332_5UTR_100db1;ENST00000611640_19_5032933_CDS_010db2;ENST00000611640_19_5032891_aTIS_101db1;ENST00000611640_19_5016332_5UTR_100db1	ENST00000589104_19_5071017_ntr_100db1;ENST00000159111_19_5032891_aTIS_101db1;ENST00000159111_19_5016332_5UTR_100db1;ENST00000611640_19_5032933_CDS_010db2;ENST00000611640_19_5032891_aTIS_101db1;ENST00000611640_19_5016332_5UTR_100db1	1;1;1;1;1;1	1;1;1;1;1;1	1;1;1;1;1;1	generic|ENST00000589104_19_5071017_ntr_100db1|ENSG00000127663 ATC NA +1 0 -1;generic|ENST00000159111_19_5032891_aTIS_101db1|ENSG00000127663 ATG True +1 0 -1 [ENST00000159111_19_5032891_aTIS_db3];generic|ENST00000159111_19_5016332_5UTR_100db1|ENSG0000012766	6	1	1	1	1.2	1.2	1.2	97462	885	885;1096;1107;1116;1130;1141	0.0007362	20729	9197400	242040	19072000	1	1				90	19537	TRUE	19546	91501;91502;91503	119016	119016
ENST00000160262_19_10339605_CDS_100db1;ENST00000160262_19_10339605_CDS_1_100db1;ENST00000160262_19_10339614_aTIS_111db1;ENST00000160262_19_10339614_aTIS_1_100db1;ENST00000589261_19_10338793_aTIS_101db1;ENST00000589261_19_10338793_aTIS_1_100db1;ENST00000587992_19_10339605_ntr_100db1	ENST00000160262_19_10339605_CDS_100db1;ENST00000160262_19_10339605_CDS_1_100db1;ENST00000160262_19_10339614_aTIS_111db1;ENST00000160262_19_10339614_aTIS_1_100db1;ENST00000589261_19_10338793_aTIS_101db1;ENST00000589261_19_10338793_aTIS_1_100db1	5;5;5;5;4;4;2	5;5;5;5;4;4;2	5;5;5;5;4;4;2	generic|ENST00000160262_19_10339605_CDS_100db1|ENSG00000076662 ATG NA -1 0 +1;generic|ENST00000160262_19_10339605_CDS_1_100db1|ENSG00000076662 ATG NA -1 0 +1;generic|ENST00000160262_19_10339614_aTIS_111db1|ENSG00000076662 ATG True -1 0 +1 [ENST00000160262_	7	5	5	5	8.1	8.1	8.1	59237	544	544;544;547;547;470;470;225	0	14684	868320000	34733000	2173100000	28	28				91	2197;9246;9416;23917;24914	True;True;True;True;True	2200;9250;9420;23927;24924	10139;10140;10141;43337;43338;43339;43340;43341;44143;44144;44145;44146;111417;111418;111419;111420;116162;116163;116164;116165	13694;13695;13696;57152;57153;57154;57155;58276;58277;58278;58279;142820;142821;142822;142823;142824;142825;142826;142827;142828;142829;148968;148969;148970;148971;148972;148973;148974	13695;57154;58279;142823;148969
ENST00000160298_19_7596054_CDS_010db2;ENST00000160298_19_7596003_aTIS_101db1;ENST00000446248_19_7596003_aTIS_101db1	ENST00000160298_19_7596054_CDS_010db2;ENST00000160298_19_7596003_aTIS_101db1;ENST00000446248_19_7596003_aTIS_101db1	1;1;1	1;1;1	1;1;1	generic|ENST00000160298_19_7596054_CDS_010db2|ENSG00000076826 GTG NA NA;generic|ENST00000160298_19_7596003_aTIS_101db1|ENSG00000076826 ATG False 0 [ENST00000160298_19_7596003_aTIS_db3];generic|ENST00000446248_19_7596003_aTIS_101db1|ENSG00000076826 ATG Fals	3	1	1	1	0.8	0.8	0.8	132.99	1232	1232;1249;1276	0	41292	18709000	287830	33003000	2	2				92	16628	TRUE	16632	78122;78123	101967;101968	101967
ENST00000561482_16_29797027_aTIS_101db1;ENST00000569382_16_29797027_aTIS_101db1;ENST00000400751_16_29796964_5UTR_100db1;ENST00000569382_16_29796964_5UTR_100db1;ENST00000160827_16_29790823_CDS_010db2;ENST00000160827_16_29790799_CDS_100db1;ENST00000160827_16_29790760_aTIS_101db1;ENST00000565736_16_29803458_ntr_100db1;ENST00000565736_16_29804874_ntr_100db1	ENST00000561482_16_29797027_aTIS_101db1;ENST00000569382_16_29797027_aTIS_101db1;ENST00000400751_16_29796964_5UTR_100db1;ENST00000569382_16_29796964_5UTR_100db1;ENST00000160827_16_29790823_CDS_010db2;ENST00000160827_16_29790799_CDS_100db1;ENST00000160827_16_29790760_aTIS_101db1	13;13;13;13;13;13;13;3;1	13;13;13;13;13;13;13;3;1	13;13;13;13;13;13;13;3;1	generic|ENST00000561482_16_29797027_aTIS_101db1|ENSG00000079616 ATG True +1 0 -1 [ENST00000400751_16_29797027_aTIS_db3];generic|ENST00000569382_16_29797027_aTIS_101db1|ENSG00000079616 ATG True +1 0 -1 [ENST00000569382_16_29797027_aTIS_db3];generic|ENST0000	9	13	13	13	32.7	32.7	32.7	66306	597	597;611;618;632;644;652;665;93;158	0	54.41	764910000	22497000	1847300000	35	35				93	412;1437;1681;2562;4744;7583;8465;8788;11736;15081;15265;25183;27565	True;True;True;True;True;True;True;True;True;True;True;True;True	413;1439;1683;2565;4747;7587;8469;8792;11740;15085;15269;25194;27577	1925;1926;1927;6582;6583;6584;6585;7739;7740;7741;7742;11840;11841;11842;11843;21801;21802;21803;21804;35274;35275;35276;35277;39524;39525;41130;41131;41132;41133;54901;71204;71205;71206;71207;72110;72111;72112;72113;117388;117389;128459;128460;128461;128462	2822;2823;8813;10274;10275;10276;16033;16034;16035;16036;16037;16038;16039;16040;28930;47009;47010;47011;52462;52463;54368;54369;54370;73184;93299;93300;94428;94429;94430;94431;150780;165798;165799;165800;165801	2822;8813;10276;16033;28930;47011;52462;54368;73184;93299;94428;150780;165798
ENST00000166345_5_892999_aTIS_101db1;ENST00000166345_5_892927_5UTR_010db2;ENST00000512024_5_892927_ntr_100db1;ENST00000512024_5_900532_ntr_100db1;ENST00000512024_5_896668_ntr_100db1	ENST00000166345_5_892999_aTIS_101db1;ENST00000166345_5_892927_5UTR_010db2;ENST00000512024_5_892927_ntr_100db1;ENST00000512024_5_900532_ntr_100db1;ENST00000512024_5_896668_ntr_100db1	7;7;5;4;4	7;7;5;4;4	7;7;5;4;4	generic|ENST00000166345_5_892999_aTIS_101db1|ENSG00000071539 ATG True +1 0 -1 [ENST00000166345_5_892999_aTIS_db3];generic|ENST00000166345_5_892927_5UTR_010db2|ENSG00000071539 GTG NA NA;generic|ENST00000512024_5_892927_ntr_100db1|ENSG00000071539 GTG NA 0 -1	5	7	7	7	22.5	22.5	22.5	48.55	432	432;456;313;147;202	0	52866	789410000	32892000	1747900000	46	46				94	8932;9124;10910;16758;27638;27658;27659	True;True;True;True;True;True;True	8936;9128;10914;16762;27650;27670;27671	41893;41894;42748;42749;42750;42751;42752;42753;42754;42755;51001;51002;51003;51004;51005;51006;51007;78671;78672;78673;78674;128813;128814;128815;128816;128889;128890;128891;128892;128893;128894;128895;128896;128897	55327;55328;56332;56333;56334;56335;56336;56337;56338;56339;67962;67963;67964;67965;67966;67967;67968;67969;67970;67971;67972;67973;67974;102664;102665;102666;102667;102668;102669;166387;166388;166494;166495;166496;166497;166498;166499;166500;166501;166502;166503;166504;166505;166506;166507;166508;166509;166510	55327;56332;67966;102664;166387;166494;166498
ENST00000168216_X_53434345_aTIS_101db1;ENST00000168216_X_53434348_5UTR_010db2;ENST00000375304_X_53434345_aTIS_101db1;ENST00000375298_X_53434345_aTIS_101db1;ENST00000477706_X_53432318_ntr_100db1;ENST00000477706_X_53431529_ntr_100db1;ENST00000375298_X_53431541_3UTR_100db1;ENST00000477706_X_53432004_ntr_100db1;ENST00000477706_X_53432016_ntr_100db1	ENST00000168216_X_53434345_aTIS_101db1;ENST00000168216_X_53434348_5UTR_010db2;ENST00000375304_X_53434345_aTIS_101db1;ENST00000375298_X_53434345_aTIS_101db1	14;14;12;8;4;2;2;2;2	14;14;12;8;4;2;2;2;2	14;14;12;8;4;2;2;2;2	generic|ENST00000168216_X_53434345_aTIS_101db1|ENSG00000072506 ATG True -1 0 +1 [ENST00000168216_X_53434345_aTIS_db3];generic|ENST00000168216_X_53434348_5UTR_010db2|ENSG00000072506 AAG NA NA;generic|ENST00000375304_X_53434345_aTIS_101db1|ENSG00000072506 AT	9	14	14	14	85.8	85.8	85.8	26923	261	261;262;252;169;97;41;45;73;77	0	177.15	2373000000	169500000	5331600000	107	107				95	3071;6823;7491;7806;8117;12100;12551;14405;14406;14570;17097;17171;26392;26841	True;True;True;True;True;True;True;True;True;True;True;True;True;True	3074;6827;7495;7810;8121;12104;12555;14409;14410;14574;17101;17175;26403;26852	14117;14118;14119;14120;14121;31640;31641;31642;31643;34846;34847;34848;34849;34850;34851;34852;34853;34854;34855;34856;34857;34858;36310;36311;36312;36313;37776;37777;56609;56610;56611;56612;58933;58934;58935;58936;58937;58938;58939;58940;68054;68055;68056;68057;68058;68059;68060;68061;68062;68063;68064;68065;68857;68858;68859;68860;80182;80183;80503;80504;80505;80506;80507;80508;123215;123216;1…	19247;19248;19249;19250;19251;42244;46439;46440;46441;46442;46443;46444;46445;46446;46447;46448;46449;46450;46451;46452;46453;46454;46455;46456;46457;46458;46459;46460;46461;46462;48474;48475;48476;48477;50207;50208;75180;75181;75182;75183;77912;77913;77914;77915;77916;77917;77918;77919;77920;77921;77922;89343;89344;89345;89346;89347;89348;89349;89350;89351;89352;89353;89354;89355;89356;89357;893…	19248;42244;46457;48477;50208;75182;77919;89349;89358;90444;104661;105061;158740;161439
ENST00000411987_3_12557151_aTIS_101db1;ENST00000448482_3_12557151_aTIS_101db1;ENST00000170447_3_12557151_aTIS_111db1	ENST00000411987_3_12557151_aTIS_101db1;ENST00000448482_3_12557151_aTIS_101db1;ENST00000170447_3_12557151_aTIS_111db1	3;3;3	3;3;3	3;3;3	generic|ENST00000411987_3_12557151_aTIS_101db1|ENSG00000075975 ATG True +1 0 -1 [ENST00000411987_3_12557151_aTIS_db3];generic|ENST00000448482_3_12557151_aTIS_101db1|ENSG00000075975 ATG True +1 0 -1 [ENST00000448482_3_12557151_aTIS_db3];generic|ENST00000170	3	3	3	3	10.5	10.5	10.5	41984	373	373;414;416	0	92022	137760000	7250600	315500000	10	10				96	16541;17396;26185	True;True;True	16545;17400;26196	77704;77705;77706;77707;81541;81542;81543;81544;122252;122253;122254;122255	101567;101568;101569;106444;106445;106446;106447;106448;106449;157538;157539;157540	101568;106446;157538
ENST00000173527_5_129095058_CDS_100db1;ENST00000173527_5_129094935_CDS_010db2;ENST00000173527_5_129094767_aTIS_101db1;ENST00000173527_5_129107006_CDS_100db1	ENST00000173527_5_129095058_CDS_100db1;ENST00000173527_5_129094935_CDS_010db2;ENST00000173527_5_129094767_aTIS_101db1	5;5;5;2	5;5;5;2	5;5;5;2	generic|ENST00000173527_5_129095058_CDS_100db1|ENSG00000066583 GTG NA +1 0 -1;generic|ENST00000173527_5_129094935_CDS_010db2|ENSG00000066583 CTG NA NA;generic|ENST00000173527_5_129094767_aTIS_101db1|ENSG00000066583 ATG no_data NA [ENST00000173527_5_1290947	4	5	5	5	38.3	38.3	38.3	21902	201	201;242;298;67	0	23948	585590000	58559000	1314900000	21	21				97	5425;6001;7326;23958;28295	True;True;True;True;True	5428;6004;7330;23968;28307	24866;24867;24868;24869;27844;27845;27846;27847;27848;34093;34094;34095;34096;111605;111606;111607;111608;131625;131626;131627;131628	32822;32823;32824;32825;32826;36898;36899;36900;36901;36902;36903;36904;36905;45437;45438;45439;45440;45441;143170;143171;169760	32824;36898;45437;143170;169760
ENST00000174618_17_2400712_aTIS_101db1;ENST00000174618_17_2400778_5UTR_010db2	ENST00000174618_17_2400712_aTIS_101db1;ENST00000174618_17_2400778_5UTR_010db2	1;1	1;1	1;1	generic|ENST00000174618_17_2400712_aTIS_101db1|ENSG00000070444 ATG True -1 0 +1 [ENST00000174618_17_2400712_aTIS_db3];generic|ENST00000174618_17_2400778_5UTR_010db2|ENSG00000070444 CTG NA NA	2	1	1	1	1.9	1.9	1.9	62299	582	582;604	0.00025988	28069	0	0	0	2	2				98	16729	TRUE	16733	78555;78556	102502;102503	102503
ENST00000444334_7_97869093_aTIS_111db1;ENST00000422745_7_97869093_aTIS_1_100db1;ENST00000394309_7_97869156_aTIS_1_100db1;ENST00000175506_7_97869156_aTIS_101db1;ENST00000454046_7_97869156_aTIS_101db1;ENST00000454046_7_97869156_aTIS_1_100db1;ENST00000641315_7_97864370_ntr_100db1;ENST00000641315_7_97864370_ntr_1_100db1;ENST00000437628_7_97864496_aTIS_101db1;ENST00000437628_7_97864496_aTIS_1_100db1	ENST00000444334_7_97869093_aTIS_111db1;ENST00000422745_7_97869093_aTIS_1_100db1;ENST00000394309_7_97869156_aTIS_1_100db1;ENST00000175506_7_97869156_aTIS_101db1;ENST00000454046_7_97869156_aTIS_101db1;ENST00000454046_7_97869156_aTIS_1_100db1;ENST00000641315_7_97864370_ntr_100db1;ENST00000641315_7_97864370_ntr_1_100db1;ENST00000437628_7_97864496_aTIS_101db1;ENST00000437628_7_97864496_aTIS_1_100db1	3;3;3;3;2;2;2;2;2;2	3;3;3;3;2;2;2;2;2;2	3;3;3;3;2;2;2;2;2;2	generic|ENST00000444334_7_97869093_aTIS_111db1|ENSG00000070669 ATG True -1 0 +1 [ENST00000175506_7_97869093_CDS_db2#ENST00000422745_7_97869093_aTIS_db3];generic|ENST00000422745_7_97869093_aTIS_1_100db1|ENSG00000070669 ATG True -1 0 +1;generic|ENST000003943	10	3	3	3	5.7	5.7	5.7	62168	540	540;540;561;561;401;401;436;436;478;478	0	40701	121760000	4348500	270670000	6	6				99	4386;10393;13858	True;True;True	4389;10397;13862	20323;20324;20325;20326;48634;48635;48636;48637;65429;65430;65431;65432	27232;27233;27234;27235;64616;85793	27235;64616;85793
ENST00000631291_17_19648972_aTIS_101db1;ENST00000631291_17_19648855_5UTR_100db1;ENST00000631291_17_19648795_5UTR_100db1;ENST00000630662_17_19648855_5UTR_100db1;ENST00000176643_17_19648972_aTIS_101db1;ENST00000581518_17_19648972_aTIS_101db1;ENST00000176643_17_19648855_5UTR_100db1;ENST00000176643_17_19648795_5UTR_110db1;ENST00000581518_17_19648855_5UTR_100db1;ENST00000581518_17_19648795_5UTR_100db1…	ENST00000631291_17_19648972_aTIS_101db1;ENST00000631291_17_19648855_5UTR_100db1;ENST00000631291_17_19648795_5UTR_100db1;ENST00000630662_17_19648855_5UTR_100db1;ENST00000176643_17_19648972_aTIS_101db1;ENST00000581518_17_19648972_aTIS_101db1;ENST00000176643_17_19648855_5UTR_100db1;ENST00000176643_17_19648795_5UTR_110db1;ENST00000581518_17_19648855_5UTR_100db1;ENST00000581518_17_19648795_5UTR_100db1…	8;8;8;8;8;8;8;8;8;8;7;6;6;5;5;5;3;2;2;2;2;1;1;1;1;1;1;1;1;1;1	8;8;8;8;8;8;8;8;8;8;7;6;6;5;5;5;3;2;2;2;2;1;1;1;1;1;1;1;1;1;1	8;8;8;8;8;8;8;8;8;8;7;6;6;5;5;5;3;2;2;2;2;1;1;1;1;1;1;1;1;1;1	generic|ENST00000631291_17_19648972_aTIS_101db1|ENSG00000072210 ATG True +1 0 -1 [ENST00000582991_17_19648972_aTIS_db3];generic|ENST00000631291_17_19648855_5UTR_100db1|ENSG00000072210 GTG NA +1 0 -1;generic|ENST00000631291_17_19648795_5UTR_100db1|ENSG00000	31	8	8	8	22.4	22.4	22.4	44648	393	393;432;452;463;485;508;524;544;547;567;279;233;294;201;262;278;140;108;112;124;173;54;62;93;97;113;159;182;221;241;385	0	20659	824710000	41235000	1814900000	27	27				100	4122;4976;8871;10598;16493;20876;26832;28453	True;True;True;True;True;True;True;True	4125;4979;8875;10602;16497;20885;26843;28465	19226;19227;19228;19229;19230;19231;19232;19233;19234;19235;19236;22848;41594;41595;41596;41597;49594;49595;49596;77490;77491;97560;97561;97562;97563;125162;125163;125164;125165;125166;132378;132379	25908;25909;25910;25911;25912;25913;25914;25915;25916;30211;55002;55003;55004;55005;65929;65930;65931;101330;101331;126082;126083;161381;161382;161383;161384;170747;170748;170749	25910;30211;55005;65930;101331;126082;161383;170749
ENST00000397375_16_1773119_aTIS_111db1;ENST00000177742_16_1773119_aTIS_111db1;ENST00000397375_16_1773080_CDS_100db1;ENST00000177742_16_1773080_CDS_100db1;ENST00000397375_16_1773014_CDS_100db1;ENST00000177742_16_1773014_CDS_100db1;REV__ENST00000374724_9_105244760_5UTR_100db1	ENST00000397375_16_1773119_aTIS_111db1;ENST00000177742_16_1773119_aTIS_111db1;ENST00000397375_16_1773080_CDS_100db1;ENST00000177742_16_1773080_CDS_100db1	5;5;4;4;2;2;1	5;5;4;4;2;2;1	5;5;4;4;2;2;1	generic|ENST00000397375_16_1773119_aTIS_111db1|ENSG00000074071 ATG True -1 0 +1 [ENST00000397375_16_1773119_aTIS_db2#ENST00000397375_16_1773119_aTIS_db3];generic|ENST00000177742_16_1773119_aTIS_111db1|ENSG00000074071 ATG True -1 0 +1 [ENST00000177742_16_17	7	5	5	5	23.4	23.4	23.4	25.65	218	218;225;205;212;183;190;60	0	95282	770580000	64215000	1732600000	18	18				101	1506;3395;14795;15698;16190	True;True;True;True;True	1508;3398;14799;15702;16194	6871;6872;15991;15992;15993;15994;69872;69873;69874;69875;74001;74002;74003;74004;76177;76178;76179;76180	9221;9222;21997;21998;91643;91644;91645;96888;96889;96890;96891;96892;96893;96894;96895;99721;99722;99723	9221;21997;91643;96894;99721
ENST00000179259_12_4321272_aTIS_111db1;ENST00000179259_12_4321251_5UTR_100db1;ENST00000635110_12_4331308_5UTR_100db1;ENST00000635110_12_4337146_aTIS_101db1	ENST00000179259_12_4321272_aTIS_111db1;ENST00000179259_12_4321251_5UTR_100db1;ENST00000635110_12_4331308_5UTR_100db1	5;5;4;2	5;5;4;2	5;5;4;2	generic|ENST00000179259_12_4321272_aTIS_111db1|ENSG00000078237 ATG False +1 0 [ENST00000179259_12_4321272_aTIS_db2#ENST00000179259_12_4321272_aTIS_db3];generic|ENST00000179259_12_4321251_5UTR_100db1|ENSG00000078237 ACG NA +1 0 -1;generic|ENST00000635110_12	4	5	5	5	24.4	24.4	24.4	30062	270	270;277;250;211	0	94614	933360000	66668000	2071500000	21	21				102	4897;6066;19672;22553;26931	True;True;True;True;True	4900;6069;19681;22563;26943	22506;22507;22508;22509;28155;28156;28157;28158;28159;28160;28161;28162;92114;92115;92116;105279;105280;105281;105282;105283;125668;125669;125670;125671	29738;37315;37316;37317;37318;37319;37320;37321;37322;119716;119717;134877;134878;134879;134880;134881;134882;162192;162193;162194;162195;162196;162197	29738;37316;119717;134877;162192
ENST00000485064_3_120596360_aTIS_101db1;ENST00000485064_3_120596342_5UTR_100db1;ENST00000184266_3_120596360_aTIS_101db1;ENST00000184266_3_120596342_5UTR_100db1;ENST00000184266_3_120596339_5UTR_010db2	ENST00000485064_3_120596360_aTIS_101db1;ENST00000485064_3_120596342_5UTR_100db1;ENST00000184266_3_120596360_aTIS_101db1;ENST00000184266_3_120596342_5UTR_100db1;ENST00000184266_3_120596339_5UTR_010db2	2;2;2;2;2	2;2;2;2;2	2;2;2;2;2	generic|ENST00000485064_3_120596360_aTIS_101db1|ENSG00000065518 ATG True +1 0 -1 [ENST00000485064_3_120596360_aTIS_db3];generic|ENST00000485064_3_120596342_5UTR_100db1|ENSG00000065518 GTG NA 0 -1;generic|ENST00000184266_3_120596360_aTIS_101db1|ENSG00000065	5	2	2	2	19.2	19.2	19.2	14026	120	120;126;129;135;136	0	37073	110640000	22128000	242700000	5	5				103	7342;24170	True;True	7346;24180	34181;34182;34183;34184;112823;112824;112825;112826	45589;144826;144827;144828;144829	45589;144827
ENST00000553038_12_100212478_3UTR_100db1;ENST00000548180_12_100212478_3UTR_100db1;ENST00000546902_12_100205736_aTIS_101db1;ENST00000188312_12_100200894_CDS_100db1;ENST00000188312_12_100200852_aTIS_111db1	ENST00000553038_12_100212478_3UTR_100db1;ENST00000548180_12_100212478_3UTR_100db1;ENST00000546902_12_100205736_aTIS_101db1;ENST00000188312_12_100200894_CDS_100db1;ENST00000188312_12_100200852_aTIS_111db1	1;1;1;1;1	1;1;1;1;1	1;1;1;1;1	generic|ENST00000553038_12_100212478_3UTR_100db1|ENSG00000075089 ATA NA +1 0 -1;generic|ENST00000548180_12_100212478_3UTR_100db1|ENSG00000075089 ATA NA +1 0 -1;generic|ENST00000546902_12_100205736_aTIS_101db1|ENSG00000075089 ATG False +1 0 [ENST00000546902	5	1	1	1	10.9	10.9	10.9	15711	137	137;163;314;382;396	0	38242	16450000	2741600	44715000	2	2				104	18660	TRUE	18669	87372;87373	113711;113712	113711
ENST00000401722_12_98594039_CDS_100db1;ENST00000188376_12_98593979_aTIS_101db1;ENST00000549338_12_98593731_5UTR_100db1;ENST00000549338_12_98593725_5UTR_010db2;ENST00000546766_12_98595798_ntr_100db1;ENST00000551917_12_98594039_CDS_100db1;ENST00000551917_12_98593979_aTIS_101db1;ENST00000548847_12_98594039_CDS_100db1;ENST00000548847_12_98593979_aTIS_101db1;ENST00000546766_12_98600007_ntr_100db1;ENST…	ENST00000401722_12_98594039_CDS_100db1;ENST00000188376_12_98593979_aTIS_101db1;ENST00000549338_12_98593731_5UTR_100db1;ENST00000549338_12_98593725_5UTR_010db2;ENST00000546766_12_98595798_ntr_100db1;ENST00000551917_12_98594039_CDS_100db1;ENST00000551917_12_98593979_aTIS_101db1;ENST00000548847_12_98594039_CDS_100db1;ENST00000548847_12_98593979_aTIS_101db1	11;11;11;11;10;10;10;9;9;5;5;5;4;3;3;2;2;2;2	11;11;11;11;10;10;10;9;9;5;5;5;4;3;3;2;2;2;2	11;11;11;11;10;10;10;9;9;5;5;5;4;3;3;2;2;2;2	generic|ENST00000401722_12_98594039_CDS_100db1|ENSG00000075415 CTG NA +1 0 -1;generic|ENST00000188376_12_98593979_aTIS_101db1|ENSG00000075415 ATG True +1 0 -1 [ENST00000552981_12_98593979_aTIS_db3];generic|ENST00000549338_12_98593731_5UTR_100db1|ENSG000000	19	11	11	11	30.8	30.8	30.8	37756	341	341;361;367;369;285;342;362;304;324;130;135;138;84;136;156;31;42;50;80	0	44428	8375700000	492690000	18226000000	85	85				105	4099;6239;7009;7010;7959;8072;10995;16262;16263;18226;29005	True;True;True;True;True;True;True;True;True;True;True	4102;6242;7013;7014;7963;8076;10999;16266;16267;18235;29017	19117;19118;19119;19120;19121;19122;19123;19124;28928;28929;28930;28931;32496;32497;32498;32499;32500;32501;32502;32503;32504;32505;32506;32507;37015;37016;37017;37018;37570;37571;37572;37573;51372;51373;51374;51375;76502;76503;76504;76505;76506;76507;76508;76509;76510;76511;76512;76513;76514;76515;76516;76517;85394;85395;85396;134939	25786;25787;25788;25789;25790;25791;25792;38419;38420;38421;38422;38423;38424;38425;43353;43354;43355;43356;43357;43358;43359;43360;43361;43362;43363;43364;49206;49207;49208;49209;49918;49919;49920;49921;68444;68445;68446;68447;68448;68449;68450;68451;68452;68453;68454;68455;100231;100232;100233;100234;100235;100236;100237;100238;100239;100240;100241;100242;100243;100244;100245;100246;100247;1002…	25792;38419;43353;43359;49208;49918;68450;100233;100260;111311;174356
ENST00000192788_6_34856906_CDS_010db2;ENST00000452449_6_34792251_aTIS_101db1;ENST00000192788_6_34792251_aTIS_101db1	ENST00000192788_6_34856906_CDS_010db2;ENST00000452449_6_34792251_aTIS_101db1;ENST00000192788_6_34792251_aTIS_101db1	2;2;2	2;2;2	2;2;2	generic|ENST00000192788_6_34856906_CDS_010db2|ENSG00000065060 GTG NA NA;generic|ENST00000452449_6_34792251_aTIS_101db1|ENSG00000065060 ATG True 0 -1 [ENST00000452449_6_34792251_aTIS_db3];generic|ENST00000192788_6_34792251_aTIS_101db1|ENSG00000065060 ATG Tr	3	2	2	2	2.1	2.1	2.1	106.03	971	971;1400;1440	0.00073892	21191	32399000	790230	88071000	3	3				106	12608;23952	True;True	12612;23962	59176;59177;111584	78136;78137;143151	78137;143151
ENST00000438964_14_68979056_aTIS_101db1;ENST00000193403_14_68979056_aTIS_101db1;ENST00000394419_14_68979056_aTIS_101db1;ENST00000538545_14_68979056_aTIS_101db1;ENST00000193403_14_68925666_CDS_010db2;ENST00000376839_14_68925582_aTIS_101db1;ENST00000554508_14_68912189_ntr_100db1;ENST00000554508_14_68921018_ntr_100db1;ENST00000553882_14_68877165_ntr_100db1	ENST00000438964_14_68979056_aTIS_101db1;ENST00000193403_14_68979056_aTIS_101db1;ENST00000394419_14_68979056_aTIS_101db1;ENST00000538545_14_68979056_aTIS_101db1;ENST00000193403_14_68925666_CDS_010db2;ENST00000376839_14_68925582_aTIS_101db1	24;24;24;23;22;21;3;3;1	12;12;12;11;12;12;2;2;1	12;12;12;11;12;12;2;2;1	generic|ENST00000438964_14_68979056_aTIS_101db1|ENSG00000072110 ATG True -1 0 +1 [ENST00000438964_14_68979056_aTIS_db3];generic|ENST00000193403_14_68979056_aTIS_101db1|ENSG00000072110 ATG True -1 0 +1 [ENST00000193403_14_68979056_aTIS_db3];generic|ENST0000	9	24	12	12	37.5	24.5	24.5	102.71	887	887;892;914;930;855;822;137;159;80	0	48228	2535500000	48760000	4941400000	65	65				107	201;1009;1224;2071;8258;9086;9187;9573;10304;11117;12140;12141;13234;13674;13800;15371;15913;16772;18206;19336;22386;23910;24167;25970	True;False;False;False;False;True;False;True;True;True;False;True;False;True;False;True;False;True;True;True;True;False;False;False	202;1011;1226;2074;8262;9090;9191;9577;10308;11121;12144;12145;13238;13678;13804;15375;15917;16776;18215;19345;22396;23920;24177;25981	886;887;888;889;4665;4666;4667;4668;4669;4670;4671;4672;4673;4674;4675;4676;4677;4678;4679;4680;5674;5675;5676;5677;9566;9567;9568;9569;38527;38528;38529;38530;42579;42580;42581;42582;42583;42584;42585;42586;43037;43038;44825;44826;44827;44828;48273;48274;48275;48276;48277;48278;48279;48280;48281;48282;51962;51963;51964;51965;51966;51967;51968;56792;56793;56794;56795;56796;56797;56798;56799;62404…	1261;1262;1263;1264;1265;1266;6237;6238;6239;6240;6241;6242;6243;6244;6245;6246;6247;6248;6249;6250;6251;6252;6253;6254;6255;6256;6257;6258;6259;6260;6261;6262;6263;6264;7469;7470;7471;7472;7473;7474;7475;7476;12934;51280;51281;51282;56144;56145;56146;56147;56148;56759;59222;59223;59224;59225;64159;64160;64161;64162;64163;69262;69263;69264;69265;69266;75360;75361;81981;81982;81983;81984;81985;819…	1262;6243;7470;12934;51281;56145;56759;59222;64160;69262;75360;75361;81985;84514;85358;95098;98133;102765;111180;117890;133875;142774;144800;156118
ENST00000196061_1_11934780_aTIS_111db1	ENST00000196061_1_11934780_aTIS_111db1	2	2	2	generic|ENST00000196061_1_11934780_aTIS_111db1|ENSG00000083444 ATG True +1 0 -1 [ENST00000196061_1_11934780_aTIS_db2#ENST00000196061_1_11934780_aTIS_db3]	1	2	2	2	3.7	3.7	3.7	83549	727	727	0	38541	44451000	1010200	100140000	5	5				108	5541;14214	True;True	5544;14218	25405;25406;25407;25408;67180;67181;67182;67183	33444;33445;33446;88118;88119	33444;88118
ENST00000196371_5_41870358_aTIS_101db1;ENST00000196371_5_41870376_5UTR_010db2;ENST00000509987_5_41843580_aTIS_101db1;ENST00000510634_5_41794059_aTIS_101db1;ENST00000508557_5_41794011_ntr_100db1;ENST00000508557_5_41762170_ntr_100db1;ENST00000508557_5_41749592_ntr_100db1	ENST00000196371_5_41870358_aTIS_101db1;ENST00000196371_5_41870376_5UTR_010db2;ENST00000509987_5_41843580_aTIS_101db1	15;15;10;6;5;4;2	15;15;10;6;5;4;2	15;15;10;6;5;4;2	generic|ENST00000196371_5_41870358_aTIS_101db1|ENSG00000083720 ATG False -1 0 +1 [ENST00000196371_5_41870358_aTIS_db3];generic|ENST00000196371_5_41870376_5UTR_010db2|ENSG00000083720 CTG NA NA;generic|ENST00000509987_5_41843580_aTIS_101db1|ENSG00000083720 A	7	15	15	15	46	46	46	56157	520	520;526;334;123;107;94;69	0	79358	1614400000	64574000	3638200000	89	89				109	77;682;765;2871;2963;3821;6313;6817;7475;7483;7537;23271;24287;27760;28341	True;True;True;True;True;True;True;True;True;True;True;True;True;True;True	77;684;767;2874;2966;3824;6316;6821;7479;7487;7541;23281;24297;27772;28353	329;330;331;332;3152;3153;3154;3554;3555;3556;3557;13207;13208;13209;13210;13620;17891;17892;17893;29259;31612;31613;31614;31615;31616;31617;31618;31619;34772;34773;34774;34775;34776;34777;34778;34779;34812;34813;34814;34815;34816;34817;34818;34819;35047;35048;35049;35050;108434;108435;108436;108437;113366;113367;113368;113369;113370;113371;113372;129329;129330;129331;131856;131857;131858;131859	424;425;426;427;428;429;430;431;432;433;434;435;4314;4315;4316;4317;4868;4869;4870;4871;18107;18108;18109;18605;24237;24238;38887;42216;42217;42218;42219;42220;42221;42222;46324;46325;46326;46327;46328;46329;46330;46331;46332;46333;46334;46335;46379;46380;46381;46382;46383;46384;46385;46386;46387;46388;46389;46390;46391;46392;46393;46394;46395;46396;46701;46702;138736;138737;138738;138739;138740;…	428;4314;4870;18108;18605;24238;38887;42216;46327;46384;46702;138738;145484;167069;170063
ENST00000593925_19_58470976_CDS_100db1;ENST00000593925_19_58470976_CDS_1_100db1;ENST00000536459_19_58469186_aTIS_101db1;ENST00000196482_19_58469186_aTIS_1_100db1;ENST00000196482_19_58467169_5UTR_100db1;ENST00000196482_19_58467169_5UTR_1_100db1;ENST00000545523_19_58453702_aTIS_101db1	ENST00000593925_19_58470976_CDS_100db1;ENST00000593925_19_58470976_CDS_1_100db1;ENST00000536459_19_58469186_aTIS_101db1;ENST00000196482_19_58469186_aTIS_1_100db1;ENST00000196482_19_58467169_5UTR_100db1;ENST00000196482_19_58467169_5UTR_1_100db1;ENST00000545523_19_58453702_aTIS_101db1	2;2;2;2;2;2;1	2;2;2;2;2;2;1	2;2;2;2;2;2;1	generic|ENST00000593925_19_58470976_CDS_100db1|ENSG00000083812 CTG NA +1 0 -1;generic|ENST00000593925_19_58470976_CDS_1_100db1|ENSG00000083812 CTG NA +1 0 -1;generic|ENST00000536459_19_58469186_aTIS_101db1|ENSG00000083812 ATG True +1 0 -1 [ENST00000536459_	7	2	2	2	8.7	8.7	8.7	43235	392	392;392;553;553;560;560;544	0	47675	865970000	41236000	1887200000	6	6				110	592;596	True;True	594;598	2752;2753;2754;2755;2776;2777;2778;2779;2780;2781;2782	3871;3883;3884;3885;3886;3887	3871;3883
ENST00000546361_19_16542378_aTIS_101db1;ENST00000198939_19_16542378_aTIS_101db1;ENST00000546361_19_16542414_5UTR_010db2;ENST00000546538_19_16542023_ntr_100db1;ENST00000546538_19_16533034_ntr_100db1;ENST00000546538_19_16533073_ntr_100db1;ENST00000597261_19_16519702_ntr_100db1;ENST00000546538_19_16535634_ntr_100db1;ENST00000546538_19_16541891_ntr_100db1;ENST00000551747_19_16542023_ntr_100db1	ENST00000546361_19_16542378_aTIS_101db1;ENST00000198939_19_16542378_aTIS_101db1;ENST00000546361_19_16542414_5UTR_010db2	9;9;9;3;1;1;1;1;1;1	9;9;9;3;1;1;1;1;1;1	9;9;9;3;1;1;1;1;1;1	generic|ENST00000546361_19_16542378_aTIS_101db1|ENSG00000085872 ATG True -1 0 +1 [ENST00000546361_19_16542378_aTIS_db3];generic|ENST00000198939_19_16542378_aTIS_101db1|ENSG00000085872 ATG True -1 0 +1 [ENST00000198939_19_16542378_aTIS_db3];generic|ENST0000	10	9	9	9	12	12	12	103.7	916	916;927;928;210;59;72;91;158;166;201	0	30313	1355300000	41070000	2965300000	43	43				111	13692;13769;14414;15216;16241;19309;19879;21433;22961	True;True;True;True;True;True;True;True;True	13696;13773;14418;15220;16245;19318;19888;21442;22971	64610;64611;64612;64613;64962;64963;64964;64965;68112;68113;71912;71913;71914;71915;71916;71917;71918;76409;76410;76411;76412;76413;90485;90486;90487;90488;93040;93041;93042;93043;100230;100231;107061;107062	84631;84632;84633;85142;89436;94186;94187;94188;94189;94190;94191;94192;94193;94194;94195;94196;94197;94198;94199;94200;94201;94202;94203;94204;94205;100130;100131;100132;100133;100134;100135;100136;100137;100138;117711;120707;120708;120709;120710;128961;128962;128963;137006	84632;85142;89436;94190;100131;117711;120710;128962;137006
ENST00000506390_5_62403772_aTIS_101db1;ENST00000199320_5_62403772_aTIS_111db1;ENST00000514911_5_62403772_aTIS_101db1;ENST00000509182_5_62402056_ntr_100db1;ENST00000509182_5_62394510_ntr_100db1;ENST00000509182_5_62398536_ntr_100db1;ENST00000506390_5_62398536_CDS_100db1;ENST00000199320_5_62398536_CDS_100db1	ENST00000506390_5_62403772_aTIS_101db1;ENST00000199320_5_62403772_aTIS_111db1;ENST00000514911_5_62403772_aTIS_101db1;ENST00000509182_5_62402056_ntr_100db1	6;6;5;3;1;1;1;1	6;6;5;3;1;1;1;1	6;6;5;3;1;1;1;1	generic|ENST00000506390_5_62403772_aTIS_101db1|ENSG00000086189 ATG True -1 0 +1 [ENST00000506390_5_62403772_aTIS_db3];generic|ENST00000199320_5_62403772_aTIS_111db1|ENSG00000086189 ATG True -1 0 +1 [ENST00000199320_5_62403772_aTIS_db2#ENST00000199320_5_624	8	6	6	6	32.7	32.7	32.7	30843	275	275;313;154;170;62;103;135;173	0	17	811800000	54120000	1849200000	24	24				112	177;17094;18959;19032;21723;23753	True;True;True;True;True;True	178;17098;18968;19041;21732;23763	785;786;787;788;80173;80174;80175;80176;88927;88928;88929;89246;89247;89248;89249;101518;101519;101520;101521;101522;101523;101524;101525;110678;110679;110680	1130;1131;1132;1133;1134;1135;104652;104653;104654;104655;115868;116226;116227;116228;116229;130349;130350;130351;130352;130353;130354;130355;130356;141871	1133;104655;115868;116227;130356;141871
ENST00000199706_16_370218_aTIS_111db1;ENST00000483764_16_368405_ntr_100db1;ENST00000481453_16_368602_ntr_100db1;ENST00000461550_16_370026_ntr_100db1;ENST00000483764_16_370026_ntr_100db1	ENST00000199706_16_370218_aTIS_111db1	5;2;2;2;2	5;2;2;2;2	5;2;2;2;2	generic|ENST00000199706_16_370218_aTIS_111db1|ENSG00000086504 ATG True -1 0 +1 [ENST00000199706_16_370218_aTIS_db2#ENST00000199706_16_370218_aTIS_db3]	5	5	5	5	26.2	26.2	26.2	30156	256	256;61;98;111;114	0	21041	465020000	38752000	1040300000	17	17				113	11599;15329;19600;24752;27786	True;True;True;True;True	11603;15333;19609;24762;27798	54260;54261;54262;54263;72391;91823;91824;115465;115466;115467;115468;115469;115470;115471;115472;129449;129450;129451;129452	72409;72410;72411;72412;94867;119402;119403;148210;148211;148212;148213;148214;148215;148216;148217;167206;167207	72411;94867;119402;148214;167206
ENST00000521248_5_150698541_ntr_100db1;ENST00000521594_5_150698571_ntr_100db1;ENST00000521594_5_150698583_ntr_100db1;ENST00000521594_5_150698610_ntr_100db1;ENST00000521248_5_150698622_ntr_100db1;ENST00000521594_5_150700446_ntr_100db1;ENST00000521248_5_150701021_ntr_100db1;ENST00000522469_5_150698541_ntr_100db1;ENST00000522469_5_150698610_ntr_100db1;ENST00000522469_5_150698622_ntr_100db1;ENST00000…	ENST00000521248_5_150698541_ntr_100db1;ENST00000521594_5_150698571_ntr_100db1;ENST00000521594_5_150698583_ntr_100db1;ENST00000521594_5_150698610_ntr_100db1;ENST00000521248_5_150698622_ntr_100db1;ENST00000521594_5_150700446_ntr_100db1;ENST00000521248_5_150701021_ntr_100db1;ENST00000522469_5_150698541_ntr_100db1;ENST00000522469_5_150698610_ntr_100db1;ENST00000522469_5_150698622_ntr_100db1;ENST00000…	1;1;1;1;1;1;1;1;1;1;1;1	1;1;1;1;1;1;1;1;1;1;1;1	1;1;1;1;1;1;1;1;1;1;1;1	generic|ENST00000521248_5_150698541_ntr_100db1|ENSG00000086589 TTG NA -1 0;generic|ENST00000521594_5_150698571_ntr_100db1|ENSG00000086589 AAG NA -1 0 +1;generic|ENST00000521594_5_150698583_ntr_100db1|ENSG00000086589 ATG NA -1 0 +1;generic|ENST00000521594_5	12	1	1	1	29.2	29.2	29.2	75595	65	65;75;79;88;92;106;153;178;201;205;358;420	0.008524	11559	21379000	4275900	48589000	1	1				114	19274	TRUE	19283	90319;90320;90321;90322	117506	117506
ENST00000535142_11_113773666_aTIS_101db1;ENST00000200135_11_113773666_aTIS_101db1;ENST00000200135_11_113773711_5UTR_010db2;ENST00000538209_11_113773666_aTIS_101db1	ENST00000535142_11_113773666_aTIS_101db1;ENST00000200135_11_113773666_aTIS_101db1;ENST00000200135_11_113773711_5UTR_010db2	6;6;5;1	6;6;5;1	6;6;5;1	generic|ENST00000535142_11_113773666_aTIS_101db1|ENSG00000086827 ATG True -1 0 +1 [ENST00000535142_11_113773666_aTIS_db3];generic|ENST00000200135_11_113773666_aTIS_101db1|ENSG00000086827 ATG True -1 0 +1 [ENST00000200135_11_113773666_aTIS_db3];generic|ENST	4	6	6	6	8.9	8.9	8.9	76806	672	672;779;794;135	0	28384	412120000	11775000	950710000	24	24				115	2048;11786;13743;18621;18622;20421	True;True;True;True;True;True	2051;11790;13747;18630;18631;20430	9464;9465;9466;9467;55120;64840;64841;87198;87199;87200;87201;87202;87203;87204;87205;87206;87207;87208;87209;95475;95476;95477;95478	12745;12746;12747;12748;12749;12750;12751;73483;84957;84958;113536;113537;113538;113539;113540;113541;113542;113543;113544;123653;123654;123655;123656;123657	12747;73483;84957;113537;113544;123653
ENST00000200457_7_100867498_aTIS_111db1;ENST00000200457_7_100867498_aTIS_1_100db1	ENST00000200457_7_100867498_aTIS_111db1;ENST00000200457_7_100867498_aTIS_1_100db1	3;3	3;3	3;3	generic|ENST00000200457_7_100867498_aTIS_111db1|ENSG00000087077 ATG True +1 0 -1 [ENST00000200457_7_100867498_aTIS_db2#ENST00000200457_7_100867498_aTIS_db3];generic|ENST00000200457_7_100867498_aTIS_1_100db1|ENSG00000087077 ATG True +1 0 -1	2	3	3	3	13.7	13.7	13.7	50287	476	476;476	0	35284	1288900000	61375000	2880800000	28	28				116	6832;7629;8036	True;True;True	6836;7633;8040	31672;31673;31674;31675;35552;35553;35554;35555;37368;37369;37370;37371;37372;37373;37374;37375;37376;37377;37378;37379	42284;42285;42286;42287;42288;42289;42290;42291;42292;42293;42294;42295;47483;47484;47485;47486;49649;49650;49651;49652;49653;49654;49655;49656;49657;49658;49659;49660	42284;47485;49660
ENST00000371335_X_120469169_aTIS_101db1;ENST00000200639_X_120469169_aTIS_101db1;ENST00000434600_X_120469169_aTIS_101db1;ENST00000371335_X_120469220_5UTR_100db1;ENST00000200639_X_120469220_5UTR_100db1;ENST00000434600_X_120469220_5UTR_100db1;ENST00000371335_X_120469259_5UTR_010db2	ENST00000371335_X_120469169_aTIS_101db1;ENST00000200639_X_120469169_aTIS_101db1;ENST00000434600_X_120469169_aTIS_101db1;ENST00000371335_X_120469220_5UTR_100db1;ENST00000200639_X_120469220_5UTR_100db1;ENST00000434600_X_120469220_5UTR_100db1;ENST00000371335_X_120469259_5UTR_010db2	2;2;2;2;2;2;2	2;2;2;2;2;2;2	2;2;2;2;2;2;2	generic|ENST00000371335_X_120469169_aTIS_101db1|ENSG00000005893 ATG True -1 0 +1 [ENST00000371335_X_120469169_aTIS_db3];generic|ENST00000200639_X_120469169_aTIS_101db1|ENSG00000005893 ATG True -1 0 +1 [ENST00000200639_X_120469169_aTIS_db3];generic|ENST0000	7	2	2	2	4.9	4.9	4.9	44955	410	410;410;411;427;427;428;440	0	54801	431880000	22730000	976180000	14	14				117	7061;10831	True;True	7065;10835	32825;32826;32827;32828;50646;50647;50648;50649	43838;43839;43840;67450;67451;67452;67453;67454;67455;67456;67457;67458;67459;67460	43838;67453
ENST00000202017_20_31951961_aTIS_101db1;ENST00000202017_20_31951970_5UTR_010db2	ENST00000202017_20_31951961_aTIS_101db1;ENST00000202017_20_31951970_5UTR_010db2	2;2	2;2	2;2	generic|ENST00000202017_20_31951961_aTIS_101db1|ENSG00000088356 ATG True -1 0 +1 [ENST00000202017_20_31951961_aTIS_db3];generic|ENST00000202017_20_31951970_5UTR_010db2|ENSG00000088356 GTG NA NA	2	2	2	2	21.1	21.1	21.1	15511	133	133;136	0	78896	252260000	31532000	541530000	11	11				118	14152;28663	True;True	14156;28675	66868;66869;66870;66871;66872;66873;66874;66875;133349;133350;133351;133352;133353;133354	87588;87589;87590;87591;87592;172047;172048;172049;172050;172051;172052	87591;172047
ENST00000202773_12_112408656_aTIS_100db1;ENST00000424576_12_112408317_CDS_100db1;ENST00000424576_12_112405966_CDS_100db1	ENST00000202773_12_112408656_aTIS_100db1;ENST00000424576_12_112408317_CDS_100db1	25;23;10	25;23;10	25;23;10	generic|ENST00000202773_12_112408656_aTIS_100db1|ENSG00000089009 ATG False -1;generic|ENST00000424576_12_112408317_CDS_100db1|ENSG00000089009 AAG NA 0 +1	3	25	25	25	59.7	59.7	59.7	32728	288	288;202;88	0	91569	21873000000	1682500000	48973000000	219	219				119	662;1028;2076;2356;4140;6153;8862;8863;9038;9039;9040;9549;9550;10215;12619;12904;19493;20034;23386;24066;26352;26353;28263;29020;29021	True;True;True;True;True;True;True;True;True;True;True;True;True;True;True;True;True;True;True;True;True;True;True;True;True	664;1030;2079;2359;4143;6156;8866;8867;9042;9043;9044;9553;9554;10219;12623;12908;19502;20043;23396;24076;26363;26364;28275;29032;29033	3072;3073;3074;4763;4764;4765;4766;9584;9585;9586;9587;10910;10911;10912;10913;19310;19311;19312;19313;19314;19315;19316;19317;19318;28554;28555;28556;28557;41556;41557;41558;41559;41560;41561;41562;41563;42358;42359;42360;42361;42362;42363;42364;42365;42366;42367;42368;42369;42370;44706;44707;44708;44709;44710;44711;44712;47753;47754;47755;47756;59232;59233;60585;60586;60587;60588;91322;91323;91…	4242;6392;6393;6394;6395;6396;6397;6398;6399;6400;6401;6402;6403;6404;6405;6406;6407;6408;6409;6410;6411;6412;6413;6414;6415;6416;12969;12970;12971;12972;12973;12974;12975;12976;12977;12978;12979;12980;12981;14803;14804;14805;14806;14807;25994;25995;25996;25997;25998;25999;26000;26001;26002;37875;37876;37877;37878;37879;37880;37881;54952;54953;54954;54955;54956;54957;54958;54959;54960;54961;54962…	4242;6394;12977;14807;25997;37879;54963;54966;55918;55920;55926;59027;59030;63500;78193;79661;118798;121599;139369;144191;158480;158483;169558;174421;174422
ENST00000202816_20_13783140_aTIS_111db1;ENST00000617257_20_13782513_aTIS_101db1	ENST00000202816_20_13783140_aTIS_111db1	4;1	4;1	4;1	generic|ENST00000202816_20_13783140_aTIS_111db1|ENSG00000089048 ATG True -1 0 +1 [ENST00000202816_20_13783140_aTIS_db2#ENST00000202816_20_13783140_aTIS_db3]	2	4	4	4	5.5	5.5	5.5	98795	851	851;456	0	84603	131630000	3464100	316490000	9	9				120	3038;7868;11377;13180	True;True;True;True	3041;7872;11381;13184	13942;13943;13944;13945;36634;36635;36636;36637;53141;53142;53143;62174;62175	18989;18990;18991;48805;70903;70904;70905;81758;81759	18989;48805;70904;81759
ENST00000203001_20_5950405_aTIS_101db1;ENST00000203001_20_5950486_5UTR_010db2;ENST00000466974_20_5946502_ntr_100db1;ENST00000453074_20_5943979_aTIS_101db1;ENST00000453074_20_5944018_5UTR_100db1;ENST00000466974_20_5944018_ntr_100db1;ENST00000473131_20_5943646_ntr_100db1;ENST00000466974_20_5943646_ntr_100db1;ENST00000473131_20_5946502_ntr_100db1	ENST00000203001_20_5950405_aTIS_101db1;ENST00000203001_20_5950486_5UTR_010db2;ENST00000466974_20_5946502_ntr_100db1;ENST00000453074_20_5943979_aTIS_101db1;ENST00000453074_20_5944018_5UTR_100db1;ENST00000466974_20_5944018_ntr_100db1;ENST00000473131_20_5943646_ntr_100db1;ENST00000466974_20_5943646_ntr_100db1	10;10;9;7;7;6;6;5;3	10;10;9;7;7;6;6;5;3	10;10;9;7;7;6;6;5;3	generic|ENST00000203001_20_5950405_aTIS_101db1|ENSG00000089195 ATG True -1 0 +1 [ENST00000203001_20_5950405_aTIS_db3];generic|ENST00000203001_20_5950486_5UTR_010db2|ENSG00000089195 TTG NA NA;generic|ENST00000466974_20_5946502_ntr_100db1|ENSG00000089195 CTG	9	10	10	10	24.7	24.7	24.7	55799	497	497;524;347;327;340;243;304;207;147	0	41391	815400000	28117000	1801600000	46	46				121	7042;8737;13486;15602;17719;21998;21999;25586;28243;28248	True;True;True;True;True;True;True;True;True;True	7046;8741;13490;15606;17724;22008;22009;25597;28255;28260	32642;40884;40885;40886;40887;40888;40889;40890;40891;63648;63649;63650;63651;73580;73581;73582;73583;82990;82991;82992;82993;102690;102691;102692;102693;102694;102695;102696;102697;119259;119260;119261;131372;131373;131374;131375;131376;131377;131378;131379;131394;131395;131396;131397	43561;54005;54006;54007;54008;54009;83384;83385;83386;96388;96389;96390;96391;96392;96393;96394;96395;96396;96397;96398;108299;108300;108301;108302;108303;108304;108305;108306;108307;131604;131605;131606;131607;131608;131609;131610;131611;131612;131613;131614;153300;169465;169466;169467;169468;169469;169470;169487	43561;54008;83386;96398;108301;131605;131614;153300;169466;169487
ENST00000203166_19_35613770_CDS_010db2;ENST00000203166_19_35612795_aTIS_101db1;ENST00000428854_19_35618993_ntr_100db1;ENST00000428854_19_35618927_ntr_100db1;ENST00000428854_19_35617898_ntr_100db1;ENST00000585968_19_35613770_ntr_100db1;ENST00000587439_19_35618993_3UTR_100db1;ENST00000428854_19_35619721_ntr_100db1;ENST00000424522_19_35620303_3UTR_100db1;ENST00000587439_19_35612795_aTIS_101db1	ENST00000203166_19_35613770_CDS_010db2;ENST00000203166_19_35612795_aTIS_101db1;ENST00000428854_19_35618993_ntr_100db1;ENST00000428854_19_35618927_ntr_100db1;ENST00000428854_19_35617898_ntr_100db1;ENST00000585968_19_35613770_ntr_100db1	5;5;4;4;4;3;2;2;1;1	5;5;4;4;4;3;2;2;1;1	5;5;4;4;4;3;2;2;1;1	generic|ENST00000203166_19_35613770_CDS_010db2|ENSG00000249115 TTG NA NA;generic|ENST00000203166_19_35612795_aTIS_101db1|ENSG00000249115 ATG True +1 0 -1 [ENST00000203166_19_35612795_aTIS_db3];generic|ENST00000428854_19_35618993_ntr_100db1|ENSG00000249115	10	5	5	5	10.2	10.2	10.2	66656	587	587;633;259;281;406;423;95;177;91;290	0	10554	137300000	4428900	301140000	8	8				122	1898;2038;22908;27690;28119	True;True;True;True;True	1901;2041;22918;27702;28131	8745;8746;8747;8748;9418;9419;106844;106845;106846;106847;129021;129022;129023;129024;130855	11665;11666;11667;12664;12665;136791;136792;166678;168828	11666;12665;136791;166678;168828
ENST00000203407_3_48609620_aTIS_101db1;ENST00000203407_3_48609623_5UTR_010db2;ENST00000203407_3_48603639_CDS_100db1;ENST00000415995_3_48600714_3UTR_100db1;ENST00000415995_3_48601025_3UTR_100db1;ENST00000415995_3_48601082_3UTR_100db1;ENST00000467690_3_48609269_ntr_100db1;ENST00000467690_3_48604681_ntr_100db1;ENST00000463708_3_48609269_ntr_100db1	ENST00000203407_3_48609620_aTIS_101db1;ENST00000203407_3_48609623_5UTR_010db2;ENST00000203407_3_48603639_CDS_100db1;ENST00000415995_3_48600714_3UTR_100db1;ENST00000415995_3_48601025_3UTR_100db1;ENST00000415995_3_48601082_3UTR_100db1	12;12;9;6;6;6;3;1;1	12;12;9;6;6;6;3;1;1	12;12;9;6;6;6;3;1;1	generic|ENST00000203407_3_48609620_aTIS_101db1|ENSG00000010256 ATG True -1 0 +1 [ENST00000203407_3_48609620_aTIS_db3];generic|ENST00000203407_3_48609623_5UTR_010db2|ENSG00000010256 AAG NA NA;generic|ENST00000203407_3_48603639_CDS_100db1|ENSG00000010256 CTG	9	12	12	12	35.4	35.4	35.4	52645	480	480;481;270;116;175;194;175;77;98	0	90265	1356300000	56514000	2995200000	88	88				123	370;3527;8762;9377;13889;18182;18282;18960;19145;20892;22115;22661	True;True;True;True;True;True;True;True;True;True;True;True	371;3530;8766;9381;13893;18190;18291;18969;19154;20901;22125;22671	1732;1733;1734;1735;1736;1737;1738;1739;16577;16578;16579;16580;16581;16582;16583;41027;41028;41029;41030;43964;43965;65566;65567;65568;65569;85150;85151;85152;85153;85154;85616;85617;85618;85619;85620;88930;88931;88932;88933;88934;88935;88936;88937;89740;89741;89742;97637;97638;97639;97640;97641;97642;97643;103271;103272;103273;103274;103275;103276;103277;103278;105775;105776;105777	2580;2581;2582;2583;2584;2585;2586;22604;22605;22606;22607;22608;22609;22610;22611;54254;54255;54256;54257;57987;85988;85989;110945;110946;110947;110948;110949;110950;110951;110952;110953;110954;111553;111554;111555;111556;111557;111558;111559;111560;111561;115869;115870;115871;115872;115873;115874;115875;115876;116839;116840;116841;126150;126151;126152;126153;126154;126155;126156;126157;126158;1…	2586;22604;54257;57987;85989;110945;111560;115869;116839;126159;132390;135388
ENST00000587238_19_19643529_aTIS_101db1;ENST00000203556_19_19643529_aTIS_111db1	ENST00000587238_19_19643529_aTIS_101db1;ENST00000203556_19_19643529_aTIS_111db1	4;4	4;4	4;4	generic|ENST00000587238_19_19643529_aTIS_101db1|ENSG00000089639 ATG True -1 0 [ENST00000587238_19_19643529_aTIS_db3];generic|ENST00000203556_19_19643529_aTIS_111db1|ENSG00000089639 ATG True -1 0 [ENST00000203556_19_19643529_aTIS_db2#ENST00000203556_19_1964	2	4	4	4	6.7	6.7	6.7	103.96	944	944;970	0	15659	158050000	3951400	364210000	17	17				124	1933;5621;6882;24702	True;True;True;True	1936;5624;6886;24712	8954;25758;25759;25760;25761;31862;31863;31864;31865;115245;115246;115247;115248	12053;33910;33911;33912;33913;33914;33915;33916;42522;42523;42524;147969;147970;147971;147972;147973;147974	12053;33910;42523;147969
ENST00000203664_14_94026538_aTIS_101db1;ENST00000203664_14_94026355_5UTR_010db2	ENST00000203664_14_94026538_aTIS_101db1;ENST00000203664_14_94026355_5UTR_010db2	1;1	1;1	1;1	generic|ENST00000203664_14_94026538_aTIS_101db1|ENSG00000089723 ATG True +1 0 -1 [ENST00000203664_14_94026538_aTIS_db3];generic|ENST00000203664_14_94026355_5UTR_010db2|ENSG00000089723 CTG NA NA	2	1	1	1	3.4	3.4	3.4	27213	234	234;295	0.0017007	1937	44415000	4037700	101620000	1	1				125	15810	TRUE	15814	74487;74488;74489;74490	97471	97471
ENST00000204517_16_4262637_CDS_010db2;ENST00000204517_16_4272746_aTIS_101db1;ENST00000204517_16_4272746_aTIS_1_100db1;ENST00000204517_16_4272791_5UTR_100db1;ENST00000204517_16_4272791_5UTR_1_100db1;ENST00000575300_16_4262610_ntr_100db1;ENST00000575300_16_4272716_ntr_100db1;ENST00000575300_16_4272791_ntr_100db1	ENST00000204517_16_4262637_CDS_010db2;ENST00000204517_16_4272746_aTIS_101db1;ENST00000204517_16_4272746_aTIS_1_100db1;ENST00000204517_16_4272791_5UTR_100db1;ENST00000204517_16_4272791_5UTR_1_100db1;ENST00000575300_16_4262610_ntr_100db1;ENST00000575300_16_4272716_ntr_100db1;ENST00000575300_16_4272791_ntr_100db1	5;5;5;5;5;4;4;4	5;5;5;5;5;4;4;4	5;5;5;5;5;4;4;4	generic|ENST00000204517_16_4262637_CDS_010db2|ENSG00000090447 ATC NA NA;generic|ENST00000204517_16_4272746_aTIS_101db1|ENSG00000090447 ATG True -1 0 +1 [ENST00000204517_16_4272746_aTIS_db3];generic|ENST00000204517_16_4272746_aTIS_1_100db1|ENSG00000090447 A	8	5	5	5	16.7	16.7	16.7	32703	287	287;338;338;353;353;146;196;221	0	88681	292300000	20878000	596600000	7	7				126	132;2429;15709;15710;18071	True;True;True;True;True	133;2432;15713;15714;18079	604;605;11269;11270;11271;11272;74052;74053;74054;74055;74056;74057;84630;84631;84632	871;872;15329;15330;15331;96961;96962;96963;96964;110259	872;15329;96961;96962;110259
ENST00000422840_16_74607094_aTIS_101db1;ENST00000447066_16_74607094_aTIS_101db1;ENST00000205061_16_74607094_aTIS_101db1;ENST00000205061_16_74607097_5UTR_010db2;ENST00000562090_16_74607094_aTIS_101db1;ENST00000562090_16_74469056_3UTR_100db1;ENST00000561481_16_74465681_ntr_100db1;ENST00000561481_16_74465747_ntr_100db1;ENST00000567951_16_74607094_aTIS_101db1	ENST00000422840_16_74607094_aTIS_101db1;ENST00000447066_16_74607094_aTIS_101db1;ENST00000205061_16_74607094_aTIS_101db1;ENST00000205061_16_74607097_5UTR_010db2;ENST00000562090_16_74607094_aTIS_101db1	9;9;9;9;6;3;1;1;1	9;9;9;9;6;3;1;1;1	9;9;9;9;6;3;1;1;1	generic|ENST00000422840_16_74607094_aTIS_101db1|ENSG00000090863 ATG True -1 0 [ENST00000422840_16_74607094_aTIS_db3];generic|ENST00000447066_16_74607094_aTIS_101db1|ENSG00000090863 ATG True -1 0 +1 [ENST00000447066_16_74607094_aTIS_db3];generic|ENST0000020	9	9	9	9	8.3	8.3	8.3	134.55	1179	1179;1192;1203;1204;698;404;79;101;305	0	16451	364310000	5972200	877270000	23	23				127	341;1448;6574;11005;11885;13596;15350;24373;24583	True;True;True;True;True;True;True;True;True	342;1450;6577;11009;11889;13600;15354;24383;24593	1580;1581;1582;1583;6640;6641;6642;6643;30428;30429;30430;30431;30432;30433;30434;30435;51418;51419;55564;64195;64196;72465;72466;72467;72468;113737;113738;113739;114693	2369;8909;8910;40442;40443;40444;40445;40446;40447;40448;40449;68512;68513;68514;73995;84146;94971;94972;94973;94974;94975;145978;147281	2369;8910;40445;68513;73995;84146;94975;145978;147281
ENST00000206020_17_4967804_aTIS_111db1;ENST00000575784_17_4967771_aTIS_001db3;ENST00000573366_17_4960547_aTIS_101db1;ENST00000575142_17_4967771_aTIS_101db1	ENST00000206020_17_4967804_aTIS_111db1;ENST00000575784_17_4967771_aTIS_001db3;ENST00000573366_17_4960547_aTIS_101db1;ENST00000575142_17_4967771_aTIS_101db1	2;1;1;1	2;1;1;1	2;1;1;1	generic|ENST00000206020_17_4967804_aTIS_111db1|ENSG00000091640 ATG True -1 0 +1 [ENST00000206020_17_4967804_aTIS_db2#ENST00000206020_17_4967804_aTIS_db3];generic|ENST00000575784_17_4967771_aTIS_001db3|ENSG00000091640 ATG NA NA;generic|ENST00000573366_17_49	4	2	2	2	16.3	16.3	16.3	26034	227	227;87;176;194	0	36423	72487000	6040600	160810000	2	2				128	364;4779	True;True	365;4782	1705;1706;1707;21950;21951;21952;21953	2541;29069	2541;29069
ENST00000206451_14_24136263_aTIS_101db1;ENST00000561435_14_24136263_aTIS_101db1;ENST00000382708_14_24136263_aTIS_101db1;ENST00000559123_14_24138073_5UTR_100db1;ENST00000558112_14_24137520_aTIS_101db1;ENST00000559123_14_24137795_5UTR_100db1;ENST00000560420_14_24137735_ntr_100db1;ENST00000559123_14_24138214_aTIS_101db1;ENST00000559123_14_24138211_5UTR_110db1;ENST00000560420_14_24138073_ntr_100db1;E…	ENST00000206451_14_24136263_aTIS_101db1;ENST00000561435_14_24136263_aTIS_101db1;ENST00000382708_14_24136263_aTIS_101db1	14;13;13;4;4;4;3;3;3;2;2;2;2;2;2;1;1;1;1;1	14;13;13;4;4;4;3;3;3;2;2;2;2;2;2;1;1;1;1;1	9;9;9;0;1;0;0;0;0;0;0;0;0;0;0;0;0;1;0;0	generic|ENST00000206451_14_24136263_aTIS_101db1|ENSG00000092010 ATG True +1 0 -1 [ENST00000206451_14_24136263_aTIS_db3];generic|ENST00000561435_14_24136263_aTIS_101db1|ENSG00000092010 ATG True +1 0 -1 [ENST00000561435_14_24136263_aTIS_db3];generic|ENST0000	20	14	14	9	52.2	52.2	26.5	28723	249	249;233;250;111;114;120;67;90;91;38;40;47;58;67;75;18;38;45;46;55	0	85999	4071500000	271430000	8713500000	82	82				129	1791;3475;4464;11083;11506;12316;12317;14046;18301;20158;23805;25592;25593;25703	True;True;True;True;True;True;True;True;True;True;True;True;True;True	1794;3478;4467;11087;11510;12320;12321;14050;18310;20167;23815;25603;25604;25714	8267;8268;8269;8270;8271;8272;8273;8274;16344;16345;16346;16347;20609;20610;20611;51768;51769;51770;51771;53674;53675;53676;53677;53678;53679;57717;57718;57719;57720;57721;57722;57723;57724;57725;66410;66411;66412;66413;66414;66415;66416;66417;85696;85697;85698;85699;94363;94364;110902;110903;110904;110905;119283;119284;119285;119286;119287;119288;119289;119290;119291;119292;119293;119294;119816;…	11063;11064;11065;11066;11067;11068;11069;11070;11071;11072;11073;11074;11075;11076;11077;22372;22373;22374;22375;22376;22377;22378;22379;22380;22381;27540;27541;27542;68935;68936;68937;68938;68939;68940;68941;68942;71535;71536;71537;71538;71539;71540;71541;71542;71543;71544;71545;71546;71547;71548;71549;71550;71551;71552;71553;71554;71555;76522;76523;76524;76525;76526;76527;76528;76529;76530;765…	11075;22372;27540;68939;71535;76522;76535;87042;111670;122411;142141;153323;153327;154134
ENST00000206513_14_23118659_CDS_100db1;ENST00000206513_14_23118995_CDS_010db2;ENST00000206513_14_23119091_aTIS_101db1	ENST00000206513_14_23118659_CDS_100db1;ENST00000206513_14_23118995_CDS_010db2;ENST00000206513_14_23119091_aTIS_101db1	1;1;1	1;1;1	1;1;1	generic|ENST00000206513_14_23118659_CDS_100db1|ENSG00000092067 GTG NA -1 0;generic|ENST00000206513_14_23118995_CDS_010db2|ENSG00000092067 ATG NA NA;generic|ENST00000206513_14_23119091_aTIS_101db1|ENSG00000092067 ATG True -1 0 +1 [ENST00000206513_14_2311909	3	1	1	1	10.9	10.9	10.9	15207	137	137;249;281	0	34505	16484000	2354900	35510000	1	1				130	1790	TRUE	1793	8263;8264;8265;8266	11062	11062
ENST00000206542_14_20454683_aTIS_111db1;ENST00000554915_14_20448792_ntr_100db1;ENST00000554249_14_20448792_ntr_100db1;ENST00000554249_14_20448974_ntr_100db1;ENST00000554249_14_20448983_ntr_100db1	ENST00000206542_14_20454683_aTIS_111db1	6;1;1;1;1	6;1;1;1;1	6;1;1;1;1	generic|ENST00000206542_14_20454683_aTIS_111db1|ENSG00000092094 ATG True -1 0 [ENST00000206542_14_20454683_aTIS_db2#ENST00000206542_14_20454683_aTIS_db3]	5	6	6	6	27.8	27.8	27.8	36426	335	335;45;143;153;156	0	40113	303610000	15979000	674640000	37	37				131	2422;7527;7656;19468;21538;25269	True;True;True;True;True;True	2425;7531;7660;19477;21547;25280	11240;11241;11242;11243;34987;34988;34989;34990;34991;34992;34993;34994;35656;35657;35658;35659;91219;91220;91221;91222;100672;100673;117796;117797;117798;117799	15300;15301;15302;15303;15304;15305;15306;15307;46638;46639;46640;46641;46642;46643;46644;46645;46646;47603;47604;47605;47606;118640;118641;118642;118643;118644;118645;118646;118647;118648;129335;151324;151325;151326;151327;151328;151329;151330	15300;46642;47604;118645;129335;151324
ENST00000207549_17_75844337_aTIS_101db1;ENST00000207549_17_75844337_aTIS_1_100db1;ENST00000207549_17_75844385_5UTR_100db1;ENST00000207549_17_75844385_5UTR_1_100db1;ENST00000207549_17_75844394_5UTR_010db2;ENST00000412096_17_75844337_aTIS_101db1;ENST00000412096_17_75844337_aTIS_1_100db1;ENST00000587504_17_75843722_ntr_100db1;ENST00000587504_17_75843722_ntr_1_100db1;ENST00000591563_17_75844385_ntr_1…	ENST00000207549_17_75844337_aTIS_101db1;ENST00000207549_17_75844337_aTIS_1_100db1;ENST00000207549_17_75844385_5UTR_100db1;ENST00000207549_17_75844385_5UTR_1_100db1;ENST00000207549_17_75844394_5UTR_010db2;ENST00000412096_17_75844337_aTIS_101db1;ENST00000412096_17_75844337_aTIS_1_100db1;ENST00000587504_17_75843722_ntr_100db1;ENST00000587504_17_75843722_ntr_1_100db1;ENST00000591563_17_75844385_ntr_1…	3;3;3;3;3;3;3;2;2;2;1	3;3;3;3;3;3;3;2;2;2;1	3;3;3;3;3;3;3;2;2;2;1	generic|ENST00000207549_17_75844337_aTIS_101db1|ENSG00000092929 ATG True -1 0 +1 [ENST00000207549_17_75844337_aTIS_db3];generic|ENST00000207549_17_75844337_aTIS_1_100db1|ENSG00000092929 ATG True -1 0 +1;generic|ENST00000207549_17_75844385_5UTR_100db1|ENSG0	11	3	3	3	3.8	3.8	3.8	123.28	1090	1090;1090;1106;1106;1109;1142;1142;320;320;387;183	0	9454	174680000	3493700	381810000	9	9				132	14423;14480;27921	True;True;True	14427;14484;27933	68162;68163;68164;68165;68454;68455;68456;68457;68458;68459;68460;68461;130051;130052	89524;89958;89959;89960;89961;89962;89963;167875;167876	89524;89959;167875
ENST00000207870_3_38346869_aTIS_111db1;ENST00000424034_3_38365641_3UTR_100db1	ENST00000207870_3_38346869_aTIS_111db1;ENST00000424034_3_38365641_3UTR_100db1	5;3	5;3	5;3	generic|ENST00000207870_3_38346869_aTIS_111db1|ENSG00000093217 ATG True +1 0 -1 [ENST00000207870_3_38346869_aTIS_db2#ENST00000207870_3_38346869_aTIS_db3];generic|ENST00000424034_3_38365641_3UTR_100db1|ENSG00000093217 ATG NA +1 0 -1	2	5	5	5	15.3	15.3	15.3	58382	536	536;399	0	22436	97155000	3886200	192650000	16	16				133	525;650;2856;10323;27550	True;True;True;True;True	527;652;2859;10327;27562	2438;3030;3031;3032;3033;13138;13139;13140;48357;48358;48359;128407	3482;3483;4204;4205;4206;4207;4208;17994;17995;17996;64273;64274;64275;64276;64277;165755	3483;4204;17995;64276;165755
ENST00000209873_12_53320689_CDS_010db2;ENST00000209873_12_53321465_aTIS_101db1;ENST00000209873_12_53321480_5UTR_100db1;ENST00000550286_12_53315753_aTIS_101db1;ENST00000552876_12_53320569_ntr_100db1;ENST00000552876_12_53320668_ntr_100db1;ENST00000394384_12_53321465_aTIS_101db1;ENST00000394384_12_53321480_5UTR_100db1;ENST00000552876_12_53308490_ntr_100db1;ENST00000546572_12_53309696_ntr_100db1;ENST…	ENST00000209873_12_53320689_CDS_010db2;ENST00000209873_12_53321465_aTIS_101db1;ENST00000209873_12_53321480_5UTR_100db1;ENST00000550286_12_53315753_aTIS_101db1;ENST00000552876_12_53320569_ntr_100db1;ENST00000552876_12_53320668_ntr_100db1;ENST00000394384_12_53321465_aTIS_101db1;ENST00000394384_12_53321480_5UTR_100db1	8;8;8;7;7;7;7;7;3;2;1	8;8;8;7;7;7;7;7;3;2;1	8;8;8;7;7;7;7;7;3;2;1	generic|ENST00000209873_12_53320689_CDS_010db2|ENSG00000094914 ATC NA NA;generic|ENST00000209873_12_53321465_aTIS_101db1|ENSG00000094914 ATG True -1 0 +1 [ENST00000209873_12_53321465_aTIS_db3];generic|ENST00000209873_12_53321480_5UTR_100db1|ENSG00000094914	11	8	8	8	21.6	21.6	21.6	54907	504	504;546;551;422;431;464;513;518;171;74;143	0	26597	600540000	22242000	1282000000	30	30				134	6020;6399;6812;9397;15396;15737;27831;27887	True;True;True;True;True;True;True;True	6023;6402;6816;9401;15400;15741;27843;27899	27918;27919;27920;27921;27922;29664;31591;31592;44039;44040;44041;44042;72673;72674;72675;72676;72677;72678;72679;72680;74163;74164;74165;129663;129664;129665;129666;129895;129896;129897;129898	37002;37003;37004;37005;37006;37007;39370;42193;58126;58127;58128;58129;58130;58131;58132;58133;58134;58135;58136;58137;95231;95232;95233;95234;97106;97107;97108;167454;167455;167729	37002;39370;42193;58136;95232;97106;167455;167729
ENST00000209875_12_54257650_aTIS_101db1;ENST00000209875_12_54280031_5UTR_110db1;ENST00000209875_12_54280052_5UTR_100db1;ENST00000547872_12_54252196_ntr_100db1	ENST00000209875_12_54257650_aTIS_101db1;ENST00000209875_12_54280031_5UTR_110db1;ENST00000209875_12_54280052_5UTR_100db1;ENST00000547872_12_54252196_ntr_100db1	3;3;3;2	3;3;3;2	3;3;3;2	generic|ENST00000209875_12_54257650_aTIS_101db1|ENSG00000094916 ATG True -1 0 +1 [ENST00000439541_12_54257650_aTIS_db3];generic|ENST00000209875_12_54280031_5UTR_110db1|ENSG00000094916 GTG NA -1 0 +1 [ENST00000209875_12_54280031_5UTR_db2];generic|ENST000002	4	3	3	3	21.5	21.5	21.5	22225	191	191;213;220;135	0	10031	125990000	12599000	288590000	19	19				135	10070;13193;18728	True;True;True	10074;13197;18737	47021;47022;47023;47024;47025;47026;47027;47028;62217;87672;87673;87674;87675;87676	62330;62331;62332;62333;62334;62335;62336;62337;62338;62339;62340;62341;62342;62343;81793;114119;114120;114121;114122	62332;81793;114119
ENST00000210060_19_12681766_aTIS_101db1;ENST00000614126_19_12681766_aTIS_100db1;ENST00000601639_19_12679655_3UTR_100db1;ENST00000210060_19_12680175_CDS_010db2;ENST00000351660_19_12681766_aTIS_101db1;ENST00000594424_19_12681113_aTIS_101db1;ENST00000601639_19_12677300_3UTR_100db1;ENST00000601537_19_12681766_aTIS_101db1;ENST00000595844_19_12679646_ntr_100db1;ENST00000593473_19_12681772_ntr_100db1;EN…	ENST00000210060_19_12681766_aTIS_101db1;ENST00000614126_19_12681766_aTIS_100db1;ENST00000601639_19_12679655_3UTR_100db1;ENST00000210060_19_12680175_CDS_010db2;ENST00000351660_19_12681766_aTIS_101db1;ENST00000594424_19_12681113_aTIS_101db1	9;7;6;6;6;6;4;4;3;3;3;3;3;3;3;2;2;2;2;2;1;1;1	9;7;6;6;6;6;4;4;3;3;3;3;3;3;3;2;2;2;2;2;1;1;1	9;7;6;6;6;6;4;4;3;3;3;3;3;3;3;2;2;2;2;2;1;1;1	generic|ENST00000210060_19_12681766_aTIS_101db1|ENSG00000095059 ATG True -1 0 +1 [ENST00000210060_19_12681766_aTIS_db3];generic|ENST00000614126_19_12681766_aTIS_100db1|ENSG00000095059 ATG True -1 0 +1;generic|ENST00000601639_19_12679655_3UTR_100db1|ENSG000	23	9	9	9	34.7	34.7	34.7	40.97	369	369;370;183;250;322;327;111;277;130;130;132;132;133;139;212;41;55;57;64;89;18;61;63	0	75485	846730000	38488000	1945500000	46	46				136	1385;2504;3663;8588;11051;14936;18511;19019;27800	True;True;True;True;True;True;True;True;True	1387;2507;3666;8592;11055;14940;18520;19028;27812	6344;6345;6346;6347;11592;11593;11594;11595;17193;17194;17195;17196;40193;40194;40195;40196;51621;51622;51623;51624;70478;86712;86713;86714;86715;89193;89194;89195;129508;129509;129510;129511;129512;129513;129514;129515	8439;8440;8441;8442;8443;8444;8445;8446;8447;8448;8449;15712;15713;15714;15715;15716;15717;23413;23414;23415;23416;23417;23418;23419;23420;23421;53288;53289;53290;53291;68737;68738;68739;92399;112991;112992;112993;116181;116182;116183;167283;167284;167285;167286;167287;167288	8442;15717;23414;53288;68737;92399;112993;116183;167287
ENST00000210313_9_120842909_aTIS_111db1;ENST00000373904_9_120842909_aTIS_101db1;ENST00000471789_9_120842816_ntr_100db1;ENST00000471789_9_120833431_ntr_100db1;ENST00000471789_9_120833392_ntr_100db1;ENST00000471789_9_120833407_ntr_100db1;ENST00000373920_9_120821435_CDS_100db1;ENST00000471789_9_120833329_ntr_100db1;ENST00000625444_9_120842888_CDS_100db1;ENST00000625444_9_120842909_aTIS_101db1;ENST00…	ENST00000210313_9_120842909_aTIS_111db1;ENST00000373904_9_120842909_aTIS_101db1	12;11;5;4;3;3;3;2;2;2;1	12;11;5;4;3;3;3;2;2;2;1	12;11;5;4;3;3;3;2;2;2;1	generic|ENST00000210313_9_120842909_aTIS_111db1|ENSG00000095261 ATG False -1 0 +1 [ENST00000210313_9_120842909_aTIS_db2#ENST00000210313_9_120842909_aTIS_db3];generic|ENST00000373904_9_120842909_aTIS_101db1|ENSG00000095261 ATG False -1 0 +1 [ENST00000373904	11	12	12	12	32.5	32.5	32.5	56195	504	504;461;121;86;73;78;95;52;65;72;41	0	168.81	2439800000	87136000	5180900000	82	82				137	1335;7102;10616;11146;11381;14585;15673;18136;18137;19993;24085;25808	True;True;True;True;True;True;True;True;True;True;True;True	1337;7106;10620;11150;11385;14589;15677;18144;18145;20002;24095;25819	6120;6121;6122;6123;6124;6125;6126;6127;33009;33010;33011;33012;49695;49696;49697;49698;52081;52082;52083;52084;52085;52086;52087;52088;53155;53156;53157;53158;53159;53160;53161;53162;68917;68918;68919;68920;68921;68922;68923;73862;73863;73864;73865;73866;84937;84938;84939;84940;84941;84942;84943;84944;93601;93602;112458;112459;112460;112461;112462;120313;120314;120315;120316	8082;8083;8084;8085;8086;8087;8088;8089;8090;8091;8092;8093;8094;8095;8096;8097;44166;44167;44168;44169;44170;44171;66083;66084;66085;66086;66087;66088;66089;66090;66091;69428;69429;69430;69431;69432;69433;69434;69435;69436;69437;69438;70920;70921;70922;70923;70924;90512;90513;90514;90515;90516;90517;90518;90519;90520;90521;90522;90523;96692;96693;110674;110675;110676;110677;121389;144293;144294;…	8085;44167;66087;69431;70922;90518;96693;110674;110676;121389;144298;155033
ENST00000210444_9_98056809_aTIS_111db1;ENST00000480925_9_98056821_ntr_100db1;ENST00000210444_9_98082900_CDS_100db1;ENST00000480925_9_98056923_ntr_100db1;ENST00000480925_9_98056872_ntr_100db1	ENST00000210444_9_98056809_aTIS_111db1	9;3;2;2;2	9;3;2;2;2	9;3;2;2;2	generic|ENST00000210444_9_98056809_aTIS_111db1|ENSG00000095380 ATG True +1 0 -1 [ENST00000210444_9_98056809_aTIS_db2#ENST00000210444_9_98056809_aTIS_db3]	5	9	9	9	31.5	31.5	31.5	40307	359	359;123;51;89;106	0	32214	503180000	31449000	1127500000	40	40				138	1279;7870;8299;8300;11696;12103;14260;26264;28109	True;True;True;True;True;True;True;True;True	1281;7874;8303;8304;11700;12107;14264;26275;28121	5908;5909;5910;36641;36642;36643;38736;38737;38738;38739;38740;38741;38742;38743;38744;38745;54727;54728;54729;54730;56622;56623;56624;56625;67382;67383;67384;67385;122622;122623;122624;122625;130816;130817	7779;7780;48807;51558;51559;51560;51561;51562;51563;51564;51565;51566;51567;51568;51569;51570;73011;73012;75193;75194;75195;75196;88371;88372;88373;88374;88375;88376;88377;88378;157957;157958;157959;157960;157961;157962;157963;157964;157965;168790	7780;48807;51561;51565;73011;75196;88373;157965;168790
ENST00000211379_6_31651763_aTIS_101db1;ENST00000375964_6_31651763_aTIS_101db1;ENST00000211379_6_31652455_5UTR_100db1;ENST00000211379_6_31652542_5UTR_100db1;ENST00000211379_6_31652548_5UTR_010db2;ENST00000439687_6_31651763_aTIS_101db1;ENST00000439687_6_31652455_5UTR_100db1;ENST00000439687_6_31652542_5UTR_100db1;ENST00000362049_6_31651763_aTIS_101db1;ENST00000362049_6_31652455_5UTR_100db1;ENST00000…	ENST00000211379_6_31651763_aTIS_101db1;ENST00000375964_6_31651763_aTIS_101db1;ENST00000211379_6_31652455_5UTR_100db1;ENST00000211379_6_31652542_5UTR_100db1;ENST00000211379_6_31652548_5UTR_010db2;ENST00000439687_6_31651763_aTIS_101db1;ENST00000439687_6_31652455_5UTR_100db1;ENST00000439687_6_31652542_5UTR_100db1;ENST00000362049_6_31651763_aTIS_101db1;ENST00000362049_6_31652455_5UTR_100db1;ENST00000…	19;19;19;19;19;18;18;18;18;18;18;4;4;4;3;3;1;1;1	19;19;19;19;19;18;18;18;18;18;18;4;4;4;3;3;1;1;1	19;19;19;19;19;18;18;18;18;18;18;4;4;4;3;3;1;1;1	generic|ENST00000211379_6_31651763_aTIS_101db1|ENSG00000204463 ATG True -1 0 +1 [ENST00000375976_6_31651763_aTIS_db3];generic|ENST00000375964_6_31651763_aTIS_101db1|ENSG00000204463 ATG True -1 0 +1 [ENST00000375964_6_31651763_aTIS_db3];generic|ENST00000211	19	19	19	19	24.2	24.2	24.2	118.69	1126	1126;1132;1141;1170;1172;903;918;947;1077;1092;1121;112;118;166;112;160;57;87;101	0	89867	3715400000	116110000	7520200000	112	112				139	95;1818;4581;8155;13362;14932;15419;16469;16546;17248;17596;21973;23870;24620;26110;26295;26296;27615;29010	True;True;True;True;True;True;True;True;True;True;True;True;True;True;True;True;True;True;True	95;1821;4584;8159;13366;14936;15423;16473;16550;17252;17600;21983;23880;24630;26121;26306;26307;27627;29022	421;422;423;424;425;426;427;428;8395;8396;8397;8398;8399;8400;8401;8402;21119;21120;21121;21122;37967;37968;37969;63065;63066;70460;70461;70462;70463;72785;72786;72787;72788;77380;77381;77382;77383;77723;77724;77725;77726;80873;80874;80875;80876;80877;80878;80879;80880;80881;80882;80883;80884;80885;80886;82433;82434;82435;102579;102580;102581;102582;102583;102584;102585;102586;111183;111184;11118…	620;621;622;623;624;625;626;627;628;629;11222;11223;11224;11225;11226;11227;11228;11229;11230;11231;11232;11233;11234;11235;11236;28079;28080;28081;28082;28083;50500;50501;82732;82733;92384;92385;92386;92387;92388;92389;95344;95345;95346;95347;95348;95349;95350;95351;101190;101191;101192;101193;101586;101587;101588;105535;105536;105537;105538;105539;105540;105541;105542;105543;105544;105545;10554…	625;11230;28081;50501;82732;92384;95348;101193;101587;105540;107592;131403;142482;147445;157058;158164;158172;166128;174393
ENST00000377419_6_27472294_aTIS_1_100db1;ENST00000211936_6_27472294_aTIS_111db1	ENST00000377419_6_27472294_aTIS_1_100db1;ENST00000211936_6_27472294_aTIS_111db1	3;3	3;3	2;2	generic|ENST00000377419_6_27472294_aTIS_1_100db1|ENSG00000096654 ATG True -1 0 +1;generic|ENST00000211936_6_27472294_aTIS_111db1|ENSG00000096654 ATG True -1 0 +1 [ENST00000377419_6_27472294_aTIS_db2#ENST00000377419_6_27472294_aTIS_db3]	2	3	3	2	4.1	4.1	2.8	86189	751	751;751	0	48178	34393000	955370	81068000	6	6				140	605;12256;24048	True;True;True	607;12260;24058	2814;2815;2816;57455;112269;112270;112271	3920;3921;3922;76265;144070;144071;144072	3920;76265;144070
ENST00000372755_10_73998208_aTIS_101db1;ENST00000211998_10_73998208_aTIS_111db1;ENST00000624354_10_73998208_aTIS_101db1;ENST00000478896_10_73998232_ntr_100db1	ENST00000372755_10_73998208_aTIS_101db1;ENST00000211998_10_73998208_aTIS_111db1	10;10;2;1	10;10;2;1	10;10;2;1	generic|ENST00000372755_10_73998208_aTIS_101db1|ENSG00000035403 ATG True +1 0 -1 [ENST00000372755_10_73998208_aTIS_db3];generic|ENST00000211998_10_73998208_aTIS_111db1|ENSG00000035403 ATG True +1 0 -1 [ENST00000211998_10_73998208_aTIS_db2#ENST00000211998_1	4	10	10	10	14.9	14.9	14.9	116.72	1066	1066;1134;57;95	0	48006	420860000	5611500	930650000	54	54				141	1022;1203;1968;4278;13726;20387;22567;24117;25416;26650	True;True;True;True;True;True;True;True;True;True	1024;1205;1971;4281;13730;20396;22577;24127;25427;26661	4737;4738;4739;4740;4741;4742;4743;4744;4745;5592;5593;9118;9119;9120;19911;19912;19913;19914;64769;64770;64771;64772;64773;95330;95331;95332;95333;105341;105342;105343;105344;112600;118495;118496;124382;124383;124384	6339;6340;6341;6342;6343;6344;6345;6346;6347;6348;6349;6350;6351;6352;6353;6354;6355;6356;6357;6358;6359;6360;7409;7410;7411;7412;7413;7414;7415;12257;26785;26786;26787;84873;84874;84875;84876;84877;84878;84879;123481;123482;123483;123484;123485;134936;134937;134938;144490;144491;144492;152184;160337;160338	6343;7410;12257;26787;84873;123481;134937;144490;152184;160337
ENST00000602911_19_38374791_aTIS_101db1;ENST00000215071_19_38374770_CDS_010db2;ENST00000620216_19_38374602_aTIS_101db1;ENST00000592035_19_38376420_aTIS_101db1;ENST00000592035_19_38376393_5UTR_100db1;ENST00000592035_19_38376384_5UTR_100db1;ENST00000592035_19_38376223_5UTR_100db1;ENST00000592001_19_38374881_ntr_100db1;ENST00000592001_19_38374806_ntr_100db1;ENST00000592035_19_38379379_CDS_100db1;ENS…	ENST00000602911_19_38374791_aTIS_101db1;ENST00000215071_19_38374770_CDS_010db2;ENST00000620216_19_38374602_aTIS_101db1;ENST00000592035_19_38376420_aTIS_101db1;ENST00000592035_19_38376393_5UTR_100db1;ENST00000592035_19_38376384_5UTR_100db1;ENST00000592035_19_38376223_5UTR_100db1;ENST00000592001_19_38374881_ntr_100db1;ENST00000592001_19_38374806_ntr_100db1;ENST00000592035_19_38379379_CDS_100db1;ENS…	6;6;6;4;4;4;4;4;4;3;3;2;2;2;2;2;2;2;2;2;2;2;2;2;1	6;6;6;4;4;4;4;4;4;3;3;2;2;2;2;2;2;2;2;2;2;2;2;2;1	6;6;6;4;4;4;4;4;4;3;3;2;2;2;2;2;2;2;2;2;2;2;2;2;1	generic|ENST00000602911_19_38374791_aTIS_101db1|ENSG00000099341 ATG True +1 0 -1 [ENST00000602911_19_38374791_aTIS_db3];generic|ENST00000215071_19_38374770_CDS_010db2|ENSG00000099341 CTG NA NA;generic|ENST00000620216_19_38374602_aTIS_101db1|ENSG00000099341	25	6	6	6	22	22	22	32551	287	287;294;350;172;181;184;198;234;259;114;125;70;78;89;95;99;107;116;124;129;136;169;172;186;102	0	14621	961050000	56532000	2129500000	30	30				142	2976;9023;10388;10397;17229;20260	True;True;True;True;True;True	2979;9027;10392;10401;17233;20269	13669;13670;13671;42288;42289;42290;42291;42292;42293;42294;42295;48611;48612;48613;48614;48654;48655;48656;48657;80792;80793;80794;80795;94822;94823	18674;18675;55832;55833;55834;55835;55836;64587;64588;64589;64590;64591;64592;64593;64594;64595;64596;64597;64598;64599;64600;64642;64643;64644;64645;105439;105440;105441;105442;122926;122927	18675;55835;64590;64642;105440;122926
ENST00000215567_19_14529697_aTIS_101db1;ENST00000596073_19_14562396_aTIS_101db1;ENST00000598333_19_14529697_aTIS_001db3;ENST00000596073_19_14563811_CDS_100db1;ENST00000594807_19_14562558_ntr_100db1;ENST00000596073_19_14564264_CDS_100db1	ENST00000215567_19_14529697_aTIS_101db1;ENST00000596073_19_14562396_aTIS_101db1;ENST00000598333_19_14529697_aTIS_001db3	6;4;3;2;1;1	6;4;3;2;1;1	6;4;3;2;1;1	generic|ENST00000215567_19_14529697_aTIS_101db1|ENSG00000099797 ATG True +1 0 -1 [ENST00000215567_19_14529697_aTIS_db3];generic|ENST00000596073_19_14562396_aTIS_101db1|ENSG00000099797 ATG no_data NA [ENST00000596073_19_14562396_aTIS_db3];generic|ENST000005	6	6	6	6	19.2	19.2	19.2	36034	308	308;346;105;250;60;153	0	22645	824630000	63433000	1810700000	31	31				143	5981;9308;12301;17858;22618;24059	True;True;True;True;True;True	5984;9312;12305;17864;22628;24069	27757;27758;27759;27760;43641;43642;43643;57651;57652;83645;83646;83647;83648;105606;105607;105608;105609;105610;105611;112344;112345;112346;112347;112348;112349;112350;112351	36801;36802;36803;36804;36805;36806;36807;36808;36809;36810;36811;57590;57591;76470;76471;109107;109108;135220;135221;135222;135223;144150;144151;144152;144153;144154;144155;144156;144157;144158;144159;144160	36802;57591;76470;109108;135222;144159
ENST00000215570_19_2427533_aTIS_111db1;ENST00000215570_19_2427467_CDS_100db1	ENST00000215570_19_2427533_aTIS_111db1;ENST00000215570_19_2427467_CDS_100db1	2;1	2;1	2;1	generic|ENST00000215570_19_2427533_aTIS_111db1|ENSG00000099800 ATG True -1 0 +1 [ENST00000215570_19_2427533_aTIS_db2#ENST00000215570_19_2427533_aTIS_db3];generic|ENST00000215570_19_2427467_CDS_100db1|ENSG00000099800 ATG NA -1 0 +1	2	2	2	2	26.3	26.3	26.3	10.5	95	95;73	0	10196	302800000	50466000	531900000	18	18				144	13966;27159	True;True	13970;27171	66085;66086;66087;66088;66089;66090;66091;126657;126658;126659;126660	86675;86676;86677;86678;86679;86680;86681;86682;86683;163535;163536;163537;163538;163539;163540;163541;163542;163543	86677;163541
ENST00000215574_19_531932_aTIS_101db1;ENST00000215574_19_531881_5UTR_100db1;ENST00000215574_19_531767_5UTR_100db1;ENST00000215574_19_531764_5UTR_010db2;ENST00000586788_19_531947_ntr_100db1;ENST00000586788_19_531881_ntr_100db1;ENST00000606065_19_535891_CDS_100db1;ENST00000586283_19_535891_CDS_100db1;ENST00000215574_19_535891_CDS_100db1;ENST00000586788_19_536315_ntr_100db1;ENST00000586788_19_535900…	ENST00000215574_19_531932_aTIS_101db1;ENST00000215574_19_531881_5UTR_100db1;ENST00000215574_19_531767_5UTR_100db1;ENST00000215574_19_531764_5UTR_010db2;ENST00000586788_19_531947_ntr_100db1;ENST00000586788_19_531881_ntr_100db1	6;5;5;5;4;4;2;2;2;1;1;1;1	6;5;5;5;4;4;2;2;2;1;1;1;1	5;4;4;4;3;3;1;1;1;0;0;0;0	generic|ENST00000215574_19_531932_aTIS_101db1|ENSG00000099804 ATG True +1 0 [ENST00000215574_19_531932_aTIS_db3];generic|ENST00000215574_19_531881_5UTR_100db1|ENSG00000099804 GTG NA +1 0 -1;generic|ENST00000215574_19_531767_5UTR_100db1|ENSG00000099804 CTG	13	6	6	5	28.8	28.8	25.4	26736	236	236;253;291;292;116;138;101;102;159;9;41;44;56	0	97103	321260000	35696000	793830000	22	22				145	1404;2012;5799;15092;24153;28029	True;True;True;True;True;True	1406;2015;5802;15096;24163;28041	6433;6434;6435;6436;9302;9303;9304;9305;26533;71261;71262;71263;71264;71265;71266;71267;71268;71269;112740;112741;112742;112743;130477;130478;130479	8619;8620;8621;8622;8623;12539;12540;12541;34970;93382;93383;93384;93385;93386;93387;93388;93389;144707;144708;144709;144710;144711;168371	8619;12539;34970;93383;144708;168371
ENST00000215730_22_20859111_aTIS_111db1	ENST00000215730_22_20859111_aTIS_111db1	1	1	1	generic|ENST00000215730_22_20859111_aTIS_111db1|ENSG00000099940 ATG True +1 0 -1 [ENST00000215730_22_20859111_aTIS_db2#ENST00000215730_22_20859111_aTIS_db3]	1	1	1	1	3.5	3.5	3.5	28.97	258	258	0	41118	31927000	2455900	67215000	3	3				146	28797	TRUE	28809	133978;133979;133980;133981	172984;172985;172986	172984
ENST00000215754_22_23894475_aTIS_111db1;ENST00000498385_22_23894856_ntr_100db1;ENST00000498385_22_23894847_ntr_100db1;ENST00000498385_22_23894787_ntr_100db1;ENST00000465752_22_23894487_ntr_100db1;ENST00000215754_22_23894487_CDS_100db1	ENST00000215754_22_23894475_aTIS_111db1;ENST00000498385_22_23894856_ntr_100db1;ENST00000498385_22_23894847_ntr_100db1;ENST00000498385_22_23894787_ntr_100db1;ENST00000465752_22_23894487_ntr_100db1;ENST00000215754_22_23894487_CDS_100db1	2;1;1;1;1;1	2;1;1;1;1;1	2;1;1;1;1;1	generic|ENST00000215754_22_23894475_aTIS_111db1|ENSG00000240972 ATG True +1 0 -1 [ENST00000215754_22_23894475_aTIS_db2#ENST00000215754_22_23894475_aTIS_db3];generic|ENST00000498385_22_23894856_ntr_100db1|ENSG00000240972 ATC NA +1 0 -1;generic|ENST000004983	6	2	2	2	17.4	17.4	17.4	12476	115	115;51;54;74;109;111	0	77184	5034500000	1006900000	11375000000	29	29				147	15274;19584	True;True	15278;19593	72155;72156;72157;72158;91714;91715;91716;91717;91718;91719;91720;91721	94483;94484;94485;94486;94487;94488;94489;94490;94491;94492;94493;119250;119251;119252;119253;119254;119255;119256;119257;119258;119259;119260;119261;119262;119263;119264;119265;119266;119267	94485;119253
ENST00000403362_22_30304575_aTIS_101db1;ENST00000215790_22_30326881_aTIS_111db1;ENST00000403477_22_30326881_aTIS_101db1	ENST00000403362_22_30304575_aTIS_101db1;ENST00000215790_22_30326881_aTIS_111db1;ENST00000403477_22_30326881_aTIS_101db1	1;1;1	1;1;1	1;1;1	generic|ENST00000403362_22_30304575_aTIS_101db1|ENSG00000099992 ATG True 0 +1 [ENST00000403362_22_30304575_aTIS_db3];generic|ENST00000215790_22_30326881_aTIS_111db1|ENSG00000099992 ATG True -1 0 +1 [ENST00000215790_22_30326881_aTIS_db2#ENST00000215790_22_3	3	1	1	1	2.6	2.6	2.6	47913	420	420;508;515	0.0039379	14963	0	0	0	1	1				148	16185	TRUE	16189	76152	99692	99692
ENST00000215793_22_30356792_aTIS_101db1;ENST00000215793_22_30356816_5UTR_010db2;ENST00000463818_22_30353012_ntr_100db1;ENST00000463818_22_30356807_ntr_100db1;ENST00000498259_22_30339249_ntr_100db1;ENST00000463818_22_30346494_ntr_100db1;ENST00000498259_22_30340256_ntr_100db1;ENST00000471037_22_30345109_ntr_100db1;ENST00000498259_22_30340280_ntr_100db1;ENST00000471037_22_30345127_ntr_100db1;ENST000…	ENST00000215793_22_30356792_aTIS_101db1;ENST00000215793_22_30356816_5UTR_010db2	26;25;5;5;3;3;3;3;3;3;2;2;1;1;1;1;1;1	26;25;5;5;3;3;3;3;3;3;2;2;1;1;1;1;1;1	26;25;5;5;3;3;3;3;3;3;2;2;1;1;1;1;1;1	generic|ENST00000215793_22_30356792_aTIS_101db1|ENSG00000099995 ATG True 0 +1 [ENST00000215793_22_30356792_aTIS_db3];generic|ENST00000215793_22_30356816_5UTR_010db2|ENSG00000099995 CTG NA NA	18	26	26	26	43.3	43.3	43.3	88885	793	793;801;108;154;59;79;80;86;88;92;63;75;21;22;38;60;67;68	0	116.24	4779800000	116580000	9996600000	156	156				149	2079;2080;4488;5739;8701;9881;9955;11049;12243;15984;16229;16873;18655;18683;19420;19439;19836;20011;21510;21511;24820;25037;26835;27126;27205;27537	True;True;True;True;True;True;True;True;True;True;True;True;True;True;True;True;True;True;True;True;True;True;True;True;True;True	2082;2083;4491;5742;8705;9885;9959;11053;12247;15988;16233;16877;18664;18692;19429;19448;19845;20020;21519;21520;24830;25048;26846;27138;27217;27549	9597;9598;9599;9600;9601;9602;9603;9604;20696;20697;20698;20699;26269;26270;26271;26272;26273;26274;26275;40724;40725;46194;46195;46196;46197;46484;46485;51614;51615;51616;51617;57392;75299;75300;75301;75302;75303;75304;75305;75306;75307;76353;76354;76355;76356;79209;79210;79211;79212;87344;87345;87346;87347;87348;87349;87350;87457;87458;90985;90986;90987;90988;90989;90990;90991;90992;91070;91071…	12987;12988;12989;12990;12991;12992;12993;12994;12995;12996;12997;12998;12999;13000;13001;13002;13003;13004;13005;13006;13007;13008;13009;13010;27657;27658;27659;27660;27661;27662;27663;27664;27665;34568;34569;34570;53884;53885;61153;61154;61155;61156;61157;61158;61159;61160;61531;61532;61533;68729;68730;68731;68732;76188;98582;98583;98584;98585;98586;98587;98588;98589;98590;100045;100046;100047;…	12993;13004;27658;34568;53884;61159;61531;68730;76188;98590;100053;103318;113686;113795;118384;118482;120487;121471;129232;129238;148505;149713;161399;163384;163744;165691
ENST00000402849_22_24557675_aTIS_101db1;ENST00000215829_22_24557675_aTIS_101db1;ENST00000215829_22_24557672_5UTR_010db2;ENST00000402849_22_24557789_CDS_100db1;ENST00000404603_22_24557789_CDS_100db1;ENST00000439775_22_24557675_aTIS_101db1	ENST00000402849_22_24557675_aTIS_101db1;ENST00000215829_22_24557675_aTIS_101db1;ENST00000215829_22_24557672_5UTR_010db2;ENST00000402849_22_24557789_CDS_100db1;ENST00000404603_22_24557789_CDS_100db1	3;3;3;2;2;1	3;3;3;2;2;1	3;3;3;2;2;1	generic|ENST00000402849_22_24557675_aTIS_101db1|ENSG00000100028 ATG True +1 0 -1 [ENST00000402849_22_24557675_aTIS_db3];generic|ENST00000215829_22_24557675_aTIS_101db1|ENSG00000100028 ATG True +1 0 -1 [ENST00000404603_22_24557675_aTIS_db3];generic|ENST0000	6	3	3	3	33.3	33.3	33.3	13291	120	120;126;127;82;88;62	0	15109	1306900000	186700000	2895700000	25	25				150	5550;25455;26478	True;True;True	5553;25466;26489	25444;25445;25446;25447;118673;118674;118675;123562;123563;123564;123565	33501;33502;33503;33504;33505;33506;33507;33508;33509;33510;33511;33512;33513;33514;33515;33516;152407;152408;152409;159215;159216;159217;159218;159219;159220;159221;159222	33509;152408;159220
ENST00000215832_22_21867440_aTIS_101db1;ENST00000544786_22_21867440_aTIS_101db1;ENST00000215832_22_21805996_CDS_010db2;ENST00000552713_12_57748614_ntr_100db1;ENST00000483869_16_30118498_ntr_100db1;ENST00000483869_16_30118519_ntr_100db1;ENST00000478356_16_30118498_5UTR_100db1;ENST00000478356_16_30118519_5UTR_100db1;ENST00000261845_15_52046461_aTIS_101db1;ENST00000261845_15_52046461_aTIS_1_100db1	ENST00000215832_22_21867440_aTIS_101db1;ENST00000544786_22_21867440_aTIS_101db1;ENST00000215832_22_21805996_CDS_010db2	10;9;6;1;1;1;1;1;1;1	10;9;6;1;1;1;1;1;1;1	8;7;5;1;0;0;0;0;0;0	generic|ENST00000215832_22_21867440_aTIS_101db1|ENSG00000100030 ATG True -1 0 +1 [ENST00000398822_22_21867440_aTIS_db3];generic|ENST00000544786_22_21867440_aTIS_101db1|ENSG00000100030 ATG True -1 0 [ENST00000544786_22_21867440_aTIS_db3];generic|ENST0000021	10	10	10	8	31.1	31.1	25	41389	360	360;316;245;29;96;103;120;127;721;721	0	32256	1482600000	67391000	3222600000	45	45				151	8;3146;3147;5925;7814;11160;15072;17962;19409;28472	True;True;True;True;True;True;True;True;True;True	8;3149;3150;5928;7818;11164;15076;17968;19418;28484	36;37;38;14454;14455;14456;14457;14458;14459;14460;14461;27472;27473;27474;27475;27476;27477;27478;27479;27480;27481;27482;27483;36348;36349;36350;36351;52157;52158;52159;52160;71167;71168;71169;71170;71171;71172;71173;71174;84120;84121;84122;84123;84124;84125;90942;90943;90944;132453;132454;132455;132456;132457;132458;132459;132460	53;54;55;19708;19709;19710;19711;19712;19713;19714;19715;36446;36447;36448;36449;36450;36451;36452;36453;36454;36455;36456;48536;48537;69532;93262;93263;93264;93265;93266;93267;93268;93269;109665;109666;109667;109668;109669;109670;109671;109672;118301;118302;118303;118304;118305;170848;170849;170850;170851;170852;170853;170854	55;19708;19711;36447;48536;69532;93262;109666;118304;170852
ENST00000451283_22_19178024_5UTR_100db1;ENST00000451283_22_19178172_5UTR_100db1;ENST00000451283_22_19178184_5UTR_100db1;ENST00000451283_22_19178190_5UTR_100db1;ENST00000215882_22_19178211_CDS_010db2;ENST00000215882_22_19178673_aTIS_101db1;ENST00000215882_22_19178724_5UTR_100db1;ENST00000451283_22_19177858_aTIS_101db1;ENST00000470922_22_19178024_ntr_100db1;ENST00000470922_22_19178172_ntr_100db1;EN…	ENST00000451283_22_19178024_5UTR_100db1;ENST00000451283_22_19178172_5UTR_100db1;ENST00000451283_22_19178184_5UTR_100db1;ENST00000451283_22_19178190_5UTR_100db1;ENST00000215882_22_19178211_CDS_010db2;ENST00000215882_22_19178673_aTIS_101db1;ENST00000215882_22_19178724_5UTR_100db1;ENST00000451283_22_19177858_aTIS_101db1	4;4;4;4;4;4;4;2;1;1;1;1;1	4;4;4;4;4;4;4;2;1;1;1;1;1	4;4;4;4;4;4;4;2;1;1;1;1;1	generic|ENST00000451283_22_19178024_5UTR_100db1|ENSG00000100075 ACG NA -1 0 +1;generic|ENST00000451283_22_19178172_5UTR_100db1|ENSG00000100075 CTG NA -1 0 +1;generic|ENST00000451283_22_19178184_5UTR_100db1|ENSG00000100075 ACG NA 0 +1;generic|ENST0000045128	13	4	4	4	17.6	17.6	17.6	26398	238	238;257;261;263;270;311;328;208;28;47;51;53;118	0	99092	560740000	43134000	1208700000	20	20				152	5204;5340;6640;7472	True;True;True;True	5207;5343;6643;7476	23892;23893;23894;23895;23896;23897;23898;24500;24501;24502;24503;24504;24505;24506;24507;30742;30743;30744;30745;34765;34766;34767;34768	31622;31623;31624;31625;32328;32329;32330;32331;32332;40903;40904;40905;40906;46315;46316;46317;46318;46319;46320;46321	31624;32328;40903;46316
ENST00000215904_22_37658783_aTIS_111db1;ENST00000215904_22_37659257_CDS_100db1	ENST00000215904_22_37658783_aTIS_111db1	3;1	3;1	3;1	generic|ENST00000215904_22_37658783_aTIS_111db1|ENSG00000241360 ATG True +1 0 -1 [ENST00000215904_22_37658783_aTIS_db2#ENST00000215904_22_37658783_aTIS_db3]	2	3	3	3	16.2	16.2	16.2	31698	296	296;138	0	16928	101310000	5959500	220400000	13	13				153	2482;16152;24686	True;True;True	2485;16156;24696	11497;11498;11499;76002;76003;76004;76005;115154;115155;115156	15606;15607;15608;99488;99489;99490;99491;147850;147851;147852;147853;147854;147855	15606;99490;147850
ENST00000454173_22_37675703_aTIS_001db3;ENST00000215909_22_37675703_aTIS_101db1	ENST00000454173_22_37675703_aTIS_001db3;ENST00000215909_22_37675703_aTIS_101db1	1;1	1;1	1;1	generic|ENST00000454173_22_37675703_aTIS_001db3|ENSG00000100097 ATG NA NA;generic|ENST00000215909_22_37675703_aTIS_101db1|ENSG00000100097 ATG True 0 [ENST00000215909_22_37675703_aTIS_db3]	2	1	1	1	47.4	47.4	47.4	40406	38	38;135	0.00025407	24735	2340700	780240	6362700	1	1				154	306	TRUE	307	1438	2164	2164
ENST00000405309_22_31345602_aTIS_101db1;ENST00000215919_22_31345602_aTIS_101db1;ENST00000351933_22_31345602_aTIS_101db1;ENST00000266269_22_31345602_aTIS_101db1	ENST00000405309_22_31345602_aTIS_101db1;ENST00000215919_22_31345602_aTIS_101db1;ENST00000351933_22_31345602_aTIS_101db1;ENST00000266269_22_31345602_aTIS_101db1	1;1;1;1	1;1;1;1	1;1;1;1	generic|ENST00000405309_22_31345602_aTIS_101db1|ENSG00000100105 ATG no_data NA [ENST00000405309_22_31345602_aTIS_db3];generic|ENST00000215919_22_31345602_aTIS_101db1|ENSG00000100105 ATG no_data NA [ENST00000215919_22_31345602_aTIS_db3];generic|ENST00000351	4	1	1	1	2.4	2.4	2.4	57994	537	537;537;641;687	0.006621	13063	4940300	149710	4940300	1	1				155	9143	TRUE	9147	42862	56584	56584
ENST00000215956_22_41682358_aTIS_111db1;ENST00000402458_22_41690449_aTIS_101db1;ENST00000215956_22_41680301_CDS_100db1	ENST00000215956_22_41682358_aTIS_111db1;ENST00000402458_22_41690449_aTIS_101db1;ENST00000215956_22_41680301_CDS_100db1	8;8;4	8;8;4	8;8;4	generic|ENST00000215956_22_41682358_aTIS_111db1|ENSG00000100138 ATG True -1 0 +1 [ENST00000355257_22_41688796_aTIS_db2#ENST00000355257_22_41688796_aTIS_db3];generic|ENST00000402458_22_41690449_aTIS_101db1|ENSG00000100138 ATG no_data NA [ENST00000402458_22_	3	8	8	8	68.8	68.8	68.8	14173	128	128;132;106	0	58412	1866800000	233350000	4183900000	73	73				156	308;2642;2643;7095;7096;12595;15300;20257	True;True;True;True;True;True;True;True	309;2645;2646;7099;7100;12599;15304;20266	1443;1444;1445;1446;1447;1448;1449;1450;12192;12193;12194;12195;12196;12197;12198;12199;12200;12201;12202;12203;12204;12205;12206;12207;32979;32980;32981;32982;32983;59135;59136;59137;59138;72260;72261;72262;72263;94807;94808;94809;94810	2173;2174;2175;2176;2177;2178;2179;2180;2181;2182;2183;2184;16559;16560;16561;16562;16563;16564;16565;16566;16567;16568;16569;16570;16571;16572;16573;16574;16575;16576;16577;16578;16579;16580;16581;16582;16583;16584;16585;16586;16587;16588;16589;16590;16591;16592;16593;16594;16595;44105;44106;44107;44108;78090;78091;78092;78093;78094;78095;78096;78097;78098;94652;94653;94654;94655;122902;122903;1…	2178;16562;16564;44105;44108;78090;94653;122906
ENST00000216034_22_38681979_aTIS_101db1;ENST00000216034_22_38682072_CDS_010db2;ENST00000492561_22_38682949_ntr_100db1;ENST00000492561_22_38682901_ntr_100db1;ENST00000492561_22_38682434_ntr_100db1;ENST00000492561_22_38682422_ntr_100db1;ENST00000492561_22_38682982_ntr_100db1	ENST00000216034_22_38681979_aTIS_101db1;ENST00000216034_22_38682072_CDS_010db2;ENST00000492561_22_38682949_ntr_100db1;ENST00000492561_22_38682901_ntr_100db1;ENST00000492561_22_38682434_ntr_100db1;ENST00000492561_22_38682422_ntr_100db1	4;3;2;2;2;2;1	4;3;2;2;2;2;1	4;3;2;2;2;2;1	generic|ENST00000216034_22_38681979_aTIS_101db1|ENSG00000100216 ATG True +1 0 -1 [ENST00000216034_22_38681979_aTIS_db3];generic|ENST00000216034_22_38682072_CDS_010db2|ENSG00000100216 CTG NA NA;generic|ENST00000492561_22_38682949_ntr_100db1|ENSG00000100216	7	4	4	4	48.6	48.6	48.6	15521	142	142;111;40;56;66;70;29	0	38334	202680000	28955000	447890000	22	22				157	50;16445;17407;19955	True;True;True;True	50;16449;17411;19964	218;219;220;221;77278;77279;77280;77281;81586;81587;81588;81589;93428;93429;93430;93431	273;274;275;276;277;278;279;280;281;282;101108;101109;106508;106509;106510;106511;106512;106513;106514;106515;121121;121122	275;101108;106510;121121
ENST00000216038_22_32412156_aTIS_101db1;ENST00000216038_22_32412213_5UTR_110db1;ENST00000487704_22_32412213_ntr_100db1;ENST00000487704_22_32412069_ntr_100db1;ENST00000487704_22_32412078_ntr_100db1;ENST00000487704_22_32408219_ntr_100db1;ENST00000487704_22_32406755_ntr_100db1	ENST00000216038_22_32412156_aTIS_101db1;ENST00000216038_22_32412213_5UTR_110db1	19;19;7;6;6;4;3	19;19;7;6;6;4;3	19;19;7;6;6;4;3	generic|ENST00000216038_22_32412156_aTIS_101db1|ENSG00000100220 ATG True -1 0 +1 [ENST00000216038_22_32412156_aTIS_db3];generic|ENST00000216038_22_32412213_5UTR_110db1|ENSG00000100220 ACG NA -1 0 +1 [ENST00000216038_22_32412213_5UTR_db2]	7	19	19	19	42.6	42.6	42.6	55.21	505	505;524;185;137;140;101;84	0	119.68	6120800000	255030000	12863000000	105	105				158	3086;4517;6811;7315;7523;7811;8119;13588;15898;16604;16605;18729;19356;19939;21201;23558;24619;25661;25774	True;True;True;True;True;True;True;True;True;True;True;True;True;True;True;True;True;True;True	3089;4520;6815;7319;7527;7815;8123;13592;15902;16608;16609;18738;19365;19948;21210;23568;24629;25672;25785	14177;14178;14179;14180;20834;20835;20836;20837;31587;31588;31589;31590;34038;34039;34040;34041;34042;34043;34044;34045;34046;34047;34048;34049;34050;34051;34974;34975;34976;34977;36334;36335;36336;36337;36338;36339;36340;36341;37782;37783;37784;37785;64161;64162;64163;64164;74868;74869;74870;78002;78003;78004;78005;78006;78007;78008;78009;87677;87678;87679;90707;90708;90709;93349;93350;93351;933…	19335;19336;19337;19338;19339;27797;27798;27799;42175;42176;42177;42178;42179;42180;42181;42182;42183;42184;42185;42186;42187;42188;42189;42190;42191;42192;45382;45383;45384;45385;45386;45387;45388;45389;45390;45391;45392;45393;45394;45395;45396;46627;46628;46629;46630;46631;48524;48525;48526;48527;48528;48529;48530;48531;48532;50214;50215;84106;98037;98038;98039;98040;101837;101838;101839;101840…	19337;27799;42178;45387;46627;48528;50215;84106;98040;101840;101845;114125;118002;121040;127710;140428;147439;153666;154751
ENST00000216044_22_38705956_aTIS_111db1	ENST00000216044_22_38705956_aTIS_111db1	2	2	2	generic|ENST00000216044_22_38705956_aTIS_111db1|ENSG00000100226 ATG True +1 0 -1 [ENST00000216044_22_38705956_aTIS_db2#ENST00000216044_22_38705956_aTIS_db3]	1	2	2	2	3.7	3.7	3.7	72453	669	669	0	57377	160400000	5346800	327050000	7	7				159	12297;17245	True;True	12301;17249	57637;57638;57639;80861;80862;80863;80864	76448;76449;76450;105526;105527;105528;105529	76448;105526
ENST00000216121_22_29581082_aTIS_111db1;ENST00000455496_22_29581082_aTIS_001db3;ENST00000496944_22_29570477_ntr_100db1;ENST00000496944_22_29581052_ntr_100db1;ENST00000496944_22_29581061_ntr_100db1	ENST00000216121_22_29581082_aTIS_111db1;ENST00000455496_22_29581082_aTIS_001db3	4;2;1;1;1	4;2;1;1;1	4;2;1;1;1	generic|ENST00000216121_22_29581082_aTIS_111db1|ENSG00000184117 ATG True -1 0 +1 [ENST00000216121_22_29581082_aTIS_db2#ENST00000216121_22_29581082_aTIS_db3];generic|ENST00000455496_22_29581082_aTIS_001db3|ENSG00000184117 ATG NA NA	5	4	4	4	22.9	22.9	22.9	33.31	284	284;128;40;81;84	0	28519	319550000	19972000	771970000	22	22				160	8224;10929;11792;21211	True;True;True;True	8228;10933;11796;21220	38416;38417;38418;38419;51080;51081;51082;51083;51084;51085;51086;51087;55148;55149;55150;99176;99177;99178	51173;51174;51175;51176;51177;68041;68042;68043;68044;68045;68046;68047;68048;68049;68050;68051;68052;73505;73506;73507;127768;127769;127770	51173;68046;73505;127769
ENST00000216122_22_35400439_aTIS_101db1;ENST00000216122_22_35400172_5UTR_010db2;ENST00000216122_22_35400166_5UTR_100db1;ENST00000382011_22_35400439_aTIS_101db1;ENST00000382011_22_35400166_5UTR_100db1;ENST00000493076_22_35419939_ntr_100db1;ENST00000493076_22_35416779_ntr_100db1	ENST00000216122_22_35400439_aTIS_101db1;ENST00000216122_22_35400172_5UTR_010db2;ENST00000216122_22_35400166_5UTR_100db1;ENST00000382011_22_35400439_aTIS_101db1;ENST00000382011_22_35400166_5UTR_100db1	31;31;31;27;27;2;2	31;31;31;27;27;2;2	31;31;31;27;27;2;2	generic|ENST00000216122_22_35400439_aTIS_101db1|ENSG00000100297 ATG True +1 0 -1 [ENST00000216122_22_35400439_aTIS_db3];generic|ENST00000216122_22_35400172_5UTR_010db2|ENSG00000100297 TTG NA NA;generic|ENST00000216122_22_35400166_5UTR_100db1|ENSG0000010029	7	31	31	31	43.9	43.9	43.9	82285	734	734;749;751;691;708;115;183	0	97351	10740000000	255720000	23814000000	210	210				161	717;4704;4881;4882;7958;8910;10806;13133;13553;14293;16371;16468;19243;19244;19509;19612;20025;20040;20213;20718;20955;21097;21849;21947;22252;22253;25384;26448;26649;27456;27457	True;True;True;True;True;True;True;True;True;True;True;True;True;True;True;True;True;True;True;True;True;True;True;True;True;True;True;True;True;True;True	719;4707;4884;4885;7962;8914;10810;13137;13557;14297;16375;16472;19252;19253;19518;19621;20034;20049;20222;20727;20964;21106;21858;21957;22262;22263;25395;26459;26660;27468;27469	3295;3296;3297;3298;21634;21635;21636;21637;21638;21639;21640;21641;21642;22421;22422;22423;22424;22425;22426;22427;22428;22429;22430;22431;22432;22433;22434;22435;22436;22437;22438;22439;37011;37012;37013;37014;41792;41793;41794;41795;41796;41797;41798;41799;50547;50548;50549;50550;61931;61932;61933;61934;64000;64001;64002;64003;67531;67532;67533;67534;76981;76982;76983;76984;76985;76986;76987;7…	4503;4504;4505;28753;28754;28755;28756;28757;28758;28759;28760;28761;28762;28763;29641;29642;29643;29644;29645;29646;29647;29648;29649;29650;29651;29652;29653;29654;29655;29656;29657;29658;29659;29660;29661;29662;29663;29664;29665;49199;49200;49201;49202;49203;49204;49205;55234;55235;55236;55237;55238;55239;55240;67331;67332;67333;67334;67335;67336;67337;67338;81498;83877;83878;83879;83880;83881;…	4505;28759;29645;29655;49202;55240;67338;81498;83879;88638;100781;101189;117355;117360;118917;119448;121547;121643;122709;125322;126513;127222;130879;131310;133120;133131;152001;159069;160333;165148;165152
ENST00000216129_22_43187069_aTIS_111db1;ENST00000216129_22_43187069_aTIS_1_100db1	ENST00000216129_22_43187069_aTIS_111db1;ENST00000216129_22_43187069_aTIS_1_100db1	13;13	13;13	13;13	generic|ENST00000216129_22_43187069_aTIS_111db1|ENSG00000100304 ATG True -1 0 [ENST00000216129_22_43187069_aTIS_db2#ENST00000216129_22_43187069_aTIS_db3];generic|ENST00000216129_22_43187069_aTIS_1_100db1|ENSG00000100304 ATG True -1 0	2	13	13	13	33.4	33.4	33.4	74403	644	644;644	0	80125	2125400000	62511000	4874800000	57	57				162	495;690;6077;13102;16187;16799;18046;20266;22603;23202;23799;27852;28464	True;True;True;True;True;True;True;True;True;True;True;True;True	496;692;6080;13106;16191;16803;18054;20275;22613;23212;23809;27864;28476	2287;2288;2289;3177;28205;28206;28207;28208;61749;61750;61751;61752;76157;76158;76159;76160;76161;76162;76163;76164;76165;76166;76167;76168;78872;78873;78874;78875;84515;84516;84517;94838;94839;94840;94841;94842;105537;105538;105539;108102;108103;108104;110883;110884;110885;110886;129751;132419;132420;132421;132422	3295;4349;37386;37387;81284;81285;99702;99703;99704;99705;99706;99707;99708;99709;99710;99711;102931;102932;102933;102934;110170;122937;122938;122939;122940;122941;122942;122943;135148;135149;135150;135151;138319;138320;138321;138322;138323;138324;138325;142107;142108;142109;142110;142111;142112;142113;142114;142115;142116;142117;167580;167581;170801;170802;170803;170804;170805	3295;4349;37387;81284;99707;102932;110170;122943;135149;138324;142111;167581;170804
ENST00000216146_22_39319597_aTIS_101db1;ENST00000401609_22_39318439_aTIS_101db1;ENST00000417615_14_98973061_ntr_100db1;ENST00000420536_22_39319597_aTIS_001db3;ENST00000481985_22_39314793_ntr_100db1;ENST00000467105_22_39314817_ntr_010db2;ENST00000481985_22_39315438_ntr_100db1;ENST00000268661_16_1954631_aTIS_100db1;ENST00000471290_22_39314793_ntr_100db1;ENST00000481985_22_39314784_ntr_100db1;ENST00…	ENST00000216146_22_39319597_aTIS_101db1;ENST00000401609_22_39318439_aTIS_101db1	28;24;9;7;5;5;5;4;3;3;2;2;2;2;1	28;24;9;7;5;5;5;4;3;3;2;2;2;2;1	28;24;9;7;5;5;5;4;3;3;2;2;2;2;1	generic|ENST00000216146_22_39319597_aTIS_101db1|ENSG00000100316 ATG True -1 0 +1 [ENST00000216146_22_39319597_aTIS_db3];generic|ENST00000401609_22_39318439_aTIS_101db1|ENSG00000100316 ATG False -1 0 +1 [ENST00000401609_22_39318439_aTIS_db3]	15	28	28	28	56.1	56.1	56.1	46108	403	403;351;60;180;78;86;119;407;39;75;34;45;47;60;36	0	121.41	22520000000	1185300000	50418000000	179	179				163	570;571;755;756;854;4550;4795;5322;5323;8557;9900;9901;11667;11668;11680;13186;13296;13467;13483;14103;22010;22330;22665;22666;25075;25076;25304;25342	True;True;True;True;True;True;True;True;True;True;True;True;True;True;True;True;True;True;True;True;True;True;True;True;True;True;True;True	572;573;757;758;856;4553;4798;5325;5326;8561;9904;9905;11671;11672;11684;13190;13300;13471;13487;14107;22020;22340;22675;22676;25086;25087;25315;25353	2672;2673;2674;2675;2676;2677;2678;2679;2680;3511;3512;3513;3514;3515;3516;3950;20974;20975;20976;20977;22019;22020;22021;22022;22023;22024;22025;22026;22027;22028;22029;22030;24428;24429;24430;24431;24432;24433;24434;24435;24436;24437;24438;40051;40052;40053;40054;46278;46279;46280;46281;46282;46283;46284;46285;46286;46287;46288;46289;54582;54583;54584;54585;54586;54587;54588;54589;54641;54642;5…	3777;3778;3779;3780;3781;3782;3783;4813;4814;4815;4816;5349;27951;27952;27953;27954;27955;27956;27957;27958;29136;29137;29138;29139;29140;29141;29142;29143;29144;29145;32255;32256;32257;32258;32259;32260;32261;53137;53138;53139;53140;53141;53142;53143;53144;53145;53146;53147;53148;53149;53150;53151;53152;53153;53154;53155;61273;61274;61275;61276;61277;61278;61279;61280;61281;61282;61283;61284;612…	3777;3783;4813;4816;5349;27951;29142;32255;32259;53147;61277;61282;72840;72848;72915;81773;82357;83278;83369;87338;131712;133566;135413;135414;149939;149945;151496;151718
ENST00000331454_22_39399803_aTIS_101db1;ENST00000216160_22_39399803_aTIS_111db1	ENST00000331454_22_39399803_aTIS_101db1;ENST00000216160_22_39399803_aTIS_111db1	1;1	1;1	1;1	generic|ENST00000331454_22_39399803_aTIS_101db1|ENSG00000100324 ATG True +1 0 -1 [ENST00000331454_22_39399803_aTIS_db3];generic|ENST00000216160_22_39399803_aTIS_111db1|ENSG00000100324 ATG True +1 0 -1 [ENST00000216160_22_39399803_aTIS_db2#ENST00000216160_2	2	1	1	1	2.4	2.4	2.4	49917	462	462;504	0.00049801	22435	35948000	1563000	78405000	3	3				164	26557	TRUE	26568	123937;123938;123939	159714;159715;159716	159714
ENST00000216181_22_36349236_aTIS_101db1;ENST00000216181_22_36349044_CDS_010db2;ENST00000401701_22_36349236_aTIS_101db1;ENST00000475726_22_36285690_ntr_100db1;ENST00000486218_22_36285690_ntr_100db1;ENST00000475726_22_36285257_ntr_100db1;ENST00000486218_22_36285257_ntr_100db1;ENST00000473022_22_36304005_ntr_100db1	ENST00000216181_22_36349236_aTIS_101db1;ENST00000216181_22_36349044_CDS_010db2	82;76;14;7;7;5;5;2	82;76;14;7;7;5;5;2	70;64;13;7;7;5;5;0	generic|ENST00000216181_22_36349236_aTIS_101db1|ENSG00000100345 ATG True -1 0 +1 [ENST00000216181_22_36349236_aTIS_db3];generic|ENST00000216181_22_36349044_CDS_010db2|ENSG00000100345 GTG NA NA	8	82	82	70	43.5	43.5	37.5	226.53	1960	1960;1896;218;119;124;84;89;47	0	323.31	28484000000	273890000	61909000000	520	520				165	330;721;803;1253;1696;1956;1957;2136;2806;3009;3103;3186;4183;4397;4501;5647;6219;6515;8427;9128;9129;9367;9451;9452;10078;10655;11024;11711;11840;11906;12412;12485;12757;12779;13056;13130;13316;13357;13968;14119;15050;15190;16374;16485;16539;16594;18303;18427;18837;18922;18923;19216;19682;19920;19921;20003;20095;20302;20719;20805;20937;21446;22805;23752;23802;23862;24030;24846;25090;25610;25611;…	True;True;True;True;True;True;True;True;True;True;True;True;True;True;True;True;True;True;True;True;True;True;True;True;True;True;True;True;True;True;True;True;True;True;True;True;True;True;True;True;True;True;True;True;True;True;True;True;True;True;True;True;True;True;True;True;True;True;True;True;True;True;True;True;True;True;True;True;True;True;True;True;True;True;True;True;True;True;True;True…	331;723;805;1255;1698;1959;1960;2139;2809;3012;3106;3189;4186;4400;4504;5650;6222;6518;8431;9132;9133;9371;9455;9456;10082;10659;11028;11715;11844;11910;12416;12489;12761;12783;13060;13134;13320;13361;13972;14123;15054;15194;16378;16489;16543;16598;18312;18436;18846;18931;18932;19225;19691;19929;19930;20012;20104;20311;20728;20814;20946;21455;22815;23762;23812;23872;24040;24856;25101;25621;25622;…	1545;1546;1547;1548;3324;3325;3326;3327;3328;3329;3330;3331;3332;3333;3334;3335;3707;3708;5807;5808;7811;7812;7813;7814;9055;9056;9057;9058;9059;9060;9061;9062;9063;9064;9848;9849;9850;9851;9852;9853;9854;12906;12907;12908;12909;13800;13801;14254;14255;14256;14257;14258;14259;14260;14261;14633;14634;14635;19488;19489;20361;20362;20759;25864;25865;25866;25867;28846;28847;28848;28849;30158;30159;30…	2330;2331;2332;2333;4552;4553;4554;4555;4556;4557;4558;4559;4560;4561;5061;7649;10376;10377;10378;10379;12188;12189;12190;12191;12192;12193;12194;12195;13298;13299;13300;13301;17628;17629;17630;17631;17632;17633;17634;18834;19449;19450;19451;19452;19453;19454;19455;19456;19457;19458;19459;19460;19461;19462;19463;19464;19465;19466;19467;19468;19469;19878;19879;26185;26186;26187;27277;27278;27719;3…	2331;4557;5061;7649;10376;12188;12193;13301;17629;18834;19456;19879;26185;27277;27719;34018;38300;40121;52283;56354;56361;57936;58513;58516;62438;66334;68621;73057;73753;74105;77014;77444;78902;78994;80881;81472;82469;82697;86688;87409;93131;94013;100798;101299;101561;101796;111685;112439;114760;115405;115410;117213;119754;120912;120930;121418;122023;123068;125347;125748;126408;129010;136202;1418…
ENST00000216190_22_36526121_aTIS_101db1;ENST00000216190_22_36526124_5UTR_010db2;ENST00000478547_22_36511641_aTIS_101db1;ENST00000462794_22_36516739_ntr_100db1	ENST00000216190_22_36526121_aTIS_101db1;ENST00000216190_22_36526124_5UTR_010db2	12;12;1;1	12;12;1;1	12;12;1;1	generic|ENST00000216190_22_36526121_aTIS_101db1|ENSG00000100353 ATG True -1 0 +1 [ENST00000216190_22_36526121_aTIS_db3];generic|ENST00000216190_22_36526124_5UTR_010db2|ENSG00000100353 AAG NA NA	4	12	12	12	24.6	24.6	24.6	63972	548	548;549;49;79	0	77359	1844300000	73772000	3733800000	63	63				166	9713;9714;14397;18717;18938;20846;20847;23512;24792;25319;28606;28708	True;True;True;True;True;True;True;True;True;True;True;True	9717;9718;14401;18726;18947;20855;20856;23522;24802;25330;28618;28720	45454;45455;45456;45457;45458;45459;45460;45461;45462;45463;45464;45465;45466;68022;68023;68024;87619;87620;87621;87622;87623;87624;87625;87626;88837;88838;88839;88840;97425;97426;97427;97428;97429;97430;97431;97432;109506;109507;109508;109509;115618;115619;115620;115621;115622;115623;115624;115625;118039;133068;133069;133070;133071;133561	60080;60081;60082;60083;60084;60085;60086;60087;60088;60089;60090;60091;60092;60093;89304;89305;114016;114017;114018;114019;114020;114021;114022;114023;114024;114025;114026;114027;114028;114029;115735;115736;115737;115738;115739;115740;115741;115742;115743;115744;115745;115746;125959;125960;125961;125962;125963;125964;140128;140129;140130;140131;140132;140133;140134;148391;148392;148393;148394;14…	60081;60089;89305;114021;115736;125959;125963;140128;148393;151602;171669;172384
ENST00000637669_22_40346559_aTIS_101db1;ENST00000637669_22_40346559_aTIS_1_100db1;ENST00000636714_22_40346559_aTIS_101db1;ENST00000636714_22_40346559_aTIS_1_100db1;ENST00000623063_22_40346559_aTIS_111db1;ENST00000623063_22_40346559_aTIS_1_100db1;ENST00000216194_22_40346559_aTIS_101db1;ENST00000216194_22_40346559_aTIS_1_100db1;ENST00000342312_22_40346559_aTIS_101db1;ENST00000342312_22_40346559_aTI…	ENST00000637669_22_40346559_aTIS_101db1;ENST00000637669_22_40346559_aTIS_1_100db1;ENST00000636714_22_40346559_aTIS_101db1;ENST00000636714_22_40346559_aTIS_1_100db1;ENST00000623063_22_40346559_aTIS_111db1;ENST00000623063_22_40346559_aTIS_1_100db1;ENST00000216194_22_40346559_aTIS_101db1;ENST00000216194_22_40346559_aTIS_1_100db1;ENST00000342312_22_40346559_aTIS_101db1;ENST00000342312_22_40346559_aTI…	13;13;13;13;13;13;13;13;11;11;2;2;2;2;2;1;1;1;1;1	13;13;13;13;13;13;13;13;11;11;2;2;2;2;2;1;1;1;1;1	13;13;13;13;13;13;13;13;11;11;2;2;2;2;2;1;1;1;1;1	generic|ENST00000637669_22_40346559_aTIS_101db1|ENSG00000239900 ATG True +1 0 -1 [ENST00000637669_22_40346559_aTIS_db3];generic|ENST00000637669_22_40346559_aTIS_1_100db1|ENSG00000239900 ATG True +1 0 -1;generic|ENST00000636714_22_40346559_aTIS_101db1|ENSG0	20	13	13	13	41.2	41.2	41.2	54433	480	480;480;480;480;484;484;498;498;425;425;61;80;127;149;164;41;45;49;83;87	0	100.95	3088400000	123540000	7011300000	90	90				167	100;534;2096;2097;5504;8045;8812;10997;11048;13310;20508;26694;28194	True;True;True;True;True;True;True;True;True;True;True;True;True	100;536;2099;2100;5507;8049;8816;11001;11052;13314;20517;26705;28206	444;445;446;2504;2505;2506;2507;9680;9681;9682;9683;9684;9685;9686;9687;9688;9689;9690;9691;25219;25220;25221;37418;37419;37420;37421;37422;37423;37424;37425;41239;41240;41241;41242;51380;51381;51382;51383;51384;51385;51386;51387;51610;51611;51612;51613;62804;62805;62806;62807;95849;124593;124594;124595;124596;131177;131178;131179;131180	649;650;3540;3541;3542;3543;3544;3545;3546;3547;3548;3549;3550;3551;3552;13083;13084;13085;13086;13087;13088;13089;13090;13091;13092;13093;13094;13095;13096;13097;13098;13099;13100;13101;13102;13103;13104;33220;33221;33222;33223;33224;33225;33226;33227;33228;33229;33230;49727;49728;49729;49730;49731;49732;54475;54476;54477;54478;54479;68467;68468;68469;68470;68471;68472;68722;68723;68724;68725;68…	649;3540;13089;13099;33222;49730;54479;68472;68725;82427;124073;160647;169224
ENST00000216218_22_40856540_aTIS_100db1;ENST00000216218_22_40856588_5UTR_100db1;ENST00000620312_22_40856540_aTIS_100db1	ENST00000216218_22_40856540_aTIS_100db1;ENST00000216218_22_40856588_5UTR_100db1;ENST00000620312_22_40856540_aTIS_100db1	11;11;9	11;11;9	11;11;9	generic|ENST00000216218_22_40856540_aTIS_100db1|ENSG00000100380 ATG no_data NA;generic|ENST00000216218_22_40856588_5UTR_100db1|ENSG00000100380 CTG NA -1 0 +1;generic|ENST00000620312_22_40856540_aTIS_100db1|ENSG00000100380 ATG no_data NA	3	11	11	11	27.1	27.1	27.1	41331	369	369;385;211	0	29515	9540600000	867330000	18907000000	82	82				168	919;920;932;13676;15409;16421;19770;20554;25280;25281;26822	True;True;True;True;True;True;True;True;True;True;True	921;922;934;13680;15413;16425;19779;20563;25291;25292;26833	4252;4253;4254;4255;4256;4257;4258;4259;4329;4330;4331;4332;64523;64524;64525;64526;72738;72739;72740;72741;72742;72743;72744;72745;72746;72747;72748;77184;77185;77186;77187;92545;92546;92547;96055;96056;96057;96058;117837;117838;117839;117840;117841;117842;117843;117844;125118;125119;125120;125121;125122;125123;125124;125125	5680;5681;5682;5683;5684;5685;5686;5687;5688;5755;5756;5757;5758;5759;5760;5761;84525;84526;84527;84528;84529;84530;84531;84532;84533;95292;95293;95294;95295;95296;95297;95298;95299;95300;95301;95302;95303;95304;95305;95306;95307;95308;95309;95310;95311;95312;95313;95314;95315;101007;101008;101009;101010;101011;101012;101013;101014;120173;124452;124453;124454;151376;151377;151378;151379;151380;15…	5680;5688;5756;84531;95312;101008;120173;124452;151379;151390;161329
ENST00000216252_22_41468653_aTIS_101db1	ENST00000216252_22_41468653_aTIS_101db1	2	2	2	generic|ENST00000216252_22_41468653_aTIS_101db1|ENSG00000100410 ATG True -1 0 +1 [ENST00000216252_22_41468653_aTIS_db3]	1	2	2	2	16.4	16.4	16.4	12405	110	110	0.0025943	1666	225190000	28148000	547020000	1	1				169	8598;13042	True;True	8602;13046	40232;40233;40234;40235;61442;61443;61444;61445	53323;80828;80829	53323;80829
ENST00000216254_22_41469147_aTIS_101db1;ENST00000396512_22_41469147_aTIS_101db1;ENST00000478010_22_41515776_ntr_100db1;ENST00000478010_22_41515413_ntr_100db1	ENST00000216254_22_41469147_aTIS_101db1;ENST00000396512_22_41469147_aTIS_101db1	11;11;1;1	11;11;1;1	11;11;1;1	generic|ENST00000216254_22_41469147_aTIS_101db1|ENSG00000100412 ATG True +1 0 -1 [ENST00000216254_22_41469147_aTIS_db3];generic|ENST00000396512_22_41469147_aTIS_101db1|ENSG00000100412 ATG True +1 0 -1 [ENST00000396512_22_41469147_aTIS_db3]	4	11	11	11	19.2	19.2	19.2	85424	780	780;805;89;133	0	58823	1556900000	40972000	3357100000	50	50				170	1105;2814;2961;9996;16057;16431;18326;21088;25356;25420;25421	True;True;True;True;True;True;True;True;True;True;True	1107;2817;2964;10000;16061;16435;18335;21097;25367;25431;25432	5138;5139;12942;12943;12944;12945;13612;13613;13614;13615;46670;46671;46672;46673;46674;46675;46676;75586;75587;75588;75589;77218;77219;77220;77221;77222;85797;85798;85799;85800;85801;85802;85803;85804;98617;98618;98619;98620;98621;118206;118207;118208;118209;118515;118516;118517;118518;118519;118520;118521;118522;118523;118524	6847;6848;17671;18595;18596;18597;18598;61865;61866;61867;61868;98968;98969;98970;98971;98972;98973;98974;101036;101037;101038;101039;101040;111776;111777;111778;111779;111780;111781;111782;111783;111784;111785;111786;111787;127182;127183;127184;127185;127186;151786;151787;151788;151789;151790;152205;152206;152207;152208;152209;152210;152211	6848;17671;18595;61866;98970;101039;111785;127184;151786;152205;152209
ENST00000216267_22_49824317_aTIS_101db1;ENST00000404760_22_49824317_aTIS_111db1	ENST00000216267_22_49824317_aTIS_101db1;ENST00000404760_22_49824317_aTIS_111db1	2;2	2;2	2;2	generic|ENST00000216267_22_49824317_aTIS_101db1|ENSG00000100425 ATG True -1 0 +1 [ENST00000404034_22_49824317_aTIS_db3];generic|ENST00000404760_22_49824317_aTIS_111db1|ENSG00000100425 ATG True -1 0 +1 [ENST00000404760_22_49824317_aTIS_db2#ENST00000404760_2	2	2	2	2	1.8	1.8	1.8	119.52	1058	1058;1189	0.00026724	31117	81794000	1543300	180680000	5	5				171	9682;21122	True;True	9686;21131	45313;45314;45315;45316;98787;98788	59836;59837;59838;127403;127404	59837;127404
ENST00000392990_14_96502593_aTIS_101db1;ENST00000216277_14_96502593_aTIS_111db1;ENST00000553689_14_96502593_aTIS_101db1;ENST00000556459_14_96552561_CDS_100db1;ENST00000557471_14_96502593_aTIS_101db1;ENST00000557320_14_96502593_aTIS_101db1	ENST00000392990_14_96502593_aTIS_101db1;ENST00000216277_14_96502593_aTIS_111db1	3;3;1;1;1;1	3;3;1;1;1;1	3;3;1;1;1;1	generic|ENST00000392990_14_96502593_aTIS_101db1|ENSG00000090060 ATG True +1 0 -1 [ENST00000392990_14_96502593_aTIS_db3];generic|ENST00000216277_14_96502593_aTIS_111db1|ENSG00000090060 ATG True +1 0 -1 [ENST00000216277_14_96502593_aTIS_db2#ENST00000216277_1	6	3	3	3	4.6	4.6	4.6	80625	724	724;745;111;165;238;285	0	44875	119660000	3148800	245720000	6	6				172	9313;10872;14151	True;True;True	9317;10876;14155	43679;43680;43681;43682;43683;43684;43685;50814;50815;50816;66867	57641;57642;57643;57644;67681;87587	57641;67681;87587
ENST00000216281_14_102087024_5UTR_100db1;ENST00000216281_14_102086378_aTIS_101db1;ENST00000216281_14_102087006_5UTR_100db1;ENST00000334701_14_102139404_aTIS_101db1;ENST00000554401_14_102085369_3UTR_010db2;ENST00000554401_14_102084809_3UTR_100db1;ENST00000554401_14_102084459_3UTR_100db1;ENST00000554401_14_102084435_3UTR_100db1;ENST00000554401_14_102083939_3UTR_100db1;ENST00000556554_14_102087024_n…	ENST00000216281_14_102087024_5UTR_100db1;ENST00000216281_14_102086378_aTIS_101db1;ENST00000216281_14_102087006_5UTR_100db1;ENST00000334701_14_102139404_aTIS_101db1;ENST00000554401_14_102085369_3UTR_010db2	62;61;61;61;37;30;19;17;16;1	62;61;61;61;37;30;19;17;16;1	43;42;42;42;29;24;17;15;15;1	generic|ENST00000216281_14_102087024_5UTR_100db1|ENSG00000080824 GTG NA -1 0;generic|ENST00000216281_14_102086378_aTIS_101db1|ENSG00000080824 ATG False 0 [ENST00000216281_14_102086378_aTIS_db3];generic|ENST00000216281_14_102087006_5UTR_100db1|ENSG000000808	10	62	62	43	62	62	43.1	85992	745	745;732;739;854;395;308;230;222;195;81	0	323.31	71609000000	2106100000	157010000000	1250	1250				173	363;569;1395;1396;1751;1752;1870;2490;3214;3329;3738;3739;3901;4141;4234;4235;4251;4252;6267;8201;8487;8533;8534;8676;8749;9131;9132;10234;10667;10668;11058;11059;11985;12149;12150;12163;12189;12190;12388;12701;13988;13989;14489;14490;17361;18966;18997;20533;20534;21567;22745;23434;24267;24549;25732;26130;26131;28275;28276;28277;28459;29028	True;True;True;True;True;True;True;True;True;True;True;True;True;True;True;True;True;True;True;True;True;True;True;True;True;True;True;True;True;True;True;True;True;True;True;True;True;True;True;True;True;True;True;True;True;True;True;True;True;True;True;True;True;True;True;True;True;True;True;True;True;True	364;571;1397;1398;1753;1754;1873;2493;3217;3332;3741;3742;3904;4144;4237;4238;4254;4255;6270;8205;8491;8537;8538;8680;8753;9135;9136;10238;10671;10672;11062;11063;11989;12153;12154;12167;12193;12194;12392;12705;13992;13993;14493;14494;17365;18975;19006;20542;20543;21576;22755;23444;24277;24559;25743;26141;26142;28287;28288;28289;28471;29040	1696;1697;1698;1699;1700;1701;1702;1703;1704;2645;2646;2647;2648;2649;2650;2651;2652;2653;2654;2655;2656;2657;2658;2659;2660;2661;2662;2663;2664;2665;2666;2667;2668;2669;2670;2671;6395;6396;6397;6398;6399;6400;6401;6402;6403;6404;6405;6406;8063;8064;8065;8066;8067;8068;8069;8070;8641;8642;8643;11540;11541;11542;11543;14798;14799;14800;14801;14802;14803;14804;14805;14806;14807;14808;14809;14810;14…	2509;2510;2511;2512;2513;2514;2515;2516;2517;2518;2519;2520;2521;2522;2523;2524;2525;2526;2527;2528;2529;2530;2531;2532;2533;2534;2535;2536;2537;2538;2539;2540;3747;3748;3749;3750;3751;3752;3753;3754;3755;3756;3757;3758;3759;3760;3761;3762;3763;3764;3765;3766;3767;3768;3769;3770;3771;3772;3773;3774;3775;3776;8540;8541;8542;8543;8544;8545;8546;8547;8548;8549;8550;8551;8552;8553;8554;8555;8556;8557…	2517;3755;8555;8593;10722;10735;11565;15664;20285;21654;23825;23831;24662;26004;26445;26483;26581;26611;38652;51080;52587;53030;53042;53702;54125;56405;56440;63653;66453;66459;68806;68810;74563;75381;75384;75513;75738;75797;76872;78618;86810;86813;90009;90023;106267;115888;116054;124312;124324;129448;135924;139604;145392;147099;154370;157244;157289;169613;169623;169644;170778;174459
ENST00000216297_14_21383927_aTIS_101db1;ENST00000216297_14_21366527_CDS_010db2;ENST00000556309_14_21383927_aTIS_101db1;ENST00000557652_14_21383927_aTIS_001db3;ENST00000555943_14_21383927_aTIS_101db1;ENST00000555943_14_21383963_5UTR_100db1	ENST00000216297_14_21383927_aTIS_101db1;ENST00000216297_14_21366527_CDS_010db2	43;34;2;2;2;1	43;34;2;2;2;1	43;34;2;2;2;1	generic|ENST00000216297_14_21383927_aTIS_101db1|ENSG00000092201 ATG True -1 0 +1 [ENST00000216297_14_21383927_aTIS_db3];generic|ENST00000216297_14_21366527_CDS_010db2|ENSG00000092201 GTG NA NA	6	43	43	43	39.4	39.4	39.4	119.91	1047	1047;728;66;81;83;95	0	190.56	8598400000	159230000	19160000000	221	221				174	242;243;1759;2108;2535;3021;3104;3227;3772;4144;4618;5471;6507;7561;9161;9498;9499;10096;10727;11564;11628;12077;12248;13078;13197;13496;15043;18057;18366;18423;18424;18760;19060;19298;19774;21144;21168;24428;25224;25605;26283;28280;28906	True;True;True;True;True;True;True;True;True;True;True;True;True;True;True;True;True;True;True;True;True;True;True;True;True;True;True;True;True;True;True;True;True;True;True;True;True;True;True;True;True;True;True	243;244;1761;2111;2538;3024;3107;3230;3775;4147;4621;5474;6510;7565;9165;9502;9503;10100;10731;11568;11632;12081;12252;13082;13201;13500;15047;18065;18375;18432;18433;18769;19069;19307;19783;21153;21177;24438;25235;25616;26294;28292;28918	1052;1053;1054;1055;1056;1057;8089;8090;8091;8092;8093;8094;8095;8096;9734;9735;9736;9737;11716;11717;11718;11719;13865;14262;14263;14264;15209;15210;15211;15212;17675;17676;17677;17678;19330;19331;19332;21285;25089;25090;25091;25092;30131;30132;30133;30134;35164;35165;35166;35167;42926;42927;42928;44509;44510;44511;44512;44513;44514;44515;44516;44517;44518;44519;44520;47168;47169;47170;50219;502…	1554;1555;1556;10757;10758;10759;10760;10761;10762;10763;10764;10765;10766;10767;10768;10769;10770;10771;10772;10773;10774;10775;10776;10777;10778;10779;13182;13183;13184;13185;15877;15878;15879;15880;15881;15882;15883;15884;15885;15886;18904;19470;19471;20994;20995;20996;20997;20998;20999;23997;23998;23999;24000;26009;28237;33068;33069;33070;40087;40088;40089;46826;46827;46828;46829;46830;56640;…	1554;1556;10759;13185;15878;18904;19471;20995;23997;26009;28237;33070;40089;46828;56640;58791;58793;62577;66908;72210;72646;75055;76212;81069;81810;83487;93093;110200;112123;112397;112398;114308;116399;117640;120198;127484;127575;146296;151078;153365;158053;169657;173733
ENST00000216330_14_45134456_aTIS_111db1;ENST00000396062_14_45130743_CDS_100db1;ENST00000557324_14_45134456_aTIS_001db3	ENST00000216330_14_45134456_aTIS_111db1;ENST00000396062_14_45130743_CDS_100db1	9;5;1	9;5;1	9;5;1	generic|ENST00000216330_14_45134456_aTIS_111db1|ENSG00000100442 ATG True -1 0 +1 [ENST00000216330_14_45134456_aTIS_db2#ENST00000396062_14_45134456_aTIS_db3];generic|ENST00000396062_14_45130743_CDS_100db1|ENSG00000100442 AAG NA 0 +1	3	9	9	9	39.7	39.7	39.7	25177	224	224;169;65	0	57514	5624900000	562490000	12681000000	50	50				175	2005;2596;5442;5443;5619;8223;18270;23666;23667	True;True;True;True;True;True;True;True;True	2008;2599;5445;5446;5622;8227;18279;23676;23677	9266;12002;12003;24957;24958;24959;24960;25742;25743;25744;25745;25746;25747;25748;25749;25750;25751;25752;25753;38412;38413;38414;38415;85578;85579;85580;110211;110212;110213;110214;110215;110216;110217;110218;110219;110220;110221;110222;110223;110224;110225	12439;16225;16226;32925;32926;32927;32928;33896;33897;33898;33899;33900;33901;33902;33903;33904;33905;33906;33907;51163;51164;51165;51166;51167;51168;51169;51170;51171;51172;111499;141228;141229;141230;141231;141232;141233;141234;141235;141236;141237;141238;141239;141240;141241;141242;141243;141244;141245;141246;141247	12439;16226;32925;32928;33899;51172;111499;141236;141246
ENST00000216367_14_49683617_CDS_010db2;ENST00000554396_14_49688203_aTIS_101db1;ENST00000216367_14_49688203_aTIS_101db1;ENST00000556584_14_49679789_ntr_100db1;ENST00000539565_14_49688203_aTIS_101db1	ENST00000216367_14_49683617_CDS_010db2;ENST00000554396_14_49688203_aTIS_101db1;ENST00000216367_14_49688203_aTIS_101db1	3;3;3;1;1	3;3;3;1;1	3;3;3;1;1	generic|ENST00000216367_14_49683617_CDS_010db2|ENSG00000100479 ATT NA NA;generic|ENST00000554396_14_49688203_aTIS_101db1|ENSG00000100479 ATG True -1 0 [ENST00000554396_14_49688203_aTIS_db3];generic|ENST00000216367_14_49688203_aTIS_101db1|ENSG00000100479 AT	5	3	3	3	12.1	12.1	12.1	54072	479	479;502;527;139;501	0	10759	116960000	5085200	264500000	10	10				176	5604;23495;28918	True;True;True	5607;23505;28930	25668;25669;25670;25671;109410;109411;109412;109413;109414;109415;109416;109417;134547;134548;134549;134550	33813;33814;33815;33816;139963;139964;139965;139966;139967;173782	33814;139963;173782
ENST00000554230_14_52791431_5UTR_100db1;ENST00000554230_14_52791461_5UTR_100db1;ENST00000554230_14_52791485_5UTR_100db1;ENST00000216410_14_52784650_aTIS_101db1;ENST00000216410_14_52791431_5UTR_100db1;ENST00000216410_14_52791461_5UTR_100db1;ENST00000216410_14_52791485_5UTR_100db1;ENST00000216410_14_52791518_5UTR_010db2;ENST00000216410_14_52791578_5UTR_100db1;ENST00000554230_14_52783426_aTIS_101db1…	ENST00000554230_14_52791431_5UTR_100db1;ENST00000554230_14_52791461_5UTR_100db1;ENST00000554230_14_52791485_5UTR_100db1;ENST00000216410_14_52784650_aTIS_101db1;ENST00000216410_14_52791431_5UTR_100db1;ENST00000216410_14_52791461_5UTR_100db1;ENST00000216410_14_52791485_5UTR_100db1;ENST00000216410_14_52791518_5UTR_010db2;ENST00000216410_14_52791578_5UTR_100db1;ENST00000554230_14_52783426_aTIS_101db1	3;3;3;3;3;3;3;3;3;2;1;1;1	3;3;3;3;3;3;3;3;3;2;1;1;1	3;3;3;3;3;3;3;3;3;2;1;1;1	generic|ENST00000554230_14_52791431_5UTR_100db1|ENSG00000100522 ACG NA -1 0 +1;generic|ENST00000554230_14_52791461_5UTR_100db1|ENSG00000100522 CTG NA -1 0 +1;generic|ENST00000554230_14_52791485_5UTR_100db1|ENSG00000100522 CTG NA -1 0 +1;generic|ENST0000021	13	3	3	3	26.9	26.9	26.9	15273	134	134;144;152;184;190;200;208;219;239;113;19;25;44	0	88704	152560000	21795000	358960000	14	14				177	5342;15585;26464	True;True;True	5345;15589;26475	24509;24510;24511;73502;73503;73504;73505;123501;123502;123503;123504	32334;32335;96294;96295;96296;96297;96298;96299;159141;159142;159143;159144;159145;159146	32334;96296;159143
ENST00000555625_14_67345788_CDS_100db1;ENST00000555474_14_67359698_aTIS_101db1;ENST00000555474_14_67359707_5UTR_100db1;ENST00000555431_14_67350684_aTIS_101db1;ENST00000216442_14_67359698_aTIS_101db1;ENST00000216442_14_67359707_5UTR_010db2	ENST00000555625_14_67345788_CDS_100db1;ENST00000555474_14_67359698_aTIS_101db1;ENST00000555474_14_67359707_5UTR_100db1;ENST00000555431_14_67350684_aTIS_101db1;ENST00000216442_14_67359698_aTIS_101db1;ENST00000216442_14_67359707_5UTR_010db2	2;2;2;2;2;2	2;2;2;2;2;2	2;2;2;2;2;2	generic|ENST00000555625_14_67345788_CDS_100db1|ENSG00000100554 GTG NA -1 0 +1;generic|ENST00000555474_14_67359698_aTIS_101db1|ENSG00000100554 ATG True -1 0 +1 [ENST00000555474_14_67359698_aTIS_db3];generic|ENST00000555474_14_67359707_5UTR_100db1|ENSG000001	6	2	2	2	11.8	11.8	11.8	12083	102	102;148;151;192;247;250	0	47589	242060000	48412000	554460000	5	5				178	21603;26853	True;True	21612;26864	100992;100993;100994;100995;125263;125264;125265;125266	129703;129704;129705;161528;161529;161530	129704;161529
ENST00000412908_14_58244921_aTIS_101db1;ENST00000216455_14_58244921_aTIS_111db1;ENST00000557508_14_58252240_aTIS_101db1;ENST00000556321_14_58252126_ntr_100db1;ENST00000557290_14_58270425_ntr_100db1;ENST00000557087_14_58244921_aTIS_101db1;ENST00000555931_14_58244921_aTIS_101db1	ENST00000412908_14_58244921_aTIS_101db1;ENST00000216455_14_58244921_aTIS_111db1;ENST00000557508_14_58252240_aTIS_101db1	10;10;5;4;2;1;1	10;10;5;4;2;1;1	10;10;5;4;2;1;1	generic|ENST00000412908_14_58244921_aTIS_101db1|ENSG00000100567 ATG True +1 0 -1 [ENST00000412908_14_58244921_aTIS_db3];generic|ENST00000216455_14_58244921_aTIS_111db1|ENSG00000100567 ATG True +1 0 -1 [ENST00000216455_14_58244921_aTIS_db2#ENST00000216455_1	7	10	10	10	41.1	41.1	41.1	27647	248	248;255;180;75;56;36;54	0	34743	3571600000	274740000	7280400000	86	86				179	506;2369;2978;9228;10210;10211;14257;17450;22833;25792	True;True;True;True;True;True;True;True;True;True	508;2372;2981;9232;10214;10215;14261;17454;22843;25803	2358;2359;2360;2361;10974;10975;10976;10977;13675;43225;43226;43227;43228;43229;43230;43231;43232;43233;43234;43235;43236;43237;43238;43239;43240;47718;47719;47720;47721;47722;47723;47724;47725;47726;47727;47728;47729;47730;67374;67375;67376;81765;81766;106527;106528;106529;106530;120253;120254;120255;120256	3390;14871;14872;14873;14874;14875;14876;14877;14878;14879;14880;18677;56991;56992;56993;56994;56995;56996;56997;56998;56999;57000;57001;57002;57003;57004;57005;57006;57007;57008;57009;57010;57011;57012;57013;57014;57015;57016;57017;57018;57019;57020;57021;57022;57023;57024;57025;57026;63429;63430;63431;63432;63433;63434;63435;63436;63437;63438;63439;63440;63441;63442;63443;63444;63445;63446;6344…	3390;14878;18677;56994;63430;63437;88362;106703;136405;154939
ENST00000553586_14_77327526_CDS_100db1;ENST00000553586_14_77327526_CDS_1_100db1;ENST00000393734_14_77327502_aTIS_101db1;ENST00000361389_14_77327502_aTIS_1_100db1;ENST00000393734_14_77326885_5UTR_100db1;ENST00000393734_14_77326885_5UTR_1_100db1;ENST00000556627_14_77321169_aTIS_3_100db1;ENST00000556627_14_77321169_aTIS_2_100db1;ENST00000556627_14_77321169_aTIS_101db1;ENST00000556627_14_77321169_aTI…	ENST00000553586_14_77327526_CDS_100db1;ENST00000553586_14_77327526_CDS_1_100db1;ENST00000393734_14_77327502_aTIS_101db1;ENST00000361389_14_77327502_aTIS_1_100db1;ENST00000393734_14_77326885_5UTR_100db1;ENST00000393734_14_77326885_5UTR_1_100db1;ENST00000556627_14_77321169_aTIS_3_100db1;ENST00000556627_14_77321169_aTIS_2_100db1;ENST00000556627_14_77321169_aTIS_101db1;ENST00000556627_14_77321169_aTI…	3;3;3;3;3;3;3;3;3;3;3;3;3;3;3;3;3;3;3;3;3;3;3;3;3;3;2;2;2;2;2;2;2;1;1	3;3;3;3;3;3;3;3;3;3;3;3;3;3;3;3;3;3;3;3;3;3;3;3;3;3;2;2;2;2;2;2;2;1;1	3;3;3;3;3;3;3;3;3;3;3;3;3;3;3;3;3;3;3;3;3;3;3;3;3;3;2;2;2;2;2;2;2;1;1	generic|ENST00000553586_14_77327526_CDS_100db1|ENSG00000100577 ATT NA +1 0;generic|ENST00000553586_14_77327526_CDS_1_100db1|ENSG00000100577 ATT NA +1 0;generic|ENST00000393734_14_77327502_aTIS_101db1|ENSG00000100577 ATG True 0 [ENST00000361389_14_77327502_	35	3	3	3	33.3	33.3	33.3	16988	153	153;153;161;161;178;178;189;189;189;189;191;191;191;191;202;202;202;202;216;216;216;216;217;217;217;217;111;119;136;149;149;174;174;39;70	0	17825	139380000	23230000	323760000	9	9				180	5475;15828;17827	True;True;True	5478;15832;17832	25104;25105;25106;25107;74553;74554;74555;83476;83477;83478;83479;83480;83481;83482	33080;33081;33082;33083;33084;33085;97535;97536;108942;108943;108944;108945;108946	33080;97536;108942
ENST00000216468_14_77346471_CDS_100db1;ENST00000216468_14_77351674_CDS_010db2;ENST00000216468_14_77377053_aTIS_101db1	ENST00000216468_14_77346471_CDS_100db1;ENST00000216468_14_77351674_CDS_010db2;ENST00000216468_14_77377053_aTIS_101db1	4;4;4	4;4;4	4;4;4	generic|ENST00000216468_14_77346471_CDS_100db1|ENSG00000100580 ATG NA -1 0 +1;generic|ENST00000216468_14_77351674_CDS_010db2|ENSG00000100580 AGG NA NA;generic|ENST00000216468_14_77377053_aTIS_101db1|ENSG00000100580 ATG True -1 0 +1 [ENST00000216468_14_7737	3	4	4	4	26.8	26.8	26.8	28947	257	257;260;325	0	11051	136170000	12379000	276920000	7	7				181	2230;20732;22061;27344	True;True;True;True	2233;20741;22071;27356	10305;10306;96891;96892;96893;102981;102982;102983;127460;127461;127462;127463	13922;13923;125400;132025;132026;132027;164434	13922;125400;132027;164434
ENST00000216479_14_77458190_aTIS_111db1;ENST00000216479_14_77458190_aTIS_1_100db1;ENST00000555473_14_77464615_ntr_100db1;ENST00000555473_14_77464615_ntr_1_100db1;ENST00000555473_14_77465602_ntr_100db1;ENST00000555473_14_77465602_ntr_1_100db1;ENST00000555473_14_77465587_ntr_100db1;ENST00000555473_14_77465587_ntr_1_100db1;ENST00000535854_14_77458190_aTIS_101db1;ENST00000535854_14_77459662_CDS_100db…	ENST00000216479_14_77458190_aTIS_111db1;ENST00000216479_14_77458190_aTIS_1_100db1;ENST00000555473_14_77464615_ntr_100db1;ENST00000555473_14_77464615_ntr_1_100db1;ENST00000555473_14_77465602_ntr_100db1;ENST00000555473_14_77465602_ntr_1_100db1;ENST00000555473_14_77465587_ntr_100db1;ENST00000555473_14_77465587_ntr_1_100db1;ENST00000535854_14_77458190_aTIS_101db1;ENST00000535854_14_77459662_CDS_100db1	9;9;8;8;7;7;7;7;6;5;2;2;2;2;1	9;9;8;8;7;7;7;7;6;5;2;2;2;2;1	9;9;8;8;7;7;7;7;6;5;2;2;2;2;1	generic|ENST00000216479_14_77458190_aTIS_111db1|ENSG00000100591 ATG False +1 0 -1 [ENST00000216479_14_77458190_aTIS_db2#ENST00000216479_14_77458190_aTIS_db3];generic|ENST00000216479_14_77458190_aTIS_1_100db1|ENSG00000100591 ATG False +1 0 -1;generic|ENST00	15	9	9	9	32.8	32.8	32.8	38274	338	338;338;175;175;130;130;135;135;288;246;50;50;52;52;100	0	139.86	3157800000	157890000	7130300000	50	50				182	322;4656;5283;23523;24777;25815;25816;29011;29012	True;True;True;True;True;True;True;True;True	323;4659;5286;23533;24787;25826;25827;29023;29024	1510;1511;1512;1513;21447;21448;21449;21450;24273;24274;24275;24276;109558;109559;109560;109561;109562;109563;109564;115574;115575;120342;120343;120344;120345;120346;120347;120348;120349;120350;120351;120352;134963;134964;134965;134966;134967;134968	2284;28502;28503;28504;28505;28506;28507;28508;28509;32082;32083;32084;32085;32086;32087;32088;32089;32090;140167;140168;140169;140170;140171;148340;148341;155063;155064;155065;155066;155067;155068;155069;155070;155071;155072;155073;155074;155075;155076;155077;155078;155079;174394;174395;174396;174397;174398;174399;174400;174401;174402	2284;28503;32084;140171;148340;155066;155078;174394;174402
ENST00000216484_14_77579061_CDS_010db2;ENST00000216484_14_77616579_aTIS_101db1	ENST00000216484_14_77579061_CDS_010db2;ENST00000216484_14_77616579_aTIS_101db1	2;2	2;2	2;2	generic|ENST00000216484_14_77579061_CDS_010db2|ENSG00000100596 CTG NA NA;generic|ENST00000216484_14_77616579_aTIS_101db1|ENSG00000100596 ATG True -1 0 +1 [ENST00000216484_14_77616579_aTIS_db3]	2	2	2	2	6.2	6.2	6.2	48784	437	437;562	0	46409	16794000	579090	39002000	1	1				183	4956;18569	True;True	4959;18578	22760;86968;86969;86970;86971	30087;113274;113275;113276	30087;113274
ENST00000556502_14_60165261_ntr_100db1;ENST00000536410_14_60156135_aTIS_101db1;ENST00000216500_14_60165261_CDS_100db1;ENST00000557185_14_60165309_aTIS_111db1;ENST00000557185_14_60165357_5UTR_100db1;ENST00000611054_14_60165261_CDS_100db1;ENST00000611054_14_60165309_aTIS_100db1;ENST00000554101_14_60165261_CDS_100db1;ENST00000611054_14_60165357_5UTR_100db1	ENST00000556502_14_60165261_ntr_100db1;ENST00000536410_14_60156135_aTIS_101db1;ENST00000216500_14_60165261_CDS_100db1;ENST00000557185_14_60165309_aTIS_111db1;ENST00000557185_14_60165357_5UTR_100db1;ENST00000611054_14_60165261_CDS_100db1;ENST00000611054_14_60165309_aTIS_100db1;ENST00000554101_14_60165261_CDS_100db1;ENST00000611054_14_60165357_5UTR_100db1	2;2;2;2;2;2;2;2;2	2;2;2;2;2;2;2;2;2	2;2;2;2;2;2;2;2;2	generic|ENST00000556502_14_60165261_ntr_100db1|ENSG00000100612 CTG NA -1 0 +1;generic|ENST00000536410_14_60156135_aTIS_101db1|ENSG00000100612 ATG no_data NA [ENST00000536410_14_60156135_aTIS_db3];generic|ENST00000216500_14_60165261_CDS_100db1|ENSG000001006	9	2	2	2	10	10	10	24532	219	219;289;323;339;355;360;376;388;392	0	11027	76526000	5886700	163750000	2	2				184	2955;4085	True;True	2958;4088	13588;13589;19069;19070;19071;19072;19073;19074;19075	18570;25741;25742;25743	18570;25742
ENST00000216517_14_80916547_aTIS_101db1;ENST00000555265_14_80916547_aTIS_1_100db1;ENST00000281129_14_80916547_aTIS_111db1	ENST00000216517_14_80916547_aTIS_101db1;ENST00000555265_14_80916547_aTIS_1_100db1;ENST00000281129_14_80916547_aTIS_111db1	1;1;1	1;1;1	1;1;1	generic|ENST00000216517_14_80916547_aTIS_101db1|ENSG00000100629 ATG True -1 0 +1 [ENST00000216517_14_80916547_aTIS_db3];generic|ENST00000555265_14_80916547_aTIS_1_100db1|ENSG00000100629 ATG True -1 0 +1;generic|ENST00000281129_14_80916547_aTIS_111db1|ENSG0	3	1	1	1	2.5	2.5	2.5	50469	435	435;1094;1094	0	33638	17447000	697890	35209000	3	3				185	7436	TRUE	7440	34622;34623;34624	46162;46163;46164	46162
ENST00000216605_14_64388428_aTIS_101db1;ENST00000216605_14_64388428_aTIS_1_100db1;ENST00000216605_14_64388422_5UTR_010db2;ENST00000216605_14_64388404_5UTR_100db1;ENST00000216605_14_64388404_5UTR_1_100db1;ENST00000216605_14_64388392_5UTR_100db1;ENST00000216605_14_64388392_5UTR_1_100db1;ENST00000545908_14_64388260_aTIS_101db1;ENST00000545908_14_64388260_aTIS_1_100db1;ENST00000555252_14_64388428_ntr…	ENST00000216605_14_64388428_aTIS_101db1;ENST00000216605_14_64388428_aTIS_1_100db1;ENST00000216605_14_64388422_5UTR_010db2;ENST00000216605_14_64388404_5UTR_100db1;ENST00000216605_14_64388404_5UTR_1_100db1;ENST00000216605_14_64388392_5UTR_100db1;ENST00000216605_14_64388392_5UTR_1_100db1;ENST00000545908_14_64388260_aTIS_101db1;ENST00000545908_14_64388260_aTIS_1_100db1;ENST00000555252_14_64388428_ntr…	40;40;39;39;39;39;39;39;39;27;26;26;26;26;23;23;21;21;15;3;2;2;2;2;1;1;1;1;1;1;1;1;1	40;40;39;39;39;39;39;39;39;27;26;26;26;26;23;23;21;21;15;3;2;2;2;2;1;1;1;1;1;1;1;1;1	1;1;1;1;1;1;1;1;1;0;0;0;0;0;0;0;0;0;0;0;0;1;0;1;0;0;0;0;0;0;0;0;0	generic|ENST00000216605_14_64388428_aTIS_101db1|ENSG00000100714 ATG True +1 0 -1 [ENST00000216605_14_64388428_aTIS_db3];generic|ENST00000216605_14_64388428_aTIS_1_100db1|ENSG00000100714 ATG True +1 0 -1;generic|ENST00000216605_14_64388422_5UTR_010db2|ENSG0	33	40	40	1	56.4	56.4	4	101.53	935	935;935;937;943;943;947;947;1020;1020;634;642;642;646;646;608;608;585;585;371;70;45;114;115;116;39;54;87;87;105;105;110;110;121	0	231.91	179150000	3445100	266160000	13	13				186	218;1727;2043;2235;2703;3954;4539;4661;5955;6391;6514;6751;6771;8167;9709;11398;11554;12024;12333;13441;13675;13930;15137;15138;17682;17771;19120;19857;20235;20686;20687;21815;23341;23639;24046;24761;26391;26560;28020;28994	True;True;True;True;True;True;True;True;True;True;True;True;True;True;True;True;True;True;True;True;True;True;True;True;True;True;True;True;True;True;True;True;True;True;True;True;True;True;True;True	219;1729;2046;2238;2706;3957;4542;4664;5958;6394;6517;6754;6774;8171;9713;11402;11558;12028;12337;13445;13679;13934;15141;15142;17686;17776;19129;19866;20244;20695;20696;21824;23351;23649;24056;24771;26402;26571;28032;29006	946;947;948;949;950;951;952;953;7945;7946;7947;7948;9441;9442;9443;9444;9445;10331;10332;10333;10334;12487;12488;12489;12490;12491;12492;12493;12494;12495;12496;12497;12498;18511;18512;18513;18514;20921;20922;20923;20924;21470;21471;21472;21473;27624;29626;29627;29628;29629;30154;30155;30156;30157;31319;31320;31321;31420;31421;31422;31423;38159;38160;38161;38162;45434;45435;45436;45437;45438;4543…	1347;1348;1349;1350;1351;1352;1353;1354;1355;1356;1357;1358;1359;1360;1361;1362;1363;1364;10549;10550;10551;10552;10553;12714;12715;12716;12717;12718;12719;14000;17003;17004;17005;17006;17007;17008;17009;17010;17011;17012;17013;17014;17015;25020;25021;25022;25023;27906;27907;27908;27909;27910;27911;28525;36599;39292;39293;39294;39295;39296;39297;39298;39299;39300;39301;39302;39303;39304;39305;393…	1352;10549;12717;14000;17009;25021;27908;28525;36599;39295;40119;41791;41951;50778;60063;71014;72159;74757;76646;83203;84523;86480;93630;93639;108048;108559;116671;120571;122816;125177;125182;130743;139129;140992;144056;148283;158726;159719;168350;174296
ENST00000216639_14_96833472_aTIS_111db1;ENST00000216639_14_96833472_aTIS_1_100db1;ENST00000555351_14_96837815_ntr_100db1;ENST00000555351_14_96833553_ntr_100db1	ENST00000216639_14_96833472_aTIS_111db1;ENST00000216639_14_96833472_aTIS_1_100db1	8;7;1;1	8;7;1;1	8;7;1;1	generic|ENST00000216639_14_96833472_aTIS_111db1|ENSG00000100749 ATG True +1 0 -1 [ENST00000216639_14_96833472_aTIS_db2#ENST00000216639_14_96833472_aTIS_db3];generic|ENST00000216639_14_96833472_aTIS_1_100db1|ENSG00000100749 ATG True +1 0 -1	4	8	8	8	20.5	20.5	20.5	45476	396	396;396;99;143	0	20666	682630000	37924000	1507100000	35	35				187	134;2110;2951;8709;13955;19001;28215;28216	True;True;True;True;True;True;True;True	135;2113;2954;8713;13959;19010;28227;28228	612;613;9739;9740;9741;9742;13569;13570;13571;13572;40755;40756;40757;40758;40759;40760;40761;40762;66050;89113;89114;89115;89116;131277;131278;131279;131280;131281	880;881;13187;13188;13189;13190;13191;13192;13193;13194;13195;18547;18548;18549;18550;18551;18552;18553;18554;18555;18556;18557;53902;53903;53904;53905;53906;86644;116077;116078;116079;116080;116081;169355;169356;169357	881;13188;18552;53902;86644;116081;169356;169357
ENST00000397276_14_23321470_aTIS_101db1;ENST00000216727_14_23321470_aTIS_101db1;ENST00000216727_14_23322268_CDS_010db2;ENST00000557702_14_23322214_aTIS_101db1;ENST00000556821_14_23322214_aTIS_101db1;ENST00000553781_14_23307768_aTIS_101db1	ENST00000397276_14_23321470_aTIS_101db1;ENST00000216727_14_23321470_aTIS_101db1;ENST00000216727_14_23322268_CDS_010db2;ENST00000557702_14_23322214_aTIS_101db1;ENST00000556821_14_23322214_aTIS_101db1;ENST00000553781_14_23307768_aTIS_101db1	3;3;2;2;2;2	3;3;2;2;2;2	3;3;2;2;2;2	generic|ENST00000397276_14_23321470_aTIS_101db1|ENSG00000100836 ATG no_data NA [ENST00000397276_14_23321470_aTIS_db3];generic|ENST00000216727_14_23321470_aTIS_101db1|ENSG00000100836 ATG no_data NA [ENST00000216727_14_23321470_aTIS_db3];generic|ENST00000216	6	3	3	3	18.6	18.6	18.6	31496	296	296;306;160;168;178;333	0	33005	485390000	44127000	1142200000	15	15				188	2;22399;24903	True;True;True	2;22409;24913	8;9;10;11;104529;104530;104531;104532;116120	7;8;9;10;11;12;13;14;133932;133933;133934;133935;133936;133937;148928	14;133933;148928
ENST00000216774_14_34996710_aTIS_101db1;ENST00000555557_14_35000958_aTIS_101db1;ENST00000546080_14_34996765_aTIS_101db1;ENST00000556994_14_35000985_CDS_010db2;ENST00000553923_14_35014812_ntr_100db1;ENST00000553923_14_35014791_ntr_100db1;ENST00000553923_14_35014785_ntr_100db1;ENST00000553923_14_35014767_ntr_100db1;ENST00000630962_14_34996710_aTIS_101db1;ENST00000556380_14_34996710_aTIS_101db1;ENST…	ENST00000216774_14_34996710_aTIS_101db1;ENST00000555557_14_35000958_aTIS_101db1;ENST00000546080_14_34996765_aTIS_101db1;ENST00000556994_14_35000985_CDS_010db2	17;16;16;15;2;2;2;2;1;1;1	17;16;16;15;2;2;2;2;1;1;1	17;16;16;15;2;2;2;2;1;1;1	generic|ENST00000216774_14_34996710_aTIS_101db1|ENSG00000100883 ATG True +1 0 -1 [ENST00000556994_14_34996710_aTIS_db3];generic|ENST00000555557_14_35000958_aTIS_101db1|ENSG00000100883 ATG True +1 0 -1 [ENST00000555557_14_35000958_aTIS_db3];generic|ENST0000	11	17	17	17	33.3	33.3	33.3	55704	504	504;440;455;431;80;87;89;95;53;55;71	0	59169	4317500000	143920000	9395200000	75	75				189	545;3054;3511;6793;7207;8554;12337;12787;15415;15416;17746;17821;20212;22921;24816;25591;26481	True;True;True;True;True;True;True;True;True;True;True;True;True;True;True;True;True	547;3057;3514;6797;7211;8558;12341;12791;15419;15420;17751;17826;20221;22931;24826;25602;26492	2542;2543;2544;2545;14039;14040;14041;16503;16504;31512;31513;31514;31515;33549;33550;33551;33552;40036;40037;40038;40039;57820;57821;57822;57823;60012;60013;60014;60015;60016;60017;60018;60019;72767;72768;72769;72770;72771;72772;72773;72774;72775;72776;83089;83090;83091;83092;83093;83094;83095;83458;83459;83460;83461;94618;94619;94620;94621;94622;106884;106885;106886;106887;106888;106889;106890;…	3606;3607;3608;19118;19119;22527;22528;22529;42060;42061;42062;42063;44793;53121;53122;53123;53124;76651;76652;76653;76654;79023;79024;79025;79026;79027;95331;95332;95333;95334;95335;95336;95337;95338;95339;95340;108403;108404;108405;108406;108407;108408;108409;108915;108916;122703;122704;122705;122706;122707;136817;136818;136819;136820;136821;136822;136823;136824;136825;136826;136827;148499;1485…	3606;19119;22527;42063;44793;53124;76651;79024;95336;95337;108408;108915;122704;136817;148500;153322;159239
ENST00000216780_14_24094406_aTIS_101db1;ENST00000545054_14_24098330_aTIS_101db1;ENST00000216780_14_24098252_CDS_010db2;ENST00000558096_14_24098330_aTIS_101db1;ENST00000559250_14_24094069_aTIS_101db1;ENST00000396973_14_24094406_aTIS_101db1	ENST00000216780_14_24094406_aTIS_101db1;ENST00000545054_14_24098330_aTIS_101db1;ENST00000216780_14_24098252_CDS_010db2;ENST00000558096_14_24098330_aTIS_101db1;ENST00000559250_14_24094069_aTIS_101db1;ENST00000396973_14_24094406_aTIS_101db1	6;5;5;4;4;3	6;5;5;4;4;3	6;5;5;4;4;3	generic|ENST00000216780_14_24094406_aTIS_101db1|ENSG00000100889 ATG True +1 0 -1 [ENST00000216780_14_24094406_aTIS_db3];generic|ENST00000545054_14_24098330_aTIS_101db1|ENSG00000100889 ATG True 0 -1 [ENST00000561286_14_24098330_aTIS_db3];generic|ENST0000021	6	6	6	6	11.2	11.2	11.2	70698	640	640;506;532;474;509;441	0	10079	321370000	8927000	715810000	12	12				190	922;8564;9715;24389;24595;26677	True;True;True;True;True;True	924;8568;9719;24399;24605;26688	4266;4267;4268;4269;40076;40077;40078;40079;45467;45468;45469;113829;113830;113831;113832;114734;114735;114736;114737;124507;124508;124509;124510	5695;53171;53172;53173;60094;146081;146082;146083;146084;147346;147347;147348;160552;160553	5695;53173;60094;146084;147346;160552
ENST00000560403_14_24139667_aTIS_101db1;ENST00000216799_14_24141304_aTIS_111db1	ENST00000560403_14_24139667_aTIS_101db1;ENST00000216799_14_24141304_aTIS_111db1	1;1	1;1	1;1	generic|ENST00000560403_14_24139667_aTIS_101db1|ENSG00000100908 ATG no_data NA [ENST00000560403_14_24139667_aTIS_db3];generic|ENST00000216799_14_24141304_aTIS_111db1|ENSG00000100908 ATG True -1 0 +1 [ENST00000419198_14_24141304_aTIS_db2#ENST00000216799_14_	2	1	1	1	9.7	9.7	9.7	15377	134	134;208	0.00027167	32541	47218000	6745400	100460000	10	10				191	27059	TRUE	27071	126222;126223;126224;126225	162943;162944;162945;162946;162947;162948;162949;162950;162951;162952	162943
ENST00000216802_14_24146581_aTIS_101db1;ENST00000615264_14_24146581_aTIS_101db1;ENST00000560410_14_24146581_aTIS_101db1;ENST00000216802_14_24146575_CDS_100db1;ENST00000615264_14_24146575_CDS_100db1;ENST00000560410_14_24146575_CDS_100db1;ENST00000559453_14_24144447_ntr_100db1;ENST00000630027_14_24146581_aTIS_101db1;ENST00000559359_14_24144447_ntr_100db1;ENST00000560370_14_24146581_aTIS_001db3;ENST…	ENST00000216802_14_24146581_aTIS_101db1;ENST00000615264_14_24146581_aTIS_101db1;ENST00000560410_14_24146581_aTIS_101db1;ENST00000216802_14_24146575_CDS_100db1;ENST00000615264_14_24146575_CDS_100db1;ENST00000560410_14_24146575_CDS_100db1;ENST00000559453_14_24144447_ntr_100db1	8;8;7;7;7;6;4;1;1;1;1;1	8;8;7;7;7;6;4;1;1;1;1;1	8;8;7;7;7;6;4;1;1;1;1;1	generic|ENST00000216802_14_24146581_aTIS_101db1|ENSG00000100911 ATG True -1 0 +1 [ENST00000216802_14_24146581_aTIS_db3];generic|ENST00000615264_14_24146581_aTIS_101db1|ENSG00000100911 ATG True -1 0 +1 [ENST00000615264_14_24146581_aTIS_db3];generic|ENST0000	12	8	8	8	45.6	45.6	45.6	27401	239	239;254;228;237;252;226;112;39;39;48;93;96	0	113.47	3721100000	265790000	8662300000	62	62				192	633;1145;1578;4664;10212;20198;24283;26686	True;True;True;True;True;True;True;True	635;1147;1580;4667;10216;20207;24293;26697	2949;2950;2951;2952;2953;2954;2955;2956;5314;5315;5316;7256;21476;21477;21478;47731;47732;47733;47734;47735;47736;47737;47738;47739;47740;47741;47742;94548;94549;94550;94551;94552;94553;94554;94555;113349;113350;113351;113352;124552;124553;124554;124555	4084;4085;4086;4087;4088;4089;4090;4091;4092;4093;4094;4095;4096;7084;7085;7086;9742;28528;28529;63451;63452;63453;63454;63455;63456;63457;63458;63459;63460;63461;63462;63463;63464;63465;63466;63467;63468;63469;63470;63471;63472;63473;63474;63475;63476;63477;63478;63479;63480;122639;122640;122641;122642;122643;122644;122645;122646;122647;122648;122649;145456;145457;145458;145459;160605	4086;7084;9742;28528;63456;122645;145457;160605
ENST00000216832_14_39175280_aTIS_111db1;ENST00000216832_14_39175280_aTIS_1_100db1;ENST00000556530_14_39175280_aTIS_101db1;ENST00000553331_14_39175280_aTIS_101db1;ENST00000554117_14_39175355_ntr_100db1	ENST00000216832_14_39175280_aTIS_111db1;ENST00000216832_14_39175280_aTIS_1_100db1	12;12;5;5;2	12;12;5;5;2	12;12;5;5;2	generic|ENST00000216832_14_39175280_aTIS_111db1|ENSG00000100941 ATG True +1 0 -1 [ENST00000216832_14_39175280_aTIS_db2#ENST00000216832_14_39175280_aTIS_db3];generic|ENST00000216832_14_39175280_aTIS_1_100db1|ENSG00000100941 ATG True +1 0 -1	5	12	12	12	17.3	17.3	17.3	81627	717	717;717;117;124;37	0	38016	3873300000	113920000	8708100000	49	49				193	3091;3289;5467;9705;12792;12874;15249;16912;20744;20845;24265;24464	True;True;True;True;True;True;True;True;True;True;True;True	3094;3292;5470;9709;12796;12878;15253;16916;20753;20854;24275;24474	14207;14208;15517;15518;25075;25076;25077;25078;45418;45419;45420;45421;60038;60039;60040;60041;60439;60440;60441;60442;72039;72040;72041;72042;79368;79369;79370;79371;96945;96946;96947;96948;97421;97422;97423;97424;113261;113262;113263;113264;113265;113266;113267;114144	19381;21451;33056;33057;33058;60012;60013;60014;60015;60016;60017;60018;60019;60020;60021;60022;60023;60024;60025;79041;79042;79043;79044;79489;79490;79491;79492;94355;94356;94357;94358;103512;103513;125460;125956;125957;125958;145367;145368;145369;145370;145371;145372;145373;145374;145375;145376;145377;146478	19381;21451;33056;60013;79042;79489;94358;103512;125460;125956;145368;146478
ENST00000216840_14_24271115_aTIS_111db1;ENST00000558376_14_24271115_aTIS_101db1;ENST00000560777_14_24267932_aTIS_101db1;ENST00000560777_14_24267938_5UTR_100db1;ENST00000560777_14_24268191_5UTR_100db1;ENST00000559551_14_24270422_ntr_100db1;ENST00000558534_14_24270115_ntr_100db1;ENST00000560127_14_24271115_aTIS_101db1;ENST00000558534_14_24270422_ntr_100db1;ENST00000559974_14_24267722_3UTR_100db1;EN…	ENST00000216840_14_24271115_aTIS_111db1;ENST00000558376_14_24271115_aTIS_101db1;ENST00000560777_14_24267932_aTIS_101db1;ENST00000560777_14_24267938_5UTR_100db1;ENST00000560777_14_24268191_5UTR_100db1;ENST00000559551_14_24270422_ntr_100db1	4;3;2;2;2;2;1;1;1;1;1;1;1;1;1;1;1	4;3;2;2;2;2;1;1;1;1;1;1;1;1;1;1;1	4;3;2;2;2;2;1;1;1;1;1;1;1;1;1;1;1	generic|ENST00000216840_14_24271115_aTIS_111db1|ENSG00000100949 ATG True -1 0 +1 [ENST00000399409_14_24271115_aTIS_db2#ENST00000399409_14_24271115_aTIS_db3];generic|ENST00000558376_14_24271115_aTIS_101db1|ENSG00000100949 ATG True -1 0 +1 [ENST00000559974_1	17	4	4	4	10.1	10.1	10.1	65071	567	567;424;176;178;212;374;68;73;106;137;150;151;154;158;185;192;304	0	13976	117360000	3088500	259650000	17	17				194	439;1236;16500;17502	True;True;True;True	440;1238;16504;17506	2039;2040;2041;2042;5734;5735;5736;77522;77523;77524;77525;81993;81994;81995;81996	2962;2963;2964;2965;7540;101358;101359;106964;106965;106966;106967;106968;106969;106970;106971;106972;106973	2962;7540;101359;106969
ENST00000216879_20_1466824_aTIS_111db1;ENST00000476071_20_1466824_aTIS_101db1;ENST00000555944_20_1458230_3UTR_100db1;ENST00000555944_20_1458239_3UTR_100db1;ENST00000353088_20_1466824_aTIS_101db1;ENST00000381653_20_1466824_aTIS_101db1;ENST00000381653_20_1443901_3UTR_100db1;ENST00000381653_20_1445667_3UTR_100db1;ENST00000555944_20_1443844_3UTR_100db1	ENST00000216879_20_1466824_aTIS_111db1;ENST00000476071_20_1466824_aTIS_101db1;ENST00000555944_20_1458230_3UTR_100db1;ENST00000555944_20_1458239_3UTR_100db1;ENST00000353088_20_1466824_aTIS_101db1;ENST00000381653_20_1466824_aTIS_101db1	9;9;7;7;7;6;3;3;1	9;9;7;7;7;6;3;3;1	9;9;7;7;7;6;3;3;1	generic|ENST00000216879_20_1466824_aTIS_111db1|ENSG00000088833 ATG True -1 0 +1 [ENST00000216879_20_1466824_aTIS_db2#ENST00000216879_20_1466824_aTIS_db3];generic|ENST00000476071_20_1466824_aTIS_101db1|ENSG00000088833 ATG True -1 0 +1 [ENST00000476071_20_14	9	9	9	9	37	37	37	40572	370	370;372;256;259;339;274;50;54;31	0	37571	1824200000	82916000	3977500000	47	47				195	3661;12409;13662;14219;14220;21434;22142;22907;23561	True;True;True;True;True;True;True;True;True	3664;12413;13666;14223;14224;21443;22152;22917;23571	17185;17186;17187;17188;58191;58192;58193;58194;58195;58196;58197;64452;64453;64454;64455;64456;64457;64458;64459;67206;67207;67208;67209;67210;67211;67212;100232;100233;100234;100235;103399;103400;103401;103402;106832;106833;106834;106835;106836;106837;106838;106839;106840;106841;106842;106843;109724	23393;23394;23395;23396;23397;76987;76988;76989;76990;76991;84432;84433;84434;84435;84436;84437;84438;84439;88131;88132;88133;88134;88135;88136;88137;88138;128964;132599;132600;132601;132602;132603;132604;132605;136779;136780;136781;136782;136783;136784;136785;136786;136787;136788;136789;136790;140437	23393;76987;84433;88132;88138;128964;132604;136783;140437
ENST00000216962_20_25248179_aTIS_111db1;ENST00000216962_20_25248113_5UTR_100db1;ENST00000377432_11_64759898_aTIS_100db1;ENST00000544180_14_50944403_aTIS_100db1;ENST00000532462_14_50944403_aTIS_100db1;ENST00000164139_11_64759898_aTIS_100db1;ENST00000216392_14_50944403_aTIS_100db1	ENST00000216962_20_25248179_aTIS_111db1;ENST00000216962_20_25248113_5UTR_100db1	12;12;3;3;3;3;3	12;12;3;3;3;3;3	12;12;3;3;3;3;3	generic|ENST00000216962_20_25248179_aTIS_111db1|ENSG00000100994 ATG True +1 0 -1 [ENST00000216962_20_25248179_aTIS_db2#ENST00000216962_20_25248179_aTIS_db3];generic|ENST00000216962_20_25248113_5UTR_100db1|ENSG00000100994 ATC NA +1 0 -1	7	12	12	12	19.3	19.3	19.3	96695	843	843;865;754;813;819;842;847	0	80774	1242300000	25353000	2652900000	46	46				196	2009;8730;8747;8765;9821;10751;15177;15648;16350;18124;26084;26150	True;True;True;True;True;True;True;True;True;True;True;True	2012;8734;8751;8769;9825;10755;15181;15652;16354;18132;26095;26161	9287;9288;9289;9290;9291;9292;40843;40844;40845;40846;40847;40848;40849;40850;40934;40935;40936;41039;41040;45937;45938;45939;45940;50325;50326;71725;71726;71727;71728;71729;71730;71731;71732;73753;73754;73755;73756;76904;76905;76906;76907;84890;84891;121706;121707;121708;121709;122105;122106	12461;12462;12463;12464;12465;12466;12467;12468;12469;12470;53975;53976;53977;53978;53979;53980;53981;53982;54055;54056;54266;60699;60700;60701;60702;60703;67026;93932;93933;93934;93935;93936;93937;93938;93939;96569;100707;100708;100709;100710;100711;110586;156725;156726;156727;156728;156729;157377	12468;53977;54055;54266;60699;67026;93939;96569;100711;110586;156725;157377
ENST00000217109_20_56395553_aTIS_111db1	ENST00000217109_20_56395553_aTIS_111db1	4	4	4	generic|ENST00000217109_20_56395553_aTIS_111db1|ENSG00000101138 ATG True +1 0 -1 [ENST00000217109_20_56395553_aTIS_db2#ENST00000217109_20_56395553_aTIS_db3]	1	4	4	4	16	16	16	48357	431	431	0	18053	863570000	47976000	1916300000	15	15				197	14148;18810;22361;24557	True;True;True;True	14152;18819;22371;24567	66855;66856;66857;66858;88071;88072;88073;88074;88075;88076;88077;88078;104363;104364;104365;104366;104367;114585;114586;114587	87580;87581;114605;114606;114607;114608;114609;114610;114611;114612;133743;133744;133745;133746;133747;147170	87581;114611;133744;147170
ENST00000346249_20_63869343_CDS_100db1;ENST00000352482_20_63869343_CDS_100db1;ENST00000615907_20_63869343_CDS_100db1;ENST00000346249_20_63865366_aTIS_111db1;ENST00000217121_20_63869343_CDS_100db1;ENST00000352482_20_63865366_aTIS_101db1;ENST00000615907_20_63865366_aTIS_101db1;ENST00000217121_20_63865366_aTIS_101db1;ENST00000369927_20_63865366_aTIS_101db1;ENST00000348257_20_63869343_CDS_100db1;ENST…	ENST00000346249_20_63869343_CDS_100db1;ENST00000352482_20_63869343_CDS_100db1;ENST00000615907_20_63869343_CDS_100db1;ENST00000346249_20_63865366_aTIS_111db1;ENST00000217121_20_63869343_CDS_100db1;ENST00000352482_20_63865366_aTIS_101db1;ENST00000615907_20_63865366_aTIS_101db1;ENST00000217121_20_63865366_aTIS_101db1;ENST00000369927_20_63865366_aTIS_101db1;ENST00000348257_20_63869343_CDS_100db1;ENST…	7;7;7;7;7;7;7;7;5;5;5;5;5;5;5;4;4	7;7;7;7;7;7;7;7;5;5;5;5;5;5;5;4;4	7;7;7;7;7;7;7;7;5;5;5;5;5;5;5;4;4	generic|ENST00000346249_20_63869343_CDS_100db1|ENSG00000101150 ACG NA +1 0 -1;generic|ENST00000352482_20_63869343_CDS_100db1|ENSG00000101150 ACG NA +1 0 -1;generic|ENST00000615907_20_63869343_CDS_100db1|ENSG00000101150 ACG NA +1 0 -1;generic|ENST0000034624	17	7	7	7	44.6	44.6	44.6	19978	184	184;198;200;206;207;220;222;229;163;164;178;186;187;200;209;130;152	0	64574	2086600000	189690000	4672400000	45	45				198	14551;14552;21032;23517;24655;24856;27503	True;True;True;True;True;True;True	14555;14556;21041;23527;24665;24866;27515	68760;68761;68762;68763;68764;68765;68766;68767;68768;68769;68770;68771;98352;98353;109530;109531;109532;109533;109534;109535;109536;109537;115017;115018;115019;115020;115021;115022;115023;115024;115900;115901;115902;115903;128198;128199;128200	90345;90346;90347;90348;90349;90350;90351;90352;90353;90354;90355;126915;126916;140152;140153;140154;140155;140156;140157;147685;147686;147687;147688;147689;147690;147691;147692;147693;147694;147695;147696;148685;148686;148687;148688;148689;148690;148691;148692;148693;148694;148695;165458;165459;165460	90345;90353;126916;140154;147689;148694;165459
ENST00000379772_20_3760100_aTIS_111db1;ENST00000217195_20_3760100_aTIS_101db1;ENST00000399683_20_3758574_CDS_100db1	ENST00000379772_20_3760100_aTIS_111db1;ENST00000217195_20_3760100_aTIS_101db1;ENST00000399683_20_3758574_CDS_100db1	3;3;2	3;3;2	3;3;2	generic|ENST00000379772_20_3760100_aTIS_111db1|ENSG00000101220 ATG True -1 0 +1 [ENST00000399672_20_3760100_aTIS_db2#ENST00000399672_20_3760100_aTIS_db3];generic|ENST00000217195_20_3760100_aTIS_101db1|ENSG00000101220 ATG True -1 0 +1 [ENST00000217195_20_37	3	3	3	3	20.7	20.7	20.7	19291	174	174;199;92	0	59075	431140000	47904000	825560000	13	13				199	3670;8587;15789	True;True;True	3673;8591;15793	17230;40182;40183;40184;40185;40186;40187;40188;40189;40190;40191;40192;74381;74382;74383;74384	23465;53284;53285;53286;53287;97346;97347;97348;97349;97350;97351;97352;97353	23465;53284;97350
ENST00000217315_20_32133049_aTIS_101db1;ENST00000398022_20_32109741_aTIS_101db1;ENST00000398022_20_32109717_5UTR_010db2	ENST00000217315_20_32133049_aTIS_101db1;ENST00000398022_20_32109741_aTIS_101db1;ENST00000398022_20_32109717_5UTR_010db2	2;2;2	2;2;2	2;2;2	generic|ENST00000217315_20_32133049_aTIS_101db1|ENSG00000101337 ATG False 0 [ENST00000217315_20_32133049_aTIS_db3];generic|ENST00000398022_20_32109741_aTIS_101db1|ENSG00000101337 ATG True +1 0 -1 [ENST00000398022_20_32109741_aTIS_db3];generic|ENST000003980	3	2	2	2	3.7	3.7	3.7	72.54	625	625;642;650	0	52708	55704000	2532000	121500000	4	4				200	5065;11454	True;True	5068;11458	23220;23221;23222;53466;53467	30658;30659;71288;71289	30659;71288
ENST00000217402_20_33811469_aTIS_111db1	ENST00000217402_20_33811469_aTIS_111db1	5	5	5	generic|ENST00000217402_20_33811469_aTIS_111db1|ENSG00000101421 ATG True +1 0 -1 [ENST00000217402_20_33811469_aTIS_db2#ENST00000217402_20_33811469_aTIS_db3]	1	5	5	5	23.2	23.2	23.2	24.95	224	224	0	11664	678210000	48444000	1471000000	13	13				201	170;6862;12232;13049;20033	True;True;True;True;True	171;6866;12236;13053;20042	760;761;762;763;31780;31781;31782;31783;57354;61466;93772;93773;93774	1096;1097;1098;1099;42443;42444;42445;76145;80850;121574;121575;121576;121577	1096;42443;76145;80850;121574
ENST00000217426_20_34303270_aTIS_101db1;ENST00000217426_20_34303285_5UTR_100db1;ENST00000538132_20_34295529_aTIS_101db1;ENST00000480653_20_34303285_ntr_100db1;ENST00000480653_20_34290388_ntr_100db1;ENST00000538132_20_34290409_CDS_100db1;ENST00000217426_20_34290436_CDS_010db2;ENST00000480653_20_34285511_ntr_100db1	ENST00000217426_20_34303270_aTIS_101db1;ENST00000217426_20_34303285_5UTR_100db1;ENST00000538132_20_34295529_aTIS_101db1;ENST00000480653_20_34303285_ntr_100db1	15;15;12;11;4;4;4;1	15;15;12;11;4;4;4;1	15;15;12;11;4;4;4;1	generic|ENST00000217426_20_34303270_aTIS_101db1|ENSG00000101444 ATG True 0 +1 [ENST00000217426_20_34303270_aTIS_db3];generic|ENST00000217426_20_34303285_5UTR_100db1|ENSG00000101444 ACG NA -1 0 +1;generic|ENST00000538132_20_34295529_aTIS_101db1|ENSG00000101	8	15	15	15	34.7	34.7	34.7	47716	432	432;437;404;290;127;134;143;67	0	96101	4313200000	215660000	9168800000	120	120				202	712;1226;2862;4596;7094;10103;11694;12451;20859;22420;25308;26962;27995;28789;28852	True;True;True;True;True;True;True;True;True;True;True;True;True;True;True	714;1228;2865;4599;7098;10107;11698;12455;20868;22430;25319;26974;28007;28801;28864	3272;3273;3274;3275;3276;3277;3278;3279;3280;3281;5690;5691;5692;5693;13173;13174;13175;13176;13177;13178;21194;21195;21196;21197;32972;32973;32974;32975;32976;32977;32978;47205;47206;47207;47208;47209;54722;54723;54724;58390;58391;58392;58393;58394;58395;58396;58397;97491;97492;97493;97494;104631;104632;104633;104634;117970;117971;117972;117973;117974;125821;125822;125823;125824;125825;130346;13…	4470;4471;4472;4473;4474;4475;4476;4477;4478;4479;4480;4481;4482;4483;4484;4485;7484;7485;7486;7487;18057;18058;18059;18060;18061;18062;18063;18064;18065;18066;18067;18068;18069;18070;18071;18072;18073;18074;28164;28165;44095;44096;44097;44098;44099;44100;44101;44102;44103;44104;62630;62631;62632;62633;62634;62635;62636;73007;73008;73009;77230;77231;77232;77233;77234;77235;77236;77237;126019;1260…	4471;7485;18058;28164;44096;62632;73007;77234;126019;134093;151510;162407;168239;172922;173434
ENST00000374820_20_34677085_aTIS_101db1;ENST00000217446_20_34677085_aTIS_111db1	ENST00000374820_20_34677085_aTIS_101db1;ENST00000217446_20_34677085_aTIS_111db1	1;1	1;1	1;1	generic|ENST00000374820_20_34677085_aTIS_101db1|ENSG00000101464 ATG True -1 0 [ENST00000374820_20_34677085_aTIS_db3];generic|ENST00000217446_20_34677085_aTIS_111db1|ENSG00000101464 ATG True -1 0 [ENST00000217446_20_34677085_aTIS_db2#ENST00000217446_20_3467	2	1	1	1	4.1	4.1	4.1	47.61	415	415;435	0	50707	11671000	1167100	23027000	3	3				203	15530	TRUE	15534	73266;73267;73268	95879;95880;95881	95879
ENST00000217456_20_24992688_aTIS_111db1;ENST00000217456_20_24992688_aTIS_1_100db1	ENST00000217456_20_24992688_aTIS_111db1;ENST00000217456_20_24992688_aTIS_1_100db1	10;10	10;10	10;10	generic|ENST00000217456_20_24992688_aTIS_111db1|ENSG00000101474 ATG True -1 0 +1 [ENST00000217456_20_24992688_aTIS_db2#ENST00000217456_20_24992688_aTIS_db3];generic|ENST00000217456_20_24992688_aTIS_1_100db1|ENSG00000101474 ATG True -1 0 +1	2	10	10	10	33.2	33.2	33.2	46.48	416	416;416	0	64.63	1094800000	45616000	2449100000	38	38				204	7285;7286;12351;14166;14310;15584;21317;22594;24839;26534	True;True;True;True;True;True;True;True;True;True	7289;7290;12355;14170;14314;15588;21326;22604;24849;26545	33909;33910;33911;33912;33913;57889;57890;57891;57892;66933;67592;67593;73498;73499;73500;73501;99707;99708;99709;99710;105477;105478;105479;105480;105481;105482;105483;105484;105485;105486;105487;105488;115816;115817;115818;115819;115820;115821;115822;115823;123849;123850;123851;123852	45228;45229;45230;45231;45232;76736;76737;76738;87677;87678;87679;88693;88694;96290;96291;96292;96293;128401;128402;128403;128404;135095;135096;135097;135098;135099;135100;135101;135102;135103;135104;148613;148614;148615;148616;159600;159601;159602	45228;45232;76738;87678;88693;96293;128401;135100;148614;159600
ENST00000217515_18_56638440_aTIS_101db1;ENST00000217515_18_56626444_CDS_010db2;ENST00000586262_18_56624395_CDS_100db1;ENST00000587807_18_56624395_3UTR_100db1;ENST00000587807_18_56638440_aTIS_101db1	ENST00000217515_18_56638440_aTIS_101db1;ENST00000217515_18_56626444_CDS_010db2;ENST00000586262_18_56624395_CDS_100db1;ENST00000587807_18_56624395_3UTR_100db1	5;4;3;3;2	5;4;3;3;2	5;4;3;3;2	generic|ENST00000217515_18_56638440_aTIS_101db1|ENSG00000091164 ATG True -1 0 +1 [ENST00000590954_18_56638440_aTIS_db3];generic|ENST00000217515_18_56626444_CDS_010db2|ENSG00000091164 TTG NA NA;generic|ENST00000586262_18_56624395_CDS_100db1|ENSG00000091164	5	5	5	5	24.9	24.9	24.9	32251	289	289;252;198;202;69	0	23657	680270000	45351000	1543100000	44	44				205	8291;9436;9719;11217;25965	True;True;True;True;True	8295;9440;9723;11221;25976	38695;38696;38697;38698;44232;44233;44234;44235;45485;45486;45487;45488;52420;52421;52422;52423;121174;121175;121176;121177	51520;51521;51522;51523;51524;51525;51526;51527;58402;58403;58404;58405;60120;60121;60122;60123;60124;60125;60126;60127;60128;60129;60130;60131;60132;60133;60134;60135;60136;60137;60138;60139;60140;60141;60142;60143;69882;69883;69884;69885;69886;156096;156097;156098	51526;58403;60123;69883;156096
ENST00000217893_5_69369490_5UTR_100db1;ENST00000502819_5_69369490_aTIS_101db1;ENST00000618980_5_69369490_aTIS_111db1;ENST00000380822_5_69369490_aTIS_101db1;ENST00000380818_5_69369675_aTIS_101db1;ENST00000380818_5_69369732_5UTR_100db1	ENST00000217893_5_69369490_5UTR_100db1;ENST00000502819_5_69369490_aTIS_101db1;ENST00000618980_5_69369490_aTIS_111db1;ENST00000380822_5_69369490_aTIS_101db1;ENST00000380818_5_69369675_aTIS_101db1;ENST00000380818_5_69369732_5UTR_100db1	2;2;2;2;1;1	2;2;2;2;1;1	2;2;2;2;1;1	generic|ENST00000217893_5_69369490_5UTR_100db1|ENSG00000273841 ATG NA -1 0 +1;generic|ENST00000502819_5_69369490_aTIS_101db1|ENSG00000085231 ATG True -1 0 +1 [ENST00000502819_5_69369490_aTIS_db3];generic|ENST00000618980_5_69369490_aTIS_111db1|ENSG000000852	6	2	2	2	61	61	61	4269	41	41;47;109;172;169;188	0	62309	272930000	136460000	572470000	4	4				206	17928;28487	True;True	17934;28499	83965;83966;83967;83968;132509;132510;132511;132512	109465;109466;109467;170901;170902	109465;170901
ENST00000340200_X_108091520_aTIS_101db1;ENST00000217958_X_108091520_aTIS_111db1;ENST00000372295_X_108091520_aTIS_101db1;ENST00000372296_X_108085081_3UTR_100db1;ENST00000361815_X_108091520_aTIS_101db1;ENST00000372296_X_108091520_aTIS_101db1	ENST00000340200_X_108091520_aTIS_101db1;ENST00000217958_X_108091520_aTIS_111db1;ENST00000372295_X_108091520_aTIS_101db1;ENST00000372296_X_108085081_3UTR_100db1;ENST00000361815_X_108091520_aTIS_101db1	6;6;5;3;3;2	6;6;5;3;3;2	6;6;5;3;3;2	generic|ENST00000340200_X_108091520_aTIS_101db1|ENSG00000101843 ATG True -1 0 [ENST00000340200_X_108091520_aTIS_db3];generic|ENST00000217958_X_108091520_aTIS_111db1|ENSG00000101843 ATG True -1 0 +1 [ENST00000217958_X_108091520_aTIS_db2#ENST00000217958_X_10	6	6	6	6	40.4	40.4	40.4	20808	193	193;226;185;35;151;110	0	25825	858370000	78033000	1997900000	21	21				207	6431;6829;6830;14037;19130;24713	True;True;True;True;True;True	6434;6833;6834;14041;19139;24723	29805;29806;29807;29808;31663;31664;31665;31666;31667;66380;66381;66382;89663;89664;89665;89666;89667;89668;89669;89670;89671;89672;89673;115292;115293;115294	39578;39579;42271;42272;42273;42274;42275;42276;87017;87018;87019;116768;116769;116770;116771;116772;116773;116774;116775;116776;116777;148033	39578;42271;42274;87018;116768;148033
ENST00000217971_X_119236484_CDS_010db2;ENST00000217971_X_119236364_aTIS_101db1;ENST00000217971_X_119236634_CDS_100db1;ENST00000535419_X_119236364_aTIS_101db1	ENST00000217971_X_119236484_CDS_010db2;ENST00000217971_X_119236364_aTIS_101db1;ENST00000217971_X_119236634_CDS_100db1	5;5;3;2	5;5;3;2	5;5;3;2	generic|ENST00000217971_X_119236484_CDS_010db2|ENSG00000101856 CTG NA NA;generic|ENST00000217971_X_119236364_aTIS_101db1|ENSG00000101856 ATG True +1 0 -1 [ENST00000217971_X_119236364_aTIS_db3];generic|ENST00000217971_X_119236634_CDS_100db1|ENSG00000101856	4	5	5	5	46.5	46.5	46.5	17563	155	155;195;105;143	0	29578	1119000000	139870000	2437300000	29	29				208	6280;7244;10495;11986;20632	True;True;True;True;True	6283;7248;10499;11990;20641	29111;29112;29113;29114;29115;33721;33722;49125;49126;49127;49128;56071;56072;56073;56074;56075;56076;96404;96405;96406;96407	38696;38697;38698;38699;38700;38701;38702;38703;38704;38705;38706;38707;38708;44993;44994;65372;74564;74565;74566;74567;74568;74569;74570;74571;74572;124820;124821;124822;124823	38701;44993;65372;74564;124823
ENST00000621453_X_147912180_aTIS_101db1;ENST00000370477_X_147912180_aTIS_101db1;ENST00000440235_X_147912180_aTIS_101db1;ENST00000370470_X_147912180_aTIS_101db1;ENST00000439526_X_147912180_aTIS_101db1;ENST00000218200_X_147912180_aTIS_101db1;ENST00000370475_X_147912180_aTIS_101db1;ENST00000621987_X_147912180_aTIS_101db1;ENST00000616382_X_147912180_aTIS_101db1;ENST00000621453_X_147928382_CDS_100db1;…	ENST00000621453_X_147912180_aTIS_101db1;ENST00000370477_X_147912180_aTIS_101db1;ENST00000440235_X_147912180_aTIS_101db1;ENST00000370470_X_147912180_aTIS_101db1;ENST00000439526_X_147912180_aTIS_101db1;ENST00000218200_X_147912180_aTIS_101db1;ENST00000370475_X_147912180_aTIS_101db1;ENST00000621987_X_147912180_aTIS_101db1;ENST00000616382_X_147912180_aTIS_101db1;ENST00000621453_X_147928382_CDS_100db1;…	5;5;5;5;5;5;5;4;4;4;4;4;4;4;4;4;4;4;3;3;3;3;2	4;4;4;4;4;4;4;4;4;3;3;3;3;3;3;4;3;3;3;3;2;3;2	4;4;4;4;4;4;4;4;4;3;3;3;3;3;3;4;3;3;3;3;2;3;2	generic|ENST00000621453_X_147912180_aTIS_101db1|ENSG00000102081 ATG False +1 0 [ENST00000621453_X_147912180_aTIS_db3];generic|ENST00000370477_X_147912180_aTIS_101db1|ENSG00000102081 ATG False +1 0 [ENST00000370477_X_147912180_aTIS_db3];generic|ENST00000440	23	5	4	4	8.8	7.4	7.4	61515	544	544;582;586;590;592;611;632;297;419;458;496;500;504;506;525;537;546;547;211;333;414;451;100	0	14.8	177750000	6583500	403210000	12	12				209	5263;10256;16408;19967;21992	True;True;False;True;True	5266;10260;16412;19976;22002	24178;24179;24180;24181;47996;47997;47998;47999;77126;93482;102667;102668;102669;102670	31987;31988;31989;63846;100950;121196;131565;131566;131567;131568;131569;131570;131571	31987;63846;100950;121196;131565
ENST00000218340_X_46837101_aTIS_111db1	ENST00000218340_X_46837101_aTIS_111db1	2	2	2	generic|ENST00000218340_X_46837101_aTIS_111db1|ENSG00000102218 ATG True +1 0 -1 [ENST00000218340_X_46837101_aTIS_db2#ENST00000218340_X_46837101_aTIS_db3]	1	2	2	2	5.1	5.1	5.1	39641	350	350	0.00025981	28032	116060000	7254000	256090000	4	4				210	1738;6641	True;True	1740;6644	8004;8005;8006;30746;30747;30748;30749	10627;40907;40908;40909	10627;40908
ENST00000218364_X_136497685_aTIS_111db1	ENST00000218364_X_136497685_aTIS_111db1	7	7	7	generic|ENST00000218364_X_136497685_aTIS_111db1|ENSG00000102241 ATG True +1 0 -1 [ENST00000218364_X_136497685_aTIS_db2#ENST00000535601_X_136497685_aTIS_db3]	1	7	7	7	8.9	8.9	8.9	85852	755	755	0	18326	244780000	4799600	636260000	16	16				211	6629;8226;8480;15535;15536;16588;20738	True;True;True;True;True;True;True	6632;8230;8484;15539;15540;16592;20747	30693;38424;39583;39584;39585;39586;39587;73291;73292;73293;73294;77907;77908;77909;77910;96918;96919;96920	40830;51180;52541;52542;52543;52544;52545;52546;95905;95906;101743;101744;101745;101746;125437;125438;125439	40830;51180;52546;95905;95906;101744;125438
ENST00000466414_X_101398564_ntr_100db1;ENST00000218516_X_101407903_aTIS_101db1;ENST00000218516_X_101407909_5UTR_010db2	ENST00000466414_X_101398564_ntr_100db1;ENST00000218516_X_101407903_aTIS_101db1;ENST00000218516_X_101407909_5UTR_010db2	1;1;1	1;1;1	1;1;1	generic|ENST00000466414_X_101398564_ntr_100db1|ENSG00000102393 GTG NA 0;generic|ENST00000218516_X_101407903_aTIS_101db1|ENSG00000102393 ATG True -1 0 +1 [ENST00000218516_X_101407903_aTIS_db3];generic|ENST00000218516_X_101407909_5UTR_010db2|ENSG00000102393	3	1	1	1	11.2	11.2	11.2	17998	161	161;429;431	0	44872	34391000	3821200	76143000	2	2				212	1416	TRUE	1418	6492;6493;6494	8703;8704	8704
ENST00000426073_13_111217682_aTIS_101db1;ENST00000218789_13_111217682_aTIS_101db1;ENST00000375736_13_111153947_5UTR_100db1;ENST00000375736_13_111153938_5UTR_010db2;ENST00000218789_13_111153947_5UTR_100db1;ENST00000646102_13_111115527_aTIS_101db1;ENST00000375723_13_111217682_aTIS_101db1;ENST00000317133_13_111153947_CDS_100db1;ENST00000375741_13_111153947_CDS_100db1;ENST00000375739_13_111115527_aTI…	ENST00000426073_13_111217682_aTIS_101db1;ENST00000218789_13_111217682_aTIS_101db1;ENST00000375736_13_111153947_5UTR_100db1;ENST00000375736_13_111153938_5UTR_010db2;ENST00000218789_13_111153947_5UTR_100db1;ENST00000646102_13_111115527_aTIS_101db1;ENST00000375723_13_111217682_aTIS_101db1;ENST00000317133_13_111153947_CDS_100db1;ENST00000375741_13_111153947_CDS_100db1;ENST00000375739_13_111115527_aTI…	7;7;7;7;7;7;6;6;6;6;6;6;5;2;2;2;2	5;5;5;5;5;5;5;5;5;5;5;5;5;2;2;2;2	5;5;5;5;5;5;5;5;5;5;5;5;5;2;2;2;2	generic|ENST00000426073_13_111217682_aTIS_101db1|ENSG00000102606 ATG True +1 0 -1 [ENST00000375736_13_111217682_aTIS_db3];generic|ENST00000218789_13_111217682_aTIS_101db1|ENSG00000102606 ATG True +1 0 -1 [ENST00000218789_13_111217682_aTIS_db3];generic|ENST	17	7	5	5	16.6	13.5	13.5	73139	646	646;705;734;737;793;862;625;713;734;753;782;803;547;137;150;156;217	0	16719	370930000	9761300	837460000	11	11				213	4338;6438;18874;22754;24023;26067;27511	True;True;True;False;False;True;True	4341;6441;18883;22764;24033;26078;27523	20168;20169;20170;20171;29829;29830;29831;88380;88381;88382;106175;106176;106177;111915;111916;111917;111918;121647;121648;128234;128235;128236;128237;128238;128239;128240;128241;128242;128243	27068;39600;39601;39602;115107;135990;135991;135992;143530;156654;165506;165507;165508;165509;165510;165511	27068;39601;115107;135991;143530;156654;165507
ENST00000219066_16_2047823_CDS_100db1;ENST00000219066_16_2047847_aTIS_111db1;ENST00000562120_16_2044779_ntr_100db1;ENST00000562120_16_2044785_ntr_100db1;ENST00000562120_16_2046169_ntr_100db1;ENST00000562120_16_2046211_ntr_100db1;ENST00000565406_16_2044779_ntr_100db1;ENST00000565406_16_2044785_ntr_100db1;ENST00000623977_16_2047802_ntr_100db1;ENST00000623977_16_2047814_ntr_100db1;ENST00000623977_16…	ENST00000219066_16_2047823_CDS_100db1;ENST00000219066_16_2047847_aTIS_111db1;ENST00000562120_16_2044779_ntr_100db1;ENST00000562120_16_2044785_ntr_100db1;ENST00000562120_16_2046169_ntr_100db1;ENST00000562120_16_2046211_ntr_100db1;ENST00000565406_16_2044779_ntr_100db1;ENST00000565406_16_2044785_ntr_100db1;ENST00000623977_16_2047802_ntr_100db1;ENST00000623977_16_2047814_ntr_100db1;ENST00000623977_16…	2;2;1;1;1;1;1;1;1;1;1	2;2;1;1;1;1;1;1;1;1;1	2;2;1;1;1;1;1;1;1;1;1	generic|ENST00000219066_16_2047823_CDS_100db1|ENSG00000065057 ATG NA -1 0 +1;generic|ENST00000219066_16_2047847_aTIS_111db1|ENSG00000065057 ATG False 0 +1 [ENST00000219066_16_2047847_aTIS_db2#ENST00000219066_16_2047847_aTIS_db3];generic|ENST00000562120_16_	11	2	2	2	7.9	7.9	7.9	33569	304	304;312;105;107;126;140;179;181;182;186;189	0.0039425	15023	17795000	1046800	48373000	2	2				214	15013;17966	True;True	15017;17972	70850;70851;70852;84139	92919;92920;109686	92919;109686
ENST00000567000_16_46697478_ntr_100db1;ENST00000567000_16_46696055_ntr_100db1;ENST00000567000_16_46695656_ntr_100db1;ENST00000567000_16_46695578_ntr_100db1;ENST00000219097_16_46693124_CDS_100db1;ENST00000566860_16_46691073_aTIS_101db1;ENST00000219097_16_46689706_aTIS_111db1;ENST00000219097_16_46689682_5UTR_100db1;ENST00000219097_16_46689682_5UTR_1_100db1	ENST00000567000_16_46697478_ntr_100db1;ENST00000567000_16_46696055_ntr_100db1;ENST00000567000_16_46695656_ntr_100db1;ENST00000567000_16_46695578_ntr_100db1;ENST00000219097_16_46693124_CDS_100db1;ENST00000566860_16_46691073_aTIS_101db1;ENST00000219097_16_46689706_aTIS_111db1;ENST00000219097_16_46689682_5UTR_100db1;ENST00000219097_16_46689682_5UTR_1_100db1	1;1;1;1;1;1;1;1;1	1;1;1;1;1;1;1;1;1	1;1;1;1;1;1;1;1;1	generic|ENST00000567000_16_46697478_ntr_100db1|ENSG00000091651 ATG NA +1 0;generic|ENST00000567000_16_46696055_ntr_100db1|ENSG00000091651 AAG NA +1 0 -1;generic|ENST00000567000_16_46695656_ntr_100db1|ENSG00000091651 ATT NA +1 0;generic|ENST00000567000_16_4	9	1	1	1	31.4	31.4	31.4	41005	35	35;52;71;97;122;203;252;260;260	0.0076715	1207	27484000	13742000	59794000	2	2				215	12271	TRUE	12275	57520;57521;57522;57523	76329;76330	76330
ENST00000570045_16_30185210_aTIS_101db1;ENST00000219150_16_30183706_5UTR_110db1;ENST00000568763_16_30186900_ntr_100db1;ENST00000565497_16_30185210_aTIS_101db1;ENST00000565497_16_30183706_5UTR_100db1;ENST00000568763_16_30183706_ntr_100db1;ENST00000569469_16_30183706_ntr_100db1;ENST00000568982_16_30183706_ntr_100db1;ENST00000564768_16_30187059_ntr_100db1	ENST00000570045_16_30185210_aTIS_101db1;ENST00000219150_16_30183706_5UTR_110db1;ENST00000568763_16_30186900_ntr_100db1;ENST00000565497_16_30185210_aTIS_101db1;ENST00000565497_16_30183706_5UTR_100db1	19;19;16;15;15;3;3;3;2	19;19;16;15;15;3;3;3;2	19;19;16;15;15;3;3;3;2	generic|ENST00000570045_16_30185210_aTIS_101db1|ENSG00000102879 ATG True 0 -1 [ENST00000219150_16_30185210_aTIS_db3];generic|ENST00000219150_16_30183706_5UTR_110db1|ENSG00000102879 CTG NA +1 0 -1 [ENST00000219150_16_30183706_5UTR_db2];generic|ENST000005687	9	19	19	19	45.1	45.1	45.1	51026	461	461;468;326;389;396;94;118;173;192	0	195.29	12283000000	646470000	28199000000	152	152				216	199;377;2389;2692;3353;7281;8741;9221;12672;13161;13987;14040;16340;20490;20574;20773;20984;27357;28292	True;True;True;True;True;True;True;True;True;True;True;True;True;True;True;True;True;True;True	200;378;2392;2695;3356;7285;8745;9225;12676;13165;13991;14044;16344;20499;20583;20782;20993;27369;28304	878;879;880;881;1758;1759;1760;1761;11083;11084;11085;11086;11087;11088;12439;12440;12441;12442;15816;15817;15818;15819;15820;15821;33883;33884;33885;33886;33887;33888;33889;33890;33891;40901;40902;40903;40904;43183;43184;43185;43186;59484;59485;59486;59487;59488;59489;59490;59491;59492;59493;62087;62088;62089;62090;66184;66185;66186;66187;66389;66390;66391;76854;76855;76856;76857;95794;95795;957…	1258;2609;2610;2611;2612;2613;15160;15161;15162;16901;16902;16903;16904;16905;16906;16907;16908;16909;16910;16911;16912;16913;16914;21815;21816;21817;21818;21819;45197;45198;45199;45200;45201;45202;45203;45204;45205;45206;45207;45208;45209;45210;54013;54014;54015;54016;56906;56907;56908;56909;56910;56911;56912;56913;78498;78499;78500;78501;78502;78503;78504;78505;78506;78507;78508;78509;78510;785…	1258;2610;15160;16902;21819;45210;54013;56908;78503;81666;86809;87025;100645;124034;124527;125577;126675;164488;169727
ENST00000572887_16_72012113_CDS_100db1;ENST00000219240_16_72012113_CDS_100db1;ENST00000572887_16_72008765_aTIS_101db1;ENST00000572887_16_72008765_aTIS_1_100db1;ENST00000219240_16_72008765_aTIS_111db1;ENST00000219240_16_72008765_aTIS_1_100db1;ENST00000574309_16_72012113_CDS_100db1;ENST00000571288_16_72012113_CDS_100db1	ENST00000572887_16_72012113_CDS_100db1;ENST00000219240_16_72012113_CDS_100db1;ENST00000572887_16_72008765_aTIS_101db1;ENST00000572887_16_72008765_aTIS_1_100db1;ENST00000219240_16_72008765_aTIS_111db1;ENST00000219240_16_72008765_aTIS_1_100db1;ENST00000574309_16_72012113_CDS_100db1	3;3;3;3;3;3;2;1	3;3;3;3;3;3;2;1	3;3;3;3;3;3;2;1	generic|ENST00000572887_16_72012113_CDS_100db1|ENSG00000102967 ATG NA 0 -1;generic|ENST00000219240_16_72012113_CDS_100db1|ENSG00000102967 ATG NA 0 -1;generic|ENST00000572887_16_72008765_aTIS_101db1|ENSG00000102967 ATG True +1 0 -1 [ENST00000572887_16_72008	8	3	3	3	8.5	8.5	8.5	39586	365	365;367;393;393;395;395;166;52	0	72696	397050000	17263000	1028300000	12	12				217	5930;6099;26026	True;True;True	5933;6102;26037	27507;27508;27509;28312;28313;28314;28315;121464;121465	36473;36474;37537;37538;37539;37540;37541;37542;37543;37544;37545;156452;156453	36474;37537;156452
ENST00000602622_16_67658339_ntr_100db1;ENST00000602622_16_67658339_ntr_1_100db1;ENST00000602860_16_67658339_ntr_100db1;ENST00000602860_16_67658339_ntr_1_100db1;ENST00000602860_16_67658777_ntr_100db1;ENST00000602860_16_67658777_ntr_1_100db1;ENST00000602320_16_67658990_CDS_100db1;ENST00000602320_16_67658990_CDS_1_100db1;ENST00000602860_16_67658990_ntr_100db1;ENST00000602860_16_67658990_ntr_1_100db1…	ENST00000602622_16_67658339_ntr_100db1;ENST00000602622_16_67658339_ntr_1_100db1;ENST00000602860_16_67658339_ntr_100db1;ENST00000602860_16_67658339_ntr_1_100db1;ENST00000602860_16_67658777_ntr_100db1;ENST00000602860_16_67658777_ntr_1_100db1;ENST00000602320_16_67658990_CDS_100db1;ENST00000602320_16_67658990_CDS_1_100db1;ENST00000602860_16_67658990_ntr_100db1;ENST00000602860_16_67658990_ntr_1_100db1…	1;1;1;1;1;1;1;1;1;1;1;1;1;1;1;1;1;1;1;1;1	1;1;1;1;1;1;1;1;1;1;1;1;1;1;1;1;1;1;1;1;1	1;1;1;1;1;1;1;1;1;1;1;1;1;1;1;1;1;1;1;1;1	generic|ENST00000602622_16_67658339_ntr_100db1|ENSG00000102977 ATG NA -1 0 +1;generic|ENST00000602622_16_67658339_ntr_1_100db1|ENSG00000102977 ATG NA -1 0 +1;generic|ENST00000602860_16_67658339_ntr_100db1|ENSG00000102977 ATG NA -1 0 +1;generic|ENST00000602	21	1	1	1	14.8	14.8	14.8	15967	149	149;149;174;174;230;230;251;251;264;264;399;442;442;448;448;458;458;541;541;544;544	0	49094	102720000	14674000	250060000	2	2				218	22242	TRUE	22252	103837;103838;103839;103840	133070;133071	133070
ENST00000219252_16_57462725_aTIS_111db1;ENST00000219252_16_57462758_CDS_100db1;ENST00000567982_16_57462758_ntr_100db1;ENST00000564651_16_57462758_ntr_100db1;ENST00000562953_16_57462758_ntr_100db1;ENST00000562599_16_57462725_aTIS_101db1;ENST00000563115_16_57462758_ntr_100db1;ENST00000562599_16_57462758_CDS_100db1;ENST00000567982_16_57469219_ntr_100db1;ENST00000564651_16_57469219_ntr_100db1;ENST000…	ENST00000219252_16_57462725_aTIS_111db1;ENST00000219252_16_57462758_CDS_100db1;ENST00000567982_16_57462758_ntr_100db1;ENST00000564651_16_57462758_ntr_100db1;ENST00000562953_16_57462758_ntr_100db1	5;4;3;3;3;2;2;1;1;1;1;1	5;4;3;3;3;2;2;1;1;1;1;1	5;4;3;3;3;2;2;1;1;1;1;1	generic|ENST00000219252_16_57462725_aTIS_111db1|ENSG00000102978 ATG True +1 0 -1 [ENST00000219252_16_57462725_aTIS_db2#ENST00000219252_16_57462725_aTIS_db3];generic|ENST00000219252_16_57462758_CDS_100db1|ENSG00000102978 ACG NA +1 0 -1;generic|ENST000005679	12	5	5	5	27.3	27.3	27.3	31441	275	275;264;139;208;213;46;144;35;46;115;120;134	0	20049	524920000	37494000	1213900000	17	17				219	5345;6322;14530;19668;26157	True;True;True;True;True	5348;6325;14534;19677;26168	24518;24519;24520;24521;29308;29309;29310;29311;68676;68677;68678;68679;92089;92090;92091;92092;122131;122132;122133;122134	32340;32341;32342;32343;32344;38939;38940;38941;38942;38943;90247;90248;90249;90250;119679;119680;157408;157409	32340;38941;90247;119679;157408
ENST00000219313_16_74296915_aTIS_101db1;ENST00000219313_16_74296870_5UTR_010db2;ENST00000568615_16_74296915_aTIS_101db1;ENST00000567958_16_74296915_aTIS_101db1;ENST00000566015_16_74296876_ntr_100db1;ENST00000568717_16_74296915_aTIS_001db3	ENST00000219313_16_74296915_aTIS_101db1;ENST00000219313_16_74296870_5UTR_010db2;ENST00000568615_16_74296915_aTIS_101db1;ENST00000567958_16_74296915_aTIS_101db1	12;12;8;8;3;1	12;12;8;8;3;1	12;12;8;8;3;1	generic|ENST00000219313_16_74296915_aTIS_101db1|ENSG00000103035 ATG True +1 0 -1 [ENST00000219313_16_74296915_aTIS_db3];generic|ENST00000219313_16_74296870_5UTR_010db2|ENSG00000103035 TTG NA NA;generic|ENST00000568615_16_74296915_aTIS_101db1|ENSG0000010303	6	12	12	12	47.2	47.2	47.2	37025	324	324;339;177;198;80;43	0	98651	6431400000	428760000	14457000000	83	83				220	2940;11292;11412;14727;16170;18337;21640;23492;23843;27607;27752;28217	True;True;True;True;True;True;True;True;True;True;True;True	2943;11296;11416;14731;16174;18346;21649;23502;23853;27619;27764;28229	13512;13513;13514;13515;13516;13517;52760;52761;52762;52763;53287;53288;53289;53290;53291;53292;53293;53294;69569;69570;69571;76080;76081;76082;76083;76084;76085;76086;76087;85855;101132;101133;101134;101135;109397;109398;109399;109400;109401;109402;109403;109404;111066;111067;111068;111069;128637;128638;128639;128640;129287;129288;129289;129290;129291;129292;129293;129294;131282;131283;131284	18492;18493;18494;18495;18496;70334;70335;70336;70337;71084;71085;71086;71087;71088;71089;71090;71091;71092;71093;71094;71095;91306;91307;91308;99602;99603;99604;99605;99606;99607;99608;99609;99610;99611;99612;99613;99614;99615;99616;99617;99618;111888;129870;129871;129872;129873;129874;139953;139954;139955;139956;139957;139958;142315;142316;142317;142318;166067;166068;166069;166070;166071;166072…	18495;70334;71090;91308;99607;111888;129873;139953;142316;166076;166966;169359
ENST00000397817_16_79437_aTIS_101db1;ENST00000356432_16_78310_aTIS_111db1;ENST00000219431_16_79293_aTIS_101db1;ENST00000397817_16_83214_CDS_100db1	ENST00000397817_16_79437_aTIS_101db1;ENST00000356432_16_78310_aTIS_111db1;ENST00000219431_16_79293_aTIS_101db1	3;3;3;1	3;3;3;1	3;3;3;1	generic|ENST00000397817_16_79437_aTIS_101db1|ENSG00000103152 ATG True +1 0 -1 [ENST00000397817_16_79437_aTIS_db3];generic|ENST00000356432_16_78310_aTIS_111db1|ENSG00000103152 ATG True 0 -1 [ENST00000356432_16_78310_aTIS_db2#ENST00000356432_16_78310_aTIS_db	4	3	3	3	12.5	12.5	12.5	30824	281	281;293;298;139	0	65009	261320000	17422000	612200000	8	8				221	558;14518;25960	True;True;True	560;14522;25971	2601;2602;2603;2604;68631;68632;68633;68634;121144;121145;121146;121147	3686;3687;90186;90187;90188;90189;156070;156071;156072	3686;90189;156072
ENST00000219439_16_84131135_CDS_010db2;ENST00000434463_16_84131321_aTIS_101db1;ENST00000434463_16_84131321_aTIS_1_100db1;ENST00000219439_16_84131321_aTIS_101db1;ENST00000219439_16_84131321_aTIS_1_100db1	ENST00000219439_16_84131135_CDS_010db2;ENST00000434463_16_84131321_aTIS_101db1;ENST00000434463_16_84131321_aTIS_1_100db1;ENST00000219439_16_84131321_aTIS_101db1;ENST00000219439_16_84131321_aTIS_1_100db1	2;2;2;2;2	2;2;2;2;2	2;2;2;2;2	generic|ENST00000219439_16_84131135_CDS_010db2|ENSG00000103160 ATC NA NA;generic|ENST00000434463_16_84131321_aTIS_101db1|ENSG00000103160 ATG True -1 0 +1 [ENST00000434463_16_84131321_aTIS_db3];generic|ENST00000434463_16_84131321_aTIS_1_100db1|ENSG000001031	5	2	2	2	10.1	10.1	10.1	29898	268	268;275;275;330;330	0	16299	350940000	21934000	796510000	7	7				222	27801;27891	True;True	27813;27903	129516;129517;129518;129519;129520;129521;129522;129523;129914;129915;129916	167289;167290;167291;167292;167737;167738;167739;167740	167289;167738
ENST00000219473_16_84700091_aTIS_3_100db1;ENST00000219473_16_84700091_aTIS_2_100db1;ENST00000219473_16_84700091_aTIS_101db1;ENST00000219473_16_84700091_aTIS_1_100db1;ENST00000570191_16_84704828_aTIS_3_100db1;ENST00000570191_16_84704828_aTIS_2_100db1;ENST00000570191_16_84704828_aTIS_101db1;ENST00000570191_16_84704828_aTIS_1_100db1;ENST00000219473_16_84700076_5UTR_3_100db1;ENST00000219473_16_847000…	ENST00000219473_16_84700091_aTIS_3_100db1;ENST00000219473_16_84700091_aTIS_2_100db1;ENST00000219473_16_84700091_aTIS_101db1;ENST00000219473_16_84700091_aTIS_1_100db1;ENST00000570191_16_84704828_aTIS_3_100db1;ENST00000570191_16_84704828_aTIS_2_100db1;ENST00000570191_16_84704828_aTIS_101db1;ENST00000570191_16_84704828_aTIS_1_100db1;ENST00000219473_16_84700076_5UTR_3_100db1;ENST00000219473_16_847000…	13;13;13;13;12;12;12;12;12;12;12;12;3;1;1	13;13;13;13;12;12;12;12;12;12;12;12;3;1;1	13;13;13;13;12;12;12;12;12;12;12;12;3;1;1	generic|ENST00000219473_16_84700091_aTIS_3_100db1|ENSG00000103194 ATG True +1 0 -1;generic|ENST00000219473_16_84700091_aTIS_2_100db1|ENSG00000103194 ATG True +1 0 -1;generic|ENST00000219473_16_84700091_aTIS_101db1|ENSG00000103194 ATG True +1 0 -1 [ENST0000	15	13	13	13	22.7	22.7	22.7	87157	798	798;798;798;798;802;802;802;802;803;803;803;803;166;35;62	0	83796	1640100000	44326000	3648400000	70	70				223	1334;2980;5374;9371;13142;15918;19684;21339;23515;23713;25151;26148;28881	True;True;True;True;True;True;True;True;True;True;True;True;True	1336;2983;5377;9375;13146;15922;19693;21348;23525;23723;25162;26159;28893	6116;6117;6118;6119;13679;13680;13681;13682;13683;13684;13685;13686;24645;24646;24647;24648;43935;43936;43937;43938;43939;43940;43941;43942;61978;61979;61980;61981;61982;61983;61984;61985;74965;74966;74967;74968;74969;74970;92164;99793;99794;99795;99796;109518;109519;109520;109521;109522;109523;109524;109525;110511;110512;110513;110514;117218;117219;117220;117221;122096;122097;122098;122099;12210…	8075;8076;8077;8078;8079;8080;8081;18679;18680;18681;18682;18683;18684;18685;18686;18687;32528;32529;32530;32531;32532;57948;57949;57950;57951;57952;57953;57954;57955;57956;57957;57958;81539;81540;81541;81542;81543;81544;81545;98186;98187;98188;98189;98190;119767;128471;128472;140143;140144;140145;140146;140147;141654;141655;141656;141657;150396;150397;150398;150399;150400;150401;157368;157369;15…	8080;18686;32528;57958;81542;98188;119767;128472;140143;141654;150397;157371;173590
ENST00000439117_16_2048616_aTIS_101db1;ENST00000643298_16_2048616_aTIS_001db3;ENST00000643745_16_2048616_aTIS_101db1;ENST00000644135_16_2048616_aTIS_101db1;ENST00000439673_16_2048616_aTIS_101db1;ENST00000643088_16_2048616_aTIS_101db1;ENST00000644335_16_2048616_aTIS_101db1;ENST00000401874_16_2048616_aTIS_111db1;ENST00000642797_16_2048616_aTIS_101db1;ENST00000568454_16_2048270_aTIS_101db1;ENST00000…	ENST00000439117_16_2048616_aTIS_101db1;ENST00000643298_16_2048616_aTIS_001db3;ENST00000643745_16_2048616_aTIS_101db1;ENST00000644135_16_2048616_aTIS_101db1;ENST00000439673_16_2048616_aTIS_101db1;ENST00000643088_16_2048616_aTIS_101db1;ENST00000644335_16_2048616_aTIS_101db1;ENST00000401874_16_2048616_aTIS_111db1;ENST00000642797_16_2048616_aTIS_101db1;ENST00000568454_16_2048270_aTIS_101db1;ENST00000…	1;1;1;1;1;1;1;1;1;1;1;1;1;1;1;1;1;1	1;1;1;1;1;1;1;1;1;1;1;1;1;1;1;1;1;1	1;1;1;1;1;1;1;1;1;1;1;1;1;1;1;1;1;1	generic|ENST00000439117_16_2048616_aTIS_101db1|ENSG00000103197 ATG True +1 0 -1 [ENST00000439117_16_2048616_aTIS_db3];generic|ENST00000643298_16_2048616_aTIS_001db3|ENSG00000103197 ATG NA NA;generic|ENST00000643745_16_2048616_aTIS_101db1|ENSG00000103197 AT	18	1	1	1	12	12	12	11799	108	108;237;384;572;1704;1738;1739;1740;1741;1751;1760;1763;1764;1769;1782;1784;1805;1807	0	33462	79284000	11326000	188510000	4	4				224	10475	TRUE	10479	49038;49039;49040;49041	65264;65265;65266;65267	65267
ENST00000219548_16_680526_aTIS_101db1;ENST00000219548_16_680511_5UTR_110db1;ENST00000565677_16_681209_aTIS_101db1;ENST00000563505_16_680511_ntr_100db1;ENST00000566181_16_681341_ntr_100db1;ENST00000566181_16_681311_ntr_100db1;ENST00000566181_16_681257_ntr_100db1;ENST00000563505_16_681311_ntr_100db1;ENST00000566181_16_681527_ntr_100db1;ENST00000566181_16_681506_ntr_100db1;ENST00000566181_16_681500_…	ENST00000219548_16_680526_aTIS_101db1;ENST00000219548_16_680511_5UTR_110db1;ENST00000565677_16_681209_aTIS_101db1;ENST00000563505_16_680511_ntr_100db1	9;9;8;7;4;4;4;4;3;3;3;3;1;1	9;9;8;7;4;4;4;4;3;3;3;3;1;1	9;9;8;7;4;4;4;4;3;3;3;3;1;1	generic|ENST00000219548_16_680526_aTIS_101db1|ENSG00000103266 ATG True +1 0 -1 [ENST00000219548_16_680526_aTIS_db3];generic|ENST00000219548_16_680511_5UTR_110db1|ENSG00000103266 GTG NA +1 0 -1 [ENST00000219548_16_680511_5UTR_db2];generic|ENST00000565677_16	14	9	9	9	27.4	27.4	27.4	34856	303	303;308;231;270;130;140;158;159;97;104;106;112;78;97	0	59738	1009300000	48062000	2163100000	38	38				225	4543;9999;15979;18069;18070;19036;20857;22950;25879	True;True;True;True;True;True;True;True;True	4546;10003;15983;18077;18078;19045;20866;22960;25890	20939;20940;20941;46688;75258;75259;75260;75261;84622;84623;84624;84625;84626;84627;84628;84629;89263;89264;89265;89266;97467;97468;97469;97470;97471;97472;97473;97474;97475;97476;97477;97478;107018;107019;107020;107021;120806;120807;120808;120809	27923;27924;27925;61884;98538;98539;98540;98541;98542;110253;110254;110255;110256;110257;110258;116255;116256;116257;116258;116259;125999;126000;126001;126002;126003;126004;126005;126006;126007;126008;126009;126010;126011;136976;136977;136978;136979;136980;155670;155671	27923;61884;98539;110254;110258;116259;126000;136976;155670
ENST00000322945_16_29806702_aTIS_111db1;ENST00000219782_16_29806702_aTIS_111db1;ENST00000616501_16_29807458_aTIS_100db1;ENST00000322945_16_29807365_CDS_100db1;ENST00000219782_16_29807365_CDS_100db1;ENST00000545521_16_29806145_aTIS_101db1;ENST00000561855_16_29806702_aTIS_101db1;ENST00000562337_16_29806702_aTIS_101db1;ENST00000566906_16_29806702_aTIS_101db1;ENST00000563402_16_29806702_aTIS_101db1	ENST00000322945_16_29806702_aTIS_111db1;ENST00000219782_16_29806702_aTIS_111db1;ENST00000616501_16_29807458_aTIS_100db1;ENST00000322945_16_29807365_CDS_100db1;ENST00000219782_16_29807365_CDS_100db1;ENST00000545521_16_29806145_aTIS_101db1	3;3;2;2;2;2;1;1;1;1	3;3;2;2;2;2;1;1;1;1	3;3;2;2;2;2;1;1;1;1	generic|ENST00000322945_16_29806702_aTIS_111db1|ENSG00000103495 ATG True +1 0 -1 [ENST00000322945_16_29806702_aTIS_db2#ENST00000322945_16_29806702_aTIS_db3];generic|ENST00000219782_16_29806702_aTIS_111db1|ENSG00000103495 ATG True +1 0 -1 [ENST00000219782_1	10	3	3	3	9.4	9.4	9.4	48607	477	477;493;252;284;300;454;84;172;184;186	0	14405	1055900000	62110000	2222100000	17	17				226	17698;20402;22029	True;True;True	17702;20411;22039	82887;82888;82889;82890;95396;95397;95398;95399;95400;102826;102827;102828;102829;102830;102831;102832;102833;102834;102835;102836;102837	108166;123559;123560;123561;123562;131774;131775;131776;131777;131778;131779;131780;131781;131782;131783;131784;131785	108166;123559;131776
ENST00000219794_16_31109224_aTIS_101db1;ENST00000219794_16_31109221_5UTR_010db2;ENST00000287507_16_31109224_aTIS_101db1;ENST00000394950_16_31109224_aTIS_101db1	ENST00000219794_16_31109224_aTIS_101db1;ENST00000219794_16_31109221_5UTR_010db2;ENST00000287507_16_31109224_aTIS_101db1;ENST00000394950_16_31109224_aTIS_101db1	2;2;1;1	2;2;1;1	2;2;1;1	generic|ENST00000219794_16_31109224_aTIS_101db1|ENSG00000103507 ATG True +1 0 -1 [ENST00000394951_16_31109224_aTIS_db3];generic|ENST00000219794_16_31109221_5UTR_010db2|ENSG00000103507 ACG NA NA;generic|ENST00000287507_16_31109224_aTIS_101db1|ENSG0000010350	4	2	2	2	11.4	11.4	11.4	46.36	412	412;413;335;365	0	50023	41800000	1900000	91948000	9	9				227	5791;11162	True;True	5794;11166	26504;26505;26506;26507;52165;52166;52167	34822;34823;34824;34825;34826;34827;34828;34829;69537	34822;69537
ENST00000539683_16_31117850_ntr_100db1;ENST00000539683_16_31117844_ntr_010db2;ENST00000543774_16_31117850_CDS_010db2;ENST00000219797_16_31117682_aTIS_101db1;ENST00000448516_16_31117682_aTIS_101db1	ENST00000539683_16_31117850_ntr_100db1;ENST00000539683_16_31117844_ntr_010db2;ENST00000543774_16_31117850_CDS_010db2;ENST00000219797_16_31117682_aTIS_101db1;ENST00000448516_16_31117682_aTIS_101db1	1;1;1;1;1	1;1;1;1;1	1;1;1;1;1	generic|ENST00000539683_16_31117850_ntr_100db1|ENSG00000103510 ATC NA +1 0 -1;generic|ENST00000539683_16_31117844_ntr_010db2|ENSG00000103510 GTG NA NA;generic|ENST00000543774_16_31117850_CDS_010db2|ENSG00000103510 ATC NA NA;generic|ENST00000219797_16_31117	5	1	1	1	11.8	11.8	11.8	15093	127	127;129;402;458;467	0	38686	45737000	5717100	100490000	3	3				228	21238	TRUE	21247	99296;99297;99298;99299	127910;127911;127912	127911
ENST00000559633_15_65029529_ntr_100db1;ENST00000543678_15_65029613_aTIS_001db3;ENST00000220058_15_65029613_aTIS_111db1	ENST00000559633_15_65029529_ntr_100db1;ENST00000543678_15_65029613_aTIS_001db3;ENST00000220058_15_65029613_aTIS_111db1	1;1;1	1;1;1	1;1;1	generic|ENST00000559633_15_65029529_ntr_100db1|ENSG00000103707 CTG NA -1 0;generic|ENST00000543678_15_65029613_aTIS_001db3|ENSG00000103707 ATG NA NA;generic|ENST00000220058_15_65029613_aTIS_111db1|ENSG00000103707 ATG True 0 +1 [ENST00000220058_15_65029613_	3	1	1	1	9.9	9.9	9.9	12643	111	111;144;389	0.0028262	1649	19923000	3984600	44399000	2	2				229	26431	TRUE	26442	123371;123372;123373;123374	158966;158967	158967
ENST00000220325_15_41972494_aTIS_101db1;ENST00000220325_15_41972494_aTIS_1_100db1;ENST00000220325_15_41972497_5UTR_010db2	ENST00000220325_15_41972494_aTIS_101db1;ENST00000220325_15_41972494_aTIS_1_100db1;ENST00000220325_15_41972497_5UTR_010db2	7;7;7	6;6;6	5;5;5	generic|ENST00000220325_15_41972494_aTIS_101db1|ENSG00000103966 ATG True -1 0 +1 [ENST00000220325_15_41972494_aTIS_db3];generic|ENST00000220325_15_41972494_aTIS_1_100db1|ENSG00000103966 ATG True -1 0 +1;generic|ENST00000220325_15_41972497_5UTR_010db2|ENSG0	3	7	6	5	14.2	12.2	10.4	61174	541	541;541;542	0	14604	126270000	4209100	228860000	14	14				230	681;5207;13374;14149;14835;25984;27815	True;True;True;True;True;True;False	683;5210;13378;14153;14839;25995;27827	3147;3148;3149;3150;3151;23907;63121;66859;66860;66861;66862;70051;70052;70053;121256;121257;121258;121259;121260;121261;129589;129590;129591;129592	4306;4307;4308;4309;4310;4311;4312;4313;31633;82771;87582;87583;91909;91910;91911;156218;156219;156220;167381;167382;167383;167384	4306;31633;82771;87582;91911;156219;167382
ENST00000560825_15_50309798_aTIS_101db1;ENST00000396464_15_50309798_aTIS_101db1;ENST00000543881_15_50304133_5UTR_100db1;ENST00000429662_15_50309798_aTIS_101db1;ENST00000380877_15_50309798_aTIS_101db1;ENST00000220429_15_50309798_aTIS_111db1	ENST00000560825_15_50309798_aTIS_101db1;ENST00000396464_15_50309798_aTIS_101db1;ENST00000543881_15_50304133_5UTR_100db1;ENST00000429662_15_50309798_aTIS_101db1;ENST00000380877_15_50309798_aTIS_101db1;ENST00000220429_15_50309798_aTIS_111db1	1;1;1;1;1;1	1;1;1;1;1;1	1;1;1;1;1;1	generic|ENST00000560825_15_50309798_aTIS_101db1|ENSG00000104064 ATG True -1 +1 [ENST00000560825_15_50309798_aTIS_db3];generic|ENST00000396464_15_50309798_aTIS_101db1|ENSG00000104064 ATG True -1 +1 [ENST00000359031_15_50309798_aTIS_db3];generic|ENST00000543	6	1	1	1	5.8	5.8	5.8	36.85	347	347;348;359;360;383;395	0	80662	176520000	19613000	372790000	2	2				231	24707	TRUE	24717	115263;115264;115265;115266;115267;115268;115269	148001;148002	148002
ENST00000220496_15_40807446_aTIS_111db1;ENST00000560065_15_40807446_aTIS_101db1;ENST00000561018_15_40807446_aTIS_101db1;ENST00000560645_15_40807446_aTIS_001db3;ENST00000560065_15_40807419_CDS_100db1;ENST00000559310_15_40807419_CDS_100db1;ENST00000560301_15_40807419_ntr_100db1	ENST00000220496_15_40807446_aTIS_111db1;ENST00000560065_15_40807446_aTIS_101db1;ENST00000561018_15_40807446_aTIS_101db1;ENST00000560645_15_40807446_aTIS_001db3	5;3;3;3;2;2;2	5;3;3;3;2;2;2	5;3;3;3;2;2;2	generic|ENST00000220496_15_40807446_aTIS_111db1|ENSG00000104129 ATG True -1 0 +1 [ENST00000220496_15_40807446_aTIS_db2#ENST00000220496_15_40807446_aTIS_db3];generic|ENST00000560065_15_40807446_aTIS_101db1|ENSG00000104129 ATG True -1 0 +1 [ENST00000560065_1	7	5	5	5	25	25	25	34687	304	304;125;131;143;116;122;134	0	35726	385460000	25697000	870480000	44	44				232	73;1511;4282;12917;28349	True;True;True;True;True	73;1513;4285;12921;28361	306;307;308;309;310;311;312;313;6899;6900;6901;6902;6903;6904;6905;6906;19928;19929;19930;19931;60655;60656;60657;60658;131888;131889;131890;131891	393;394;395;396;397;398;399;400;401;402;403;404;405;406;407;9240;9241;9242;9243;9244;9245;9246;9247;26798;26799;26800;26801;26802;26803;26804;26805;26806;26807;26808;26809;79763;79764;79765;79766;79767;170093;170094;170095;170096	393;9242;26800;79765;170094
ENST00000220509_15_40894769_aTIS_111db1	ENST00000220509_15_40894769_aTIS_111db1	6	6	6	generic|ENST00000220509_15_40894769_aTIS_111db1|ENSG00000104142 ATG True +1 0 -1 [ENST00000220509_15_40894769_aTIS_db2#ENST00000220509_15_40894769_aTIS_db3]	1	6	6	6	8.1	8.1	8.1	110.18	973	973	0	14.53	202650000	3897000	471860000	18	18				233	2639;7861;12532;14279;14377;24780	True;True;True;True;True;True	2642;7865;12536;14283;14381;24790	12181;12182;12183;36588;36589;36590;36591;36592;36593;36594;58832;58833;58834;67475;67476;67477;67478;67928;67929;115579;115580;115581	16547;16548;48774;48775;48776;48777;77810;77811;77812;88562;88563;88564;88565;88566;88567;88568;89181;148345;148346	16547;48777;77811;88565;89181;148345
ENST00000220514_15_41332453_CDS_100db1;ENST00000220514_15_41332561_aTIS_111db1	ENST00000220514_15_41332453_CDS_100db1;ENST00000220514_15_41332561_aTIS_111db1	2;2	2;2	2;2	generic|ENST00000220514_15_41332453_CDS_100db1|ENSG00000104147 ATG NA -1 0 +1;generic|ENST00000220514_15_41332561_aTIS_111db1|ENSG00000104147 ATG True -1 0 +1 [ENST00000220514_15_41332561_aTIS_db2#ENST00000220514_15_41332561_aTIS_db3]	2	2	2	2	8.3	8.3	8.3	20816	193	193;229	0.00026096	28459	167430000	16743000	422670000	5	5				234	11444;22564	True;True	11448;22574	53433;53434;105325;105326;105327;105328	71261;134922;134923;134924;134925	71261;134924
ENST00000567523_15_45587444_aTIS_101db1;ENST00000566753_15_45587444_aTIS_111db1;ENST00000568597_15_45587444_aTIS_111db1;ENST00000220531_15_45587444_aTIS_101db1;ENST00000565323_15_45587700_aTIS_101db1	ENST00000567523_15_45587444_aTIS_101db1;ENST00000566753_15_45587444_aTIS_111db1;ENST00000568597_15_45587444_aTIS_111db1;ENST00000220531_15_45587444_aTIS_101db1;ENST00000565323_15_45587700_aTIS_101db1	1;1;1;1;1	1;1;1;1;1	1;1;1;1;1	generic|ENST00000567523_15_45587444_aTIS_101db1|ENSG00000104164 ATG False +1 0 -1 [ENST00000567523_15_45587444_aTIS_db3];generic|ENST00000566753_15_45587444_aTIS_111db1|ENSG00000104164 ATG False +1 0 -1 [ENST00000566753_15_45587444_aTIS_db2#ENST00000566753	5	1	1	1	23.8	23.8	23.8	85985	80	80;85;86;172;177	0	78967	71386000	23795000	162390000	4	4				235	2371	TRUE	2374	10986;10987;10988;10989	14893;14894;14895;14896	14893
ENST00000220584_8_11808812_CDS_010db2;ENST00000525900_8_11802833_aTIS_101db1;ENST00000220584_8_11802833_aTIS_101db1;ENST00000525954_8_11808518_aTIS_101db1;ENST00000525777_8_11809725_aTIS_101db1;ENST00000538689_8_11808887_aTIS_101db1;ENST00000532266_8_11808887_aTIS_101db1;ENST00000443614_8_11802833_aTIS_101db1;ENST00000531733_8_11808812_ntr_100db1;ENST00000446331_8_11838439_ntr_100db1;ENST00000531…	ENST00000220584_8_11808812_CDS_010db2;ENST00000525900_8_11802833_aTIS_101db1;ENST00000220584_8_11802833_aTIS_101db1;ENST00000525954_8_11808518_aTIS_101db1;ENST00000525777_8_11809725_aTIS_101db1;ENST00000538689_8_11808887_aTIS_101db1;ENST00000532266_8_11808887_aTIS_101db1;ENST00000443614_8_11802833_aTIS_101db1	5;5;5;5;4;4;3;3;2;1;1;1;1;1;1	5;5;5;5;4;4;3;3;2;1;1;1;1;1;1	5;5;5;5;4;4;3;3;2;1;1;1;1;1;1	generic|ENST00000220584_8_11808812_CDS_010db2|ENSG00000079459 CTG NA NA;generic|ENST00000525900_8_11802833_aTIS_101db1|ENSG00000079459 ATG True +1 0 -1 [ENST00000525900_8_11802833_aTIS_db3];generic|ENST00000220584_8_11802833_aTIS_101db1|ENSG00000079459 ATG	15	5	5	5	18	18	18	43.59	378	378;410;417;476;332;353;113;374;102;56;73;92;127;148;202	0	18506	382860000	19143000	880570000	20	20				236	13397;20416;21946;24813;28829	True;True;True;True;True	13401;20425;21956;24823;28841	63249;63250;63251;63252;95458;95459;95460;95461;102474;102475;102476;102477;115710;115711;115712;115713;134122	82967;82968;82969;82970;82971;123631;123632;123633;131304;131305;131306;131307;131308;148478;148479;148480;148481;148482;148483;173205	82967;123631;131308;148478;173205
ENST00000517588_8_81714840_aTIS_101db1;ENST00000521895_8_81714840_aTIS_101db1;ENST00000522520_8_81714840_aTIS_101db1;ENST00000517588_8_81718187_5UTR_100db1;ENST00000517588_8_81718193_5UTR_100db1;ENST00000521895_8_81718193_5UTR_100db1;ENST00000521287_8_81718193_5UTR_100db1;ENST00000519523_8_81721281_aTIS_101db1;ENST00000220669_8_81721281_aTIS_111db1	ENST00000517588_8_81714840_aTIS_101db1;ENST00000521895_8_81714840_aTIS_101db1;ENST00000522520_8_81714840_aTIS_101db1;ENST00000517588_8_81718187_5UTR_100db1;ENST00000517588_8_81718193_5UTR_100db1;ENST00000521895_8_81718193_5UTR_100db1;ENST00000521287_8_81718193_5UTR_100db1;ENST00000519523_8_81721281_aTIS_101db1;ENST00000220669_8_81721281_aTIS_111db1	1;1;1;1;1;1;1;1;1	1;1;1;1;1;1;1;1;1	1;1;1;1;1;1;1;1;1	generic|ENST00000517588_8_81714840_aTIS_101db1|ENSG00000104231 ATG False -1 0 +1 [ENST00000517588_8_81714840_aTIS_db3];generic|ENST00000521895_8_81714840_aTIS_101db1|ENSG00000104231 ATG False -1 0 +1 [ENST00000521895_8_81714840_aTIS_db3];generic|ENST000005	9	1	1	1	7.5	7.5	7.5	13474	120	120;126;161;183;185;191;226;227;268	0.0025925	1658	51176000	6397000	121250000	1	1				237	11553	TRUE	11557	54047;54048;54049;54050	72156	72156
ENST00000522161_8_90006236_aTIS_101db1;ENST00000220764_8_90001493_aTIS_111db1;ENST00000518725_8_90001493_aTIS_001db3;ENST00000517597_8_90020915_3UTR_100db1;ENST00000519328_8_90019107_3UTR_100db1;ENST00000521603_8_90019107_3UTR_100db1	ENST00000522161_8_90006236_aTIS_101db1;ENST00000220764_8_90001493_aTIS_111db1	6;6;2;2;1;1	6;6;2;2;1;1	6;6;2;2;1;1	generic|ENST00000522161_8_90006236_aTIS_101db1|ENSG00000104325 ATG no_data NA [ENST00000522161_8_90006236_aTIS_db3];generic|ENST00000220764_8_90001493_aTIS_111db1|ENSG00000104325 ATG True +1 0 -1 [ENST00000220764_8_90001493_aTIS_db2#ENST00000220764_8_90001	6	6	6	6	28.5	28.5	28.5	34994	326	326;335;95;194;86;105	0	42.01	2011800000	100590000	4444200000	26	26				238	2175;5122;5770;14650;25341;25353	True;True;True;True;True;True	2178;5125;5773;14654;25352;25364	10029;10030;10031;23464;23465;23466;23467;26414;26415;26416;26417;69171;118139;118140;118141;118142;118191;118192;118193;118194	13531;30993;30994;30995;30996;30997;30998;30999;31000;34721;34722;90811;151706;151707;151708;151709;151710;151711;151712;151713;151714;151771;151772;151773;151774;151775;151776;151777	13531;30994;34722;90811;151712;151772
ENST00000485595_8_132777829_aTIS_101db1;ENST00000486199_8_132777829_aTIS_101db1;ENST00000337920_8_132777829_aTIS_101db1;ENST00000395379_8_132777829_aTIS_101db1;ENST00000395376_8_132777829_aTIS_101db1;ENST00000395383_8_132777826_ntr_010db2;ENST00000220847_8_132777829_aTIS_101db1;ENST00000395390_8_132777829_aTIS_101db1;ENST00000622263_8_132777829_aTIS_101db1	ENST00000485595_8_132777829_aTIS_101db1;ENST00000486199_8_132777829_aTIS_101db1;ENST00000337920_8_132777829_aTIS_101db1;ENST00000395379_8_132777829_aTIS_101db1;ENST00000395376_8_132777829_aTIS_101db1;ENST00000395383_8_132777826_ntr_010db2;ENST00000220847_8_132777829_aTIS_101db1;ENST00000395390_8_132777829_aTIS_101db1;ENST00000622263_8_132777829_aTIS_101db1	2;2;2;2;2;2;2;2;2	2;2;2;2;2;2;2;2;2	2;2;2;2;2;2;2;2;2	generic|ENST00000485595_8_132777829_aTIS_101db1|ENSG00000129292 ATG False +1 0 -1 [ENST00000485595_8_132777829_aTIS_db3];generic|ENST00000486199_8_132777829_aTIS_101db1|ENSG00000129292 ATG False +1 0 -1 [ENST00000486199_8_132777829_aTIS_db3];generic|ENST00	9	2	2	2	19.4	19.4	19.4	19246	160	160;264;285;311;316;555;991;992;1017	0.00025913	27687	106070000	10607000	243700000	2	2				239	12985;28088	True;True	12989;28100	61165;61166;61167;61168;130717;130718;130719;130720	80540;168657	80540;168657
ENST00000220849_8_108248702_aTIS_111db1;ENST00000519030_8_108240001_aTIS_101db1;ENST00000519030_8_108240040_5UTR_100db1;ENST00000521440_8_108248687_CDS_100db1;ENST00000522445_8_108248702_aTIS_001db3;ENST00000521440_8_108241856_CDS_100db1;ENST00000519030_8_108217426_CDS_100db1;ENST00000518345_8_108248687_5UTR_100db1;ENST00000519030_8_108248687_5UTR_100db1;ENST00000518100_8_108248702_aTIS_001db3;EN…	ENST00000220849_8_108248702_aTIS_111db1;ENST00000519030_8_108240001_aTIS_101db1;ENST00000519030_8_108240040_5UTR_100db1;ENST00000521440_8_108248687_CDS_100db1	12;7;7;6;3;3;3;2;2;2;2;2;1	12;7;7;6;3;3;3;2;2;2;2;2;1	12;7;7;6;3;3;3;2;2;2;2;2;1	generic|ENST00000220849_8_108248702_aTIS_111db1|ENSG00000104408 ATG True -1 0 +1 [ENST00000220849_8_108248702_aTIS_db2#ENST00000220849_8_108248702_aTIS_db3];generic|ENST00000519030_8_108240001_aTIS_101db1|ENSG00000104408 ATG True -1 0 +1 [ENST00000519030_8	13	12	12	12	33.7	33.7	33.7	52.22	445	445;352;365;167;75;123;193;25;26;45;56;118;69	0	31409	2617600000	93485000	5835300000	50	50				240	3253;8878;9395;13802;13952;14483;17902;18280;21537;23067;25036;28658	True;True;True;True;True;True;True;True;True;True;True;True	3256;8882;9399;13806;13956;14487;17908;18289;21546;23077;25047;28670	15341;15342;15343;41630;41631;41632;41633;44031;44032;44033;44034;65150;65151;65152;65153;65154;65155;66040;68474;68475;68476;68477;83852;83853;83854;83855;85609;85610;85611;100668;100669;100670;100671;107520;116705;116706;133318;133319	21167;55034;55035;55036;55037;55038;55039;55040;55041;55042;55043;55044;55045;55046;55047;55048;55049;58114;58115;58116;58117;58118;58119;58120;58121;58122;58123;58124;85366;85367;86633;89975;89976;89977;89978;89979;89980;89981;89982;89983;89984;109363;111539;129331;129332;129333;129334;137624;149712;171965;171966	21167;55035;58123;85367;86633;89975;109363;111539;129331;137624;149712;171965
ENST00000220853_8_108443659_aTIS_111db1;ENST00000520294_8_108469841_ntr_100db1;ENST00000520294_8_108470108_ntr_100db1;ENST00000520294_8_108476851_ntr_100db1	ENST00000220853_8_108443659_aTIS_111db1;ENST00000520294_8_108469841_ntr_100db1;ENST00000520294_8_108470108_ntr_100db1	6;4;3;2	6;4;3;2	6;4;3;2	generic|ENST00000220853_8_108443659_aTIS_111db1|ENSG00000104412 ATG True +1 0 -1 [ENST00000220853_8_108443659_aTIS_db2#ENST00000220853_8_108443659_aTIS_db3];generic|ENST00000520294_8_108469841_ntr_100db1|ENSG00000104412 AAG NA +1 0 -1;generic|ENST000005202	4	6	6	6	33	33	33	34833	297	297;171;132;77	0	47.18	456440000	32603000	945370000	25	25				241	1292;4298;10555;13497;19158;28196	True;True;True;True;True;True	1294;4301;10559;13501;19167;28208	5964;5965;5966;5967;5968;5969;5970;5971;19995;19996;19997;49380;49381;49382;49383;63719;63720;63721;89810;89811;89812;89813;89814;89815;89816;131189;131190;131191;131192	7891;7892;7893;7894;7895;7896;7897;7898;7899;7900;7901;26888;26889;26890;65666;65667;65668;65669;83491;83492;116911;116912;116913;169242;169243	7897;26888;65669;83492;116911;169242
ENST00000220913_8_140511500_aTIS_101db1;ENST00000220913_8_140511488_5UTR_010db2;ENST00000519533_8_140511500_aTIS_101db1	ENST00000220913_8_140511500_aTIS_101db1;ENST00000220913_8_140511488_5UTR_010db2;ENST00000519533_8_140511500_aTIS_101db1	2;2;1	2;2;1	2;2;1	generic|ENST00000220913_8_140511500_aTIS_101db1|ENSG00000104472 ATG True 0 -1 [ENST00000220913_8_140511500_aTIS_db3];generic|ENST00000220913_8_140511488_5UTR_010db2|ENSG00000104472 ACG NA NA;generic|ENST00000519533_8_140511500_aTIS_101db1|ENSG00000104472 A	3	2	2	2	26.7	26.7	26.7	14.71	131	131;135;56	0	61497	307530000	51255000	671880000	12	12				242	13379;14974	True;True	13383;14978	63142;63143;63144;70620;70621;70622;70623	82791;82792;82793;82794;82795;82796;92528;92529;92530;92531;92532;92533	82792;92528
ENST00000521922_8_102412234_aTIS_101db1;ENST00000220959_8_102412234_aTIS_101db1;ENST00000520539_8_102412234_aTIS_111db1;ENST00000518205_8_102272688_aTIS_101db1	ENST00000521922_8_102412234_aTIS_101db1;ENST00000220959_8_102412234_aTIS_101db1;ENST00000520539_8_102412234_aTIS_111db1	9;9;9;3	9;9;9;3	9;9;9;3	generic|ENST00000521922_8_102412234_aTIS_101db1|ENSG00000104517 ATG True -1 0 +1 [ENST00000521922_8_102412234_aTIS_db3];generic|ENST00000220959_8_102412234_aTIS_101db1|ENSG00000104517 ATG True -1 0 +1 [ENST00000220959_8_102412234_aTIS_db3];generic|ENST0000	4	9	9	9	5.3	5.3	5.3	308.57	2792	2792;2798;2799;527	0	29652	186220000	1432500	411860000	27	27				243	6494;7355;11255;18289;25781;27123;28405;28715;28732	True;True;True;True;True;True;True;True;True	6497;7359;11259;18298;25792;27135;28417;28727;28744	30087;34255;34256;34257;34258;52586;52587;52588;52589;85649;85650;85651;85652;120204;120205;120206;120207;126508;126509;126510;126511;132141;132142;132143;132144;132145;132146;133586;133587;133667	40011;40012;45647;70090;70091;111610;111611;111612;154860;163369;163370;163371;163372;163373;163374;163375;163376;163377;163378;170480;170481;170482;170483;170484;172401;172402;172469	40011;45647;70091;111610;154860;163373;170481;172401;172469
ENST00000377579_8_143606604_aTIS_101db1;ENST00000377579_8_143606604_aTIS_1_100db1;ENST00000377579_8_143607129_5UTR_100db1;ENST00000377579_8_143607129_5UTR_1_100db1;ENST00000377579_8_143608082_5UTR_100db1;ENST00000377579_8_143608082_5UTR_1_100db1;ENST00000433751_8_143609548_aTIS_101db1;ENST00000433751_8_143609548_aTIS_1_100db1;ENST00000495276_8_143609548_aTIS_101db1;ENST00000495276_8_143609548_aTI…	ENST00000377579_8_143606604_aTIS_101db1;ENST00000377579_8_143606604_aTIS_1_100db1;ENST00000377579_8_143607129_5UTR_100db1;ENST00000377579_8_143607129_5UTR_1_100db1;ENST00000377579_8_143608082_5UTR_100db1;ENST00000377579_8_143608082_5UTR_1_100db1;ENST00000433751_8_143609548_aTIS_101db1;ENST00000433751_8_143609548_aTIS_1_100db1;ENST00000495276_8_143609548_aTIS_101db1;ENST00000495276_8_143609548_aTI…	1;1;1;1;1;1;1;1;1;1;1;1;1	1;1;1;1;1;1;1;1;1;1;1;1;1	1;1;1;1;1;1;1;1;1;1;1;1;1	generic|ENST00000377579_8_143606604_aTIS_101db1|ENSG00000104524 ATG no_data NA [ENST00000377579_8_143606604_aTIS_db3];generic|ENST00000377579_8_143606604_aTIS_1_100db1|ENSG00000104524 ATG no_data NA;generic|ENST00000377579_8_143607129_5UTR_100db1|ENSG00000	13	1	1	1	9.5	9.5	9.5	14341	137	137;137;221;221;229;229;254;254;274;274;286;286;288	0.002595	16711	20390000	2912800	39985000	0	0				244	261	TRUE	262	1138;1139;1140	1658	1658
ENST00000522141_8_30180526_3UTR_100db1;ENST00000221114_8_30179425_CDS_100db1;ENST00000221114_8_30156384_aTIS_111db1;ENST00000523666_8_30183090_3UTR_100db1	ENST00000522141_8_30180526_3UTR_100db1;ENST00000221114_8_30179425_CDS_100db1;ENST00000221114_8_30156384_aTIS_111db1;ENST00000523666_8_30183090_3UTR_100db1	3;3;3;2	3;3;3;2	3;3;3;2	generic|ENST00000522141_8_30180526_3UTR_100db1|ENSG00000104671 ATC NA +1 0 -1;generic|ENST00000221114_8_30179425_CDS_100db1|ENSG00000104671 ATG NA +1 0 -1;generic|ENST00000221114_8_30156384_aTIS_111db1|ENSG00000104671 ATG True +1 0 -1 [ENST00000221114_8_30	4	3	3	3	41.8	41.8	41.8	76469	67	67;90;190;27	0	85949	1615000000	403760000	3622300000	15	15				245	10535;10536;27195	True;True;True	10539;10540;27207	49289;49290;49291;49292;49293;49294;49295;49296;49297;49298;49299;49300;49301;49302;49303;49304;126809;126810;126811;126812	65546;65547;65548;65549;65550;65551;65552;65553;65554;65555;163699;163700;163701;163702;163703	65546;65552;163703
ENST00000546342_8_30727706_CDS_100db1;ENST00000221130_8_30727706_CDS_110db1;ENST00000546342_8_30727835_aTIS_101db1;ENST00000221130_8_30727835_aTIS_101db1;ENST00000537535_8_30727706_CDS_100db1;ENST00000541648_8_30727706_CDS_100db1;ENST00000537535_8_30727835_aTIS_101db1;ENST00000541648_8_30727835_aTIS_101db1;ENST00000643653_8_30696397_3UTR_100db1;ENST00000643653_8_30689235_3UTR_100db1;ENST000005375…	ENST00000546342_8_30727706_CDS_100db1;ENST00000221130_8_30727706_CDS_110db1;ENST00000546342_8_30727835_aTIS_101db1;ENST00000221130_8_30727835_aTIS_101db1;ENST00000537535_8_30727706_CDS_100db1;ENST00000541648_8_30727706_CDS_100db1;ENST00000537535_8_30727835_aTIS_101db1;ENST00000541648_8_30727835_aTIS_101db1;ENST00000643653_8_30696397_3UTR_100db1	12;12;12;12;11;11;11;11;6;5;2;1	12;12;12;12;11;11;11;11;6;5;2;1	12;12;12;12;11;11;11;11;6;5;2;1	generic|ENST00000546342_8_30727706_CDS_100db1|ENSG00000104687 ATG NA -1 0 +1;generic|ENST00000221130_8_30727706_CDS_110db1|ENSG00000104687 ATG NA -1 0 +1 [ENST00000221130_8_30727706_CDS_db2];generic|ENST00000546342_8_30727835_aTIS_101db1|ENSG00000104687 AT	12	12	12	12	38.7	38.7	38.7	48.47	450	450;479;493;522;397;426;440;469;263;200;58;28	0	66679	2461900000	123100000	5512000000	75	75				246	331;1429;6893;6894;14009;14471;15945;20484;22201;24495;25262;27598	True;True;True;True;True;True;True;True;True;True;True;True	332;1431;6897;6898;14013;14475;15949;20493;22211;24505;25273;27610	1549;1550;1551;1552;6545;6546;6547;6548;31914;31915;31916;31917;31918;31919;31920;31921;31922;31923;31924;31925;31926;31927;31928;31929;31930;66289;66290;66291;66292;68404;68405;68406;75089;75090;75091;75092;95777;95778;95779;103669;103670;103671;103672;114286;114287;117759;117760;117761;117762;117763;117764;117765;117766;128606;128607;128608	2334;2335;2336;2337;2338;8762;8763;8764;8765;8766;8767;8768;8769;8770;8771;8772;8773;8774;8775;8776;42571;42572;42573;42574;42575;42576;42577;42578;42579;42580;42581;42582;42583;42584;42585;42586;42587;42588;42589;42590;42591;86940;86941;86942;86943;86944;86945;86946;89909;89910;89911;89912;98329;98330;98331;124026;132929;132930;146634;146635;151282;151283;151284;151285;151286;151287;151288;15128…	2336;8769;42583;42585;86940;89910;98331;124026;132929;146634;151285;166033
ENST00000221200_8_25458246_aTIS_100db1;ENST00000221200_8_25458366_5UTR_100db1;ENST00000221200_8_25458411_5UTR_100db1;ENST00000221200_8_25458417_5UTR_100db1	ENST00000221200_8_25458246_aTIS_100db1;ENST00000221200_8_25458366_5UTR_100db1;ENST00000221200_8_25458411_5UTR_100db1;ENST00000221200_8_25458417_5UTR_100db1	1;1;1;1	1;1;1;1	1;1;1;1	generic|ENST00000221200_8_25458246_aTIS_100db1|ENSG00000104756 ATG no_data NA;generic|ENST00000221200_8_25458366_5UTR_100db1|ENSG00000104756 GTG NA 0;generic|ENST00000221200_8_25458411_5UTR_100db1|ENSG00000104756 GTG NA -1 0;generic|ENST00000221200_8_25458	4	1	1	1	3.3	3.3	3.3	42566	389	389;429;444;446	0	18705	34118000	1550800	77629000	2	2				247	22894	TRUE	22904	106783;106784;106785;106786;106787	136737;136738	136738
ENST00000221233_19_41397328_aTIS_111db1;ENST00000221233_19_41397328_aTIS_1_100db1;ENST00000596905_19_41397298_CDS_100db1;ENST00000596905_19_41397328_aTIS_101db1;ENST00000596905_19_41397328_aTIS_1_100db1;ENST00000593523_19_41397217_ntr_100db1;ENST00000593523_19_41397298_ntr_100db1	ENST00000221233_19_41397328_aTIS_111db1;ENST00000221233_19_41397328_aTIS_1_100db1;ENST00000596905_19_41397298_CDS_100db1;ENST00000596905_19_41397328_aTIS_101db1;ENST00000596905_19_41397328_aTIS_1_100db1	4;4;3;3;3;1;1	4;4;3;3;3;1;1	4;4;3;3;3;1;1	generic|ENST00000221233_19_41397328_aTIS_111db1|ENSG00000077348 ATG True -1 0 +1 [ENST00000221233_19_41397328_aTIS_db2#ENST00000221233_19_41397328_aTIS_db3];generic|ENST00000221233_19_41397328_aTIS_1_100db1|ENSG00000077348 ATG True -1 0 +1;generic|ENST0000	7	4	4	4	23	23	23	25249	235	235;235;187;197;197;104;131	0	10757	209900000	17492000	513550000	9	9				248	2247;2469;7521;12613	True;True;True;True	2250;2472;7525;12617	10389;10390;10391;10392;10393;10394;11440;11441;11442;11443;34967;34968;34969;59210;59211	14123;14124;14125;14126;15536;46618;46619;46620;78170;78171	14123;15536;46619;78170
ENST00000221249_19_7535551_aTIS_101db1;ENST00000221249_19_7535551_aTIS_1_100db1;ENST00000600737_19_7535789_aTIS_101db1;ENST00000600737_19_7535789_aTIS_1_100db1;ENST00000414982_19_7535789_CDS_1_100db1;ENST00000600737_19_7535783_5UTR_010db2;ENST00000414982_19_7535551_aTIS_101db1;ENST00000414982_19_7535551_aTIS_1_100db1;ENST00000545201_19_7535551_aTIS_101db1;ENST00000545201_19_7535551_aTIS_1_100db1	ENST00000221249_19_7535551_aTIS_101db1;ENST00000221249_19_7535551_aTIS_1_100db1;ENST00000600737_19_7535789_aTIS_101db1;ENST00000600737_19_7535789_aTIS_1_100db1;ENST00000414982_19_7535789_CDS_1_100db1;ENST00000600737_19_7535783_5UTR_010db2;ENST00000414982_19_7535551_aTIS_101db1;ENST00000414982_19_7535551_aTIS_1_100db1;ENST00000545201_19_7535551_aTIS_101db1;ENST00000545201_19_7535551_aTIS_1_100db1	3;3;3;3;3;3;3;3;2;2	3;3;3;3;3;3;3;3;2;2	3;3;3;3;3;3;3;3;2;2	generic|ENST00000221249_19_7535551_aTIS_101db1|ENSG00000032444 ATG False 0 [ENST00000221249_19_7535551_aTIS_db3];generic|ENST00000221249_19_7535551_aTIS_1_100db1|ENSG00000032444 ATG False 0;generic|ENST00000600737_19_7535789_aTIS_101db1|ENSG00000032444 ATG	10	3	3	3	3.4	3.4	3.4	146.21	1327	1327;1327;1365;1365;1366;1367;1375;1375;1300;1300	0	14526	59362000	913270	139720000	8	8				249	20499;26545;26720	True;True;True	20508;26556;26731	95823;95824;95825;95826;123888;123889;123890;124697;124698;124699	124050;124051;124052;124053;124054;124055;159648;160771	124051;159648;160771
ENST00000595564_19_39390864_aTIS_101db1;ENST00000221265_19_39390864_aTIS_111db1;ENST00000416728_19_39390827_aTIS_101db1;ENST00000598594_19_39389134_ntr_100db1	ENST00000595564_19_39390864_aTIS_101db1;ENST00000221265_19_39390864_aTIS_111db1;ENST00000416728_19_39390827_aTIS_101db1	3;3;2;1	3;3;2;1	3;3;2;1	generic|ENST00000595564_19_39390864_aTIS_101db1|ENSG00000006712 ATG True -1 0 +1 [ENST00000595564_19_39390864_aTIS_db3];generic|ENST00000221265_19_39390864_aTIS_111db1|ENSG00000006712 ATG True -1 0 +1 [ENST00000221265_19_39390864_aTIS_db2#ENST00000221265_1	4	3	3	3	6.4	6.4	6.4	55472	485	485;531;288;63	0	99372	280090000	10003000	697790000	11	11				250	5401;8256;22371	True;True;True	5404;8260;22381	24741;24742;24743;24744;38519;38520;38521;38522;104405;104406;104407;104408;104409;104410;104411	32640;32641;32642;32643;32644;32645;51275;51276;51277;51278;133791;133792;133793	32641;51276;133793
ENST00000414284_19_7637150_aTIS_101db1;ENST00000414284_19_7637150_aTIS_1_100db1;ENST00000221283_19_7637150_aTIS_111db1;ENST00000221283_19_7637150_aTIS_1_100db1;ENST00000441779_19_7637150_aTIS_101db1;ENST00000441779_19_7637150_aTIS_1_100db1;ENST00000414284_19_7639028_CDS_100db1;ENST00000414284_19_7639028_CDS_1_100db1;ENST00000221283_19_7639028_CDS_100db1;ENST00000221283_19_7639028_CDS_1_100db1;ENS…	ENST00000414284_19_7637150_aTIS_101db1;ENST00000414284_19_7637150_aTIS_1_100db1;ENST00000221283_19_7637150_aTIS_111db1;ENST00000221283_19_7637150_aTIS_1_100db1;ENST00000441779_19_7637150_aTIS_101db1;ENST00000441779_19_7637150_aTIS_1_100db1;ENST00000414284_19_7639028_CDS_100db1;ENST00000414284_19_7639028_CDS_1_100db1;ENST00000221283_19_7639028_CDS_100db1;ENST00000221283_19_7639028_CDS_1_100db1;ENS…	12;12;12;12;12;12;10;10;10;10;10;10;9;7;5;5;2;2;2;2;2;2;2;2;2;2;1;1;1;1;1;1	12;12;12;12;12;12;10;10;10;10;10;10;9;7;5;5;2;2;2;2;2;2;2;2;2;2;1;1;1;1;1;1	12;12;12;12;12;12;10;10;10;10;10;10;9;7;5;5;2;2;2;2;2;2;2;2;2;2;1;1;1;1;1;1	generic|ENST00000414284_19_7637150_aTIS_101db1|ENSG00000076944 ATG True +1 0 -1 [ENST00000414284_19_7637150_aTIS_db3];generic|ENST00000414284_19_7637150_aTIS_1_100db1|ENSG00000076944 ATG True +1 0 -1;generic|ENST00000221283_19_7637150_aTIS_111db1|ENSG00000	32	12	12	12	27.5	27.5	27.5	66137	590	590;590;593;593;604;604;558;558;561;561;572;572;408;376;281;281;39;46;53;128;128;137;137;155;169;169;29;117;121;126;129;144	0	43.09	1996800000	62400000	4001500000	51	51				251	2203;4476;7636;10588;12085;13427;14955;18097;18911;20046;23833;26506	True;True;True;True;True;True;True;True;True;True;True;True	2206;4479;7640;10592;12089;13431;14959;18105;18920;20055;23843;26517	10160;10161;10162;10163;20646;20647;20648;20649;35581;35582;35583;35584;35585;35586;49530;49531;49532;49533;56522;56523;56524;56525;56526;63369;63370;63371;63372;63373;63374;63375;63376;70540;70541;70542;70543;70544;70545;84773;84774;84775;84776;88560;88561;93827;93828;93829;111030;111031;123704;123705;123706;123707;123708;123709;123710;123711;123712;123713;123714;123715;123716;123717;123718;1237…	13722;13723;13724;13725;13726;13727;13728;27571;27572;27573;27574;27575;47517;47518;47519;47520;65806;65807;65808;65809;75084;75085;75086;75087;75088;75089;83109;83110;83111;92466;92467;92468;92469;110439;115327;121673;142277;159406;159407;159408;159409;159410;159411;159412;159413;159414;159415;159416;159417;159418;159419;159420	13722;27573;47518;65807;75088;83111;92469;110439;115327;121673;142277;159420
ENST00000221363_19_12666701_aTIS_101db1;ENST00000221363_19_12666701_aTIS_1_100db1;ENST00000456935_19_12666701_aTIS_111db1;ENST00000456935_19_12666701_aTIS_1_100db1	ENST00000221363_19_12666701_aTIS_101db1;ENST00000221363_19_12666701_aTIS_1_100db1;ENST00000456935_19_12666701_aTIS_111db1;ENST00000456935_19_12666701_aTIS_1_100db1	1;1;1;1	1;1;1;1	1;1;1;1	generic|ENST00000221363_19_12666701_aTIS_101db1|ENSG00000104774 ATG True -1 0 +1 [ENST00000221363_19_12666701_aTIS_db3];generic|ENST00000221363_19_12666701_aTIS_1_100db1|ENSG00000104774 ATG True -1 0 +1;generic|ENST00000456935_19_12666701_aTIS_111db1|ENSG0	4	1	1	1	2.2	2.2	2.2	113.61	1010	1010;1010;1011;1011	0.00049925	22808	10029000	200570	23276000	3	3				252	3177	TRUE	3180	14586;14587;14588;14589	19838;19839;19840	19838
ENST00000221418_19_38831772_aTIS_101db1;ENST00000221418_19_38831772_aTIS_1_100db1;ENST00000598707_19_38831141_ntr_100db1;ENST00000601333_19_38815961_ntr_100db1;ENST00000594391_19_38816003_ntr_010db2;ENST00000601060_19_38831141_ntr_100db1;ENST00000598707_19_38817558_ntr_100db1;ENST00000598707_19_38817573_ntr_100db1;ENST00000597089_19_38831141_ntr_100db1;ENST00000601060_19_38817558_ntr_100db1;ENST0…	ENST00000221418_19_38831772_aTIS_101db1;ENST00000221418_19_38831772_aTIS_1_100db1	9;9;3;2;2;2;2;2;1;1;1;1	9;9;3;2;2;2;2;2;1;1;1;1	9;9;3;2;2;2;2;2;1;1;1;1	generic|ENST00000221418_19_38831772_aTIS_101db1|ENSG00000104823 ATG False 0 +1 [ENST00000221418_19_38831772_aTIS_db3];generic|ENST00000221418_19_38831772_aTIS_1_100db1|ENSG00000104823 ATG False 0 +1	12	9	9	9	30.8	30.8	30.8	35816	328	328;328;149;69;83;96;122;127;49;69;69;74	0	57291	4928000000	273780000	10916000000	90	90				253	2558;9243;9244;12789;22993;25776;26096;26904;28802	True;True;True;True;True;True;True;True;True	2561;9247;9248;12793;23003;25787;26107;26915;28814	11824;11825;11826;43309;43310;43311;43312;43313;43314;43315;43316;43317;43318;43319;43320;43321;43322;43323;43324;43325;43326;43327;43328;60026;60027;60028;60029;107183;107184;120174;120175;120176;120177;120178;120179;121763;121764;121765;121766;121767;121768;121769;121770;121771;121772;121773;125473;125474;125475;134004;134005;134006	16015;16016;16017;57113;57114;57115;57116;57117;57118;57119;57120;57121;57122;57123;57124;57125;57126;57127;57128;57129;57130;57131;57132;57133;57134;57135;57136;57137;79032;79033;79034;79035;79036;137193;154776;154777;154778;154779;154780;154781;154782;154783;154784;154785;154786;154787;154788;154789;154790;154791;154792;154793;154794;154795;154796;154797;154798;154799;156813;156814;156815;15681…	16017;57115;57136;79036;137193;154794;156833;161823;173017
ENST00000221419_19_38849966_aTIS_101db1;ENST00000600873_19_38846077_aTIS_101db1;ENST00000601449_19_38844022_CDS_100db1;ENST00000595164_19_38840164_ntr_100db1;ENST00000595164_19_38840176_ntr_100db1;ENST00000595164_19_38838579_ntr_100db1;ENST00000595443_19_38838579_ntr_100db1;ENST00000601664_19_38840149_ntr_100db1;ENST00000601664_19_38840164_ntr_100db1;ENST00000601664_19_38840176_ntr_100db1;ENST000…	ENST00000221419_19_38849966_aTIS_101db1;ENST00000600873_19_38846077_aTIS_101db1;ENST00000601449_19_38844022_CDS_100db1	23;19;16;11;11;7;5;3;3;3;3;2;2;2;2	23;19;16;11;11;7;5;3;3;3;3;2;2;2;2	22;18;15;10;10;7;5;3;3;3;3;2;2;2;2	generic|ENST00000221419_19_38849966_aTIS_101db1|ENSG00000104824 ATG True -1 0 +1 [ENST00000221419_19_38849966_aTIS_db3];generic|ENST00000600873_19_38846077_aTIS_101db1|ENSG00000104824 ATG True -1 0 +1 [ENST00000600873_19_38846077_aTIS_db3];generic|ENST0000	15	23	23	22	63.2	63.2	62	64132	589	589;456;325;201;205;131;124;59;64;68;179;23;28;31;59	0	256.87	8163400000	408170000	17380000000	226	226				254	1060;2091;6034;7340;9674;10935;10936;13878;15197;16080;17752;19039;19717;20231;20298;21178;21825;22463;23218;23759;24653;25775;28399	True;True;True;True;True;True;True;True;True;True;True;True;True;True;True;True;True;True;True;True;True;True;True	1062;2094;6037;7344;9678;10939;10940;13882;15201;16084;17757;19048;19726;20240;20307;21187;21834;22473;23228;23769;24663;25786;28411	4917;4918;4919;4920;4921;4922;4923;4924;4925;4926;9664;9665;9666;9667;27983;27984;27985;27986;34159;34160;34161;34162;34163;34164;34165;34166;34167;34168;34169;34170;34171;34172;45283;45284;45285;45286;51114;51115;51116;51117;51118;51119;51120;51121;51122;51123;51124;51125;51126;51127;51128;51129;51130;51131;51132;51133;51134;51135;51136;51137;51138;51139;65519;65520;65521;65522;71817;71818;71819…	6584;6585;6586;6587;6588;6589;6590;6591;6592;6593;6594;6595;6596;6597;6598;6599;6600;13067;13068;13069;13070;13071;13072;37069;37070;37071;45528;45529;45530;45531;45532;45533;45534;45535;45536;45537;45538;45539;45540;45541;45542;45543;45544;45545;45546;45547;45548;45549;45550;45551;45552;45553;45554;45555;45556;45557;45558;45559;45560;45561;45562;45563;45564;45565;45566;45567;45568;45569;45570;45…	6591;13067;37071;45555;59796;68093;68117;85937;94041;99109;108459;116274;119899;122779;123055;127620;130783;134328;138381;141906;147673;154760;170426
ENST00000587112_19_45040270_aTIS_101db1;ENST00000391952_19_45040213_aTIS_101db1;ENST00000544944_19_45040213_aTIS_101db1;ENST00000221455_19_45040213_aTIS_111db1	ENST00000587112_19_45040270_aTIS_101db1;ENST00000391952_19_45040213_aTIS_101db1;ENST00000544944_19_45040213_aTIS_101db1;ENST00000221455_19_45040213_aTIS_111db1	1;1;1;1	1;1;1;1	1;1;1;1	generic|ENST00000587112_19_45040270_aTIS_101db1|ENSG00000104859 AAG no_data NA [ENST00000587112_19_45040270_aTIS_db3];generic|ENST00000391952_19_45040213_aTIS_101db1|ENSG00000104859 ATG True +1 0 -1 [ENST00000391952_19_45040213_aTIS_db3];generic|ENST000005	4	1	1	1	7.4	7.4	7.4	21932	188	188;594;655;674	0	3401	145110000	24184000	297520000	3	3				255	10255	TRUE	10259	47993;47994;47995	63843;63844;63845	63844
ENST00000639767_19_12807040_3UTR_100db1;ENST00000639767_19_12807025_3UTR_100db1;ENST00000221486_19_12806674_aTIS_101db1;ENST00000639767_19_12810077_3UTR_100db1;ENST00000221486_19_12807432_CDS_010db2;ENST00000639767_19_12807307_3UTR_100db1;ENST00000639767_19_12813103_3UTR_100db1;ENST00000639767_19_12810371_3UTR_100db1;ENST00000593017_19_12807040_ntr_100db1;ENST00000593017_19_12807025_ntr_100db1;EN…	ENST00000639767_19_12807040_3UTR_100db1;ENST00000639767_19_12807025_3UTR_100db1;ENST00000221486_19_12806674_aTIS_101db1;ENST00000639767_19_12810077_3UTR_100db1;ENST00000221486_19_12807432_CDS_010db2;ENST00000639767_19_12807307_3UTR_100db1;ENST00000639767_19_12813103_3UTR_100db1;ENST00000639767_19_12810371_3UTR_100db1	8;8;8;7;7;7;4;4;1;1;1	8;8;8;7;7;7;4;4;1;1;1	8;8;8;7;7;7;4;4;1;1;1	generic|ENST00000639767_19_12807040_3UTR_100db1|ENSG00000284491 CTG NA +1 0 -1;generic|ENST00000639767_19_12807025_3UTR_100db1|ENSG00000284491 ATC NA +1 0 -1;generic|ENST00000221486_19_12806674_aTIS_101db1|ENSG00000104889 ATG True +1 0 -1 [ENST00000221486_	11	8	8	8	35.4	35.4	35.4	27706	246	246;251;299;160;187;199;80;98;55;60;91	0	30224	968920000	88083000	2384500000	38	38				256	320;1100;3983;11326;11327;12339;16504;17632	True;True;True;True;True;True;True;True	321;1102;3986;11330;11331;12343;16508;17636	1498;1499;1500;1501;5118;18641;18642;18643;18644;18645;18646;18647;18648;52896;52897;52898;52899;52900;52901;52902;52903;52904;52905;52906;57832;57833;57834;57835;77535;77536;77537;77538;82582;82583;82584;82585	2260;2261;2262;2263;2264;2265;2266;6833;25168;25169;25170;25171;25172;25173;25174;25175;25176;70556;70557;70558;70559;70560;70561;70562;76661;76662;76663;76664;101364;101365;101366;101367;101368;101369;107772;107773;107774;107775;107776;107777	2266;6833;25174;70556;70559;76662;101367;107772
ENST00000221494_19_2243419_aTIS_101db1;ENST00000221494_19_2243413_5UTR_010db2;ENST00000221494_19_2244595_CDS_100db1;ENST00000590034_19_2243413_ntr_100db1;ENST00000587637_19_2246912_ntr_100db1;ENST00000587637_19_2246897_ntr_100db1;ENST00000592314_19_2244595_ntr_100db1	ENST00000221494_19_2243419_aTIS_101db1;ENST00000221494_19_2243413_5UTR_010db2;ENST00000221494_19_2244595_CDS_100db1	7;6;4;2;1;1;1	7;6;4;2;1;1;1	7;6;4;2;1;1;1	generic|ENST00000221494_19_2243419_aTIS_101db1|ENSG00000104897 ATG True +1 0 -1 [ENST00000221494_19_2243419_aTIS_db3];generic|ENST00000221494_19_2243413_5UTR_010db2|ENSG00000104897 ATC NA NA;generic|ENST00000221494_19_2244595_CDS_100db1|ENSG00000104897 CTG	7	7	7	7	19.4	19.4	19.4	49255	464	464;466;405;81;57;62;103	0	45004	1535000000	109640000	3459200000	59	59				257	9909;17610;17650;18514;19818;20032;28057	True;True;True;True;True;True;True	9913;17614;17654;18523;19827;20041;28069	46314;46315;46316;46317;82506;82507;82508;82509;82510;82511;82512;82513;82659;82660;82661;82662;82663;82664;82665;82666;86722;86723;86724;86725;92757;92758;92759;93764;93765;93766;93767;93768;93769;93770;93771;130573;130574;130575;130576;130577;130578;130579;130580	61311;61312;107686;107687;107688;107689;107690;107691;107692;107693;107694;107695;107696;107697;107851;107852;107853;107854;107855;107856;107857;107858;107859;107860;107861;107862;107863;107864;107865;107866;112999;113000;120383;120384;120385;120386;121563;121564;121565;121566;121567;121568;121569;121570;121571;121572;121573;168477;168478;168479;168480;168481;168482;168483;168484;168485;168486;16…	61311;107692;107863;112999;120386;121569;168480
ENST00000593157_19_13116291_ntr_100db1;ENST00000593157_19_13116309_ntr_100db1;ENST00000221504_19_13116399_aTIS_101db1;ENST00000437766_19_13116399_aTIS_101db1;ENST00000357720_19_13116668_5UTR_100db1;ENST00000593157_19_13116045_ntr_100db1;ENST00000592062_19_13115997_CDS_010db2;ENST00000588511_19_13110246_ntr_100db1;ENST00000588511_19_13110291_ntr_100db1;ENST00000588511_19_13116045_ntr_100db1;ENST00…	ENST00000593157_19_13116291_ntr_100db1;ENST00000593157_19_13116309_ntr_100db1;ENST00000221504_19_13116399_aTIS_101db1;ENST00000437766_19_13116399_aTIS_101db1;ENST00000357720_19_13116668_5UTR_100db1;ENST00000593157_19_13116045_ntr_100db1;ENST00000592062_19_13115997_CDS_010db2;ENST00000588511_19_13110246_ntr_100db1;ENST00000588511_19_13110291_ntr_100db1	7;7;7;7;7;6;6;4;4;2;1;1;1;1;1;1;1;1;1;1;1	7;7;7;7;7;6;6;4;4;2;1;1;1;1;1;1;1;1;1;1;1	7;7;7;7;7;6;6;4;4;2;1;1;1;1;1;1;1;1;1;1;1	generic|ENST00000593157_19_13116291_ntr_100db1|ENSG00000104907 ATG NA -1 0 +1;generic|ENST00000593157_19_13116309_ntr_100db1|ENSG00000104907 CTG NA -1 0 +1;generic|ENST00000221504_19_13116399_aTIS_101db1|ENSG00000104907 ATG True -1 0 +1 [ENST00000221504_19	21	7	7	7	20.7	20.7	20.7	58.38	532	532;538;630;659;675;481;556;258;273;165;45;49;55;77;80;85;101;105;105;121;125	0	21873	223370000	7702300	476640000	12	12				258	4885;5831;9053;9384;23608;23733;26395	True;True;True;True;True;True;True	4888;5834;9057;9388;23618;23743;26406	22448;22449;22450;22451;26677;26678;26679;42430;42431;42432;42433;43983;43984;43985;43986;43987;109900;109901;109902;109903;110586;110587;123224;123225;123226;123227	29674;29675;29676;35207;56001;58020;58021;58022;140685;141736;158753;158754;158755	29674;35207;56001;58021;140685;141736;158755
ENST00000221566_19_2769068_aTIS_101db1;ENST00000221566_19_2769071_5UTR_010db2	ENST00000221566_19_2769068_aTIS_101db1;ENST00000221566_19_2769071_5UTR_010db2	10;10	10;10	10;10	generic|ENST00000221566_19_2769068_aTIS_101db1|ENSG00000104969 ATG True -1 0 +1 [ENST00000221566_19_2769068_aTIS_db3];generic|ENST00000221566_19_2769071_5UTR_010db2|ENSG00000104969 AAG NA NA	2	10	10	10	30.4	30.4	30.4	34063	313	313;314	0	29464	1087300000	90607000	2466400000	47	47				259	915;935;9208;9209;13863;14576;14577;15198;17732;25652	True;True;True;True;True;True;True;True;True;True	917;937;9212;9213;13867;14580;14581;15202;17737;25663	4242;4243;4244;4245;4337;4338;4339;4340;43117;43118;43119;43120;43121;43122;43123;43124;65448;65449;65450;65451;68885;68886;68887;68888;68889;68890;68891;71824;71825;83035;83036;83037;83038;83039;119541;119542;119543;119544;119545;119546	5669;5670;5767;5768;5769;5770;5771;5772;5773;5774;5775;5776;5777;5778;5779;5780;56830;56831;56832;56833;56834;56835;85821;85822;90480;90481;90482;90483;90484;90485;94047;108333;108334;108335;108336;108337;108338;108339;108340;153634;153635;153636;153637;153638;153639;153640;153641	5670;5769;56833;56834;85821;90480;90484;94047;108340;153638
ENST00000221801_19_39846300_aTIS_111db1;ENST00000595545_19_39840441_aTIS_101db1;ENST00000594443_19_39836663_3UTR_100db1;ENST00000594443_19_39837714_3UTR_100db1;ENST00000594443_19_39837765_3UTR_100db1;ENST00000595545_19_39837714_CDS_100db1;ENST00000594443_19_39846300_aTIS_101db1;ENST00000594443_19_39836561_3UTR_100db1	ENST00000221801_19_39846300_aTIS_111db1;ENST00000595545_19_39840441_aTIS_101db1	14;11;3;3;3;2;1;1	14;11;3;3;3;2;1;1	14;11;3;3;3;2;1;1	generic|ENST00000221801_19_39846300_aTIS_111db1|ENSG00000105202 ATG True -1 0 +1 [ENST00000221801_19_39846300_aTIS_db2#ENST00000221801_19_39846300_aTIS_db3];generic|ENST00000595545_19_39840441_aTIS_101db1|ENSG00000105202 GTG False 0 [ENST00000595545_19_398	8	14	14	14	49.2	49.2	49.2	33784	321	321;229;92;95;112;88;40;58	0	75.44	10618000000	558820000	23867000000	150	150				260	2889;3129;7146;8413;11352;13536;18477;18904;19333;19334;22439;24613;26781;27312	True;True;True;True;True;True;True;True;True;True;True;True;True;True	2892;3132;7150;8417;11356;13540;18486;18913;19342;19343;22449;24623;26792;27324	13304;13305;13306;13307;13308;13309;13310;13311;13312;13313;13314;13315;14362;14363;14364;14365;33260;33261;33262;39251;39252;39253;39254;53020;53021;53022;53023;53024;53025;53026;53027;53028;63922;63923;63924;63925;63926;63927;63928;63929;63930;63931;63932;63933;86510;86511;88528;88529;88530;88531;88532;88533;88534;88535;90604;90605;90606;90607;90608;90609;90610;90611;90612;90613;90614;90615;104…	18217;18218;18219;18220;18221;18222;18223;18224;18225;18226;18227;18228;18229;18230;18231;18232;18233;18234;18235;18236;18237;18238;18239;18240;18241;18242;18243;18244;18245;18246;18247;18248;18249;18250;18251;18252;19577;44490;44491;44492;44493;52178;52179;52180;52181;70729;70730;70731;70732;70733;70734;70735;70736;70737;70738;70739;70740;70741;70742;70743;70744;70745;70746;70747;70748;83742;837…	18237;19577;44490;52181;70740;83749;112759;115284;117875;117878;134238;147399;161071;164304
ENST00000221855_19_36115561_aTIS_111db1;ENST00000585746_19_36116086_CDS_100db1;ENST00000585746_19_36116080_aTIS_101db1;ENST00000589996_19_36115561_aTIS_101db1;ENST00000392178_19_36116125_ntr_100db1;ENST00000392178_19_36116086_ntr_100db1;ENST00000392178_19_36115660_ntr_100db1	ENST00000221855_19_36115561_aTIS_111db1;ENST00000585746_19_36116086_CDS_100db1;ENST00000585746_19_36116080_aTIS_101db1;ENST00000589996_19_36115561_aTIS_101db1	6;5;5;3;2;2;2	6;5;5;3;2;2;2	6;5;5;3;2;2;2	generic|ENST00000221855_19_36115561_aTIS_111db1|ENSG00000105254 ATG False +1 0 [ENST00000221855_19_36115561_aTIS_db2#ENST00000221855_19_36115561_aTIS_db3];generic|ENST00000585746_19_36116086_CDS_100db1|ENSG00000105254 CTG NA +1 0 -1;generic|ENST00000585746	7	6	6	6	29.9	29.9	29.9	27325	244	244;191;193;191;148;161;181	0	17884	1236200000	77260000	2779800000	16	16				261	1873;10018;17667;20795;21670;28290	True;True;True;True;True;True	1876;10022;17671;20804;21679;28302	8656;8657;8658;46779;46780;46781;46782;82729;82730;97168;97169;101261;101262;101263;131596;131597;131598;131599	11572;11573;61988;61989;61990;61991;61992;61993;107954;125671;125672;125673;125674;129995;129996;169717	11572;61990;107954;125672;129995;169717
ENST00000221856_19_4305955_CDS_010db2;ENST00000221856_19_4304747_aTIS_101db1;ENST00000601815_19_4306024_ntr_100db1;ENST00000601815_19_4305979_ntr_100db1;ENST00000597480_19_4306024_CDS_100db1;ENST00000598179_19_4311934_ntr_100db1;ENST00000598179_19_4311904_ntr_100db1;ENST00000597590_19_4304747_aTIS_101db1	ENST00000221856_19_4305955_CDS_010db2;ENST00000221856_19_4304747_aTIS_101db1;ENST00000601815_19_4306024_ntr_100db1;ENST00000601815_19_4305979_ntr_100db1;ENST00000597480_19_4306024_CDS_100db1;ENST00000598179_19_4311934_ntr_100db1;ENST00000598179_19_4311904_ntr_100db1;ENST00000597590_19_4304747_aTIS_101db1	2;2;1;1;1;1;1;1	2;2;1;1;1;1;1;1	2;2;1;1;1;1;1;1	generic|ENST00000221856_19_4305955_CDS_010db2|ENSG00000105255 AGG NA NA;generic|ENST00000221856_19_4304747_aTIS_101db1|ENSG00000105255 ATG True +1 0 -1 [ENST00000221856_19_4304747_aTIS_db3];generic|ENST00000601815_19_4306024_ntr_100db1|ENSG00000105255 ATG	8	2	2	2	6.8	6.8	6.8	54807	488	488;496;138;153;168;302;312;437	0.00025893	27524	14887000	595490	19031000	2	2				262	20422;27138	True;True	20431;27150	95479;126570;126571;126572	123658;163452	123658;163452
ENST00000589591_19_36114673_ntr_100db1;ENST00000586439_19_36114706_CDS_100db1;ENST00000221859_19_36114856_aTIS_111db1;ENST00000592962_19_36114706_CDS_100db1;ENST00000586789_19_36114355_ntr_100db1;ENST00000592962_19_36114856_aTIS_101db1	ENST00000589591_19_36114673_ntr_100db1;ENST00000586439_19_36114706_CDS_100db1;ENST00000221859_19_36114856_aTIS_111db1;ENST00000592962_19_36114706_CDS_100db1;ENST00000586789_19_36114355_ntr_100db1;ENST00000592962_19_36114856_aTIS_101db1	2;2;2;1;1;1	2;2;2;1;1;1	2;2;2;1;1;1	generic|ENST00000589591_19_36114673_ntr_100db1|ENSG00000105258 ATT NA -1 0 +1;generic|ENST00000586439_19_36114706_CDS_100db1|ENSG00000105258 ATG NA -1 0 +1;generic|ENST00000221859_19_36114856_aTIS_111db1|ENSG00000105258 ATG True -1 0 +1 [ENST00000221859_19	6	2	2	2	39.1	39.1	39.1	10648	92	92;103;125;66;68;88	0	18552	141000000	23500000	329090000	9	9				263	11257;17548	True;True	11261;17552	52597;52598;52599;52600;82215;82216;82217;82218	70098;70099;70100;70101;70102;107301;107302;107303;107304	70100;107303
ENST00000221899_19_3626762_aTIS_111db1;ENST00000592721_19_3612186_CDS_100db1;ENST00000591726_19_3612276_aTIS_101db1;ENST00000587175_19_3612327_ntr_100db1	ENST00000221899_19_3626762_aTIS_111db1	4;1;1;1	4;1;1;1	4;1;1;1	generic|ENST00000221899_19_3626762_aTIS_111db1|ENSG00000105298 ATG True -1 0 +1 [ENST00000429344_19_3626762_aTIS_db2#ENST00000429344_19_3626762_aTIS_db3]	4	4	4	4	9	9	9	88701	758	758;87;117;134	0	14242	194960000	6722700	403270000	11	11				264	692;5748;15792;25251	True;True;True;True	694;5751;15796;25262	3182;26326;26327;26328;26329;26330;74391;74392;74393;74394;117702;117703;117704;117705	4355;34609;34610;34611;34612;34613;97359;97360;97361;151205;151206	4355;34610;97360;151206
ENST00000221922_19_47258401_aTIS_101db1;ENST00000643617_19_47258401_aTIS_101db1	ENST00000221922_19_47258401_aTIS_101db1;ENST00000643617_19_47258401_aTIS_101db1	2;2	2;2	2;2	generic|ENST00000221922_19_47258401_aTIS_101db1|ENSG00000105321 ATG True -1 [ENST00000221922_19_47258401_aTIS_db3];generic|ENST00000643617_19_47258401_aTIS_101db1|ENSG00000105321 ATG True -1 [ENST00000643617_19_47258401_aTIS_db3]	2	2	2	2	4.1	4.1	4.1	59702	531	531;587	0	36366	43597000	1981700	97062000	4	4				265	9081;21489	True;True	9085;21498	42549;42550;42551;100470;100471;100472;100473;100474	56115;56116;129161;129162;129163	56116;129163
ENST00000592528_19_4859970_CDS_100db1;ENST00000585479_19_4859970_CDS_100db1;ENST00000221957_19_4859970_CDS_100db1;ENST00000592528_19_4861394_aTIS_101db1;ENST00000585479_19_4861394_aTIS_101db1;ENST00000221957_19_4861394_aTIS_101db1;ENST00000592528_19_4867630_5UTR_100db1;ENST00000585479_19_4867630_5UTR_100db1;ENST00000221957_19_4867630_5UTR_100db1;ENST00000585479_19_4867657_5UTR_100db1;ENST00000221…	ENST00000592528_19_4859970_CDS_100db1;ENST00000585479_19_4859970_CDS_100db1;ENST00000221957_19_4859970_CDS_100db1;ENST00000592528_19_4861394_aTIS_101db1;ENST00000585479_19_4861394_aTIS_101db1;ENST00000221957_19_4861394_aTIS_101db1;ENST00000592528_19_4867630_5UTR_100db1;ENST00000585479_19_4867630_5UTR_100db1;ENST00000221957_19_4867630_5UTR_100db1;ENST00000585479_19_4867657_5UTR_100db1;ENST00000221…	6;6;6;6;6;6;6;6;6;6;6;6	6;6;6;6;6;6;6;6;6;6;6;6	6;6;6;6;6;6;6;6;6;6;6;6	generic|ENST00000592528_19_4859970_CDS_100db1|ENSG00000105355 ATG NA -1 0 +1;generic|ENST00000585479_19_4859970_CDS_100db1|ENSG00000105355 ATG NA -1 0 +1;generic|ENST00000221957_19_4859970_CDS_100db1|ENSG00000105355 ATG NA -1 0 +1;generic|ENST00000592528_1	12	6	6	6	24.9	24.9	24.9	41713	382	382;393;394;422;433;434;435;446;447;455;456;457	0	25.69	410580000	16423000	921970000	16	16				266	14090;14764;16617;21453;23506;24510	True;True;True;True;True;True	14094;14768;16621;21462;23516;24520	66594;66595;66596;66597;69750;69751;78070;78071;78072;100303;100304;100305;100306;109490;109491;109492;114381;114382;114383;114384	87264;87265;87266;91523;91524;101915;129025;129026;140109;140110;140111;140112;146826;146827;146828;146829;146830;146831	87265;91524;101915;129026;140109;146829
ENST00000222005_19_10403479_aTIS_111db1;ENST00000222005_19_10403497_5UTR_100db1;ENST00000591248_19_10403464_ntr_100db1;ENST00000591248_19_10403497_ntr_100db1;ENST00000591248_19_10395131_ntr_100db1;ENST00000591248_19_10395308_ntr_100db1;ENST00000591248_19_10395341_ntr_100db1;ENST00000589625_19_10395131_CDS_100db1	ENST00000222005_19_10403479_aTIS_111db1;ENST00000222005_19_10403497_5UTR_100db1;ENST00000591248_19_10403464_ntr_100db1;ENST00000591248_19_10403497_ntr_100db1	5;5;3;3;2;2;2;1	5;5;3;3;2;2;2;1	5;5;3;3;2;2;2;1	generic|ENST00000222005_19_10403479_aTIS_111db1|ENSG00000105401 ATG True -1 0 +1 [ENST00000222005_19_10403479_aTIS_db2#ENST00000222005_19_10403479_aTIS_db3];generic|ENST00000222005_19_10403497_5UTR_100db1|ENSG00000105401 CTG NA -1 0 +1;generic|ENST00000591	8	5	5	5	14	14	14	44468	378	378;384;194;205;173;204;215;166	0	19.64	357730000	25552000	763130000	15	15				267	3514;14581;16314;16315;22808	True;True;True;True;True	3517;14585;16318;16319;22818	16515;16516;16517;16518;68903;68904;68905;76741;76742;76743;76744;76745;76746;76747;76748;106406;106407;106408;106409	22537;22538;22539;22540;90495;90496;100511;100512;100513;100514;100515;100516;136220;136221;136222;136223	22537;90495;100514;100516;136221
ENST00000601891_19_41959292_aTIS_101db1;ENST00000601476_19_41958944_ntr_100db1;ENST00000222008_19_41959292_aTIS_111db1;ENST00000601476_19_41958860_ntr_100db1	ENST00000601891_19_41959292_aTIS_101db1;ENST00000601476_19_41958944_ntr_100db1;ENST00000222008_19_41959292_aTIS_111db1;ENST00000601476_19_41958860_ntr_100db1	2;2;2;1	2;2;2;1	2;2;2;1	generic|ENST00000601891_19_41959292_aTIS_101db1|ENSG00000105404 ATG True -1 0 +1 [ENST00000601891_19_41959292_aTIS_db3];generic|ENST00000601476_19_41958944_ntr_100db1|ENSG00000105404 CTG NA -1 0 +1;generic|ENST00000222008_19_41959292_aTIS_111db1|ENSG000001	4	2	2	2	14.6	14.6	14.6	17056	151	151;152;185;124	0	33507	170100000	42524000	372550000	10	10				268	2243;18759	True;True	2246;18768	10365;10366;10367;10368;10369;10370;10371;10372;87813;87814	14089;14090;14091;14092;14093;14094;14095;14096;14097;114307	14091;114307
ENST00000222120_19_11337399_aTIS_101db1;ENST00000222120_19_11337423_5UTR_010db2;ENST00000222120_19_11337321_CDS_100db1	ENST00000222120_19_11337399_aTIS_101db1;ENST00000222120_19_11337423_5UTR_010db2;ENST00000222120_19_11337321_CDS_100db1	2;2;1	2;2;1	2;2;1	generic|ENST00000222120_19_11337399_aTIS_101db1|ENSG00000105514 ATG True -1 0 +1 [ENST00000589655_19_11337399_aTIS_db3];generic|ENST00000222120_19_11337423_5UTR_010db2|ENSG00000105514 CTG NA NA;generic|ENST00000222120_19_11337321_CDS_100db1|ENSG00000105514	3	2	2	2	11.9	11.9	11.9	24267	219	219;227;193	0	49546	54288000	3877700	109320000	5	5				269	13576;15546	True;True	13580;15550	64104;73332;73333;73334;73335	84040;95964;95965;95966;95967	84040;95966
ENST00000421816_19_12891950_ntr_100db1;ENST00000591043_19_12891950_ntr_100db1;ENST00000591043_19_12891513_ntr_100db1;ENST00000222214_19_12891305_aTIS_111db1;ENST00000421816_19_12896356_ntr_100db1;ENST00000585420_19_12891950_ntr_100db1	ENST00000421816_19_12891950_ntr_100db1;ENST00000591043_19_12891950_ntr_100db1;ENST00000591043_19_12891513_ntr_100db1;ENST00000222214_19_12891305_aTIS_111db1;ENST00000421816_19_12896356_ntr_100db1;ENST00000585420_19_12891950_ntr_100db1	2;2;2;2;1;1	2;2;2;2;1;1	2;2;2;2;1;1	generic|ENST00000421816_19_12891950_ntr_100db1|ENSG00000105607 ATC NA +1 0 -1;generic|ENST00000591043_19_12891950_ntr_100db1|ENSG00000105607 ATC NA +1 0 -1;generic|ENST00000591043_19_12891513_ntr_100db1|ENSG00000105607 CTG NA +1 0 -1;generic|ENST0000022221	6	2	2	2	6.2	6.2	6.2	28127	258	258;279;322;438;99;134	0.0021593	18194	130140000	11831000	303380000	4	4				270	18053;28632	True;True	18061;28644	84543;84544;84545;84546;133199;133200	110187;110188;110189;171836	110189;171836
ENST00000222219_19_12881375_aTIS_111db1;ENST00000588777_19_12876289_ntr_100db1;ENST00000588777_19_12878448_ntr_100db1;ENST00000588777_19_12878535_ntr_100db1	ENST00000222219_19_12881375_aTIS_111db1;ENST00000588777_19_12876289_ntr_100db1;ENST00000588777_19_12878448_ntr_100db1;ENST00000588777_19_12878535_ntr_100db1	2;1;1;1	2;1;1;1	2;1;1;1	generic|ENST00000222219_19_12881375_aTIS_111db1|ENSG00000105612 ATG True -1 0 +1 [ENST00000222219_19_12881375_aTIS_db2#ENST00000222219_19_12881375_aTIS_db3];generic|ENST00000588777_19_12876289_ntr_100db1|ENSG00000105612 ATC NA -1 0 +1;generic|ENST000005887	4	2	2	2	7.2	7.2	7.2	39.58	360	360;99;146;175	0	50909	71937000	5138300	157100000	7	7				271	1351;6810	True;True	1353;6814	6194;6195;6196;31584;31585;31586	8267;8268;8269;8270;8271;8272;42174	8268;42174
ENST00000222224_19_54159656_CDS_100db1;ENST00000222224_19_54159695_aTIS_101db1;ENST00000222224_19_54159713_5UTR_010db2	ENST00000222224_19_54159656_CDS_100db1;ENST00000222224_19_54159695_aTIS_101db1;ENST00000222224_19_54159713_5UTR_010db2	2;2;2	2;2;2	2;2;2	generic|ENST00000222224_19_54159656_CDS_100db1|ENSG00000105617 AAG NA 0;generic|ENST00000222224_19_54159695_aTIS_101db1|ENSG00000105617 ATG True -1 0 +1 [ENST00000222224_19_54159695_aTIS_db3];generic|ENST00000222224_19_54159713_5UTR_010db2|ENSG00000105617	3	2	2	2	8	8	8	28926	251	251;264;270	0	50045	42402000	3854700	90864000	3	3				272	23097;28742	True;True	23107;28754	107654;133706;133707;133708;133709	137786;172513;172514	137786;172513
ENST00000599870_19_17861362_aTIS_100db1;ENST00000222247_19_17859957_aTIS_100db1;ENST00000222247_19_17859897_5UTR_100db1;ENST00000600147_19_17859957_aTIS_100db1;ENST00000599898_19_17859957_aTIS_100db1;ENST00000599870_19_17862118_CDS_100db1;ENST00000600147_19_17862118_CDS_100db1	ENST00000599870_19_17861362_aTIS_100db1;ENST00000222247_19_17859957_aTIS_100db1;ENST00000222247_19_17859897_5UTR_100db1;ENST00000600147_19_17859957_aTIS_100db1;ENST00000599898_19_17859957_aTIS_100db1;ENST00000599870_19_17862118_CDS_100db1	13;13;13;12;9;7;6	13;13;13;12;9;7;6	13;13;13;12;9;7;6	generic|ENST00000599870_19_17861362_aTIS_100db1|ENSG00000105640 ATG no_data NA;generic|ENST00000222247_19_17859957_aTIS_100db1|ENSG00000105640 ATG no_data NA;generic|ENST00000222247_19_17859897_5UTR_100db1|ENSG00000105640 ACG NA 0 -1;generic|ENST0000060014	7	13	13	13	64.6	64.6	64.6	17477	147	147;176;196;154;137;102;80	0	40034	8229300000	1028700000	18457000000	124	124				273	875;876;3208;4825;6101;6256;6257;9680;10247;18415;23106;23155;26282	True;True;True;True;True;True;True;True;True;True;True;True;True	877;878;3211;4828;6104;6259;6260;9684;10251;18424;23116;23165;26293	4063;4064;4065;4066;4067;4068;4069;4070;14753;14754;14755;14756;22156;22157;22158;28320;28321;28322;28323;28324;28325;28326;28327;29007;29008;29009;29010;29011;29012;29013;29014;29015;29016;29017;29018;45305;45306;45307;45308;47924;47925;47926;47927;47928;86233;86234;86235;86236;107693;107694;107695;107696;107910;107911;107912;122698;122699;122700;122701;122702;122703;122704;122705	5453;5454;5455;5456;5457;20091;20092;20093;20094;20095;20096;20097;20098;20099;20100;20101;29281;37551;37552;37553;37554;38552;38553;38554;38555;38556;38557;38558;38559;38560;38561;38562;38563;38564;38565;38566;38567;38568;38569;38570;38571;38572;38573;38574;38575;38576;38577;38578;59823;59824;59825;59826;59827;59828;59829;59830;59831;59832;63701;63702;63703;63704;63705;63706;63707;63708;63709;63…	5453;5457;20092;29281;37553;38557;38569;59824;63702;112361;137816;138021;158048
ENST00000607959_19_35271087_ntr_100db1;ENST00000607959_19_35270735_ntr_100db1;ENST00000607959_19_35270558_ntr_100db1;ENST00000379134_19_35269616_CDS_100db1;ENST00000599471_19_35270735_CDS_100db1;ENST00000379134_19_35269111_CDS_100db1;ENST00000379134_19_35269102_aTIS_101db1;ENST00000343550_19_35269616_CDS_100db1;ENST00000599471_19_35270450_aTIS_101db1;ENST00000343550_19_35269111_CDS_100db1;ENST000…	ENST00000607959_19_35271087_ntr_100db1;ENST00000607959_19_35270735_ntr_100db1;ENST00000607959_19_35270558_ntr_100db1;ENST00000379134_19_35269616_CDS_100db1;ENST00000599471_19_35270735_CDS_100db1;ENST00000379134_19_35269111_CDS_100db1;ENST00000379134_19_35269102_aTIS_101db1;ENST00000343550_19_35269616_CDS_100db1;ENST00000599471_19_35270450_aTIS_101db1;ENST00000343550_19_35269111_CDS_100db1;ENST000…	3;3;3;3;3;3;3;3;3;3;3;3;3;3;3;3;3;3;3;3;2;2;2;2;2;2;2;2;2	3;3;3;3;3;3;3;3;3;3;3;3;3;3;3;3;3;3;3;3;2;2;2;2;2;2;2;2;2	3;3;3;3;3;3;3;3;3;3;3;3;3;3;3;3;3;3;3;3;2;2;2;2;2;2;2;2;2	generic|ENST00000607959_19_35271087_ntr_100db1|ENSG00000105698 ATT NA +1 0;generic|ENST00000607959_19_35270735_ntr_100db1|ENSG00000105698 ATG NA +1 0 -1;generic|ENST00000607959_19_35270558_ntr_100db1|ENSG00000105698 GTG NA 0;generic|ENST00000379134_19_3526	29	3	3	3	18.9	18.9	18.9	14402	122	122;147;166;167;198;212;215;231;253;276;279;290;298;303;335;338;343;346;348;349;81;135;147;185;214;223;251;282;310	0	82262	110570000	15795000	236910000	12	12				274	3031;10134;10747	True;True;True	3034;10138;10751	13902;13903;13904;13905;47370;47371;47372;47373;50308;50309;50310;50311	18933;18934;18935;18936;18937;18938;18939;62887;67002;67003;67004;67005	18938;62887;67003
ENST00000287844_7_151226458_aTIS_101db1;ENST00000287844_7_151226473_5UTR_110db1;ENST00000222388_7_151226458_aTIS_101db1;ENST00000222388_7_151226473_5UTR_100db1	ENST00000287844_7_151226458_aTIS_101db1;ENST00000287844_7_151226473_5UTR_110db1;ENST00000222388_7_151226458_aTIS_101db1;ENST00000222388_7_151226473_5UTR_100db1	11;11;11;11	11;11;11;11	11;11;11;11	generic|ENST00000287844_7_151226458_aTIS_101db1|ENSG00000033050 ATG True -1 0 +1 [ENST00000287844_7_151226458_aTIS_db3];generic|ENST00000287844_7_151226473_5UTR_110db1|ENSG00000033050 CTG NA -1 0 +1 [ENST00000287844_7_151226473_5UTR_db2];generic|ENST000002	4	11	11	11	16.9	16.9	16.9	71289	623	623;628;634;639	0	18161	2298600000	69654000	3493600000	42	42				275	4771;5301;10422;13657;15798;20284;22800;22801;28038;28039;28381	True;True;True;True;True;True;True;True;True;True;True	4774;5304;10426;13661;15802;20293;22810;22811;28050;28051;28393	21915;21916;21917;21918;21919;21920;21921;21922;24349;24350;24351;24352;48761;48762;48763;48764;48765;48766;48767;48768;48769;48770;48771;48772;48773;48774;48775;48776;64433;64434;64435;74426;74427;74428;74429;94920;94921;94922;106380;106381;106382;130511;130512;130513;130514;130515;132033;132034;132035;132036	29038;29039;29040;29041;29042;29043;29044;32156;32157;32158;32159;32160;64822;64823;64824;64825;64826;64827;64828;64829;64830;64831;84420;84421;97400;97401;97402;97403;97404;97405;97406;123006;123007;136190;136191;168404;168405;168406;170294;170295;170296;170297	29040;32159;64825;84420;97404;123006;136190;136191;168404;168406;170296
ENST00000222511_7_90346742_aTIS_9_100db1;ENST00000222511_7_90346742_aTIS_8_100db1;ENST00000222511_7_90346742_aTIS_7_100db1;ENST00000222511_7_90346742_aTIS_6_100db1;ENST00000222511_7_90346742_aTIS_5_100db1;ENST00000222511_7_90346742_aTIS_4_100db1;ENST00000222511_7_90346742_aTIS_3_100db1;ENST00000222511_7_90346742_aTIS_2_100db1;ENST00000222511_7_90346742_aTIS_15_100db1;ENST00000222511_7_90346742_aT…	ENST00000222511_7_90346742_aTIS_9_100db1;ENST00000222511_7_90346742_aTIS_8_100db1;ENST00000222511_7_90346742_aTIS_7_100db1;ENST00000222511_7_90346742_aTIS_6_100db1;ENST00000222511_7_90346742_aTIS_5_100db1;ENST00000222511_7_90346742_aTIS_4_100db1;ENST00000222511_7_90346742_aTIS_3_100db1;ENST00000222511_7_90346742_aTIS_2_100db1;ENST00000222511_7_90346742_aTIS_15_100db1;ENST00000222511_7_90346742_aT…	1;1;1;1;1;1;1;1;1;1;1;1;1;1;1;1	1;1;1;1;1;1;1;1;1;1;1;1;1;1;1;1	1;1;1;1;1;1;1;1;1;1;1;1;1;1;1;1	generic|ENST00000222511_7_90346742_aTIS_9_100db1|ENSG00000105793 ATG True +1 0 -1;generic|ENST00000222511_7_90346742_aTIS_8_100db1|ENSG00000105793 ATG True +1 0 -1;generic|ENST00000222511_7_90346742_aTIS_7_100db1|ENSG00000105793 ATG True +1 0 -1;generic|EN	16	1	1	1	2.8	2.8	2.8	42997	387	387;387;387;387;387;387;387;387;387;387;387;387;387;387;387;387	0.004158	14702	34671000	1333500	94245000	1	1				276	10626	TRUE	10630	49753;49754	66150	66150
ENST00000222553_7_106284884_aTIS_100db1;ENST00000354289_7_106284884_aTIS_100db1	ENST00000222553_7_106284884_aTIS_100db1;ENST00000354289_7_106284884_aTIS_100db1	13;12	13;12	13;12	generic|ENST00000222553_7_106284884_aTIS_100db1|ENSG00000105835 ATG True -1 0 +1;generic|ENST00000354289_7_106284884_aTIS_100db1|ENSG00000105835 ATG True -1 0 +1	2	13	13	13	33	33	33	55.52	491	491;368	0	92776	2246800000	77477000	4903500000	65	65				277	2480;3301;7996;7997;8183;11958;14691;15653;23326;24644;26403;27850;28227	True;True;True;True;True;True;True;True;True;True;True;True;True	2483;3304;8000;8001;8187;11962;14695;15657;23336;24654;26414;27862;28239	11486;11487;11488;11489;15568;37188;37189;38242;55955;55956;55957;55958;69379;69380;69381;69382;73767;73768;73769;73770;108684;108685;108686;108687;108688;108689;108690;108691;114963;114964;114965;114966;114967;114968;114969;114970;123254;123255;123256;123257;129739;129740;129741;129742;131318;131319;131320;131321	15585;15586;15587;15588;15589;15590;15591;15592;15593;15594;15595;15596;21502;49437;49438;50922;74460;74461;74462;74463;91027;91028;91029;91030;91031;96584;96585;96586;96587;96588;96589;96590;96591;96592;96593;96594;139057;139058;139059;139060;139061;139062;139063;139064;139065;139066;147624;147625;147626;147627;147628;147629;147630;147631;158782;158783;158784;158785;158786;158787;167567;167568;1…	15593;21502;49437;49438;50922;74461;91029;96590;139059;147628;158784;167568;169412
ENST00000222597_7_107744164_aTIS_101db1;ENST00000440859_7_107744164_aTIS_111db1	ENST00000222597_7_107744164_aTIS_101db1;ENST00000440859_7_107744164_aTIS_111db1	1;1	1;1	1;1	generic|ENST00000222597_7_107744164_aTIS_101db1|ENSG00000105879 ATG True +1 0 -1 [ENST00000222597_7_107744164_aTIS_db3];generic|ENST00000440859_7_107744164_aTIS_111db1|ENSG00000105879 ATG True +1 0 -1 [ENST00000440859_7_107744164_aTIS_db2#ENST00000440859_7	2	1	1	1	1.8	1.8	1.8	54389	490	490;491	0.0005015	23324	0	0	0	1	1				278	3183	TRUE	3186	14616	19866	19866
ENST00000222644_7_24623668_aTIS_101db1;ENST00000409761_7_24573471_5UTR_100db1;ENST00000409761_7_24573450_5UTR_100db1;ENST00000222644_7_24573443_5UTR_010db2;ENST00000409761_7_24649678_aTIS_101db1	ENST00000222644_7_24623668_aTIS_101db1;ENST00000409761_7_24573471_5UTR_100db1;ENST00000409761_7_24573450_5UTR_100db1;ENST00000222644_7_24573443_5UTR_010db2;ENST00000409761_7_24649678_aTIS_101db1	5;5;5;5;4	5;5;5;5;4	5;5;5;5;4	generic|ENST00000222644_7_24623668_aTIS_101db1|ENSG00000105926 ATG True +1 0 -1 [ENST00000396475_7_24623668_aTIS_db3];generic|ENST00000409761_7_24573471_5UTR_100db1|ENSG00000105926 ACG NA +1 0 -1;generic|ENST00000409761_7_24573450_5UTR_100db1|ENSG000001059	5	5	5	5	10.9	10.9	10.9	61116	540	540;542;549;591;428	0	85042	179440000	5437500	408920000	6	6				279	4474;5237;9578;15795;19870	True;True;True;True;True	4477;5240;9582;15799;19879	20639;20640;20641;24032;24033;44842;44843;44844;44845;74407;74408;92997;92998;92999	27569;31822;59240;97379;97380;120665	27569;31822;59240;97379;120665
ENST00000222673_7_44624344_aTIS_101db1;ENST00000222673_7_44606639_5UTR_010db2;ENST00000449767_7_44624344_aTIS_101db1;ENST00000447398_7_44624344_aTIS_101db1;ENST00000444676_7_44624344_aTIS_101db1;ENST00000447398_7_44606627_5UTR_010db2;ENST00000631326_7_44624344_aTIS_100db1;ENST00000439616_7_44624344_aTIS_101db1;ENST00000443864_7_44624344_aTIS_101db1;ENST00000443864_7_44606627_5UTR_100db1;ENST00000…	ENST00000222673_7_44624344_aTIS_101db1;ENST00000222673_7_44606639_5UTR_010db2;ENST00000449767_7_44624344_aTIS_101db1;ENST00000447398_7_44624344_aTIS_101db1;ENST00000444676_7_44624344_aTIS_101db1;ENST00000447398_7_44606627_5UTR_010db2;ENST00000631326_7_44624344_aTIS_100db1;ENST00000439616_7_44624344_aTIS_101db1	15;15;14;14;14;14;13;12;7;7;3;3;3;3;3;3	15;15;14;14;14;14;13;12;7;7;3;3;3;3;3;3	15;15;14;14;14;14;13;12;7;7;3;3;3;3;3;3	generic|ENST00000222673_7_44624344_aTIS_101db1|ENSG00000105953 ATG True +1 0 -1 [ENST00000222673_7_44624344_aTIS_db3];generic|ENST00000222673_7_44606639_5UTR_010db2|ENSG00000105953 CTG NA NA;generic|ENST00000449767_7_44624344_aTIS_101db1|ENSG00000105953 AT	16	15	15	15	23	23	23	115.93	1023	1023;1037;1019;1034;1038;1052;1001;873;427;445;71;102;136;801;953;1010	0	43516	605800000	13462000	1292800000	52	52				280	5021;5197;7852;7919;8607;9296;9652;13244;14442;15310;18650;19956;21435;22812;23330	True;True;True;True;True;True;True;True;True;True;True;True;True;True;True	5024;5200;7856;7923;8611;9300;9656;13248;14446;15314;18659;19965;21444;22822;23340	23040;23041;23865;23866;23867;23868;36534;36535;36536;36537;36858;36859;36860;36861;40272;40273;40274;40275;40276;40277;40278;43554;43555;43556;43557;45158;45159;45160;45161;62451;68251;68252;68253;72316;72317;72318;87323;87324;87325;87326;93432;93433;93434;93435;100236;100237;100238;100239;106435;106436;106437;108701	30412;31580;31581;31582;31583;48723;49024;49025;53349;53350;53351;53352;53353;53354;57398;57399;57400;57401;59617;59618;59619;59620;59621;59622;59623;59624;59625;59626;59627;59628;59629;59630;59631;59632;59633;59634;82022;89649;89650;94783;94784;94785;113668;113669;113670;121123;121124;121125;128965;136261;136262;139072	30412;31582;48723;49024;53350;57400;59618;82022;89649;94783;113670;121123;128965;136262;139072
ENST00000395147_7_73738698_CDS_100db1;ENST00000395147_7_73738797_aTIS_101db1;ENST00000437775_7_73738698_CDS_100db1;ENST00000222800_7_73738698_CDS_100db1;ENST00000437775_7_73738797_aTIS_101db1;ENST00000222800_7_73738797_aTIS_101db1;ENST00000474130_7_73738698_CDS_100db1;ENST00000480445_7_73738770_ntr_100db1;ENST00000357419_7_73738797_aTIS_001db3;ENST00000458339_7_73738698_CDS_100db1;ENST00000458339…	ENST00000395147_7_73738698_CDS_100db1;ENST00000395147_7_73738797_aTIS_101db1;ENST00000437775_7_73738698_CDS_100db1;ENST00000222800_7_73738698_CDS_100db1;ENST00000437775_7_73738797_aTIS_101db1;ENST00000222800_7_73738797_aTIS_101db1;ENST00000474130_7_73738698_CDS_100db1;ENST00000480445_7_73738770_ntr_100db1;ENST00000357419_7_73738797_aTIS_001db3;ENST00000458339_7_73738698_CDS_100db1;ENST00000458339…	3;3;3;3;3;3;2;2;2;2;2;2;2;1;1	3;3;3;3;3;3;2;2;2;2;2;2;2;1;1	3;3;3;3;3;3;2;2;2;2;2;2;2;1;1	generic|ENST00000395147_7_73738698_CDS_100db1|ENSG00000106077 GTG NA 0 +1;generic|ENST00000395147_7_73738797_aTIS_101db1|ENSG00000106077 ATG True -1 0 +1 [ENST00000395147_7_73738797_aTIS_db3];generic|ENST00000437775_7_73738698_CDS_100db1|ENSG00000106077 GT	15	3	3	3	24.4	24.4	24.4	24731	225	225;258;275;282;308;315;64;88;101;126;150;159;170;11;82	0.00049689	22003	54412000	4185500	121410000	2	2				281	1937;10318;15289	True;True;True	1940;10322;15293	8967;8968;48328;48329;72215;72216;72217;72218	12063;64224;94603	12063;64224;94603
ENST00000403633_7_99411093_aTIS_101db1;ENST00000222969_7_99411087_5UTR_010db2;ENST00000427499_7_99411093_aTIS_001db3;ENST00000471813_7_99411156_ntr_100db1;ENST00000471813_7_99411141_ntr_100db1;ENST00000456893_7_99411093_aTIS_101db1	ENST00000403633_7_99411093_aTIS_101db1;ENST00000222969_7_99411087_5UTR_010db2;ENST00000427499_7_99411093_aTIS_001db3;ENST00000471813_7_99411156_ntr_100db1;ENST00000471813_7_99411141_ntr_100db1;ENST00000456893_7_99411093_aTIS_101db1	2;2;1;1;1;1	2;2;1;1;1;1	2;2;1;1;1;1	generic|ENST00000403633_7_99411093_aTIS_101db1|ENSG00000106245 ATG True +1 0 -1 [ENST00000403633_7_99411093_aTIS_db3];generic|ENST00000222969_7_99411087_5UTR_010db2|ENSG00000106245 AGG NA NA;generic|ENST00000427499_7_99411093_aTIS_001db3|ENSG00000106245 AT	6	2	2	2	20.8	20.8	20.8	17	144	144;146;37;53;58;103	0	14537	305820000	38228000	691520000	11	11				282	11721;13328	True;True	11725;13332	54829;54830;54831;62895;62896;62897;62898;62899;62900;62901;62902	73114;73115;73116;73117;82565;82566;82567;82568;82569;82570;82571	73116;82566
ENST00000222990_7_2278240_CDS_010db2;ENST00000222990_7_2314406_CDS_100db1;ENST00000222990_7_2314421_aTIS_101db1	ENST00000222990_7_2278240_CDS_010db2;ENST00000222990_7_2314406_CDS_100db1;ENST00000222990_7_2314421_aTIS_101db1	3;3;3	3;3;3	3;3;3	generic|ENST00000222990_7_2278240_CDS_010db2|ENSG00000106266 ATG NA NA;generic|ENST00000222990_7_2314406_CDS_100db1|ENSG00000106266 ATG NA -1 0 +1;generic|ENST00000222990_7_2314421_aTIS_101db1|ENSG00000106266 ATG True -1 0 +1 [ENST00000222990_7_2314421_aTI	3	3	3	3	11.9	11.9	11.9	47266	412	412;460;465	0	21761	373590000	16981000	840460000	11	11				283	1102;8994;18065	True;True;True	1104;8998;18073	5123;5124;5125;5126;42179;42180;42181;84603;84604;84605;84606	6836;6837;6838;6839;6840;6841;55724;55725;110231;110232;110233;110234	6837;55724;110231
ENST00000223023_7_123748734_aTIS_111db1	ENST00000223023_7_123748734_aTIS_111db1	1	1	1	generic|ENST00000223023_7_123748734_aTIS_111db1|ENSG00000106299 ATG True 0 +1 [ENST00000223023_7_123748734_aTIS_db2#ENST00000223023_7_123748734_aTIS_db3]	1	1	1	1	2.2	2.2	2.2	54826	505	505	0.00049493	21691	359620000	15636000	842070000	4	4				284	21416	TRUE	21425	100162;100163;100164;100165	128906;128907;128908;128909	128906
ENST00000223029_7_6009364_aTIS_111db1;ENST00000395236_7_6009364_aTIS_101db1;ENST00000400479_7_6015245_aTIS_101db1;ENST00000415999_7_6009364_aTIS_101db1	ENST00000223029_7_6009364_aTIS_111db1;ENST00000395236_7_6009364_aTIS_101db1;ENST00000400479_7_6015245_aTIS_101db1	7;6;5;2	7;6;5;2	7;6;5;2	generic|ENST00000223029_7_6009364_aTIS_111db1|ENSG00000106305 ATG True +1 0 -1 [ENST00000223029_7_6009364_aTIS_db2#ENST00000223029_7_6009364_aTIS_db3];generic|ENST00000395236_7_6009364_aTIS_101db1|ENSG00000106305 ATG True +1 0 -1 [ENST00000395236_7_6009364	4	7	7	7	28.4	28.4	28.4	35348	320	320;251;242;48	0	25845	1711000000	100650000	3826300000	36	36				285	3546;5533;16219;19593;21810;23458;26702	True;True;True;True;True;True;True	3549;5536;16223;19602;21819;23468;26713	16671;16672;16673;16674;25367;25368;25369;25370;76316;91776;91777;91778;91779;91780;91781;91782;91783;91784;91785;101892;101893;101894;101895;109247;109248;109249;109250;124627;124628;124629;124630	22762;22763;22764;33415;99994;119323;119324;119325;119326;119327;119328;119329;119330;119331;119332;119333;119334;119335;119336;119337;119338;119339;119340;119341;119342;119343;130732;130733;139762;139763;139764;139765;160688;160689;160690;160691	22762;33415;99994;119334;130733;139765;160689
ENST00000415472_7_128343793_aTIS_101db1;ENST00000415472_7_128343793_aTIS_1_100db1;ENST00000223073_7_128343793_aTIS_111db1;ENST00000223073_7_128343793_aTIS_1_100db1;ENST00000481788_7_128315005_ntr_100db1;ENST00000481788_7_128321313_ntr_100db1;ENST00000481788_7_128321358_ntr_100db1;ENST00000495327_7_128314945_ntr_100db1;ENST00000481788_7_128313219_ntr_100db1;ENST00000481788_7_128313234_ntr_100db1;E…	ENST00000415472_7_128343793_aTIS_101db1;ENST00000415472_7_128343793_aTIS_1_100db1;ENST00000223073_7_128343793_aTIS_111db1;ENST00000223073_7_128343793_aTIS_1_100db1	10;10;10;10;3;3;3;2;1;1;1;1;1	10;10;10;10;3;3;3;2;1;1;1;1;1	10;10;10;10;3;3;3;2;1;1;1;1;1	generic|ENST00000415472_7_128343793_aTIS_101db1|ENSG00000106344 ATG True -1 0 +1 [ENST00000415472_7_128343793_aTIS_db3];generic|ENST00000415472_7_128343793_aTIS_1_100db1|ENSG00000106344 ATG True -1 0 +1;generic|ENST00000223073_7_128343793_aTIS_111db1|ENSG0	13	10	10	10	18	18	18	69922	618	618;618;759;759;158;179;194;111;59;64;71;77;85	0	40928	1390200000	47938000	3056700000	42	42				286	751;5764;7804;11437;13363;14934;15045;18878;26330;27461	True;True;True;True;True;True;True;True;True;True	753;5767;7808;11441;13367;14938;15049;18887;26341;27473	3487;3488;3489;3490;26391;26392;26393;26394;36305;36306;36307;36308;53405;53406;53407;63067;63068;63069;63070;63071;63072;63073;70468;70469;71021;71022;71023;71024;71025;71026;71027;71028;88398;88399;88400;88401;122933;122934;122935;122936;128004;128005;128006;128007	4788;34699;34700;34701;34702;48469;48470;48471;48472;71222;71223;71224;82734;82735;82736;82737;82738;92391;92392;93106;93107;93108;93109;93110;115120;115121;115122;115123;115124;115125;115126;115127;158320;158321;158322;158323;158324;165160;165161;165162;165163;165164;165165	4788;34700;48471;71223;82737;92392;93106;115122;158322;165161
ENST00000223145_7_7969351_aTIS_111db1;ENST00000223145_7_7969027_5UTR_100db1	ENST00000223145_7_7969351_aTIS_111db1;ENST00000223145_7_7969027_5UTR_100db1	1;1	1;1	1;1	generic|ENST00000223145_7_7969351_aTIS_111db1|ENSG00000106415 ATG True +1 0 -1 [ENST00000223145_7_7969351_aTIS_db2#ENST00000223145_7_7969351_aTIS_db3];generic|ENST00000223145_7_7969027_5UTR_100db1|ENSG00000106415 TTG NA +1 0	2	1	1	1	2.6	2.6	2.6	58023	547	547;655	0.0012183	19612	23298000	970750	53485000	1	1				287	15424	TRUE	15428	72802;72803;72804;72805	95364	95364
ENST00000223190_7_129657385_CDS_110db1;ENST00000223190_7_129657352_aTIS_101db1;ENST00000311967_7_129657385_CDS_100db1;ENST00000311967_7_129657352_aTIS_101db1	ENST00000223190_7_129657385_CDS_110db1;ENST00000223190_7_129657352_aTIS_101db1;ENST00000311967_7_129657385_CDS_100db1;ENST00000311967_7_129657352_aTIS_101db1	1;1;1;1	1;1;1;1	1;1;1;1	generic|ENST00000223190_7_129657385_CDS_110db1|ENSG00000106459 ATG NA 0 -1 [ENST00000393230_7_129657385_CDS_db2];generic|ENST00000223190_7_129657352_aTIS_101db1|ENSG00000106459 ATG True +1 0 -1 [ENST00000223190_7_129657352_aTIS_db3];generic|ENST00000311967	4	1	1	1	2.4	2.4	2.4	52261	492	492;503;511;522	0.0021572	18119	35290000	3921100	95928000	4	4				288	25714	TRUE	25725	119877;119878;119879	154214;154215;154216;154217	154214
ENST00000541543_7_130428012_CDS_100db1;ENST00000541543_7_130440966_aTIS_101db1;ENST00000343969_7_130428012_CDS_100db1;ENST00000343969_7_130440966_aTIS_101db1;ENST00000223208_7_130428012_CDS_100db1;ENST00000223208_7_130440966_aTIS_101db1;ENST00000223208_7_130441014_5UTR_010db2;ENST00000485736_7_130400794_ntr_100db1;ENST00000484549_7_130400800_3UTR_100db1;ENST00000484549_7_130400806_3UTR_100db1;ENS…	ENST00000541543_7_130428012_CDS_100db1;ENST00000541543_7_130440966_aTIS_101db1;ENST00000343969_7_130428012_CDS_100db1;ENST00000343969_7_130440966_aTIS_101db1;ENST00000223208_7_130428012_CDS_100db1;ENST00000223208_7_130440966_aTIS_101db1;ENST00000223208_7_130441014_5UTR_010db2;ENST00000485736_7_130400794_ntr_100db1;ENST00000484549_7_130400800_3UTR_100db1;ENST00000484549_7_130400806_3UTR_100db1;ENS…	4;4;4;4;4;4;4;3;3;3;3;3;3;1;1;1;1;1;1;1;1;1;1	4;4;4;4;4;4;4;3;3;3;3;3;3;1;1;1;1;1;1;1;1;1;1	4;4;4;4;4;4;4;3;3;3;3;3;3;1;1;1;1;1;1;1;1;1;1	generic|ENST00000541543_7_130428012_CDS_100db1|ENSG00000106477 ATG NA -1 0 +1;generic|ENST00000541543_7_130440966_aTIS_101db1|ENSG00000106477 ATG True -1 0 [ENST00000541543_7_130440966_aTIS_db3];generic|ENST00000343969_7_130428012_CDS_100db1|ENSG0000010647	23	4	4	4	18	18	18	30011	272	272;285;288;301;360;373;389;150;152;154;185;266;338;41;54;69;89;91;93;112;116;124;125	0	11848	161290000	12407000	358080000	17	17				289	13812;20893;21781;22735	True;True;True;True	13816;20902;21790;22745	65198;65199;65200;65201;97644;97645;97646;101779;101780;106093;106094;106095;106096;106097;106098;106099;106100	85422;85423;85424;126160;126161;126162;130629;130630;135851;135852;135853;135854;135855;135856;135857;135858;135859	85424;126160;130629;135854
ENST00000223321_7_42932158_aTIS_111db1;ENST00000445517_7_42932158_aTIS_101db1;ENST00000445517_7_42921901_CDS_100db1;ENST00000457444_7_42924721_3UTR_100db1;ENST00000457444_7_42924751_3UTR_100db1;ENST00000433579_7_42932158_aTIS_101db1	ENST00000223321_7_42932158_aTIS_111db1;ENST00000445517_7_42932158_aTIS_101db1	11;6;4;4;4;2	11;6;4;4;4;2	11;6;4;4;4;2	generic|ENST00000223321_7_42932158_aTIS_111db1|ENSG00000106588 ATG True -1 0 +1 [ENST00000223321_7_42932158_aTIS_db2#ENST00000442788_7_42932158_aTIS_db3];generic|ENST00000445517_7_42932158_aTIS_101db1|ENSG00000106588 ATG True -1 0 +1 [ENST00000445517_7_429	6	11	11	11	54.7	54.7	54.7	25898	234	234;164;72;125;135;48	0	111.81	7045700000	541980000	15830000000	138	138				290	190;8305;8629;12431;13792;17016;17305;21151;21676;23406;28704	True;True;True;True;True;True;True;True;True;True;True	191;8309;8633;12435;13796;17020;17309;21160;21685;23416;28716	837;838;839;38763;38764;38765;38766;40363;40364;40365;40366;40367;40368;40369;40370;58311;58312;58313;58314;65102;65103;65104;65105;65106;65107;65108;65109;79815;79816;79817;79818;81134;81135;81136;81137;81138;81139;81140;81141;81142;81143;81144;81145;98907;98908;98909;98910;98911;98912;98913;98914;101285;101286;101287;101288;109005;109006;109007;109008;109009;109010;109011;109012;109013;109014;1…	1209;1210;51601;51602;51603;51604;51605;51606;51607;51608;51609;51610;51611;51612;53453;53454;53455;53456;53457;53458;53459;53460;53461;53462;53463;53464;53465;53466;53467;53468;53469;53470;53471;53472;53473;77117;77118;77119;77120;77121;77122;77123;77124;85304;85305;85306;85307;85308;85309;85310;85311;85312;104139;104140;104141;105900;105901;105902;105903;105904;105905;105906;105907;105908;10590…	1210;51602;53454;77117;85306;104141;105940;127507;130023;139464;172350
ENST00000413995_7_42937526_3UTR_100db1;ENST00000413995_7_42937490_3UTR_100db1;ENST00000413995_7_42937430_3UTR_100db1;ENST00000413995_7_42937397_3UTR_100db1;ENST00000413995_7_42937355_3UTR_100db1;ENST00000413995_7_42937328_3UTR_100db1;ENST00000223324_7_42932387_aTIS_111db1	ENST00000413995_7_42937526_3UTR_100db1;ENST00000413995_7_42937490_3UTR_100db1;ENST00000413995_7_42937430_3UTR_100db1;ENST00000413995_7_42937397_3UTR_100db1;ENST00000413995_7_42937355_3UTR_100db1;ENST00000413995_7_42937328_3UTR_100db1;ENST00000223324_7_42932387_aTIS_111db1	1;1;1;1;1;1;1	1;1;1;1;1;1;1	1;1;1;1;1;1;1	generic|ENST00000413995_7_42937526_3UTR_100db1|ENSG00000106591 AGG NA +1 0 -1;generic|ENST00000413995_7_42937490_3UTR_100db1|ENSG00000106591 ACG NA +1 0 -1;generic|ENST00000413995_7_42937430_3UTR_100db1|ENSG00000106591 ATA NA +1 0 -1;generic|ENST0000041399	7	1	1	1	56.2	56.2	56.2	20774	16	16;28;48;59;73;82;188	0.0030559	16283	82148000	82148000	185410000	2	2				291	13144	TRUE	13148	61990;61991;61992;61993	81547;81548	81548
ENST00000223361_7_44122053_aTIS_101db1;ENST00000223361_7_44122074_5UTR_100db1;ENST00000452185_7_44122053_aTIS_101db1;ENST00000610533_7_44122059_CDS_010db2;ENST00000406581_7_44122074_5UTR_100db1;ENST00000610533_7_44123559_aTIS_101db1;ENST00000470867_7_44122074_ntr_100db1;ENST00000463464_7_44122074_ntr_100db1;ENST00000464871_7_44118005_ntr_100db1;ENST00000461116_7_44118032_ntr_100db1;ENST0000047086…	ENST00000223361_7_44122053_aTIS_101db1;ENST00000223361_7_44122074_5UTR_100db1;ENST00000452185_7_44122053_aTIS_101db1;ENST00000610533_7_44122059_CDS_010db2;ENST00000406581_7_44122074_5UTR_100db1;ENST00000610533_7_44123559_aTIS_101db1;ENST00000470867_7_44122074_ntr_100db1;ENST00000463464_7_44122074_ntr_100db1	6;6;6;6;6;6;4;4;1;1;1;1	6;6;6;6;6;6;4;4;1;1;1;1	6;6;6;6;6;6;4;4;1;1;1;1	generic|ENST00000223361_7_44122053_aTIS_101db1|ENSG00000106628 ATG True -1 0 +1 [ENST00000223361_7_44122053_aTIS_db3];generic|ENST00000223361_7_44122074_5UTR_100db1|ENSG00000106628 AAG NA -1 0 +1;generic|ENST00000452185_7_44122053_aTIS_101db1|ENSG000001066	12	6	6	6	16.7	16.7	16.7	49612	455	455;462;469;471;476;504;183;201;82;91;92;110	0	35854	974380000	46399000	2174000000	34	34				292	1643;1962;5542;14960;26122;27094	True;True;True;True;True;True	1645;1965;5545;14964;26133;27106	7572;7573;7574;7575;9082;9083;9084;9085;25409;25410;25411;25412;70565;70566;70567;70568;70569;70570;70571;121951;121952;121953;121954;121955;121956;121957;121958;126393;126394;126395;126396	10116;10117;10118;12210;12211;12212;12213;33447;33448;33449;33450;33451;33452;33453;92487;92488;92489;92490;157192;157193;157194;157195;157196;157197;157198;157199;157200;157201;163222;163223;163224;163225;163226;163227	10117;12210;33448;92488;157201;163222
ENST00000448175_7_73557578_aTIS_001db3;ENST00000464288_7_73557111_ntr_100db1;ENST00000454871_7_73557578_aTIS_111db1;ENST00000464288_7_73557147_ntr_100db1;ENST00000463858_7_73557111_ntr_100db1;ENST00000411832_7_73557578_aTIS_101db1;ENST00000463858_7_73557147_ntr_100db1;ENST00000493592_7_73557111_ntr_100db1;ENST00000223368_7_73557578_aTIS_111db1;ENST00000482231_7_73557147_ntr_010db2;ENST00000261822…	ENST00000448175_7_73557578_aTIS_001db3;ENST00000464288_7_73557111_ntr_100db1;ENST00000454871_7_73557578_aTIS_111db1;ENST00000464288_7_73557147_ntr_100db1;ENST00000463858_7_73557111_ntr_100db1;ENST00000411832_7_73557578_aTIS_101db1;ENST00000463858_7_73557147_ntr_100db1;ENST00000493592_7_73557111_ntr_100db1;ENST00000223368_7_73557578_aTIS_111db1;ENST00000482231_7_73557147_ntr_010db2;ENST00000261822…	1;1;1;1;1;1;1;1;1;1;1;1;1;1;1	1;1;1;1;1;1;1;1;1;1;1;1;1;1;1	1;1;1;1;1;1;1;1;1;1;1;1;1;1;1	generic|ENST00000448175_7_73557578_aTIS_001db3|ENSG00000106635 ATG NA NA;generic|ENST00000464288_7_73557111_ntr_100db1|ENSG00000106635 ATA NA -1 0 +1;generic|ENST00000454871_7_73557578_aTIS_111db1|ENSG00000106635 ATG True -1 0 +1 [ENST00000454871_7_7355757	15	1	1	1	14.1	14.1	14.1	89954	78	78;81;88;93;138;145;150;162;202;207;210;213;231;254;258	0	35012	33048000	6609600	71432000	4	4				293	13472	TRUE	13476	63562;63563;63564;63565	83291;83292;83293;83294	83294
ENST00000223369_7_44201136_aTIS_111db1;ENST00000496112_7_44201136_aTIS_101db1	ENST00000223369_7_44201136_aTIS_111db1;ENST00000496112_7_44201136_aTIS_101db1	6;5	6;5	6;5	generic|ENST00000223369_7_44201136_aTIS_111db1|ENSG00000106636 ATG True +1 0 -1 [ENST00000223369_7_44201136_aTIS_db2#ENST00000223369_7_44201136_aTIS_db3];generic|ENST00000496112_7_44201136_aTIS_101db1|ENSG00000106636 ATG True +1 0 -1 [ENST00000496112_7_442	2	6	6	6	38.4	38.4	38.4	22417	198	198;164	0	13.06	603470000	43105000	1336100000	28	28				294	291;4499;9589;10102;17519;25343	True;True;True;True;True;True	292;4502;9593;10106;17523;25354	1375;1376;1377;20752;20753;20754;44885;44886;44887;44888;44889;44890;44891;44892;47197;47198;47199;47200;47201;47202;47203;47204;82085;82086;82087;82088;118151;118152;118153;118154;118155	2071;2072;2073;2074;27711;59280;59281;59282;59283;59284;59285;59286;59287;59288;59289;62627;62628;62629;107109;151727;151728;151729;151730;151731;151732;151733;151734;151735;151736;151737	2071;27711;59289;62628;107109;151732
ENST00000223641_9_99222364_aTIS_111db1	ENST00000223641_9_99222364_aTIS_111db1	1	1	1	generic|ENST00000223641_9_99222364_aTIS_111db1|ENSG00000106803 ATG True 0 -1 [ENST00000223641_9_99222364_aTIS_db2#ENST00000223641_9_99222364_aTIS_db3]	1	1	1	1	15.6	15.6	15.6	99743	96	96	0	15831	120330000	20056000	251060000	4	4				295	19520	TRUE	19529	91435;91436;91437;91438	118956;118957;118958;118959	118957
ENST00000223865_9_128787354_aTIS_101db1;ENST00000372648_9_128787354_aTIS_111db1	ENST00000223865_9_128787354_aTIS_101db1;ENST00000372648_9_128787354_aTIS_111db1	2;2	2;2	2;2	generic|ENST00000223865_9_128787354_aTIS_101db1|ENSG00000107021 ATG True +1 0 -1 [ENST00000223865_9_128787354_aTIS_db3];generic|ENST00000372648_9_128787354_aTIS_111db1|ENSG00000107021 ATG True +1 0 -1 [ENST00000372648_9_128787354_aTIS_db2#ENST00000372648_9	2	2	2	2	6.5	6.5	6.5	32171	275	275;400	0	36519	33741000	1687000	60597000	7	7				296	4383;10485	True;True	4386;10489	20316;20317;49080;49081;49082;49083	27226;27227;27228;65306;65307;65308;65309	27226;65309
ENST00000224073_9_136866258_aTIS_111db1;ENST00000371648_9_136866258_aTIS_101db1;ENST00000371649_9_136866258_aTIS_101db1	ENST00000224073_9_136866258_aTIS_111db1;ENST00000371648_9_136866258_aTIS_101db1;ENST00000371649_9_136866258_aTIS_101db1	6;5;5	6;5;5	6;5;5	generic|ENST00000224073_9_136866258_aTIS_111db1|ENSG00000107223 ATG True -1 0 +1 [ENST00000224073_9_136866258_aTIS_db2#ENST00000224073_9_136866258_aTIS_db3];generic|ENST00000371648_9_136866258_aTIS_101db1|ENSG00000107223 ATG True -1 0 +1 [ENST00000371648_9	3	6	6	6	32.4	32.4	32.4	16368	148	148;139;141	0	15835	677290000	75254000	1518300000	23	23				297	1025;1026;7138;10719;19701;22469	True;True;True;True;True;True	1027;1028;7142;10723;19710;22479	4754;4755;4756;4757;4758;33215;33216;33217;50181;50182;50183;50184;50185;92236;92237;92238;92239;104881;104882;104883;104884	6376;6377;6378;6379;6380;6381;6382;6383;6384;6385;6386;44437;66865;66866;66867;66868;119858;119859;119860;119861;134383;134384;134385;134386	6384;6386;44437;66866;119861;134385
ENST00000224237_10_17229423_aTIS_111db1;ENST00000487938_10_17229423_aTIS_101db1;ENST00000469543_10_17230633_aTIS_101db1;ENST00000421459_10_17233605_ntr_100db1;ENST00000637053_10_17233605_ntr_100db1;ENST00000373960_2_219418463_aTIS_100db1;ENST00000495528_10_17233815_ntr_100db1;ENST00000257860_12_49295201_aTIS_100db1;ENST00000369849_10_103277212_aTIS_100db1;ENST00000221166_8_24913794_aTIS_100db1;EN…	ENST00000224237_10_17229423_aTIS_111db1;ENST00000487938_10_17229423_aTIS_101db1	44;40;18;8;6;4;3;3;2;2;1;1;1;1;1;1;1;1;1;1;1;1;1;1;1;1	44;40;18;8;6;4;3;3;2;2;1;1;1;1;1;1;1;1;1;1;1;1;1;1;1;1	41;37;16;8;6;2;3;2;1;1;1;1;0;0;0;0;0;0;0;0;0;0;0;0;0;0	generic|ENST00000224237_10_17229423_aTIS_111db1|ENSG00000026025 ATG True +1 0 -1 [ENST00000544301_10_17229423_aTIS_db2#ENST00000224237_10_17229423_aTIS_db3];generic|ENST00000487938_10_17229423_aTIS_101db1|ENSG00000026025 ATG True +1 0 -1 [ENST00000487938_1	26	44	44	41	73	73	71.2	53651	466	466;431;228;133;103;470;92;470;499;916;24;62;431;432;438;450;472;479;486;493;493;505;505;507;543;1649	0	323.31	37887000000	1114300000	77766000000	465	465				298	2867;3754;4118;4682;4683;4824;4853;4904;4905;5516;5517;8846;10461;10462;11140;11141;12564;13326;13327;14404;14705;15337;15683;15684;16348;16349;16364;16365;17568;17679;17680;18855;20390;20434;20435;21175;21451;21452;22778;23579;24600;25260;25261;25667	True;True;True;True;True;True;True;True;True;True;True;True;True;True;True;True;True;True;True;True;True;True;True;True;True;True;True;True;True;True;True;True;True;True;True;True;True;True;True;True;True;True;True;True	2870;3757;4121;4685;4686;4827;4856;4907;4908;5519;5520;8850;10465;10466;11144;11145;12568;13330;13331;14408;14709;15341;15687;15688;16352;16353;16368;16369;17572;17683;17684;18864;20399;20443;20444;21184;21460;21461;22788;23589;24610;25271;25272;25678	13190;13191;13192;13193;13194;13195;13196;13197;17606;17607;17608;17609;19206;19207;19208;21532;21533;21534;21535;21536;21537;21538;21539;21540;21541;21542;21543;22152;22153;22154;22155;22290;22291;22292;22293;22535;22536;22537;22538;22539;22540;22541;22542;22543;22544;22545;22546;22547;25262;25263;25264;25265;25266;25267;25268;25269;25270;25271;25272;41500;41501;41502;48974;48975;48976;48977;489…	18093;18094;18095;18096;18097;18098;18099;23922;23923;23924;23925;25884;25885;28579;28580;28581;28582;28583;28584;28585;28586;28587;28588;28589;28590;28591;28592;28593;28594;28595;28596;28597;28598;28599;28600;28601;28602;28603;28604;28605;28606;28607;28608;28609;28610;28611;28612;29270;29271;29272;29273;29274;29275;29276;29277;29278;29279;29280;29438;29439;29440;29441;29442;29443;29444;29445;294…	18093;23925;25884;28584;28598;29280;29438;29785;29791;33284;33287;54882;65144;65153;69377;69404;77979;82519;82548;89341;91089;94915;96815;96832;100697;100701;100748;100749;107403;108004;108023;115046;123492;123751;123775;127608;129020;129024;136093;140534;147363;151247;151265;153680
ENST00000543447_10_121911143_aTIS_101db1;ENST00000369040_10_121913838_aTIS_101db1;ENST00000369043_10_121924327_CDS_010db2;ENST00000224652_10_121924327_CDS_010db2;ENST00000540606_10_121928431_aTIS_111db1;ENST00000369043_10_121927949_aTIS_101db1;ENST00000224652_10_121927949_aTIS_101db1	ENST00000543447_10_121911143_aTIS_101db1;ENST00000369040_10_121913838_aTIS_101db1;ENST00000369043_10_121924327_CDS_010db2;ENST00000224652_10_121924327_CDS_010db2;ENST00000540606_10_121928431_aTIS_111db1;ENST00000369043_10_121927949_aTIS_101db1;ENST00000224652_10_121927949_aTIS_101db1	1;1;1;1;1;1;1	1;1;1;1;1;1;1	1;1;1;1;1;1;1	generic|ENST00000543447_10_121911143_aTIS_101db1|ENSG00000107669 ATG True -1 0 +1 [ENST00000543447_10_121911143_aTIS_db3];generic|ENST00000369040_10_121913838_aTIS_101db1|ENSG00000107669 ATG no_data NA [ENST00000369040_10_121913838_aTIS_db3];generic|ENST00	7	1	1	1	2.2	2.2	2.2	45831	403	403;422;482;482;511;518;518	0.0026122	17254	16922000	995410	45999000	3	3				299	26032	TRUE	26043	121493;121494;121495	156484;156485;156486	156484
ENST00000224784_10_88948900_CDS_100db1;ENST00000409624_2_73901312_aTIS_111db1;ENST00000224784_10_88948930_aTIS_111db1;ENST00000345517_2_73893025_5UTR_100db1;ENST00000345517_2_73893025_5UTR_1_100db1;ENST00000480297_10_88948900_ntr_100db1;ENST00000409731_2_73901312_aTIS_101db1;ENST00000409731_2_73893025_5UTR_100db1;ENST00000409731_2_73893025_5UTR_1_100db1;ENST00000438902_2_73901312_aTIS_001db3;ENST…	ENST00000224784_10_88948900_CDS_100db1;ENST00000409624_2_73901312_aTIS_111db1;ENST00000224784_10_88948930_aTIS_111db1;ENST00000345517_2_73893025_5UTR_100db1;ENST00000345517_2_73893025_5UTR_1_100db1;ENST00000480297_10_88948900_ntr_100db1;ENST00000409731_2_73901312_aTIS_101db1;ENST00000409731_2_73893025_5UTR_100db1;ENST00000409731_2_73893025_5UTR_1_100db1	22;22;22;22;22;15;14;14;14;10;10;10;10;3;3;3;3	1;1;1;1;1;1;0;0;0;0;0;0;0;0;0;0;0	1;1;1;1;1;1;0;0;0;0;0;0;0;0;0;0;0	generic|ENST00000224784_10_88948900_CDS_100db1|ENSG00000107796 GTG NA -1 0 +1;generic|ENST00000409624_2_73901312_aTIS_111db1|ENSG00000163017 ATG True +1 0 -1 [ENST00000345517_2_73901312_aTIS_db2#ENST00000409624_2_73901312_aTIS_db3];generic|ENST00000224784_	17	22	1	1	42	3	3	40931	367	367;376;377;397;397;201;333;354;354;105;119;140;140;41;52;73;73	0	49964	1216900000	60846000	2879500000	12	12				300	671;2381;2382;3205;3407;3408;4066;9047;9048;10034;10035;10252;10253;11527;13940;13941;18060;19604;20769;23538;25439;28776	False;False;False;False;False;False;False;False;False;False;False;False;False;True;False;False;False;False;False;False;False;False	673;2384;2385;3208;3410;3411;4069;9051;9052;10038;10039;10256;10257;11531;13944;13945;18068;19613;20778;23548;25450;28788	3109;3110;3111;3112;11015;11016;11017;11018;11019;11020;11021;11022;11023;11024;11025;11026;11027;11028;11029;11030;11031;11032;11033;11034;11035;11036;11037;11038;11039;11040;11041;11042;11043;11044;11045;11046;11047;11048;14736;14737;14738;14739;16046;16047;16048;16049;16050;16051;16052;16053;16054;16055;16056;16057;18995;18996;18997;18998;18999;19000;19001;42393;42394;42395;42396;42397;42398;4…	4268;4269;4270;4271;4272;14912;14913;14914;14915;14916;14917;14918;14919;14920;14921;14922;14923;14924;14925;14926;14927;14928;14929;14930;14931;14932;14933;14934;14935;14936;14937;14938;14939;14940;14941;14942;14943;14944;14945;14946;14947;14948;14949;14950;14951;14952;14953;14954;14955;14956;14957;14958;14959;14960;14961;14962;14963;14964;14965;14966;14967;14968;14969;14970;14971;14972;14973;14…	4268;14916;14949;20056;22058;22070;25629;55947;55974;62115;62128;63829;63835;71735;86561;86570;110214;119426;125568;140283;152297;172760
ENST00000393459_10_101034695_aTIS_101db1;ENST00000224807_10_101032474_aTIS_111db1;ENST00000489434_10_101034695_aTIS_001db3	ENST00000393459_10_101034695_aTIS_101db1;ENST00000224807_10_101032474_aTIS_111db1;ENST00000489434_10_101034695_aTIS_001db3	2;2;1	1;1;1	1;1;1	generic|ENST00000393459_10_101034695_aTIS_101db1|ENSG00000107819 ATG True +1 0 -1 [ENST00000393459_10_101034695_aTIS_db3];generic|ENST00000224807_10_101032474_aTIS_111db1|ENSG00000107819 ATG True +1 0 -1 [ENST00000224807_10_101032474_aTIS_db2#ENST000002248	3	2	1	1	8.7	2.8	2.8	35503	321	321;325;177	0	33754	90107000	4505400	202530000	8	8				301	6198;27898	False;True	6201;27910	28751;28752;28753;28754;28755;28756;28757;28758;129942;129943;129944;129945	38160;38161;38162;38163;38164;167765;167766;167767;167768;167769;167770;167771;167772	38162;167767
ENST00000224949_10_3172772_aTIS_101db1;ENST00000380989_10_3172772_aTIS_101db1;ENST00000380989_10_3167009_CDS_010db2;ENST00000451104_10_3172779_aTIS_101db1;ENST00000380994_10_3157085_aTIS_101db1;ENST00000451454_10_3147700_CDS_100db1;ENST00000451454_10_3148018_CDS_100db1;ENST00000455371_10_3143477_CDS_100db1;ENST00000464395_10_3143477_ntr_100db1;ENST00000451454_10_3143477_CDS_100db1;ENST00000455371…	ENST00000224949_10_3172772_aTIS_101db1;ENST00000380989_10_3172772_aTIS_101db1;ENST00000380989_10_3167009_CDS_010db2;ENST00000451104_10_3172779_aTIS_101db1	13;13;11;10;6;3;3;2;2;1;1;1;1;1;1;1;1	13;13;11;10;6;3;3;2;2;1;1;1;1;1;1;1;1	13;13;11;10;6;3;3;2;2;1;1;1;1;1;1;1;1	generic|ENST00000224949_10_3172772_aTIS_101db1|ENSG00000107959 ATG False -1 0 +1 [ENST00000224949_10_3172772_aTIS_db3];generic|ENST00000380989_10_3172772_aTIS_101db1|ENSG00000107959 ATG False -1 0 +1 [ENST00000380989_10_3172772_aTIS_db3];generic|ENST000003	17	13	13	13	20.2	20.2	20.2	117.41	1037	1037;1038;974;939;595;223;246;151;185;73;128;148;162;179;186;194;231	0	45815	1906200000	34659000	3812700000	61	61				302	608;5131;5941;9374;9648;9756;9967;12749;14401;15630;16726;19822;24031	True;True;True;True;True;True;True;True;True;True;True;True;True	610;5134;5944;9378;9652;9760;9971;12753;14405;15634;16730;19831;24041	2822;2823;2824;2825;23490;23491;23492;23493;23494;23495;23496;23497;27550;27551;27552;43951;43952;43953;43954;45146;45147;45148;45149;45638;45639;45640;45641;45642;45643;45644;45645;45646;45647;45648;45649;46537;46538;46539;46540;59856;59857;59858;68037;68038;68039;68040;73677;73678;73679;78546;78547;78548;92778;92779;92780;92781;92782;92783;92784;92785;92786;92787;92788;92789;111944	3928;3929;3930;3931;31024;31025;31026;31027;31028;31029;31030;31031;36510;57968;57969;57970;57971;57972;59608;60290;60291;60292;60293;60294;60295;60296;60297;60298;60299;60300;60301;60302;60303;60304;61691;61692;78876;78877;89323;89324;89325;89326;89327;96499;96500;102494;102495;102496;102497;102498;120409;120410;120411;120412;120413;120414;120415;120416;120417;120418;143556	3928;31025;36510;57968;59608;60294;61692;78876;89323;96500;102494;120417;143556
ENST00000225174_10_79349733_CDS_100db1;ENST00000225174_10_79347702_CDS_100db1;ENST00000225174_10_79347549_aTIS_111db1;ENST00000225174_10_79347507_5UTR_100db1	ENST00000225174_10_79349733_CDS_100db1;ENST00000225174_10_79347702_CDS_100db1;ENST00000225174_10_79347549_aTIS_111db1;ENST00000225174_10_79347507_5UTR_100db1	2;2;2;2	2;2;2;2	2;2;2;2	generic|ENST00000225174_10_79349733_CDS_100db1|ENSG00000108179 ATC NA +1 0 -1;generic|ENST00000225174_10_79347702_CDS_100db1|ENSG00000108179 GTG NA 0 -1;generic|ENST00000225174_10_79347549_aTIS_111db1|ENSG00000108179 ATG True +1 0 -1 [ENST00000225174_10_79	4	2	2	2	14.7	14.7	14.7	11.73	109	109;156;207;221	0.0004948	21647	570520000	71315000	1380800000	7	7				303	9277;12233	True;True	9281;12237	43463;43464;43465;43466;57355;57356;57357	57284;57285;57286;57287;76146;76147;76148	57285;76146
ENST00000225296_17_5468859_aTIS_101db1;ENST00000225296_17_5468916_5UTR_100db1;ENST00000225296_17_5468937_5UTR_100db1;ENST00000225296_17_5469036_5UTR_100db1;ENST00000574023_17_5468829_aTIS_101db1;ENST00000433302_17_5468859_aTIS_101db1;ENST00000433302_17_5468916_5UTR_100db1	ENST00000225296_17_5468859_aTIS_101db1;ENST00000225296_17_5468916_5UTR_100db1;ENST00000225296_17_5468937_5UTR_100db1;ENST00000225296_17_5469036_5UTR_100db1;ENST00000574023_17_5468829_aTIS_101db1;ENST00000433302_17_5468859_aTIS_101db1;ENST00000433302_17_5468916_5UTR_100db1	4;4;4;4;2;2;2	4;4;4;4;2;2;2	4;4;4;4;2;2;2	generic|ENST00000225296_17_5468859_aTIS_101db1|ENSG00000005100 ATG True -1 0 +1 [ENST00000225296_17_5468859_aTIS_db3];generic|ENST00000225296_17_5468916_5UTR_100db1|ENSG00000005100 CTG NA -1 0 +1;generic|ENST00000225296_17_5468937_5UTR_100db1|ENSG000000051	7	4	4	4	6.8	6.8	6.8	78873	707	707;726;733;766;93;483;502	0	12734	269240000	6410400	584570000	7	7				304	5932;20443;21539;25019	True;True;True;True	5935;20452;21548;25030	27512;27513;27514;27515;95610;100674;100675;100676;100677;116651	36476;123826;129336;129337;129338;129339;149623	36476;123826;129337;149623
ENST00000225298_17_51260585_aTIS_101db1;ENST00000225298_17_51260534_5UTR_110db1;ENST00000583725_17_51277163_aTIS_101db1;ENST00000583205_17_51280016_aTIS_101db1;ENST00000579261_17_51285343_CDS_100db1;ENST00000583205_17_51285347_CDS_100db1;ENST00000582832_17_51285343_CDS_100db1	ENST00000225298_17_51260585_aTIS_101db1;ENST00000225298_17_51260534_5UTR_110db1	14;14;4;2;1;1;1	14;14;4;2;1;1;1	14;14;4;2;1;1;1	generic|ENST00000225298_17_51260585_aTIS_101db1|ENSG00000011260 ATG True +1 0 -1 [ENST00000225298_17_51260585_aTIS_db3];generic|ENST00000225298_17_51260534_5UTR_110db1|ENSG00000011260 ATG NA +1 0 -1 [ENST00000225298_17_51260534_5UTR_db2]	7	14	14	14	41.2	41.2	41.2	62003	556	556;573;177;143;80;89;90	0	56155	2169900000	80367000	4751400000	56	56				305	641;1008;6124;10987;11185;12973;14949;15059;17865;18317;18645;21968;23983;26787	True;True;True;True;True;True;True;True;True;True;True;True;True;True	643;1010;6127;10991;11189;12977;14953;15063;17871;18326;18654;21978;23993;26798	2997;2998;2999;3000;3001;3002;3003;3004;4661;4662;4663;4664;28414;51342;51343;51344;51345;52275;52276;61087;61088;61089;70524;70525;70526;70527;71106;71107;71108;71109;71110;71111;71112;83686;83687;83688;83689;85768;85769;85770;85771;87296;87297;87298;87299;87300;87301;87302;102560;102561;102562;102563;111717;111718;111719;111720;124970;124971	4166;4167;4168;4169;4170;4171;4172;6224;6225;6226;6227;6228;6229;6230;6231;6232;6233;6234;6235;6236;37667;68410;68411;68412;68413;69680;80415;80416;80417;92452;92453;92454;92455;93205;93206;93207;93208;109172;111748;111749;111750;111751;113640;113641;113642;113643;113644;113645;113646;131386;131387;143294;143295;143296;143297;143298;143299;143300;161097	4167;6226;37667;68410;69680;80416;92454;93206;109172;111749;113643;131386;143299;161097
ENST00000225388_17_29294059_aTIS_101db1;ENST00000225388_17_29294110_5UTR_010db2;ENST00000579665_17_29294059_aTIS_101db1	ENST00000225388_17_29294059_aTIS_101db1;ENST00000225388_17_29294110_5UTR_010db2	5;5;1	5;5;1	5;5;1	generic|ENST00000225388_17_29294059_aTIS_101db1|ENSG00000108256 ATG True -1 0 +1 [ENST00000225388_17_29294059_aTIS_db3];generic|ENST00000225388_17_29294110_5UTR_010db2|ENSG00000108256 CTG NA NA	3	5	5	5	10.9	10.9	10.9	76.12	695	695;712;120	0	18457	612280000	23549000	1041500000	25	25				306	1947;6471;16811;24923;26803	True;True;True;True;True	1950;6474;16815;24933;26814	9013;9014;9015;9016;9017;9018;29988;29989;29990;29991;78939;78940;78941;78942;78943;78944;78945;116214;116215;116216;116217;125037;125038;125039;125040	12117;12118;12119;12120;12121;39856;39857;39858;39859;39860;103013;103014;103015;103016;103017;103018;103019;103020;103021;103022;149026;149027;149028;161193;161194	12117;39859;103016;149026;161194
ENST00000579937_17_29583037_CDS_100db1;ENST00000581348_17_29583037_CDS_100db1;ENST00000579937_17_29589378_aTIS_101db1;ENST00000225394_17_29583037_CDS_100db1;ENST00000394869_17_29583037_CDS_100db1;ENST00000581348_17_29589378_aTIS_101db1;ENST00000225394_17_29589378_aTIS_101db1;ENST00000225394_17_29589381_5UTR_010db2;ENST00000394869_17_29589378_aTIS_101db1	ENST00000579937_17_29583037_CDS_100db1;ENST00000581348_17_29583037_CDS_100db1;ENST00000579937_17_29589378_aTIS_101db1;ENST00000225394_17_29583037_CDS_100db1;ENST00000394869_17_29583037_CDS_100db1;ENST00000581348_17_29589378_aTIS_101db1;ENST00000225394_17_29589378_aTIS_101db1;ENST00000225394_17_29589381_5UTR_010db2;ENST00000394869_17_29589378_aTIS_101db1	5;5;5;5;5;5;5;5;5	5;5;5;5;5;5;5;5;5	4;4;4;4;4;4;4;4;4	generic|ENST00000579937_17_29583037_CDS_100db1|ENSG00000108262 ATG NA -1 +1;generic|ENST00000581348_17_29583037_CDS_100db1|ENSG00000108262 ATG NA -1 +1;generic|ENST00000579937_17_29589378_aTIS_101db1|ENSG00000108262 ATG True -1 0 +1 [ENST00000579937_17_295	9	5	5	4	11.9	11.9	9.5	70045	632	632;685;694;699;708;747;761;762;770	0	13999	63046000	1801300	134590000	12	12				307	3789;14153;15753;21803;22737	True;True;True;True;True	3792;14157;15757;21812;22747	17749;17750;17751;17752;66876;66877;66878;66879;74222;74223;74224;74225;74226;74227;74228;74229;101868;101869;101870;101871;106105	24079;24080;24081;24082;24083;24084;24085;87593;97154;97155;97156;97157;97158;97159;97160;97161;97162;97163;130717;130718;135864;135865	24081;87593;97154;130718;135865
ENST00000579374_17_39200345_aTIS_101db1;ENST00000579260_17_39201214_aTIS_101db1;ENST00000225430_17_39200345_aTIS_101db1;ENST00000577741_17_39203039_ntr_010db2;ENST00000498753_3_142044198_ntr_001db3	ENST00000579374_17_39200345_aTIS_101db1;ENST00000579260_17_39201214_aTIS_101db1;ENST00000225430_17_39200345_aTIS_101db1;ENST00000577741_17_39203039_ntr_010db2	12;12;12;6;5	12;12;12;6;5	12;12;12;6;5	generic|ENST00000579374_17_39200345_aTIS_101db1|ENSG00000108298 ATG True +1 0 -1 [ENST00000579374_17_39200345_aTIS_db3];generic|ENST00000579260_17_39201214_aTIS_101db1|ENSG00000108298 ATG False 0 -1 [ENST00000582193_17_39201214_aTIS_db3];generic|ENST000002	5	12	12	12	45.1	45.1	45.1	23134	193	193;194;196;101;191	0	29654	13243000000	2207100000	29998000000	60	60				308	2851;8918;10497;12577;13031;15223;19662;20869;20970;24498;26259;27787	True;True;True;True;True;True;True;True;True;True;True;True	2854;8922;10501;12581;13035;15227;19671;20878;20979;24508;26270;27799	13120;13121;41829;41830;41831;41832;41833;41834;41835;41836;49133;49134;49135;49136;49137;59072;59073;61386;61387;61388;71945;71946;71947;71948;92067;92068;97532;97533;97534;97535;98068;98069;98070;98071;114304;114305;114306;114307;122598;122599;122600;129453;129454;129455;129456	17966;17967;55267;55268;55269;55270;55271;55272;55273;55274;55275;65378;65379;65380;65381;65382;65383;65384;65385;65386;65387;65388;78031;78032;80770;80771;80772;94260;94261;94262;119660;119661;126055;126056;126057;126058;126059;126573;126574;126575;126576;126577;126578;126579;126580;126581;126582;146661;146662;146663;157943;157944;157945;167208;167209;167210;167211;167212;167213;167214	17966;55270;65381;78031;80771;94260;119661;126058;126573;146662;157945;167208
ENST00000581204_17_58347544_ntr_100db1;ENST00000577396_17_58351454_aTIS_101db1;ENST00000581540_17_58351550_aTIS_101db1;ENST00000580947_17_58352135_aTIS_101db1;ENST00000225504_17_58352192_5UTR_110db1;ENST00000581204_17_58347215_ntr_100db1;ENST00000581166_17_58351405_CDS_100db1	ENST00000581204_17_58347544_ntr_100db1;ENST00000577396_17_58351454_aTIS_101db1;ENST00000581540_17_58351550_aTIS_101db1;ENST00000580947_17_58352135_aTIS_101db1;ENST00000225504_17_58352192_5UTR_110db1;ENST00000581204_17_58347215_ntr_100db1;ENST00000581166_17_58351405_CDS_100db1	2;2;2;2;2;1;1	2;2;2;2;2;1;1	2;2;2;2;2;1;1	generic|ENST00000581204_17_58347544_ntr_100db1|ENSG00000213246 AAG NA 0 +1;generic|ENST00000577396_17_58351454_aTIS_101db1|ENSG00000213246 ATG True -1 0 +1 [ENST00000577396_17_58351454_aTIS_db3];generic|ENST00000581540_17_58351550_aTIS_101db1|ENSG000002132	7	2	2	2	51.1	51.1	51.1	50518	45	45;76;108;117;136;31;41	0	6675	1127600000	563790000	2552100000	17	17				309	16254;27335	True;True	16258;27347	76461;76462;76463;76464;127416;127417;127418;127419;127420;127421;127422;127423	100185;100186;100187;100188;100189;100190;100191;100192;164375;164376;164377;164378;164379;164380;164381;164382;164383	100191;164375
ENST00000225519_17_3636219_aTIS_101db1;ENST00000225519_17_3636219_aTIS_1_100db1;ENST00000225519_17_3624172_CDS_010db2	ENST00000225519_17_3636219_aTIS_101db1;ENST00000225519_17_3636219_aTIS_1_100db1;ENST00000225519_17_3624172_CDS_010db2	4;4;3	4;4;3	4;4;3	generic|ENST00000225519_17_3636219_aTIS_101db1|ENSG00000197417 ATG True -1 0 +1 [ENST00000572919_17_3636219_aTIS_db3];generic|ENST00000225519_17_3636219_aTIS_1_100db1|ENSG00000197417 ATG True -1 0 +1;generic|ENST00000225519_17_3624172_CDS_010db2|ENSG000001	3	4	4	4	15.3	15.3	15.3	51504	478	478;478;355	0	13776	120230000	5725100	245100000	10	10				310	231;579;8819;23156	True;True;True;True	232;581;8823;23166	1003;1004;1005;1006;2708;2709;2710;2711;41291;41292;41293;41294;107913	1415;3826;3827;3828;3829;54533;54534;54535;54536;138024	1415;3827;54536;138024
ENST00000639985_17_46923193_aTIS_001db3;ENST00000639199_17_46923193_aTIS_001db3;ENST00000640608_17_46923193_aTIS_101db1;ENST00000640608_17_46923193_aTIS_1_100db1;ENST00000638697_17_46923193_aTIS_101db1;ENST00000638697_17_46923193_aTIS_1_100db1;ENST00000638219_17_46923193_aTIS_101db1;ENST00000638219_17_46923193_aTIS_1_100db1;ENST00000639365_17_46923193_aTIS_101db1;ENST00000639365_17_46923193_aTIS_…	ENST00000639985_17_46923193_aTIS_001db3;ENST00000639199_17_46923193_aTIS_001db3;ENST00000640608_17_46923193_aTIS_101db1;ENST00000640608_17_46923193_aTIS_1_100db1;ENST00000638697_17_46923193_aTIS_101db1;ENST00000638697_17_46923193_aTIS_1_100db1;ENST00000638219_17_46923193_aTIS_101db1;ENST00000638219_17_46923193_aTIS_1_100db1;ENST00000639365_17_46923193_aTIS_101db1;ENST00000639365_17_46923193_aTIS_…	4;4;4;4;4;4;4;4;4;4;4;4;4;4;4;4;4;4;4;4;4;4;4;4;3;3;3;3;3;3;3;3;3;3;3;3;3;3;3;3;3;3;3;3;3;3;3;2;2;2;2;2;2;2;2;2;2;2;2;2;2;2;2;2;2;2;2;2;2;2;2;2;2;2;2;1;1;1;1;1;1;1;1;1;1;1;1;1;1;1;1;1	4;4;4;4;4;4;4;4;4;4;4;4;4;4;4;4;4;4;4;4;4;4;4;4;3;3;3;3;3;3;3;3;3;3;3;3;3;3;3;3;3;3;3;3;3;3;3;2;2;2;2;2;2;2;2;2;2;2;2;2;2;2;2;2;2;2;2;2;2;2;2;2;2;2;2;1;1;1;1;1;1;1;1;1;1;1;1;1;1;1;1;1	4;4;4;4;4;4;4;4;4;4;4;4;4;4;4;4;4;4;4;4;4;4;4;4;3;3;3;3;3;3;3;3;3;3;3;3;3;3;3;3;3;3;3;3;3;3;3;2;2;2;2;2;2;2;2;2;2;2;2;2;2;2;2;2;2;2;2;2;2;2;2;2;2;2;2;1;1;1;1;1;1;1;1;1;1;1;1;1;1;1;1;1	generic|ENST00000639985_17_46923193_aTIS_001db3|ENSG00000108433 ATG NA NA;generic|ENST00000639199_17_46923193_aTIS_001db3|ENSG00000108433 ATG NA NA;generic|ENST00000640608_17_46923193_aTIS_101db1|ENSG00000108433 ATG True -1 [ENST00000640608_17_46923193_aTI	92	4	4	4	37.4	37.4	37.4	18462	155	155;163;165;165;197;197;199;199;202;202;210;210;212;212;213;213;214;214;219;226;226;232;257;257;143;143;147;147;151;151;164;164;183;183;192;194;194;195;195;196;196;198;198;210;210;211;211;113;113;125;125;129;129;133;133;134;134;141;141;153;153;160;160;166;166;177;177;181;181;181;181;194;194;203;203;56;75;79;93;95;112;112;117;121;127;127;143;143;155;155;164;164	0	10394	198690000	24836000	423090000	13	13				311	10333;20335;20399;28245	True;True;True;True	10337;20344;20408;28257	48400;48401;48402;48403;95114;95115;95381;95382;95383;95384;131382;131383;131384;131385;131386;131387;131388	64333;123235;123236;123527;123528;123529;123530;169473;169474;169475;169476;169477;169478;169479	64333;123235;123527;169474
ENST00000225576_17_15545832_CDS_100db1;ENST00000225576_17_15563448_aTIS_100db1	ENST00000225576_17_15545832_CDS_100db1;ENST00000225576_17_15563448_aTIS_100db1	1;1	1;1	1;1	generic|ENST00000225576_17_15545832_CDS_100db1|ENSG00000175106 GTG NA -1 0 +1;generic|ENST00000225576_17_15563448_aTIS_100db1|ENSG00000175106 ATG no_data NA	2	1	1	1	5.1	5.1	5.1	15182	138	138;276	0.0074492	1209	0	0	0	1	1				312	16822	TRUE	16826	78989	103090	103090
ENST00000406116_17_59914692_CDS_100db1;ENST00000393021_17_59914692_CDS_100db1;ENST00000406116_17_59893254_CDS_100db1;ENST00000406116_17_59893185_aTIS_101db1;ENST00000393021_17_59910580_aTIS_101db1;ENST00000443572_17_59893185_aTIS_101db1;ENST00000225577_17_59893254_CDS_100db1;ENST00000225577_17_59893185_aTIS_101db1	ENST00000406116_17_59914692_CDS_100db1;ENST00000393021_17_59914692_CDS_100db1;ENST00000406116_17_59893254_CDS_100db1;ENST00000406116_17_59893185_aTIS_101db1;ENST00000393021_17_59910580_aTIS_101db1;ENST00000443572_17_59893185_aTIS_101db1;ENST00000225577_17_59893254_CDS_100db1;ENST00000225577_17_59893185_aTIS_101db1	2;2;2;2;2;2;2;2	2;2;2;2;2;2;2;2	2;2;2;2;2;2;2;2	generic|ENST00000406116_17_59914692_CDS_100db1|ENSG00000108443 GTG NA 0 -1;generic|ENST00000393021_17_59914692_CDS_100db1|ENSG00000108443 GTG NA 0 -1;generic|ENST00000406116_17_59893254_CDS_100db1|ENSG00000108443 ATG NA +1 0 -1;generic|ENST00000406116_17_5	8	2	2	2	8.5	8.5	8.5	37164	328	328;402;428;451;472;502;502;525	0	63761	90198000	6938300	208340000	2	2				313	8654;14372	True;True	8658;14376	40476;67909;67910;67911;67912	53589;89164	53589;89164
ENST00000495350_17_48076938_CDS_100db1;ENST00000495350_17_48077004_aTIS_101db1;ENST00000495350_17_48077016_5UTR_100db1;ENST00000393408_17_48077004_aTIS_101db1;ENST00000225603_17_48077016_5UTR_100db1;ENST00000225603_17_48101299_5UTR_100db1;ENST00000225603_17_48101326_5UTR_100db1;ENST00000225603_17_48101392_5UTR_100db1	ENST00000495350_17_48076938_CDS_100db1;ENST00000495350_17_48077004_aTIS_101db1;ENST00000495350_17_48077016_5UTR_100db1;ENST00000393408_17_48077004_aTIS_101db1;ENST00000225603_17_48077016_5UTR_100db1;ENST00000225603_17_48101299_5UTR_100db1;ENST00000225603_17_48101326_5UTR_100db1;ENST00000225603_17_48101392_5UTR_100db1	2;2;2;2;2;2;2;2	1;1;1;1;1;1;1;1	1;1;1;1;1;1;1;1	generic|ENST00000495350_17_48076938_CDS_100db1|ENSG00000108468 GTG NA -1 0 +1;generic|ENST00000495350_17_48077004_aTIS_101db1|ENSG00000108468 ATG False 0 +1 [ENST00000495350_17_48077004_aTIS_db3];generic|ENST00000495350_17_48077016_5UTR_100db1|ENSG00000108	8	2	1	1	20.7	6.9	6.9	13335	116	116;138;142;185;189;208;217;239	0.0087326	11377	1508000000	377000000	3280100000	2	2				314	7213;10071	True;False	7217;10075	33573;33574;33575;33576;47029;47030;47031;47032;47033;47034;47035	44810;44811;62344;62345;62346;62347;62348;62349;62350;62351;62352;62353;62354;62355;62356;62357;62358;62359;62360;62361;62362;62363;62364;62365;62366;62367;62368;62369;62370;62371;62372;62373	44811;62362
ENST00000225655_17_4948394_aTIS_111db1;ENST00000225655_17_4948265_CDS_100db1;ENST00000574872_17_4946844_aTIS_101db1;ENST00000574872_17_4946763_CDS_100db1;ENST00000574872_17_4946697_CDS_100db1;CON__P02584	ENST00000225655_17_4948394_aTIS_111db1;ENST00000225655_17_4948265_CDS_100db1;ENST00000574872_17_4946844_aTIS_101db1;ENST00000574872_17_4946763_CDS_100db1;ENST00000574872_17_4946697_CDS_100db1	17;12;12;10;9;6	17;12;12;10;9;6	17;12;12;10;9;6	generic|ENST00000225655_17_4948394_aTIS_111db1|ENSG00000108518 ATG True -1 0 +1 [ENST00000225655_17_4948394_aTIS_db2#ENST00000225655_17_4948394_aTIS_db3];generic|ENST00000225655_17_4948265_CDS_100db1|ENSG00000108518 ACG NA -1 0 +1;generic|ENST00000574872_1	6	17	17	17	96.4	96.4	96.4	15054	140	140;97;104;77;55;140	0	121.65	24154000000	2683800000	50502000000	286	286				315	813;814;2669;3383;3394;3937;3938;11790;23151;23152;23274;23275;23749;23918;23919;24277;24541	True;True;True;True;True;True;True;True;True;True;True;True;True;True;True;True;True	815;816;2672;3386;3397;3940;3941;11794;23161;23162;23284;23285;23759;23928;23929;24287;24551	3753;3754;3755;3756;3757;3758;3759;3760;12325;12326;12327;12328;12329;12330;12331;12332;12333;12334;12335;12336;12337;12338;12339;15943;15944;15945;15946;15987;15988;15989;15990;18389;18390;18391;18392;18393;18394;18395;18396;18397;18398;18399;18400;18401;18402;18403;55135;55136;55137;55138;55139;55140;55141;55142;107897;107898;107899;107900;107901;108447;108448;108449;108450;108451;108452;108453…	5131;5132;5133;5134;5135;5136;5137;5138;16750;16751;16752;16753;16754;16755;16756;16757;16758;16759;16760;16761;16762;16763;16764;16765;16766;16767;21935;21936;21937;21938;21939;21940;21941;21942;21943;21944;21945;21946;21947;21948;21949;21977;21978;21979;21980;21981;21982;21983;21984;21985;21986;21987;21988;21989;21990;21991;21992;21993;21994;21995;21996;24838;24839;24840;24841;24842;24843;24844…	5133;5136;16765;21940;21986;24839;24847;73502;138008;138011;138796;138801;141834;142861;142902;145435;147049
ENST00000225665_17_4939910_aTIS_111db1;ENST00000544061_17_4939910_aTIS_101db1;ENST00000574710_17_4938863_ntr_100db1;ENST00000574710_17_4937893_ntr_100db1;ENST00000574710_17_4938025_ntr_100db1;ENST00000574710_17_4938209_ntr_100db1;ENST00000574710_17_4938236_ntr_100db1;ENST00000574710_17_4938348_ntr_100db1;ENST00000574710_17_4937839_ntr_100db1;ENST00000574710_17_4937848_ntr_100db1	ENST00000225665_17_4939910_aTIS_111db1;ENST00000544061_17_4939910_aTIS_101db1;ENST00000574710_17_4938863_ntr_100db1	8;5;4;2;2;2;2;2;1;1	8;5;4;2;2;2;2;2;1;1	8;5;4;2;2;2;2;2;1;1	generic|ENST00000225665_17_4939910_aTIS_111db1|ENSG00000108528 ATG True -1 0 +1 [ENST00000225665_17_4939910_aTIS_db2#ENST00000225665_17_4939910_aTIS_db3];generic|ENST00000544061_17_4939910_aTIS_101db1|ENSG00000108528 ATG True -1 0 +1 [ENST00000544061_17_49	10	8	8	8	34.7	34.7	34.7	34061	314	314;263;194;50;52;87;96;105;32;35	0	34708	1267100000	74535000	2947500000	61	61				316	2571;5529;7130;14583;16929;19293;24876;28259	True;True;True;True;True;True;True;True	2574;5532;7134;14587;16933;19302;24886;28271	11893;11894;11895;11896;25343;25344;25345;25346;25347;25348;25349;25350;33170;33171;33172;33173;68910;68911;68912;68913;68914;68915;79446;79447;79448;79449;90414;90415;90416;90417;115976;115977;115978;115979;115980;115981;115982;115983;131445;131446;131447;131448	16095;33382;33383;33384;33385;33386;33387;33388;33389;33390;33391;33392;33393;33394;33395;33396;44391;44392;44393;44394;90505;90506;90507;90508;90509;90510;103612;103613;103614;103615;103616;103617;117603;117604;117605;117606;117607;117608;117609;117610;117611;117612;117613;117614;117615;117616;117617;117618;148803;148804;148805;148806;148807;148808;148809;148810;148811;148812;169543;169544;169545	16095;33392;44392;90507;103612;117604;148808;169544
ENST00000225698_17_5439073_aTIS_101db1;ENST00000225698_17_5439118_5UTR_010db2;ENST00000574444_17_5438193_aTIS_101db1;ENST00000573406_17_5439052_ntr_100db1;ENST00000573406_17_5439064_ntr_100db1	ENST00000225698_17_5439073_aTIS_101db1;ENST00000225698_17_5439118_5UTR_010db2;ENST00000574444_17_5438193_aTIS_101db1	8;8;5;3;3	8;8;5;3;3	8;8;5;3;3	generic|ENST00000225698_17_5439073_aTIS_101db1|ENSG00000108561 ATG True -1 0 +1 [ENST00000225698_17_5439073_aTIS_db3];generic|ENST00000225698_17_5439118_5UTR_010db2|ENSG00000108561 CTG NA NA;generic|ENST00000574444_17_5438193_aTIS_101db1|ENSG00000108561 AT	5	8	8	8	45.7	45.7	45.7	31362	282	282;297;178;154;158	0	172.02	2421800000	186290000	5254000000	114	114				317	624;625;1582;3429;8085;8086;21272;25614	True;True;True;True;True;True;True;True	626;627;1584;3432;8089;8090;21281;25625	2906;2907;2908;2909;2910;2911;2912;2913;2914;2915;2916;2917;7272;7273;7274;7275;16144;16145;16146;16147;16148;16149;16150;16151;37630;37631;37632;37633;37634;37635;37636;37637;37638;37639;37640;37641;99462;99463;99464;99465;119373;119374;119375;119376;119377;119378;119379;119380	4032;4033;4034;4035;4036;4037;4038;4039;4040;4041;4042;4043;4044;4045;4046;4047;4048;4049;4050;4051;4052;4053;4054;4055;4056;4057;4058;4059;4060;9758;9759;9760;9761;9762;9763;9764;9765;9766;9767;9768;9769;9770;9771;9772;22162;22163;22164;22165;22166;22167;22168;22169;22170;22171;22172;22173;22174;22175;22176;22177;22178;22179;22180;22181;22182;50029;50030;50031;50032;50033;50034;50035;50036;50037…	4036;4044;9759;22162;50032;50053;128108;153428
ENST00000467337_17_30481184_5UTR_100db1;ENST00000467337_17_30477462_5UTR_100db1;ENST00000451249_17_30477434_aTIS_101db1;ENST00000414833_17_30477462_CDS_100db1;ENST00000225724_17_30477434_aTIS_101db1;ENST00000225724_17_30477425_5UTR_010db2;ENST00000467337_17_30484257_aTIS_101db1	ENST00000467337_17_30481184_5UTR_100db1;ENST00000467337_17_30477462_5UTR_100db1;ENST00000451249_17_30477434_aTIS_101db1;ENST00000414833_17_30477462_CDS_100db1;ENST00000225724_17_30477434_aTIS_101db1;ENST00000225724_17_30477425_5UTR_010db2;ENST00000467337_17_30484257_aTIS_101db1	6;6;6;6;6;6;5	6;6;6;6;6;6;5	1;1;1;1;1;1;1	generic|ENST00000467337_17_30481184_5UTR_100db1|ENSG00000108587 CTG NA +1 0 -1;generic|ENST00000467337_17_30477462_5UTR_100db1|ENSG00000108587 AAG NA +1 0;generic|ENST00000451249_17_30477434_aTIS_101db1|ENSG00000108587 ATG True +1 0 -1 [ENST00000451249_17_	7	6	6	1	34.4	34.4	5.8	25517	224	224;246;248;248;250;253;185	0	18181	9033700	645270	24556000	3	3				318	9074;13890;14839;17677;18021;21514	True;True;True;True;True;True	9078;13894;14843;17681;18029;21523	42515;42516;42517;42518;42519;42520;42521;42522;65570;65571;65572;65573;65574;65575;65576;65577;70063;70064;70065;82774;82775;82776;82777;84385;84386;84387;84388;100566;100567;100568;100569	56089;56090;56091;56092;85990;85991;85992;85993;91925;91926;91927;107989;107990;107991;109975;109976;109977;109978;129250;129251;129252	56089;85992;91926;107991;109978;129252
ENST00000395726_17_18088024_aTIS_101db1;ENST00000225729_17_18088024_aTIS_111db1;ENST00000580055_17_18088024_aTIS_101db1;ENST00000579224_17_18088024_aTIS_101db1;ENST00000583355_17_18103808_CDS_100db1;ENST00000467099_17_18101576_3UTR_100db1;ENST00000473213_17_18088051_ntr_100db1;ENST00000473213_17_18088042_ntr_100db1;ENST00000473213_17_18088030_ntr_100db1;ENST00000577450_17_18088024_aTIS_001db3;ENS…	ENST00000395726_17_18088024_aTIS_101db1;ENST00000225729_17_18088024_aTIS_111db1;ENST00000580055_17_18088024_aTIS_101db1;ENST00000579224_17_18088024_aTIS_101db1	8;8;5;4;3;3;2;2;2;2;2;2;2;2;2;1;1;1	7;7;4;3;3;3;2;2;2;2;2;2;2;2;2;1;1;1	7;7;4;3;3;3;2;2;2;2;2;2;2;2;2;1;1;1	generic|ENST00000395726_17_18088024_aTIS_101db1|ENSG00000108591 ATG True +1 0 -1 [ENST00000395726_17_18088024_aTIS_db3];generic|ENST00000225729_17_18088024_aTIS_111db1|ENSG00000108591 ATG True +1 0 -1 [ENST00000225729_17_18088024_aTIS_db2#ENST00000225729_1	18	8	7	7	23.9	21.9	21.9	38129	343	343;364;244;172;93;126;97;100;104;112;122;129;132;139;161;81;88;90	0	24434	1056400000	52822000	2379200000	42	42				319	2212;6414;6439;7801;8693;11997;20403;25400	True;True;True;True;True;True;False;True	2215;6417;6442;7805;8697;12001;20412;25411	10218;10219;10220;10221;29727;29728;29729;29730;29731;29732;29733;29734;29832;29833;29834;36294;36295;36296;36297;40683;40684;40685;40686;40687;40688;40689;40690;56105;56106;56107;56108;56109;56110;56111;95401;118434;118435;118436;118437	13817;13818;13819;13820;39492;39493;39494;39495;39496;39497;39603;39604;48446;48447;48448;48449;53845;53846;53847;53848;53849;53850;53851;53852;53853;53854;53855;74601;74602;74603;74604;123563;152073;152074;152075;152076;152077;152078;152079;152080;152081;152082;152083	13817;39494;39604;48448;53849;74604;123563;152074
ENST00000448276_17_63837523_CDS_010db2;ENST00000225742_17_63837616_aTIS_101db1;ENST00000323347_17_63838681_aTIS_101db1;ENST00000613943_17_63842674_aTIS_101db1;ENST00000448276_17_63842674_aTIS_101db1;ENST00000581832_17_63834785_ntr_100db1;ENST00000580054_17_63837508_CDS_100db1	ENST00000448276_17_63837523_CDS_010db2;ENST00000225742_17_63837616_aTIS_101db1;ENST00000323347_17_63838681_aTIS_101db1;ENST00000613943_17_63842674_aTIS_101db1;ENST00000448276_17_63842674_aTIS_101db1	8;8;8;8;8;2;1	6;6;6;6;6;1;1	6;6;6;6;6;1;1	generic|ENST00000448276_17_63837523_CDS_010db2|ENSG00000108604 ATG NA NA;generic|ENST00000225742_17_63837616_aTIS_101db1|ENSG00000108604 ATG False -1 0 +1 [ENST00000225742_17_63837616_aTIS_db3];generic|ENST00000323347_17_63838681_aTIS_101db1|ENSG0000010860	7	8	6	6	27.3	21.6	21.6	49265	425	425;456;483;494;531;82;70	0	45251	368830000	13173000	808090000	24	24				320	4369;11567;11970;13646;15441;15831;21425;22764	False;True;False;True;True;True;True;True	4372;11571;11974;13650;15445;15835;21434;22774	20274;20275;20276;20277;54109;54110;54111;56002;56003;56004;56005;64379;64380;72879;74564;74565;74566;74567;74568;74569;74570;74571;100198;100199;100200;100201;100202;100203;100204;100205;106215;106216;106217;106218	27190;27191;27192;27193;72230;72231;72232;74507;74508;84340;84341;84342;95482;97544;97545;97546;97547;97548;97549;97550;97551;97552;128936;128937;128938;128939;128940;128941;128942;128943;136021;136022	27192;72232;74507;84340;95482;97544;128938;136022
ENST00000578804_17_64505789_aTIS_101db1;ENST00000225792_17_64506119_aTIS_101db1;ENST00000225792_17_64506128_5UTR_100db1;ENST00000225792_17_64506191_5UTR_100db1;ENST00000450599_17_64506119_aTIS_101db1;ENST00000450599_17_64506128_5UTR_100db1;ENST00000450599_17_64506191_5UTR_100db1;ENST00000225792_17_64504757_CDS_010db2;ENST00000581230_17_64506128_ntr_100db1;ENST00000581230_17_64506191_ntr_100db1;EN…	ENST00000578804_17_64505789_aTIS_101db1;ENST00000225792_17_64506119_aTIS_101db1;ENST00000225792_17_64506128_5UTR_100db1;ENST00000225792_17_64506191_5UTR_100db1;ENST00000450599_17_64506119_aTIS_101db1;ENST00000450599_17_64506128_5UTR_100db1;ENST00000450599_17_64506191_5UTR_100db1;ENST00000225792_17_64504757_CDS_010db2;ENST00000581230_17_64506128_ntr_100db1;ENST00000581230_17_64506191_ntr_100db1	34;34;34;34;32;32;32;32;28;28;9;9;9;9;9;8;7;5;5;5;5;5;5;5;5;5;4;3;3;2;1;1	34;34;34;34;32;32;32;32;28;28;9;9;9;9;9;8;7;5;5;5;5;5;5;5;5;5;4;3;3;2;1;1	23;23;23;23;21;21;21;21;17;17;9;9;9;9;9;3;2;2;5;5;5;0;5;5;5;5;1;0;0;0;0;0	generic|ENST00000578804_17_64505789_aTIS_101db1|ENSG00000108654 ATG False 0 [ENST00000578804_17_64505789_aTIS_db3];generic|ENST00000225792_17_64506119_aTIS_101db1|ENSG00000108654 ATG True -1 0 +1 [ENST00000225792_17_64506119_aTIS_db3];generic|ENST000002257	32	34	34	23	49.5	49.5	33.9	69086	614	614;614;617;638;535;538;559;571;409;430;99;102;123;138;142;119;133;79;96;99;105;106;120;126;141;145;63;52;91;67;20;23	0	216.83	9009900000	281560000	19989000000	203	203				321	1785;2885;3538;4163;6163;6495;8090;8309;11924;12343;12416;13466;14820;15196;15700;17896;18468;19649;20357;20436;20573;20581;20748;21506;21507;22415;23261;23680;24008;24212;24213;24509;25039;28028	True;True;True;True;True;True;True;True;True;True;True;True;True;True;True;True;True;True;True;True;True;True;True;True;True;True;True;True;True;True;True;True;True;True	1788;2888;3541;4166;6166;6498;8094;8313;11928;12347;12420;13470;14824;15200;15704;17902;18477;19658;20366;20445;20582;20590;20757;21515;21516;22425;23271;23690;24018;24222;24223;24519;25050;28040	8216;8217;8218;8219;13268;13269;13270;13271;16637;16638;16639;16640;19397;19398;19399;19400;28593;28594;28595;28596;30088;30089;30090;30091;37656;37657;37658;37659;37660;38787;38788;38789;38790;55756;55757;57848;57849;57850;57851;57852;57853;57854;57855;58240;58241;58242;58243;58244;58245;63538;63539;63540;63541;63542;63543;69986;69987;69988;69989;69990;71815;71816;74009;74010;74011;74012;83829;8…	10949;10950;10951;10952;10953;10954;10955;10956;10957;10958;10959;10960;10961;10962;10963;10964;10965;10966;10967;10968;10969;10970;18185;18186;18187;18188;22716;22717;22718;22719;22720;22721;22722;22723;22724;22725;22726;26067;26068;26069;26070;26071;26072;26073;26074;26075;26076;26077;26078;37936;37937;37938;37939;37940;37941;37942;37943;37944;37945;37946;37947;37948;37949;40013;40014;40015;400…	10950;18187;22716;26074;37936;40014;50075;51650;74198;76678;77049;83276;91818;94038;96907;109337;112709;119611;123341;123779;124520;124566;125476;129224;129225;134036;138666;141280;143405;145100;145104;146796;149718;168370
ENST00000225805_17_32338278_CDS_010db2;ENST00000577809_17_32342139_aTIS_101db1;ENST00000225805_17_32342139_aTIS_101db1;ENST00000577809_17_32337941_CDS_100db1	ENST00000225805_17_32338278_CDS_010db2;ENST00000577809_17_32342139_aTIS_101db1;ENST00000225805_17_32342139_aTIS_101db1;ENST00000577809_17_32337941_CDS_100db1	2;2;2;1	2;2;2;1	2;2;2;1	generic|ENST00000225805_17_32338278_CDS_010db2|ENSG00000108666 ATA NA NA;generic|ENST00000577809_17_32342139_aTIS_101db1|ENSG00000108666 ATG False -1 0 [ENST00000577809_17_32342139_aTIS_db3];generic|ENST00000225805_17_32342139_aTIS_101db1|ENSG00000108666 A	4	2	2	2	7.4	7.4	7.4	29341	256	256;396;396;228	0.00050038	22974	80623000	4742500	178440000	5	5				322	6842;14068	True;True	6846;14072	31708;31709;31710;31711;66504;66505;66506;66507	42339;42340;42341;87155;87156	42341;87155
ENST00000225969_17_50373161_CDS_100db1;ENST00000225969_17_50373170_aTIS_101db1;ENST00000225969_17_50373179_5UTR_010db2;ENST00000507088_17_50370461_aTIS_101db1;ENST00000442592_17_50368199_3UTR_100db1;ENST00000503633_17_50373161_CDS_100db1;ENST00000503633_17_50373170_aTIS_101db1;ENST00000508200_17_50370076_CDS_100db1;ENST00000442592_17_50373161_CDS_100db1;ENST00000442592_17_50373170_aTIS_101db1	ENST00000225969_17_50373161_CDS_100db1;ENST00000225969_17_50373170_aTIS_101db1;ENST00000225969_17_50373179_5UTR_010db2;ENST00000507088_17_50370461_aTIS_101db1	3;3;3;2;1;1;1;1;1;1	3;3;3;2;1;1;1;1;1;1	3;3;3;2;1;1;1;1;1;1	generic|ENST00000225969_17_50373161_CDS_100db1|ENSG00000108826 GTG NA -1 0 +1;generic|ENST00000225969_17_50373170_aTIS_101db1|ENSG00000108826 ATG True -1 0 +1 [ENST00000225969_17_50373170_aTIS_db3];generic|ENST00000225969_17_50373179_5UTR_010db2|ENSG000001	10	3	3	3	29.7	29.7	29.7	15815	145	145;148;151;93;35;81;84;88;91;94	0	90919	1095800000	156540000	2293600000	13	13				323	12780;23916;27949	True;True;True	12784;23926;27961	59976;59977;59978;59979;59980;59981;59982;59983;111405;111406;111407;111408;111409;111410;111411;111412;111413;111414;111415;111416;130164;130165	78996;78997;78998;78999;142812;142813;142814;142815;142816;142817;142818;142819;168005;168006	78998;142817;168006
[truncated: 4,211 more rows]

## Sheet: peptides
Supplementary File S16B | Identified peptides of the redundant Jurkat methods search
Overview of the MaxQuant peptides.txt output file, reporting all identified peptides.
Sequence	N-term cleavage window	C-term cleavage window	Amino acid before	First amino acid	Second amino acid	Second last amino acid	Last amino acid	Amino acid after	A Count	R Count	N Count	D Count	C Count	Q Count	E Count	G Count	H Count	I Count	L Count	K Count	M Count	F Count	P Count	S Count	T Count	W Count	Y Count	V Count	U Count	O Count	Length	Missed cleavages	Mass	Proteins	Leading razor protein	Start position	End position	Unique (Groups)	Unique (Proteins)	Charges	PEP	Score	Intensity	Reverse	Potential contaminant	id	Protein group IDs	Mod. peptide IDs	Evidence IDs
[truncated: 29,033 more rows]
[truncated: 4 more columns]
