# Supplementary material for: PROTEOFORMER 2.0: Further Developments in the Ribosome Profiling-assisted Proteogenomic Hunt for New Proteoforms
Source: Mol Cell Proteomics. 2019 Apr 30;18(8 Suppl 1):S126–40. doi: 10.1074/mcp.RA118.001218 (PMC6692777; doi:10.1074/mcp.RA118.001218)
Supplement: Supplemental file S17 [file 142014_2_supp_322608_pqrw9n.xlsx]

## Sheet: proteinGroups
Supplementary File S17A | Identified protein groups of the search against the merge between PROTEOFORMER and canonical UniProt for HCT116
Overview of the MaxQuant proteinGroups.txt output file, reporting all identified protein groups.
Protein IDs	Majority protein IDs	Peptide counts (all)	Peptide counts (razor+unique)	Peptide counts (unique)	Protein names	Gene names	Fasta headers	Number of proteins	Peptides	Razor + unique peptides	Unique peptides	Sequence coverage [%]	Unique + razor sequence coverage [%]	Unique sequence coverage [%]	Mol. weight [kDa]	Sequence length	Sequence lengths	Q-value	Score	Intensity	iBAQ	LFQ intensity	MS/MS count	MS/MS count	Only identified by site	Reverse	Potential contaminant	id	Peptide IDs	Peptide is razor	Mod. peptide IDs	Evidence IDs	MS/MS IDs	Best MS/MS
A0A024QZX5;ENST00000380546_6_2971537_5UTR_010db2;A0A087X1N8;P35237;ENST00000642543_6_2968811_aTIS_101db1;C9JTJ8;C9JVA8	A0A024QZX5;ENST00000380546_6_2971537_5UTR_010db2;A0A087X1N8;P35237;ENST00000642543_6_2968811_aTIS_101db1	6;6;6;6;5;1;1	6;6;6;6;5;1;1	5;5;5;5;4;0;0	Serpin B6	SERPINB6	tr|A0A024QZX5|A0A024QZX5_HUMAN Serpin B6 OS=Homo sapiens OX=9606 GN=SERPINB6 PE=1 SV=1 [ENST00000616722_6_2968780_aTIS_101db1#ENST00000645580_6_2968780_aTIS_db3];generic|ENST00000380546_6_2971537_5UTR_010db2|ENSG00000124570 CTG NA NA;tr|A0A087X1N8|A0A087X1	7	6	6	5	22.4	22.4	20.3	43024	380	380;395;395;376;332;124;164	0	52606	439800000	20943000	992640000	30	30				0	7556;8592;9282;21831;23712;24950	True;True;True;True;True;True	7559;8595;9285;21838;23719;24957	35849;35850;35851;40904;40905;40906;40907;44265;44266;44267;44268;103680;103681;103682;103683;103684;103685;103686;103687;112410;112411;112412;112413;118471;118472	49715;49716;49717;49718;49719;49720;49721;49722;49723;49724;49725;56147;60278;60279;60280;60281;60282;60283;60284;60285;136067;136068;136069;136070;136071;136072;136073;136074;147833;147834;147835;147836;147837;147838;147839;147840;155970;155971	49716;56147;60285;136068;147839;155971
A0A024R4E5;Q00341;ENST00000391975_2_241266893_5UTR_010db2;ENST00000427183_2_241267648_aTIS_101db1;H0Y394;H7C0A4;ENST00000487169_2_241249915_ntr_100db1;ENST00000427183_2_241238760_CDS_100db1;C9JIZ1;ENST00000373292_2_241238760_CDS_100db1;H7C2D1;C9J5E5;C9JZI8;H7BZC3;C9JT62;C9JHS7;C9JK79;C9JHZ8;C9JES8;ENST00000479169_2_241239963_ntr_100db1;ENST00000442730_2_241229630_3UTR_100db1;C9JHS9;C9J739;C9JMQ6;…	A0A024R4E5;Q00341;ENST00000391975_2_241266893_5UTR_010db2;ENST00000427183_2_241267648_aTIS_101db1;H0Y394	24;24;23;22;20;9;8;6;5;5;5;4;3;3;2;2;2;2;2;2;1;1;1;1;1;1;1;1;1;1	24;24;23;22;20;9;8;6;5;5;5;4;3;3;2;2;2;2;2;2;1;1;1;1;1;1;1;1;1;1	24;24;23;22;20;9;8;6;5;5;5;4;3;3;2;2;2;2;2;2;1;1;1;1;1;1;1;1;1;1	Vigilin	HDLBP	tr|A0A024R4E5|A0A024R4E5_HUMAN High density lipoprotein binding protein (Vigilin), isoform CRA_a OS=Homo sapiens OX=9606 GN=HDLBP PE=1 SV=1 [ENST00000310931_2_241266869_aTIS_101db1#ENST00000310931_2_241266869_aTIS_db3];sp|Q00341|VIGLN_HUMAN Vigilin OS=Homo	30	24	24	24	27.8	27.8	27.8	141.44	1268	1268;1268;1276;1235;973;332;601;389;224;285;308;221;164;267;96;126;128;141;147;207;9;17;19;46;52;53;69;79;81;201	0	135.01	2741100000	41532000	6337900000	104	104				1	543;1761;2070;2222;3060;3692;3724;10635;10862;11338;11919;12653;12924;14418;16343;16684;16994;18002;21911;22947;23506;24165;25808;25809	True;True;True;True;True;True;True;True;True;True;True;True;True;True;True;True;True;True;True;True;True;True;True;True	544;1762;2071;2223;3061;3693;3725;10638;10865;11341;11922;12656;12927;14421;16346;16687;16997;18007;21918;22954;23513;24172;25815;25816	2551;2552;2553;2554;2555;2556;2557;2558;8243;8244;8245;8246;8247;8248;8249;8250;9742;9743;9744;9745;9746;9747;9748;9749;9750;9751;9752;9753;10462;10463;10464;10465;14267;14268;14269;14270;14271;14272;14273;14274;17469;17470;17471;17472;17617;17618;17619;17620;50659;50660;50661;50662;51699;51700;51701;53905;53906;53907;53908;56718;56719;56720;56721;60500;60501;60502;62084;69337;69338;69339;69340;6…	3709;3710;3711;3712;3713;3714;3715;3716;3717;3718;3719;3720;3721;3722;11145;11146;11147;11148;11149;11150;11151;11152;11153;11154;13276;13277;13278;13279;13280;13281;13282;13283;13284;13285;13286;13287;13288;14378;14379;14380;19738;19739;19740;19741;19742;19743;24424;24425;24426;24427;24428;24429;24430;24581;24582;24583;24584;24585;24586;24587;69315;69316;69317;69318;69319;70708;70709;70710;73609…	3715;11147;13288;14380;19738;24429;24586;69319;70709;73609;77163;81526;83606;93434;104754;106675;108423;114339;136512;142571;146342;151158;161646;161648
A0A024R571;Q9H4M9;ENST00000320631_11_64878275_CDS_010db2;C9JC03;C9J2Z4;ENST00000466015_11_64860154_ntr_100db1;C9JDQ8;C9JIJ3;C9IZH1;ENST00000484846_11_64854794_ntr_100db1;ENST00000484846_11_64854491_ntr_100db1	A0A024R571;Q9H4M9;ENST00000320631_11_64878275_CDS_010db2;C9JC03;C9J2Z4	16;16;14;13;9;5;5;4;4;2;1	16;16;14;13;9;5;5;4;4;2;1	9;9;8;6;4;1;2;2;2;2;1	EH domain-containing protein 1	EHD1	tr|A0A024R571|A0A024R571_HUMAN EH domain-containing protein 1 OS=Homo sapiens OX=9606 GN=EHD1 PE=1 SV=1 [ENST00000621096_11_64879630_aTIS_101db1#ENST00000621096_11_64879630_aTIS_db3];sp|Q9H4M9|EHD1_HUMAN EH domain-containing protein 1 OS=Homo sapiens OX=96	11	16	16	9	37	37	24.5	61927	548	548;534;471;374;306;139;162;145;148;153;52	0	68166	589810000	20338000	1331100000	27	27				2	1398;5663;8721;10057;12283;12284;12509;12511;13416;15125;15448;22193;25707;27521;27528;27529	True;True;True;True;True;True;True;True;True;True;True;True;True;True;True;True	1399;5664;8724;10060;12286;12287;12512;12514;13419;15128;15451;22200;25714;27529;27536;27537	6579;6580;6581;26457;41522;41523;41524;41525;47870;47871;47872;47873;58628;58629;58630;58631;59826;59827;59828;59829;59830;59831;59832;59833;59840;59841;59842;59843;64516;64517;64518;64519;64520;64521;64522;64523;72752;72753;72754;74164;74165;74166;74167;74168;74169;74170;74171;105337;105338;105339;105340;122068;122069;122070;122071;122072;122073;122074;122075;130760;130761;130762;130763;130784;1…	8902;36287;36288;56848;56849;56850;65392;65393;79456;79457;80820;80821;80822;80823;80824;80825;80826;80835;86590;86591;86592;86593;86594;86595;86596;86597;86598;86599;97897;97898;99725;99726;99727;99728;99729;99730;138130;138131;138132;138133;138134;161044;161045;161046;161047;161048;161049;161050;161051;161052;161053;172921;172922;172923;172924;172925;172926;172948;172949;172950;172951;172952;17…	8902;36288;56848;65393;79456;79457;80821;80835;86596;97897;99729;138134;161049;172923;172953;172963
ENST00000485938_13_76992135_CDS_100db1;ENST00000636780_13_76992135_CDS_100db1;ENST00000638147_13_76992135_CDS_100db1;ENST00000616833_13_76992135_CDS_100db1;ENST00000638147_13_76992099_CDS_100db1;A0A1B0GTI0;A0A087WZY0;A0A1B0GWJ7;A0A1C7CYZ2;A0A1B0GTR6;ENST00000636767_13_76992135_CDS_100db1;A0A1B0GTV7;ENST00000636525_13_76992135_CDS_100db1;ENST00000637397_13_76992135_CDS_100db1;ENST00000636525_13_76…	ENST00000485938_13_76992135_CDS_100db1;ENST00000636780_13_76992135_CDS_100db1;ENST00000638147_13_76992135_CDS_100db1;ENST00000616833_13_76992135_CDS_100db1;ENST00000638147_13_76992099_CDS_100db1;A0A1B0GTI0;A0A087WZY0;A0A1B0GWJ7;A0A1C7CYZ2;A0A1B0GTR6;ENST00000636767_13_76992135_CDS_100db1;A0A1B0GTV7;ENST00000636525_13_76992135_CDS_100db1;ENST00000637397_13_76992135_CDS_100db1;ENST00000636525_13_76…	1;1;1;1;1;1;1;1;1;1;1;1;1;1;1;1;1;1;1;1;1	1;1;1;1;1;1;1;1;1;1;1;1;1;1;1;1;1;1;1;1;1	1;1;1;1;1;1;1;1;1;1;1;1;1;1;1;1;1;1;1;1;1	Ceroid-lipofuscinosis neuronal protein 5	CLN5	generic|ENST00000485938_13_76992135_CDS_100db1|ENSG00000102805 ATG NA +1 0 -1;generic|ENST00000636780_13_76992135_CDS_100db1|ENSG00000102805 ATG NA +1 0 -1;generic|ENST00000638147_13_76992135_CDS_100db1|ENSG00000283208 ATG NA +1 0 -1;generic|ENST0000061683	21	1	1	1	5	5	5	20486	179	179;185;189;195;201;204;205;208;210;216;236;249;258;261;271;271;277;304;346;407;358	0.006135	15339	54291000	4935600	130350000	3	3				3	28047	TRUE	28055	133064;133065;133066;133067	175723;175724;175725	175724
ENST00000539294_8_63186261_CDS_010db2;A0A024R7W5;ENST00000617200_8_63168819_5UTR_100db1;A0A087X0Q1;A0A087WY31;Q7Z739	ENST00000539294_8_63186261_CDS_010db2;A0A024R7W5;ENST00000617200_8_63168819_5UTR_100db1;A0A087X0Q1;A0A087WY31;Q7Z739	2;2;2;2;2;2	1;1;1;1;1;1	1;1;1;1;1;1	YTH domain-containing family protein 3	YTHDF3	generic|ENST00000539294_8_63186261_CDS_010db2|ENSG00000185728 ATG NA NA;tr|A0A024R7W5|A0A024R7W5_HUMAN YTH domain family, member 3, isoform CRA_a OS=Homo sapiens OX=9606 GN=YTHDF3 PE=1 SV=1 [ENST00000617200_8_63186165_aTIS_101db1#ENST00000621890_8_63186165	6	2	1	1	4.6	3.2	3.2	54871	502	502;534;576;583;588;585	0	31713	67107000	3728200	158660000	4	4				4	7566;20736	True;False	7569;20742	35901;35902;35903;35904;98541;98542;98543	49779;49780;49781;49782;49783;130210;130211;130212	49782;130210
A0A024RAC6;Q14241	A0A024RAC6;Q14241	5;5	5;5	5;5	Transcription elongation factor B polypeptide 3	TCEB3	tr|A0A024RAC6|A0A024RAC6_HUMAN Elongin-A OS=Homo sapiens OX=9606 GN=ELOA PE=1 SV=1 [ENST00000609199_1_23743504_aTIS_101db1#ENST00000609199_1_23743504_aTIS_db3];sp|Q14241|ELOA1_HUMAN Elongin-A OS=Homo sapiens OX=9606 GN=ELOA PE=1 SV=2 [ENST00000613537_1_237	2	5	5	5	6.9	6.9	6.9	87229	772	772;798	0	84633	236090000	6380900	561110000	11	11				5	12067;12571;17389;17840;18470	True;True;True;True;True	12070;12574;17392;17846;18476	57492;57493;57494;57495;57496;57497;57498;60109;60110;60111;60112;60113;82781;82782;82783;82784;84903;84904;84905;84906;87832;87833;87834;87835	78042;78043;78044;81136;81137;110837;113417;117197;117198;117199;117200	78042;81137;110837;113417;117200
F5H796;A0A024RBT2;ENST00000645569_12_122224553_ntr_100db1;Q9NR28;ENST00000413918_12_122218349_CDS_100db1;ENST00000342392_12_122216554_3UTR_100db1;ENST00000535844_12_122216815_3UTR_100db1;F5GYH3;F5GX50;F5GXT8;ENST00000353548_12_122224553_CDS_100db1;ENST00000353548_12_122226014_aTIS_101db1;F5H0Q4;ENST00000267169_12_122224553_CDS_100db1;H7BZK7;ENST00000267169_12_122226014_aTIS_101db1	F5H796;A0A024RBT2;ENST00000645569_12_122224553_ntr_100db1;Q9NR28;ENST00000413918_12_122218349_CDS_100db1;ENST00000342392_12_122216554_3UTR_100db1;ENST00000535844_12_122216815_3UTR_100db1;F5GYH3;F5GX50;F5GXT8;ENST00000353548_12_122224553_CDS_100db1;ENST00000353548_12_122226014_aTIS_101db1	5;5;5;5;4;3;3;3;3;3;3;3;2;2;2;2	5;5;5;5;4;3;3;3;3;3;3;3;2;2;2;2	5;5;5;5;4;3;3;3;3;3;3;3;2;2;2;2	Diablo homolog, mitochondrial	DIABLO	tr|F5H796|F5H796_HUMAN Diablo homolog, mitochondrial (Fragment) OS=Homo sapiens OX=9606 GN=DIABLO PE=1 SV=8;tr|A0A024RBT2|A0A024RBT2_HUMAN Diablo homolog, mitochondrial OS=Homo sapiens OX=9606 GN=DIABLO PE=1 SV=1 [ENST00000413918_12_122218361_aTIS_101db1#E	16	5	5	5	42.9	42.9	42.9	17698	156	156;166;192;239;162;87;116;125;128;133;148;195;77;162;191;209	0	14.54	379520000	47440000	857150000	18	18				6	2576;2638;13418;16349;18363	True;True;True;True;True	2577;2639;13421;16352;18369	12145;12431;12432;12433;12434;64532;64533;64534;64535;64536;78080;78081;78082;78083;87332;87333;87334;87335	16707;17016;17017;17018;17019;17020;17021;17022;17023;86609;86610;86611;86612;86613;104774;116606;116607;116608	16707;17017;86610;104774;116606
E9PRM7;A0A0J9YWM3;A0A024RCG2;Q96BI1	E9PRM7;A0A0J9YWM3;A0A024RCG2;Q96BI1	1;1;1;1	1;1;1;1	1;1;1;1	Solute carrier family 22 member 18	SLC22A18	tr|E9PRM7|E9PRM7_HUMAN Solute carrier family 22 member 18 OS=Homo sapiens OX=9606 GN=SLC22A18 PE=1 SV=1 [ENST00000449793_11_2903346_aTIS_101db1#ENST00000449793_11_2903346_aTIS_db3];tr|A0A0J9YWM3|A0A0J9YWM3_HUMAN Solute carrier family 22 member 18 OS=Homo s	4	1	1	1	3.7	3.7	3.7	34952	326	326;326;424;424	0.0026934	18831	43133000	4792600	103050000	4	4				7	24071	TRUE	24078	114409;114410;114411;114412	150618;150619;150620;150621	150621
B4DMT1;ENST00000614088_6_28272712_CDS_100db1;A0A087X2F1;A0A024RCN4;Q16670	B4DMT1;ENST00000614088_6_28272712_CDS_100db1;A0A087X2F1;A0A024RCN4;Q16670	1;1;1;1;1	1;1;1;1;1	1;1;1;1;1	Zinc finger and SCAN domain-containing protein 26	ZSCAN26;ZNF187	tr|B4DMT1|B4DMT1_HUMAN Zinc finger and SCAN domain-containing protein 26 OS=Homo sapiens OX=9606 GN=ZSCAN26 PE=1 SV=1 [ENST00000611552_6_28276284_aTIS_101db1#ENST00000611552_6_28276284_aTIS_db3];generic|ENST00000614088_6_28272712_CDS_100db1|ENSG00000197062	5	1	1	1	4.8	4.8	4.8	31483	270	270;325;344;479;478	0.0033727	17179	27017000	1929800	73441000	1	1				8	25514	TRUE	25521	121054;121055;121056	159743	159743
ENST00000211379_6_31651763_aTIS_101db1;A0A024RCR6;A0A0G2JK23;ENST00000211379_6_31652446_5UTR_100db1;ENST00000211379_6_31652548_5UTR_100db1;P46379;ENST00000439687_6_31651763_aTIS_101db1;ENST00000439687_6_31652446_5UTR_100db1;ENST00000439687_6_31652548_5UTR_100db1;ENST00000362049_6_31651733_CDS_010db2;ENST00000362049_6_31651763_aTIS_101db1;A0A0G2JL47;ENST00000362049_6_31652446_5UTR_100db1;ENST00000…	ENST00000211379_6_31651763_aTIS_101db1;A0A024RCR6;A0A0G2JK23;ENST00000211379_6_31652446_5UTR_100db1;ENST00000211379_6_31652548_5UTR_100db1;P46379;ENST00000439687_6_31651763_aTIS_101db1;ENST00000439687_6_31652446_5UTR_100db1;ENST00000439687_6_31652548_5UTR_100db1;ENST00000362049_6_31651733_CDS_010db2;ENST00000362049_6_31651763_aTIS_101db1;A0A0G2JL47;ENST00000362049_6_31652446_5UTR_100db1;ENST00000…	16;16;16;16;16;16;15;15;15;15;15;15;15;15;8;8;7;4;4;4;4;4;4;4;4;4;3;3;3;2;2;1;1;1;1;1	16;16;16;16;16;16;15;15;15;15;15;15;15;15;8;8;7;4;4;4;4;4;4;4;4;4;3;3;3;2;2;1;1;1;1;1	16;16;16;16;16;16;15;15;15;15;15;15;15;15;8;8;7;4;4;4;4;4;4;4;4;4;3;3;3;2;2;1;1;1;1;1	Large proline-rich protein BAG6	BAT3;BAG6	generic|ENST00000211379_6_31651763_aTIS_101db1|ENSG00000204463 ATG True -1 0 +1 [ENST00000375976_6_31651763_aTIS_db3];tr|A0A024RCR6|A0A024RCR6_HUMAN BAG6 OS=Homo sapiens OX=9606 GN=BAG6 PE=1 SV=1;tr|A0A0G2JK23|A0A0G2JK23_HUMAN Large proline-rich protein B	36	16	16	16	20.3	20.3	20.3	118.69	1126	1126;1126;1132;1138;1172;1132;903;915;949;1067;1077;1077;1089;1123;742;742;515;197;206;215;232;243;244;258;259;262;136;158;226;83;87;185;238;238;245;245	0	61027	2159100000	67472000	5042000000	70	70				9	93;1879;4597;14739;15236;16290;16360;17082;17434;21737;23573;24317;25829;26022;26023;27310	True;True;True;True;True;True;True;True;True;True;True;True;True;True;True;True	93;1880;4598;14742;15239;16293;16363;17085;17437;21744;23580;24324;25836;26029;26030;27318	435;436;437;438;8786;8787;8788;8789;8790;8791;8792;8793;21448;21449;21450;70805;70806;70807;70808;73254;73255;73256;73257;77827;77828;77829;78128;81386;81387;81388;81389;81390;81391;81392;81393;82971;82972;82973;82974;103223;103224;103225;103226;103227;103228;103229;111730;111731;111732;111733;115553;115554;115555;115556;122747;122748;122749;123710;123711;123712;123713;123714;129763;129764;129765…	627;11906;11907;11908;11909;11910;11911;11912;11913;11914;11915;11916;11917;11918;29404;95361;95362;95363;95364;98531;98532;98533;98534;98535;98536;104486;104487;104488;104831;108967;108968;108969;108970;108971;108972;108973;108974;111083;111084;111085;111086;135337;135338;135339;135340;135341;146775;146776;146777;152191;152192;152193;161955;161956;161957;163218;163219;163220;163221;171550;171551…	627;11911;29404;95361;98534;104486;104831;108968;111086;135337;146777;152192;161956;163219;163220;171555
A0A075B6F6;ENST00000340852_20_31514522_5UTR_100db1;ENST00000335574_20_31514552_aTIS_101db1;ENST00000335574_20_31514522_5UTR_100db1;ENST00000398174_20_31514552_aTIS_101db1;ENST00000398174_20_31514522_5UTR_100db1;Q8TCT9;ENST00000483310_20_31550085_ntr_100db1;ENST00000469097_20_31549315_ntr_100db1;ENST00000469097_20_31549300_ntr_100db1;ENST00000483310_20_31549315_ntr_100db1;ENST00000483310_20_315493…	A0A075B6F6;ENST00000340852_20_31514522_5UTR_100db1;ENST00000335574_20_31514552_aTIS_101db1;ENST00000335574_20_31514522_5UTR_100db1;ENST00000398174_20_31514552_aTIS_101db1;ENST00000398174_20_31514522_5UTR_100db1;Q8TCT9;ENST00000483310_20_31550085_ntr_100db1;ENST00000469097_20_31549315_ntr_100db1;ENST00000469097_20_31549300_ntr_100db1;ENST00000483310_20_31549315_ntr_100db1;ENST00000483310_20_315493…	2;2;2;2;2;2;2;1;1;1;1;1;1;1;1;1;1;1;1;1;1;1;1;1;1;1;1;1	2;2;2;2;2;2;2;1;1;1;1;1;1;1;1;1;1;1;1;1;1;1;1;1;1;1;1;1	2;2;2;2;2;2;2;1;1;1;1;1;1;1;1;1;1;1;1;1;1;1;1;1;1;1;1;1	Minor histocompatibility antigen H13	HM13	tr|A0A075B6F6|A0A075B6F6_HUMAN Minor histocompatibility antigen H13 (Fragment) OS=Homo sapiens OX=9606 GN=HM13 PE=1 SV=1;generic|ENST00000340852_20_31514522_5UTR_100db1|ENSG00000101294 CTG NA 0;generic|ENST00000335574_20_31514552_aTIS_101db1|ENSG0000010129	28	2	2	2	7	7	7	30162	272	272;387;394;404;426;436;377;94;101;106;107;112;116;129;134;140;146;150;152;156;158;164;166;168;170;183;215;217	0	3189	78772000	6059400	185140000	2	2				10	5100;16988	True;True	5101;16991	23628;80968;80969;80970;80971	32307;108394	32307;108394
ENST00000596358_19_49580516_5UTR_010db2;A0A075B6F9;Q9Y314;M0R3B2;M0R1K2;M0QX85;ENST00000596477_19_49556937_ntr_100db1;A0A075B797;ENST00000596477_19_49556382_ntr_100db1;ENST00000596477_19_49556391_ntr_100db1;ENST00000598550_19_49560007_ntr_100db1;ENST00000598550_19_49560013_ntr_100db1;M0R1T7;ENST00000596477_19_49556601_ntr_100db1	ENST00000596358_19_49580516_5UTR_010db2;A0A075B6F9;Q9Y314;M0R3B2;M0R1K2	5;5;5;4;3;2;2;2;1;1;1;1;1;1	5;5;5;4;3;2;2;2;1;1;1;1;1;1	5;5;5;4;3;2;2;2;1;1;1;1;1;1	Nitric oxide synthase-interacting protein	NOSIP	generic|ENST00000596358_19_49580516_5UTR_010db2|ENSG00000142546 AGG NA NA;tr|A0A075B6F9|A0A075B6F9_HUMAN Nitric oxide synthase-interacting protein OS=Homo sapiens OX=9606 GN=NOSIP PE=1 SV=1 [ENST00000339093_19_49560691_aTIS_101db1#ENST00000339093_19_495606	14	5	5	5	20.5	20.5	20.5	33303	302	302;304;301;241;176;96;189;232;45;48;56;58;63;77	0	30301	556140000	32714000	1251900000	29	29				11	3679;4589;16723;18174;24880	True;True;True;True;True	3680;4590;16726;18180;24887	17410;17411;17412;17413;17414;21411;21412;21413;21414;21415;21416;21417;21418;79826;79827;79828;79829;79830;86436;86437;86438;118153;118154;118155;118156;118157	24323;24324;24325;24326;24327;24328;29356;29357;29358;29359;29360;29361;29362;29363;29364;106895;106896;106897;106898;115425;115426;155594;155595;155596;155597;155598;155599;155600;155601	24324;29357;106896;115425;155595
ENST00000517976_8_95041612_3UTR_100db1;A0A075B6P0;Q330K2;E5RFN5	ENST00000517976_8_95041612_3UTR_100db1;A0A075B6P0;Q330K2	3;3;3;1	3;3;3;1	3;3;3;1	NADH dehydrogenase (ubiquinone) complex I, assembly factor 6	NDUFAF6	generic|ENST00000517976_8_95041612_3UTR_100db1|ENSG00000156170 ATC NA 0;tr|A0A075B6P0|A0A075B6P0_HUMAN NADH dehydrogenase (ubiquinone) complex I, assembly factor 6 OS=Homo sapiens OX=9606 GN=NDUFAF6 PE=1 SV=1 [ENST00000396111_8_95032078_aTIS_101db1#ENST000	4	3	3	3	21.2	21.2	21.2	20906	179	179;241;333;133	0	44638	132650000	14739000	270410000	5	5				12	588;1962;25246	True;True;True	589;1963;25253	2784;2785;2786;2787;9197;9198;119822;119823;119824	4030;4031;4032;12526;157729;157730;157731	4030;12526;157730
ENST00000260506_1_93523489_CDS_010db2;A0A075B6Q2;ENST00000370253_1_93448282_aTIS_101db1;ENST00000260506_1_93448282_aTIS_101db1;S4R347;Q5T0N5	ENST00000260506_1_93523489_CDS_010db2;A0A075B6Q2;ENST00000370253_1_93448282_aTIS_101db1;ENST00000260506_1_93448282_aTIS_101db1;S4R347;Q5T0N5	2;2;2;2;2;2	2;2;2;2;2;2	2;2;2;2;2;2	Formin-binding protein 1-like	FNBP1L	generic|ENST00000260506_1_93523489_CDS_010db2|ENSG00000137942 ATG NA NA;tr|A0A075B6Q2|A0A075B6Q2_HUMAN Formin-binding protein 1-like (Fragment) OS=Homo sapiens OX=9606 GN=FNBP1L PE=1 SV=1;generic|ENST00000370253_1_93448282_aTIS_101db1|ENSG00000137942 ATG T	6	2	2	2	4.3	4.3	4.3	50392	438	438;451;547;551;609;605	0	48688	117920000	4913400	271260000	5	5				13	8449;13194	True;True	8452;13197	40247;40248;40249;40250;63420;63421;63422;63423	55413;85185;85186;85187;85188	55413;85186
ENST00000542802_17_78821059_CDS_100db1;A0A075B784;Q9P275;K7EMM6;ENST00000449938_17_78821059_CDS_100db1;E9PEW0	ENST00000542802_17_78821059_CDS_100db1;A0A075B784;Q9P275	3;3;3;1;1;1	3;3;3;1;1;1	3;3;3;1;1;1	Ubiquitin carboxyl-terminal hydrolase;Ubiquitin carboxyl-terminal hydrolase 36	USP36	generic|ENST00000542802_17_78821059_CDS_100db1|ENSG00000055483 AAG NA 0;tr|A0A075B784|A0A075B784_HUMAN Ubiquitin carboxyl-terminal hydrolase 36 OS=Homo sapiens OX=9606 GN=USP36 PE=1 SV=1;sp|Q9P275|UBP36_HUMAN Ubiquitin carboxyl-terminal hydrolase 36 OS=Hom	6	3	3	3	3.7	3.7	3.7	94662	870	870;961;1123;259;295;548	0	65111	434280000	8193900	1024800000	9	9				14	1290;12726;24591	True;True;True	1291;12729;24598	6138;6139;60878;60879;60880;60881;60882;60883;60884;60885;116798;116799;116800;116801	8266;8267;81980;81981;81982;81983;81984;81985;153695	8266;81980;153695
A0A075B785;ENST00000644646_18_62187506_aTIS_101db1;ENST00000256858_18_62187506_aTIS_101db1;Q9P260	A0A075B785;ENST00000644646_18_62187506_aTIS_101db1;ENST00000256858_18_62187506_aTIS_101db1;Q9P260	2;2;2;2	2;2;2;2	2;2;2;2	LisH domain and HEAT repeat-containing protein KIAA1468	KIAA1468	tr|A0A075B785|A0A075B785_HUMAN LisH domain and HEAT repeat-containing protein KIAA1468 OS=Homo sapiens OX=9606 GN=KIAA1468 PE=1 SV=7;generic|ENST00000644646_18_62187506_aTIS_101db1|ENSG00000134444 ATG True 0 [ENST00000644646_18_62187506_aTIS_db3];generic|	4	2	2	2	2.4	2.4	2.4	112.71	1017	1017;1216;1250;1216	0	37028	42758000	909740	96704000	7	7				15	1490;16549	True;True	1491;16552	7002;7003;7004;7005;79064;79065;79066;79067	9527;9528;9529;9530;105928;105929;105930	9530;105930
A0A075B7B5;B7ZM87;O75044;A0A075B743;A0A286YEY3;ENST00000605610_1_206303340_CDS_100db1;ENST00000624873_1_206303340_CDS_100db1;ENST00000573034_1_206303340_CDS_100db1;P0DMP2;P0DJJ0;A0A075B7C8;E9PDX4;A0A087X0L1;A0A087WW56;ENST00000612199_1_144995141_CDS_100db1;ENST00000641863_1_144995141_CDS_100db1;ENST00000367123_1_121284862_CDS_100db1;Q5VZB4;G5EA48;Q7Z6B7	A0A075B7B5;B7ZM87;O75044;A0A075B743;A0A286YEY3;ENST00000605610_1_206303340_CDS_100db1;ENST00000624873_1_206303340_CDS_100db1;ENST00000573034_1_206303340_CDS_100db1;P0DMP2;P0DJJ0	3;3;3;2;2;2;2;2;2;2;1;1;1;1;1;1;1;1;1;1	3;3;3;2;2;2;2;2;2;2;1;1;1;1;1;1;1;1;1;1	3;3;3;2;2;2;2;2;2;2;1;1;1;1;1;1;1;1;1;1	SLIT-ROBO Rho GTPase-activating protein 2;SLIT-ROBO Rho GTPase-activating protein 2B;SLIT-ROBO Rho GTPase-activating protein 2C	SRGAP2;SRGAP2B;SRGAP2C	tr|A0A075B7B5|A0A075B7B5_HUMAN SLIT-ROBO Rho GTPase-activating protein 2 OS=Homo sapiens OX=9606 GN=SRGAP2 PE=1 SV=1 [ENST00000605610_1_206205971_aTIS_101db1#ENST00000605610_1_206205971_aTIS_db3];tr|B7ZM87|B7ZM87_HUMAN SLIT-ROBO Rho GTPase-activating prote	20	3	3	3	4.1	4.1	4.1	90908	789	789;1070;1071;118;459;747;1028;1029;458;459;86;305;305;305;416;417;417;450;1022;1085	0	5482	46378000	1253500	126070000	2	2				16	8495;26295;26880	True;True;True	8498;26302;26888	40466;40467;124996;127759;127760	55643;165003;168954;168955	55643;165003;168954
A0A075B7C0;ENST00000588815_19_36141084_CDS_010db2;A0A0C4DGQ5;P04632;U3KQE2;K7EIV0;K7ELJ7;K7EM73;K7EKD8;U3KPR7;Q96L46	A0A075B7C0;ENST00000588815_19_36141084_CDS_010db2;A0A0C4DGQ5;P04632;U3KQE2;K7EIV0;K7ELJ7;K7EM73;K7EKD8	7;7;7;7;6;6;6;5;4;3;1	7;7;7;7;6;6;6;5;4;3;1	7;7;7;7;6;6;6;5;4;3;1	Calpain small subunit 1	CAPNS1	tr|A0A075B7C0|A0A075B7C0_HUMAN Calpain small subunit 1 (Fragment) OS=Homo sapiens OX=9606 GN=CAPNS1 PE=1 SV=1;generic|ENST00000588815_19_36141084_CDS_010db2|ENSG00000126247 CTG NA NA;tr|A0A0C4DGQ5|A0A0C4DGQ5_HUMAN Calpain small subunit 1 OS=Homo sapiens OX	11	7	7	7	54.8	54.8	54.8	21911	197	197;244;322;268;161;196;278;163;238;100;248	0	49246	943450000	94345000	2172900000	48	48				17	10324;13979;20779;21909;22543;23448;28378	True;True;True;True;True;True;True	10327;13982;20785;21916;22550;23455;28386	49196;49197;49198;49199;49200;49201;67265;67266;67267;67268;98756;98757;98758;104020;104021;104022;104023;106964;106965;106966;111147;111148;111149;111150;134644;134645;134646;134647	67215;67216;67217;67218;67219;67220;67221;67222;67223;67224;67225;67226;67227;67228;67229;67230;67231;67232;67233;67234;90354;90355;90356;90357;90358;90359;130456;130457;130458;130459;130460;130461;136500;136501;136502;136503;136504;140208;140209;146004;146005;177859;177860;177861;177862;177863;177864;177865	67232;90355;130456;136503;140208;146005;177859
A0A075B7D9;ENST00000604841_17_35809570_aTIS_101db1;Q92804;A0A075B7E4;A0A075B7F2	A0A075B7D9;ENST00000604841_17_35809570_aTIS_101db1;Q92804	4;4;4;1;1	3;3;3;1;1	3;3;3;1;1	TATA-binding protein-associated factor 2N	TAF15	tr|A0A075B7D9|A0A075B7D9_HUMAN TATA-binding protein-associated factor 2N OS=Homo sapiens OX=9606 GN=TAF15 PE=1 SV=1 [ENST00000603777_17_35820421_aTIS_101db1#ENST00000603777_17_35820421_aTIS_db3];generic|ENST00000604841_17_35809570_aTIS_101db1|ENSG000002706	5	4	3	3	12.2	9.1	9.1	48839	449	449;589;592;121;239	0	17544	1664600000	110970000	3798800000	16	16				18	124;4470;6519;23673	True;True;False;True	125;4471;6520;23680	564;565;566;567;568;569;570;571;572;573;574;575;20914;20915;20916;30661;30662;30663;30664;112190;112191;112192;112193	780;781;782;783;784;785;786;787;788;789;790;791;792;28805;42449;42450;42451;42452;147536;147537	782;28805;42452;147536
M0R1Z8;M0R1K0;I6LK00;M0QZM6;I6LJZ9;A0A087WSV0;I6LJZ7;ENST00000441864_19_49665824_aTIS_101db1;Q9HB09	M0R1Z8;M0R1K0;I6LK00;M0QZM6;I6LJZ9;A0A087WSV0;I6LJZ7;ENST00000441864_19_49665824_aTIS_101db1;Q9HB09	1;1;1;1;1;1;1;1;1	1;1;1;1;1;1;1;1;1	1;1;1;1;1;1;1;1;1	Bcl-2-like protein 12	BCL2L12	tr|M0R1Z8|M0R1Z8_HUMAN Bcl-2-like protein 12 OS=Homo sapiens OX=9606 GN=BCL2L12 PE=1 SV=2 [ENST00000598306_19_49666693_aTIS_101db1#ENST00000598306_19_49666693_aTIS_db3];tr|M0R1K0|M0R1K0_HUMAN BCL-2-like protein 12 isoform 19 OS=Homo sapiens OX=9606 GN=BCL2	9	1	1	1	7.6	7.6	7.6	99963	92	92;92;130;138;193;250;269;333;334	0.0076566	13989	43688000	10922000	95306000	7	7				19	26037	TRUE	26044	123793;123794;123795;123796	163299;163300;163301;163302;163303;163304;163305	163299
E9PKG6;A0A087WSV8;P80303;E9PLR0;E9PLE9;ENST00000646648_11_17295324_aTIS_101db1;Q2L696;E9PJP3;H0YD18;E9PM22	E9PKG6;A0A087WSV8;P80303;E9PLR0;E9PLE9;ENST00000646648_11_17295324_aTIS_101db1;Q2L696	4;4;4;3;3;3;3;1;1;1	3;3;3;2;2;2;2;1;1;1	3;3;3;2;2;2;2;1;1;1	Nucleobindin-2;Nesfatin-1	NUCB2;Nucb2	tr|E9PKG6|E9PKG6_HUMAN Nucleobindin-2 OS=Homo sapiens OX=9606 GN=NUCB2 PE=1 SV=2 [ENST00000533773_11_17295324_aTIS_101db1#ENST00000533773_11_17295324_aTIS_db3];tr|A0A087WSV8|A0A087WSV8_HUMAN Nucleobindin 2, isoform CRA_b OS=Homo sapiens OX=9606 GN=NUCB2 PE	10	4	3	3	11.2	8.9	8.9	40368	338	338;420;420;195;198;231;390;69;73;90	0	11.88	294810000	17342000	684620000	9	9				20	4212;17194;23966;26886	True;True;False;True	4213;17197;23973;26894	19798;19799;19800;19801;19802;19803;19804;19805;81922;81923;81924;81925;113912;113913;113914;113915;127779;127780;127781;127782;127783;127784;127785;127786	27317;27318;27319;27320;109730;149986;149987;168983;168984;168985;168986	27317;109730;149987;168986
E9PIR7;ENST00000529546_12_104288984_5UTR_100db1;ENST00000397736_12_104288984_5UTR_100db1;ENST00000529546_12_104288966_5UTR_100db1;ENST00000397736_12_104288966_5UTR_100db1;ENST00000524698_12_104311326_aTIS_100db1;F8W809;ENST00000503506_12_104311326_aTIS_001db3;ENST00000527688_12_104288984_5UTR_100db1;ENST00000527688_12_104288966_5UTR_100db1;ENST00000526691_12_104288984_CDS_100db1;ENST00000388854_1…	E9PIR7;ENST00000529546_12_104288984_5UTR_100db1;ENST00000397736_12_104288984_5UTR_100db1;ENST00000529546_12_104288966_5UTR_100db1;ENST00000397736_12_104288966_5UTR_100db1;ENST00000524698_12_104311326_aTIS_100db1;F8W809;ENST00000503506_12_104311326_aTIS_001db3;ENST00000527688_12_104288984_5UTR_100db1;ENST00000527688_12_104288966_5UTR_100db1;ENST00000526691_12_104288984_CDS_100db1;ENST00000388854_1…	16;16;16;16;16;16;16;16;16;16;16;16;16;16;16;16;16;16;16;16;16;16;16;16;14;14;14;9;5;5;3;3;2;1;1;1	16;16;16;16;16;16;16;16;16;16;16;16;16;16;16;16;16;16;16;16;16;16;16;16;14;14;14;9;5;5;3;3;2;1;1;1	15;15;15;15;15;15;15;15;15;15;15;15;15;15;15;15;15;15;15;15;15;15;15;15;13;13;13;8;4;4;2;2;2;1;0;0	Thioredoxin reductase 1, cytoplasmic	TXNRD1	tr|E9PIR7|E9PIR7_HUMAN Thioredoxin reductase 1, cytoplasmic OS=Homo sapiens OX=9606 GN=TXNRD1 PE=1 SV=1 [ENST00000527688_12_104311326_aTIS_101db1#ENST00000527688_12_104311326_aTIS_db3];generic|ENST00000529546_12_104288984_5UTR_100db1|ENSG00000198431 CTG NA	36	16	16	15	45.2	45.2	42.1	53166	482	482;487;488;493;494;497;498;499;513;519;528;529;534;541;543;548;549;551;566;568;568;647;648;649;459;460;461;175;103;139;70;72;53;44;306;338	0	151.9	6367300000	265300000	14778000000	106	106				21	5152;5523;9952;10810;12182;12504;13220;13290;15690;17262;17630;19659;26555;27290;27472;27636	True;True;True;True;True;True;True;True;True;True;True;True;True;True;True;True	5153;5524;9955;10813;12185;12507;13223;13293;15693;17265;17633;19665;26562;27298;27480;27644	23977;23978;23979;23980;25833;25834;25835;25836;25837;25838;25839;25840;47406;47407;47408;47409;51443;51444;51445;51446;51447;51448;58115;58116;58117;58118;59785;59786;59787;59788;59789;59790;59791;59792;59793;59794;59795;59796;63558;63559;63560;63561;63884;63885;63886;63887;63888;63889;75228;75229;75230;75231;75232;75233;75234;75235;82196;82197;82198;82199;83835;83836;83837;83838;83839;83840;838…	33006;33007;33008;33009;33010;35438;35439;35440;35441;35442;35443;35444;35445;35446;35447;35448;35449;35450;35451;35452;35453;64639;64640;70341;70342;70343;70344;70345;78857;78858;78859;78860;78861;80773;80774;80775;80776;80777;80778;80779;80780;80781;80782;80783;80784;80785;80786;80787;80788;85383;85384;85385;85386;85387;85750;85751;85752;85753;85754;101114;101115;101116;101117;101118;110049;110…	33010;35445;64639;70341;78858;80780;85383;85751;101115;110049;112130;124375;166771;171466;172652;173499
A0A087WT20;Q9NV06;ENST00000297579_8_103420377_CDS_010db2;ENST00000612750_8_103430621_CDS_100db1;B3KME9;ENST00000611541_8_103442799_ntr_100db1;ENST00000618975_8_103415447_aTIS_101db1;ENST00000521716_8_103415453_ntr_100db1;E5RHM4;ENST00000611541_8_103442832_ntr_100db1;A0A087X1F8	A0A087WT20;Q9NV06;ENST00000297579_8_103420377_CDS_010db2;ENST00000612750_8_103430621_CDS_100db1	10;10;9;5;4;3;2;2;2;1;1	10;10;9;5;4;3;2;2;2;1;1	10;10;9;5;4;3;2;2;2;1;1	DDB1- and CUL4-associated factor 13	DCAF13	tr|A0A087WT20|A0A087WT20_HUMAN DDB1- and CUL4-associated factor 13 OS=Homo sapiens OX=9606 GN=DCAF13 PE=1 SV=1 [ENST00000616836_8_103414991_aTIS_101db1#ENST00000297579_8_103414991_aTIS_db3];sp|Q9NV06|DCA13_HUMAN DDB1- and CUL4-associated factor 13 OS=Homo	11	10	10	10	15.9	15.9	15.9	67.55	597	597;445;384;234;221;27;96;98;185;16;204	0	39783	1862600000	51738000	4455500000	42	42				22	2932;5729;5831;9038;9192;10174;11468;22138;23885;25389	True;True;True;True;True;True;True;True;True;True	2933;5730;5832;9041;9195;10177;11471;22145;23892;25396	13685;13686;26759;26760;26761;26762;27234;27235;43064;43065;43066;43067;43068;43069;43070;43071;43072;43073;43798;43799;43800;43801;48448;48449;48450;48451;48452;48453;48454;48455;48456;48457;48458;48459;48460;54651;54652;105031;105032;105033;113534;113535;113536;113537;120468;120469;120470;120471	19035;36723;36724;36725;37414;58668;58669;58670;58671;58672;58673;58674;59588;59589;59590;66332;66333;66334;66335;66336;66337;66338;66339;66340;66341;66342;66343;66344;74734;74735;137751;137752;137753;149479;149480;149481;149482;149483;158665;158666;158667;158668	19035;36723;37414;58672;59590;66339;74735;137752;149481;158667
A0A087WT30;Q8N5I9	A0A087WT30;Q8N5I9	1;1	1;1	1;1	Uncharacterized protein C12orf45	C12orf45	tr|A0A087WT30|A0A087WT30_HUMAN Uncharacterized protein C12orf45 OS=Homo sapiens OX=9606 GN=C12orf45 PE=1 SV=2 [ENST00000637147_12_104986353_aTIS_101db1#ENST00000622317_12_104986353_aTIS_db3];sp|Q8N5I9|CL045_HUMAN Uncharacterized protein C12orf45 OS=Homo sa	2	1	1	1	7.6	7.6	7.6	23066	211	211;185	0.0038351	16616	4473100	344090	12159000	1	1				23	22670	TRUE	22677	107537	140973	140973
ENST00000575120_16_4506896_aTIS_101db1;ENST00000570646_16_4476457_5UTR_010db2;A0A087WT44;ENST00000458134_16_4476479_5UTR_100db1;ENST00000458134_16_4476446_5UTR_100db1;ENST00000619913_16_4476479_5UTR_100db1;ENST00000619913_16_4476446_5UTR_100db1;P30519;I3L159;I3L1F5;I3L276;I3L4P8;A0A1B0GXH0;I3L463;ENST00000570622_16_4508145_CDS_100db1;ENST00000613539_16_4508145_CDS_100db1;I3L1Y2	ENST00000575120_16_4506896_aTIS_101db1;ENST00000570646_16_4476457_5UTR_010db2;A0A087WT44;ENST00000458134_16_4476479_5UTR_100db1;ENST00000458134_16_4476446_5UTR_100db1;ENST00000619913_16_4476479_5UTR_100db1;ENST00000619913_16_4476446_5UTR_100db1;P30519;I3L159;I3L1F5;I3L276;I3L4P8;A0A1B0GXH0;I3L463	6;6;6;6;6;6;6;6;5;5;3;3;3;3;1;1;1	6;6;6;6;6;6;6;6;5;5;3;3;3;3;1;1;1	6;6;6;6;6;6;6;6;5;5;3;3;3;3;1;1;1	Heme oxygenase 2	HMOX2	generic|ENST00000575120_16_4506896_aTIS_101db1|ENSG00000103415 ATG no_data NA [ENST00000575120_16_4506896_aTIS_db3];generic|ENST00000570646_16_4476457_5UTR_010db2|ENSG00000103415 CTG NA NA;tr|A0A087WT44|A0A087WT44_HUMAN Heme oxygenase 2 OS=Homo sapiens OX	17	6	6	6	27.9	27.9	27.9	32837	287	287;340;370;372;383;392;403;316;229;238;110;130;131;132;81;104;110	0	20.1	898670000	56167000	1800600000	29	29				24	522;2950;9932;17385;18499;28391	True;True;True;True;True;True	523;2951;9935;17388;18505;28399	2431;2432;2433;2434;13790;13791;13792;13793;47314;47315;47316;47317;47318;47319;47320;47321;47322;82767;82768;87978;87979;87980;87981;87982;87983;134695	3561;19171;19172;64502;64503;64504;64505;64506;64507;64508;64509;64510;64511;64512;64513;64514;64515;64516;64517;110817;110818;110819;110820;117351;117352;117353;117354;117355;177934	3561;19171;64502;110817;117353;177934
A0A087WT99;ENST00000540113_11_93750348_aTIS_101db1;ENST00000528099_11_93747388_5UTR_010db2;Q9H0W9;ENST00000528288_11_93747394_aTIS_101db1;E9PJU8;E9PQS1;E9PPB5;E9PR95;E9PSC3;E9PLC5;E9PLB3;E9PIP1	A0A087WT99;ENST00000540113_11_93750348_aTIS_101db1;ENST00000528099_11_93747388_5UTR_010db2;Q9H0W9;ENST00000528288_11_93747394_aTIS_101db1;E9PJU8;E9PQS1	5;5;5;5;4;3;3;2;1;1;1;1;1	2;2;2;2;2;1;0;0;0;0;0;0;0	2;2;2;2;2;1;0;0;0;0;0;0;0	Ester hydrolase C11orf54	C11orf54	tr|A0A087WT99|A0A087WT99_HUMAN Ester hydrolase C11orf54 OS=Homo sapiens OX=9606 GN=C11orf54 PE=1 SV=1 [ENST00000617482_11_93747394_aTIS_101db1#ENST00000617482_11_93747394_aTIS_db3];generic|ENST00000540113_11_93750348_aTIS_101db1|ENSG00000182919 ATG True 0	13	5	2	2	33.2	15.2	15.2	28683	256	256;296;317;315;265;187;239;185;76;95;100;149;171	0	66822	166380000	11885000	399560000	11	11				25	1865;8459;9236;9293;13904	False;True;False;False;True	1866;8462;9239;9296;13907	8736;8737;8738;8739;40290;40291;40292;44043;44044;44045;44046;44047;44048;44049;44050;44299;44300;44301;44302;66918;66919;66920;66921;66922;66923;66924;66925	11848;11849;11850;11851;11852;55446;55447;59995;59996;59997;59998;59999;60000;60001;60311;60312;60313;60314;60315;60316;60317;60318;89943;89944;89945;89946;89947;89948;89949;89950;89951	11852;55447;59995;60311;89949
ENST00000347454_2_27370299_CDS_010db2;A0A087WTA5;ENST00000445933_2_27370314_aTIS_101db1;ENST00000451130_2_27370013_aTIS_101db1;E7ERK9;Q9UI10;ENST00000622434_2_27366917_3UTR_100db1;H7C2L8;ENST00000451130_2_27367108_CDS_100db1;ENST00000622434_2_27367153_3UTR_100db1;A0A087WW69;ENST00000622434_2_27366869_3UTR_100db1;F8W8L6;ENST00000475582_2_27366917_ntr_100db1	ENST00000347454_2_27370299_CDS_010db2;A0A087WTA5;ENST00000445933_2_27370314_aTIS_101db1;ENST00000451130_2_27370013_aTIS_101db1;E7ERK9;Q9UI10;ENST00000622434_2_27366917_3UTR_100db1;H7C2L8;ENST00000451130_2_27367108_CDS_100db1;ENST00000622434_2_27367153_3UTR_100db1;A0A087WW69	8;8;8;8;8;8;4;4;4;4;4;3;2;1	8;8;8;8;8;8;4;4;4;4;4;3;2;1	8;8;8;8;8;8;4;4;4;4;4;3;2;1	Translation initiation factor eIF-2B subunit delta	EIF2B4	generic|ENST00000347454_2_27370299_CDS_010db2|ENSG00000115211 GTG NA NA;tr|A0A087WTA5|A0A087WTA5_HUMAN Translation initiation factor eIF-2B subunit delta OS=Homo sapiens OX=9606 GN=EIF2B4 PE=1 SV=1 [ENST00000616081_2_27370314_aTIS_101db1#ENST00000616081_2_	14	8	8	8	24.9	24.9	24.9	57145	518	518;520;522;543;544;523;179;194;197;212;228;163;235;68	0	34879	639780000	26657000	1520000000	33	33				26	14370;15939;20014;20486;22487;25668;27034;27466	True;True;True;True;True;True;True;True	14373;15942;20020;20492;22494;25675;27042;27474	69097;69098;69099;69100;76339;76340;76341;95233;95234;97344;97345;97346;97347;97348;97349;106706;106707;106708;106709;121904;121905;121906;121907;128445;128446;128447;128448;128449;128450;128451;130518;130519;130520;130521	93108;93109;102567;126479;126480;128969;128970;128971;139898;139899;139900;139901;160828;160829;160830;160831;169682;169683;169684;169685;169686;169687;169688;169689;169690;169691;169692;169693;169694;169695;169696;169697;172636;172637;172638;172639	93108;102567;126479;128970;139898;160831;169683;172639
A0A087WTB7;ENST00000369367_12_45928407_CDS_010db2;ENST00000465950_12_45928755_aTIS_101db1;F8VXG7;Q99590	A0A087WTB7;ENST00000369367_12_45928407_CDS_010db2;ENST00000465950_12_45928755_aTIS_101db1;F8VXG7;Q99590	1;1;1;1;1	1;1;1;1;1	1;1;1;1;1	Protein SCAF11	SCAF11	tr|A0A087WTB7|A0A087WTB7_HUMAN Protein SCAF11 (Fragment) OS=Homo sapiens OX=9606 GN=SCAF11 PE=1 SV=1;generic|ENST00000369367_12_45928407_CDS_010db2|ENSG00000139218 ATT NA NA;generic|ENST00000465950_12_45928755_aTIS_101db1|ENSG00000139218 ATG no_data NA [E	5	1	1	1	6.6	6.6	6.6	15951	152	152;1032;1148;1271;1463	0.00052507	26664	78407000	19602000	181370000	4	4				27	13493	TRUE	13496	64845;64846;64847;64848	86983;86984;86985;86986	86985
A0A087WTB8;Q5TBK7;P15374	A0A087WTB8;Q5TBK7;P15374	1;1;1	1;1;1	1;1;1	Ubiquitin carboxyl-terminal hydrolase;Ubiquitin carboxyl-terminal hydrolase isozyme L3	UCHL3	tr|A0A087WTB8|A0A087WTB8_HUMAN Ubiquitin carboxyl-terminal hydrolase OS=Homo sapiens OX=9606 GN=UCHL3 PE=1 SV=1 [ENST00000618773_13_75560807_aTIS_101db1#ENST00000618773_13_75560807_aTIS_db3];tr|Q5TBK7|Q5TBK7_HUMAN Ubiquitin carboxyl-terminal hydrolase isoz	3	1	1	1	12.9	12.9	12.9	21945	194	194;228;230	0.0038434	16742	21431000	1948300	45365000	2	2				28	12743	TRUE	12746	60964;60965;60966	82069;82070	82070
Q5RIB5;ENST00000490323_2_113437869_ntr_010db2;ENST00000382393_9_178969_aTIS_101db1;ENST00000433343_2_113437941_CDS_100db1;ENST00000377392_9_65676040_5UTR_100db1;Q5JTY2;A0A087WTC0;Q6NVZ8;F8WEG4;A0A0B4J2E3;A0A087WZQ3;F8WEU0;E7EUZ7;A0A087WYD2;F2Z2T4;ENST00000377395_9_65675977_aTIS_101db1;A0A087X140;A0A087WWG3;ENST00000416503_2_113437941_CDS_100db1;ENST00000259199_2_113437941_CDS_100db1;A0A0A6YYH9;Q5…	Q5RIB5;ENST00000490323_2_113437869_ntr_010db2;ENST00000382393_9_178969_aTIS_101db1;ENST00000433343_2_113437941_CDS_100db1;ENST00000377392_9_65676040_5UTR_100db1;Q5JTY2;A0A087WTC0;Q6NVZ8;F8WEG4;A0A0B4J2E3;A0A087WZQ3;F8WEU0;E7EUZ7;A0A087WYD2;F2Z2T4;ENST00000377395_9_65675977_aTIS_101db1;A0A087X140;A0A087WWG3;ENST00000416503_2_113437941_CDS_100db1;ENST00000259199_2_113437941_CDS_100db1;A0A0A6YYH9;Q5…	2;2;2;2;2;2;2;2;2;2;2;2;2;2;2;2;2;2;2;2;2;2;2;2;2;2;2;2;2;2;2;1;1;1;1	2;2;2;2;2;2;2;2;2;2;2;2;2;2;2;2;2;2;2;2;2;2;2;2;2;2;2;2;2;2;2;1;1;1;1	2;2;2;2;2;2;2;2;2;2;2;2;2;2;2;2;2;2;2;2;2;2;2;2;2;2;2;2;2;2;2;1;1;1;1	COBW domain-containing protein 1;COBW domain-containing protein 2;COBW domain-containing protein 5;COBW domain-containing protein 3;COBW domain-containing protein 6	CBWD5;CBWD3;CBWD1;CBWD2;CBWD7;CBWD6	tr|Q5RIB5|Q5RIB5_HUMAN COBW domain-containing protein 3 OS=Homo sapiens OX=9606 GN=CBWD5 PE=4 SV=1 [ENST00000478048_9_68242032_aTIS_101db1#ENST00000377384_9_65675977_aTIS_db3];generic|ENST00000490323_2_113437869_ntr_010db2|ENSG00000136682 ATG NA NA;generic	35	2	2	2	24.8	24.8	24.8	12139	113	113;113;113;156;159;160;160;180;180;180;180;182;182;182;250;347;347;347;352;371;375;376;376;376;376;376;395;395;395;395;395;77;137;359;359	0	22806	279610000	55922000	634920000	12	12				29	10811;24695	True;True	10814;24702	51449;51450;51451;51452;117306;117307;117308;117309;117310;117311;117312	70346;70347;70348;70349;70350;70351;70352;154263;154264;154265;154266;154267	70348;154266
A0A087WTJ9;Q8IWV7	A0A087WTJ9;Q8IWV7	1;1	1;1	1;1	E3 ubiquitin-protein ligase UBR1	UBR1	tr|A0A087WTJ9|A0A087WTJ9_HUMAN E3 ubiquitin-protein ligase UBR1 OS=Homo sapiens OX=9606 GN=UBR1 PE=1 SV=1 [ENST00000546274_15_43106022_aTIS_101db1#ENST00000546274_15_43106022_aTIS_db3];sp|Q8IWV7|UBR1_HUMAN E3 ubiquitin-protein ligase UBR1 OS=Homo sapiens O	2	1	1	1	2.4	2.4	2.4	124.07	1070	1070;1749	0	8693	6253300	100860	15644000	2	2				30	8720	TRUE	8723	41518;41519;41520;41521	56846;56847	56847
A0A087WTK8;O75781	A0A087WTK8;O75781	1;1	1;1	1;1	Paralemmin-1	PALM	tr|A0A087WTK8|A0A087WTK8_HUMAN Paralemmin-1 OS=Homo sapiens OX=9606 GN=PALM PE=1 SV=1 [ENST00000592155_19_735058_aTIS_101db1#ENST00000592155_19_735058_aTIS_db3];sp|O75781|PALM_HUMAN Paralemmin-1 OS=Homo sapiens OX=9606 GN=PALM PE=1 SV=2 [ENST00000338448_19	2	1	1	1	4.1	4.1	4.1	25706	242	242;387	0	41623	105000000	8750300	241280000	3	3				31	26415	TRUE	26422	125599;125600;125601;125602	165921;165922;165923	165923
ENST00000355028_22_17726932_3UTR_100db1;ENST00000498133_22_17726917_3UTR_100db1;ENST00000543133_22_17702285_CDS_100db1;ENST00000418951_22_17702273_aTIS_101db1;ENST00000618481_22_17683300_CDS_010db2;A0A087WTL4;A0A087WX97;Q9BXK5	ENST00000355028_22_17726932_3UTR_100db1;ENST00000498133_22_17726917_3UTR_100db1;ENST00000543133_22_17702285_CDS_100db1;ENST00000418951_22_17702273_aTIS_101db1;ENST00000618481_22_17683300_CDS_010db2;A0A087WTL4;A0A087WX97;Q9BXK5	1;1;1;1;1;1;1;1	1;1;1;1;1;1;1;1	1;1;1;1;1;1;1;1	Bcl-2-like protein 13	BCL2L13	generic|ENST00000355028_22_17726932_3UTR_100db1|ENSG00000099968 GTG NA 0;generic|ENST00000498133_22_17726917_3UTR_100db1|ENSG00000099968 ATG NA 0 -1;generic|ENST00000543133_22_17702285_CDS_100db1|ENSG00000099968 TTG NA 0 -1;generic|ENST00000418951_22_17702	8	1	1	1	13	13	13	21052	200	200;205;319;323;416;461;509;485	0	80129	62295000	5191200	146880000	4	4				32	4345	TRUE	4346	20402;20403;20404;20405	28209;28210;28211;28212	28211
A0A087WTP3;Q92945;M0R0I5;ENST00000398148_19_6418563_CDS_010db2;M0QYH3;M0QYG1;M0R0C6;ENST00000595223_19_6416753_CDS_100db1;ENST00000595223_19_6416774_CDS_100db1;M0R3J3;ENST00000594745_19_6415540_CDS_100db1;M0QXW7;ENST00000600480_19_6415540_CDS_100db1;ENST00000595223_19_6416618_CDS_100db1;ENST00000595223_19_6416630_CDS_100db1;M0R251;ENST00000594496_19_6415413_CDS_010db2;M0R263	A0A087WTP3;Q92945;M0R0I5;ENST00000398148_19_6418563_CDS_010db2	22;22;12;11;5;3;3;3;3;3;2;2;2;2;2;1;1;1	22;22;12;11;5;3;3;3;3;3;2;2;2;2;2;1;1;1	21;21;12;10;5;2;2;2;2;2;1;2;1;1;1;0;0;0	Far upstream element-binding protein 2	KHSRP	tr|A0A087WTP3|A0A087WTP3_HUMAN Far upstream element-binding protein 2 OS=Homo sapiens OX=9606 GN=KHSRP PE=1 SV=1 [ENST00000619396_19_6424701_aTIS_101db1#ENST00000619396_19_6424701_aTIS_db3];sp|Q92945|FUBP2_HUMAN Far upstream element-binding protein 2 OS=Ho	18	22	22	21	36	36	33.9	73027	711	711;711;279;445;169;114;176;249;256;269;62;116;120;233;237;79;103;143	0	311.52	9247900000	272000000	19890000000	137	137				33	1035;2642;2742;6761;6762;7894;9079;9763;9764;9766;9819;9990;10043;11717;12183;12343;13652;17645;23195;24612;26872;26892	True;True;True;True;True;True;True;True;True;True;True;True;True;True;True;True;True;True;True;True;True;True	1036;2643;2743;6763;6764;7897;9082;9766;9767;9769;9822;9993;10046;11720;12186;12346;13655;17648;23202;24619;26880;26900	4917;4918;4919;4920;4921;4922;4923;4924;4925;4926;4927;12449;12450;12880;12881;12882;12883;12884;31837;31838;31839;31840;31841;31842;31843;31844;31845;31846;31847;31848;37439;37440;43271;43272;43273;43274;46504;46505;46506;46507;46508;46509;46514;46515;46775;46776;46777;47563;47564;47565;47566;47787;47788;47789;47790;47791;47792;55759;55760;58119;58120;58121;58122;58959;58960;58961;58962;58963;58…	6819;6820;6821;6822;6823;6824;6825;6826;6827;6828;6829;17066;17714;17715;17716;17717;17718;44194;44195;44196;44197;44198;44199;44200;44201;44202;44203;44204;44205;44206;44207;51663;58963;58964;58965;58966;58967;58968;58969;63315;63316;63317;63318;63319;63324;63325;63326;63327;63328;63329;63759;63760;63761;64882;64883;64884;64885;64886;65203;65204;65205;65206;65207;65208;65209;76094;78862;79769;79…	6823;17066;17716;44197;44204;51663;58964;63315;63316;63328;63760;64884;65206;76094;78862;79785;88150;112299;144060;153810;168914;169001
ENST00000381329_10_1072279_CDS_100db1;C9JGR9;ENST00000620998_10_1072279_CDS_100db1;E7EQ49;A0A087WTQ2;ENST00000358220_10_1072279_CDS_100db1;Q9Y2I8	ENST00000381329_10_1072279_CDS_100db1;C9JGR9;ENST00000620998_10_1072279_CDS_100db1;E7EQ49;A0A087WTQ2;ENST00000358220_10_1072279_CDS_100db1;Q9Y2I8	1;1;1;1;1;1;1	1;1;1;1;1;1;1	1;1;1;1;1;1;1	WD repeat-containing protein 37	WDR37	generic|ENST00000381329_10_1072279_CDS_100db1|ENSG00000047056 ATG NA 0 -1;tr|C9JGR9|C9JGR9_HUMAN WD repeat-containing protein 37 (Fragment) OS=Homo sapiens OX=9606 GN=WDR37 PE=1 SV=1;generic|ENST00000620998_10_1072279_CDS_100db1|ENSG00000047056 ATG NA 0 -1	7	1	1	1	5.8	5.8	5.8	22809	208	208;209;222;249;263;453;494	0.0033735	17229	25621000	2135100	59721000	3	3				34	23007	TRUE	23014	109027;109028;109029;109030	142952;142953;142954	142953
A0A087WUE3;Q5T0Y4;Q68DC0;Q6MZR7;A0A087WTR9;ENST00000454264_1_204525519_aTIS_101db1;O15151	A0A087WUE3;Q5T0Y4;Q68DC0;Q6MZR7;A0A087WTR9;ENST00000454264_1_204525519_aTIS_101db1;O15151	1;1;1;1;1;1;1	1;1;1;1;1;1;1	1;1;1;1;1;1;1	Protein Mdm4	MDM4;DKFZp781B1423;DKFZp686B01123	tr|A0A087WUE3|A0A087WUE3_HUMAN Protein Mdm4 OS=Homo sapiens OX=9606 GN=MDM4 PE=1 SV=1 [ENST00000616250_1_204525519_aTIS_101db1#ENST00000616250_1_204525519_aTIS_db3];tr|Q5T0Y4|Q5T0Y4_HUMAN Protein Mdm4 OS=Homo sapiens OX=9606 GN=MDM4 PE=1 SV=1 [ENST00000367	7	1	1	1	10.3	10.3	10.3	12801	116	116;131;140;153;267;440;490	0.0010091	21786	10098000	1442500	20214000	1	1				35	11106	TRUE	11109	52877;52878	72215	72215
A0A087WTT1;ENST00000318607_8_100721718_5UTR_010db2;P11940;E7EQV3;ENST00000519004_8_100721757_5UTR_100db1;ENST00000519004_8_100721895_5UTR_100db1;E7ERJ7;H0YAR2;H0YBN4;Q9H361;E5RGH3;H0YB86;E5RJB9;H0YAP2;ENST00000517921_8_100721556_ntr_100db1;E5RH24;Q4VXU2;E5RHG7;ENST00000523636_8_100709647_CDS_100db1;ENST00000539977_12_63822986_ntr_100db1;H0YAS6;H0YB75;ENST00000522658_8_100706974_aTIS_101db1;ENST00…	A0A087WTT1;ENST00000318607_8_100721718_5UTR_010db2;P11940;E7EQV3;ENST00000519004_8_100721757_5UTR_100db1;ENST00000519004_8_100721895_5UTR_100db1;E7ERJ7;H0YAR2	26;26;26;25;25;25;23;13;11;11;7;7;6;6;6;5;5;3;3;3;3;3;3;3;2;1;1;1;1;1	14;14;14;13;13;13;13;7;5;8;2;4;2;6;2;2;3;1;2;1;2;2;2;3;1;1;1;1;1;1	13;13;13;13;13;13;12;7;4;7;2;4;1;6;1;1;2;0;2;1;2;2;2;2;1;1;0;1;0;1	Polyadenylate-binding protein;Polyadenylate-binding protein 1	PABPC1	tr|A0A087WTT1|A0A087WTT1_HUMAN Polyadenylate-binding protein OS=Homo sapiens OX=9606 GN=PABPC1 PE=1 SV=1 [ENST00000610907_8_100721508_aTIS_101db1#ENST00000610907_8_100721508_aTIS_db3];generic|ENST00000318607_8_100721718_5UTR_010db2|ENSG00000070756 ATT NA N	30	26	14	13	50.4	28.4	26.2	58535	522	522;681;636;591;602;648;604;284;174;631;108;165;129;131;136;118;614;75;122;149;169;183;183;330;136;42;43;51;61;382	0	82228	13964000000	450470000	30376000000	169	169				36	1126;1258;1654;1655;3884;3889;5209;5975;6629;6632;8229;11193;11304;11769;13018;14112;14846;17849;18261;19388;19522;21224;22167;22214;22322;28510	False;False;False;False;True;False;True;True;False;True;True;False;True;True;True;True;True;False;True;False;True;False;False;True;False;True	1127;1259;1655;1656;3885;3890;5210;5976;6630;6633;8232;11196;11307;11772;13021;14115;14849;17855;18267;19394;19528;21230;22174;22221;22329;28518	5377;5378;5379;5380;5381;5382;5383;5384;5986;5987;5988;5989;7764;7765;7766;7767;7768;7769;7770;18317;18318;18319;18320;18344;18345;18346;18347;24284;24285;24286;24287;28170;28171;28172;28173;31174;31175;31176;31177;31186;31187;31188;31189;39111;39112;39113;39114;53255;53256;53257;53258;53730;53731;53732;53733;53734;53735;53736;53737;56005;56006;56007;56008;56009;56010;56011;56012;62618;62619;6262…	7392;7393;7394;7395;7396;7397;7398;7399;7400;7401;7402;7403;8061;8062;8063;8064;8065;8066;8067;8068;8069;8070;8071;8072;10530;10531;10532;10533;10534;10535;10536;10537;10538;10539;10540;10541;10542;25447;25448;25449;25450;25451;25452;25453;25454;25455;25456;25457;25458;25459;25502;33425;33426;33427;33428;33429;38890;38891;38892;38893;38894;38895;38896;38897;38898;38899;38900;38901;38902;38903;389…	7398;8068;10530;10542;25457;25502;33425;38892;43166;43195;53989;72715;73385;76374;84359;91336;96112;113453;115955;122885;123627;132723;137972;138303;138892;178849
A0A087WVR3;ENST00000620565_19_4909555_CDS_010db2;A0A087WTW0;Q96T88;ENST00000613817_19_4909498_aTIS_101db1;A0A087WWG9;ENST00000624301_19_4941553_CDS_100db1;ENST00000540175_12_20552100_ntr_010db2;ENST00000540175_12_20552436_ntr_100db1;ENST00000540175_12_20552430_ntr_100db1;ENST00000540175_12_20552781_ntr_100db1;ENST00000613817_19_4956721_CDS_100db1	A0A087WVR3;ENST00000620565_19_4909555_CDS_010db2;A0A087WTW0;Q96T88;ENST00000613817_19_4909498_aTIS_101db1;A0A087WWG9;ENST00000624301_19_4941553_CDS_100db1;ENST00000540175_12_20552100_ntr_010db2	11;11;11;11;7;7;7;6;4;4;1;1	11;11;11;11;7;7;7;6;4;4;1;1	10;10;10;10;6;6;6;5;3;3;0;0	E3 ubiquitin-protein ligase UHRF1	UHRF1	tr|A0A087WVR3|A0A087WVR3_HUMAN E3 ubiquitin-protein ligase UHRF1 OS=Homo sapiens OX=9606 GN=UHRF1 PE=1 SV=1 [ENST00000622802_19_4910847_aTIS_101db1#ENST00000622802_19_4910847_aTIS_db3];generic|ENST00000620565_19_4909555_CDS_010db2|ENSG00000276043 ACG NA NA	12	11	11	10	15.8	15.8	14.5	91099	806	806;830;857;793;496;496;523;303;191;193;76;79	0	58872	883940000	21560000	1995000000	47	47				37	2043;3405;9981;10842;12237;14379;15740;17252;21825;25367;26924	True;True;True;True;True;True;True;True;True;True;True	2044;3406;9984;10845;12240;14382;15743;17255;21832;25374;26932	9634;9635;16170;16171;16172;16173;47530;47531;47532;47533;51609;51610;51611;51612;58382;58383;58384;69141;69142;69143;69144;69145;69146;69147;75459;75460;75461;75462;75463;75464;75465;82158;82159;82160;82161;103644;103645;103646;103647;120352;120353;120354;127939;127940;127941;127942;127943;127944;127945;127946	13126;13127;22586;64830;64831;64832;64833;64834;70567;70568;70569;70570;79172;79173;93150;93151;93152;93153;93154;93155;101397;101398;101399;101400;101401;101402;101403;110018;110019;110020;110021;110022;110023;110024;110025;136033;136034;136035;136036;136037;158424;158425;158426;169121;169122;169123;169124;169125;169126	13127;22586;64833;70570;79172;93150;101401;110022;136033;158426;169125
A0A087WTZ5;E9PRQ7;Q04323;ENST00000616865_11_62677816_CDS_100db1;ENST00000616865_11_62678697_CDS_100db1;ENST00000529640_11_62678597_CDS_100db1;ENST00000529640_11_62678697_CDS_100db1;ENST00000301935_11_62678597_CDS_100db1;ENST00000301935_11_62678697_CDS_110db1;E9PJ81;ENST00000294119_11_62678923_aTIS_101db1;ENST00000294119_11_62678597_CDS_100db1;ENST00000294119_11_62678697_CDS_100db1	A0A087WTZ5;E9PRQ7;Q04323;ENST00000616865_11_62677816_CDS_100db1;ENST00000616865_11_62678697_CDS_100db1;ENST00000529640_11_62678597_CDS_100db1;ENST00000529640_11_62678697_CDS_100db1;ENST00000301935_11_62678597_CDS_100db1;ENST00000301935_11_62678697_CDS_110db1;E9PJ81;ENST00000294119_11_62678923_aTIS_101db1;ENST00000294119_11_62678597_CDS_100db1;ENST00000294119_11_62678697_CDS_100db1	7;7;7;6;6;6;6;6;6;5;5;4;4	7;7;7;6;6;6;6;6;6;5;5;4;4	7;7;7;6;6;6;6;6;6;5;5;4;4	UBX domain-containing protein 1	UBXN1	tr|A0A087WTZ5|A0A087WTZ5_HUMAN UBX domain-containing protein 1 OS=Homo sapiens OX=9606 GN=UBXN1 PE=1 SV=1 [ENST00000616865_11_62678923_aTIS_101db1#ENST00000616865_11_62678923_aTIS_db3];tr|E9PRQ7|E9PRQ7_HUMAN UBX domain-containing protein 1 OS=Homo sapiens	13	7	7	7	37.8	37.8	37.8	27015	238	238;293;297;131;203;254;258;258;262;290;312;273;277	0	59614	473400000	39450000	1077800000	53	53				38	456;610;2064;6526;15908;17372;20300	True;True;True;True;True;True;True	457;611;2065;6527;15911;17375;20306	2132;2133;2134;2135;2869;2870;2871;2872;9715;30685;30686;30687;30688;30689;30690;30691;76211;76212;76213;76214;82713;82714;82715;82716;96423;96424;96425;96426;96427;96428;96429;96430	3180;3181;3182;3183;3184;3185;3186;3187;3188;3189;3190;3191;3192;3193;3194;3195;3196;3197;3198;3199;4134;4135;4136;4137;4138;4139;13213;42476;42477;42478;42479;42480;42481;42482;42483;42484;102413;102414;102415;102416;110746;110747;110748;127775;127776;127777;127778;127779;127780;127781;127782;127783;127784	3187;4136;13213;42476;102414;110746;127784
H0YI50;ENST00000360150_12_29371624_CDS_100db1;A0A087WU02;Q96RQ1;H0YHS0;H0YI58;F8W0R1;F8VPA6	H0YI50;ENST00000360150_12_29371624_CDS_100db1;A0A087WU02;Q96RQ1;H0YHS0;H0YI58;F8W0R1;F8VPA6	2;2;2;2;1;1;1;1	2;2;2;2;1;1;1;1	2;2;2;2;1;1;1;1	Endoplasmic reticulum-Golgi intermediate compartment protein 2	ERGIC2	tr|H0YI50|H0YI50_HUMAN Endoplasmic reticulum-Golgi intermediate compartment protein 2 (Fragment) OS=Homo sapiens OX=9606 GN=ERGIC2 PE=1 SV=1;generic|ENST00000360150_12_29371624_CDS_100db1|ENSG00000087502 CTG NA 0;tr|A0A087WU02|A0A087WU02_HUMAN Endoplasmic	8	2	2	2	12.4	12.4	12.4	23241	209	209;374;386;377;49;163;172;220	0	75456	131680000	10973000	320290000	7	7				39	9875;10050	True;True	9878;10053	47026;47027;47028;47029;47843;47844;47845;47846;47847;47848;47849;47850	64146;64147;64148;64149;65359;65360;65361	64146;65360
A0A087WU06;ENST00000375669_13_112587962_CDS_010db2;ENST00000375669_13_112587980_aTIS_101db1;ENST00000261965_13_112587962_CDS_010db2;Q96CW5	A0A087WU06;ENST00000375669_13_112587962_CDS_010db2;ENST00000375669_13_112587980_aTIS_101db1;ENST00000261965_13_112587962_CDS_010db2;Q96CW5	1;1;1;1;1	1;1;1;1;1	1;1;1;1;1	Gamma-tubulin complex component 3	TUBGCP3	tr|A0A087WU06|A0A087WU06_HUMAN Gamma-tubulin complex component OS=Homo sapiens OX=9606 GN=TUBGCP3 PE=1 SV=1 [ENST00000464139_13_112587980_aTIS_101db1#ENST00000464139_13_112587980_aTIS_db3];generic|ENST00000375669_13_112587962_CDS_010db2|ENSG00000126216 AAG	5	1	1	1	2.1	2.1	2.1	49263	439	439;818;824;901;907	0.001017	22547	24136000	1005700	55124000	2	2				40	12456	TRUE	12459	59577;59578;59579;59580	80576;80577	80576
M0R176;ENST00000543703_12_6492435_5UTR_100db1;A0A087WU28;ENST00000543703_12_6493750_5UTR_100db1;A0A0B4J2C1;ENST00000537701_12_6492901_5UTR_100db1;ENST00000543703_12_6493771_5UTR_100db1;ENST00000543164_12_6492961_5UTR_100db1;ENST00000537701_12_6492970_5UTR_100db1;ENST00000537701_12_6493750_5UTR_100db1;Q4U2R6	M0R176;ENST00000543703_12_6492435_5UTR_100db1;A0A087WU28;ENST00000543703_12_6493750_5UTR_100db1;A0A0B4J2C1;ENST00000537701_12_6492901_5UTR_100db1;ENST00000543703_12_6493771_5UTR_100db1;ENST00000543164_12_6492961_5UTR_100db1;ENST00000537701_12_6492970_5UTR_100db1;ENST00000537701_12_6493750_5UTR_100db1;Q4U2R6	1;1;1;1;1;1;1;1;1;1;1	1;1;1;1;1;1;1;1;1;1;1	1;1;1;1;1;1;1;1;1;1;1	39S ribosomal protein L51, mitochondrial	MRPL51	tr|M0R176|M0R176_HUMAN 39S ribosomal protein L51, mitochondrial OS=Homo sapiens OX=9606 GN=MRPL51 PE=1 SV=1 [ENST00000543703_12_6492369_aTIS_101db1#ENST00000543703_12_6492369_aTIS_db3];generic|ENST00000543703_12_6492435_5UTR_100db1|ENSG00000111639 AGG NA -	11	1	1	1	37.5	37.5	37.5	40216	32	32;54;73;76;76;78;83;98;101;113;128	0	56776	138560000	138560000	322210000	5	5				41	17508	TRUE	17511	83280;83281;83282;83283;83284;83285	111455;111456;111457;111458;111459	111457
ENST00000373336_X_77895365_CDS_100db1;ENST00000373336_X_77895377_CDS_100db1;ENST00000373336_X_77895410_aTIS_101db1;ENST00000476168_X_77895365_ntr_100db1;ENST00000476168_X_77895377_ntr_100db1;A0A087WU53;Q9H0U3	ENST00000373336_X_77895365_CDS_100db1;ENST00000373336_X_77895377_CDS_100db1;ENST00000373336_X_77895410_aTIS_101db1;ENST00000476168_X_77895365_ntr_100db1;ENST00000476168_X_77895377_ntr_100db1;A0A087WU53;Q9H0U3	1;1;1;1;1;1;1	1;1;1;1;1;1;1	1;1;1;1;1;1;1	Magnesium transporter protein 1	MAGT1	generic|ENST00000373336_X_77895365_CDS_100db1|ENSG00000102158 GTG NA -1 0;generic|ENST00000373336_X_77895377_CDS_100db1|ENSG00000102158 GTG NA 0;generic|ENST00000373336_X_77895410_aTIS_101db1|ENSG00000102158 ATG True -1 0 [ENST00000373336_X_77895410_aTIS_	7	1	1	1	8.4	8.4	8.4	13906	119	119;123;134;235;239;367;335	0.00051626	24249	45752000	6536000	107040000	7	7				42	27056	TRUE	27064	128549;128550;128551;128552;128553	169811;169812;169813;169814;169815;169816;169817	169812
A0A087WU64;A6NMQ1;P09884	A0A087WU64;A6NMQ1;P09884	3;3;3	3;3;3	3;3;3	DNA polymerase;DNA polymerase alpha catalytic subunit	POLA1	tr|A0A087WU64|A0A087WU64_HUMAN DNA polymerase OS=Homo sapiens OX=9606 GN=POLA1 PE=1 SV=1 [ENST00000611764_X_24693962_aTIS_100db1];tr|A6NMQ1|A6NMQ1_HUMAN DNA polymerase OS=Homo sapiens OX=9606 GN=POLA1 PE=1 SV=1 [ENST00000379068_X_24693962_aTIS_101db1#ENST0	3	3	3	3	2.9	2.9	2.9	165.77	1461	1461;1468;1462	0.0024655	19538	606910000	8429400	1472400000	8	8				43	2907;8766;19274	True;True;True	2908;8769;19280	13591;13592;13593;41741;41742;41743;41744;91796;91797;91798;91799	18869;57061;57062;57063;57064;122295;122296;122297	18869;57064;122296
A0A087WU65;ENST00000643970_1_150068645_aTIS_101db1;ENST00000369130_1_150067864_CDS_010db2;Q9NRW7;ENST00000644526_1_150067858_aTIS_101db1;ENST00000369128_1_150068645_aTIS_101db1;ENST00000491789_1_150067858_aTIS_101db1;ENST00000644704_1_150077735_aTIS_101db1;B7Z7G7;A0A1B0GXI6	A0A087WU65;ENST00000643970_1_150068645_aTIS_101db1;ENST00000369130_1_150067864_CDS_010db2;Q9NRW7;ENST00000644526_1_150067858_aTIS_101db1;ENST00000369128_1_150068645_aTIS_101db1;ENST00000491789_1_150067858_aTIS_101db1	6;6;6;6;5;4;3;1;1;1	6;6;6;6;5;4;3;1;1;1	6;6;6;6;5;4;3;1;1;1	Vacuolar protein sorting-associated protein 45	VPS45	tr|A0A087WU65|A0A087WU65_HUMAN Vacuolar protein sorting-associated protein 45 OS=Homo sapiens OX=9606 GN=VPS45 PE=1 SV=1 [ENST00000611412_1_150067858_aTIS_101db1#ENST00000611412_1_150067858_aTIS_db3];generic|ENST00000643970_1_150068645_aTIS_101db1|ENSG0000	10	6	6	6	18.8	18.8	18.8	50736	447	447;534;568;570;643;538;434;158;198;315	0	14482	246100000	9114700	523350000	19	19				44	8044;9190;11372;12619;21756;24716	True;True;True;True;True;True	8047;9193;11375;12622;21763;24723	38126;38127;38128;38129;43793;43794;54081;54082;54083;54084;54085;54086;60326;60327;103303;103304;103305;103306;117403;117404;117405;117406	52636;52637;52638;59583;59584;73818;73819;73820;73821;73822;81375;81376;135440;135441;154438;154439;154440;154441;154442	52636;59584;73819;81375;135440;154442
A0A087WU78;A0A087WWC4;ENST00000398097_X_17635567_aTIS_100db1;ENST00000380060_X_17375758_aTIS_100db1;Q6T4R5	A0A087WU78;A0A087WWC4;ENST00000398097_X_17635567_aTIS_100db1;ENST00000380060_X_17375758_aTIS_100db1;Q6T4R5	2;2;2;2;2	2;2;2;2;2	2;2;2;2;2	Nance-Horan syndrome protein	NHS	tr|A0A087WU78|A0A087WU78_HUMAN Nance-Horan syndrome protein OS=Homo sapiens OX=9606 GN=NHS PE=1 SV=1 [ENST00000617601_X_17635585_aTIS_100db1];tr|A0A087WWC4|A0A087WWC4_HUMAN Nance-Horan syndrome protein OS=Homo sapiens OX=9606 GN=NHS PE=1 SV=1 [ENST00000615	5	2	2	2	1.5	1.5	1.5	157.77	1447	1447;1471;1474;1630;1651	0.0012585	21581	93437000	1460000	243400000	3	3				45	8934;11116	True;True	8937;11119	42596;42597;42598;52917	58154;58155;72268	58154;72268
ENST00000373469_20_37779295_CDS_100db1;ENST00000373469_20_37777351_aTIS_101db1;ENST00000373473_20_37765242_CDS_100db1;ENST00000373473_20_37746645_aTIS_101db1;ENST00000405275_20_37732930_aTIS_101db1;A0A087WUB9;Q8WYA6;ENST00000373469_20_37840167_CDS_110db1;ENST00000373473_20_37803021_CDS_100db1	ENST00000373469_20_37779295_CDS_100db1;ENST00000373469_20_37777351_aTIS_101db1;ENST00000373473_20_37765242_CDS_100db1;ENST00000373473_20_37746645_aTIS_101db1;ENST00000405275_20_37732930_aTIS_101db1;A0A087WUB9;Q8WYA6	5;5;5;5;5;5;5;2;2	5;5;5;5;5;5;5;2;2	5;5;5;5;5;5;5;2;2	Beta-catenin-like protein 1	CTNNBL1	generic|ENST00000373469_20_37779295_CDS_100db1|ENSG00000132792 CTG NA 0 -1;generic|ENST00000373469_20_37777351_aTIS_101db1|ENSG00000132792 ATG no_data NA [ENST00000373469_20_37777351_aTIS_db3];generic|ENST00000373473_20_37765242_CDS_100db1|ENSG00000132792	9	5	5	5	21.9	21.9	21.9	27126	233	233;311;360;376;536;568;563;137;168	0	3816	296760000	22828000	686690000	16	16				46	6098;15678;23827;26096;28288	True;True;True;True;True	6099;15681;23834;26103;28296	28788;28789;28790;28791;75156;75157;75158;113258;113259;113260;113261;124074;124075;124076;124077;134231;134232	39829;101018;101019;101020;101021;149079;149080;149081;149082;149083;149084;149085;149086;149087;163705;177299	39829;101019;149087;163705;177299
E9PL01;A0A087WUC6;E9PI68;Q15005;ENST00000530257_11_74965061_CDS_100db1;ENST00000436160_1_28096227_ntr_100db1;ENST00000436160_1_28096281_ntr_100db1;ENST00000263672_11_74965061_CDS_100db1;ENST00000610881_11_74965061_CDS_100db1;ENST00000436160_1_28096422_ntr_111db1;ENST00000436160_1_28095894_ntr_100db1;ENST00000530257_11_74969671_CDS_100db1;ENST00000436160_1_28095957_ntr_100db1;ENST00000436160_1_280…	E9PL01;A0A087WUC6;E9PI68;Q15005;ENST00000530257_11_74965061_CDS_100db1;ENST00000436160_1_28096227_ntr_100db1;ENST00000436160_1_28096281_ntr_100db1;ENST00000263672_11_74965061_CDS_100db1;ENST00000610881_11_74965061_CDS_100db1;ENST00000436160_1_28096422_ntr_111db1	5;5;5;5;4;4;4;4;4;4;2;2;2;2;2;2;2;1	5;5;5;5;4;4;4;4;4;4;2;2;2;2;2;2;2;1	5;5;5;5;4;4;4;4;4;4;2;2;2;2;2;2;2;1	Signal peptidase complex subunit 2	SPCS2	tr|E9PL01|E9PL01_HUMAN Signal peptidase complex subunit 2 OS=Homo sapiens OX=9606 GN=SPCS2 PE=1 SV=1 [ENST00000530257_11_74949286_aTIS_101db1#ENST00000530257_11_74949286_aTIS_db3];tr|A0A087WUC6|A0A087WUC6_HUMAN Signal peptidase complex subunit 2 OS=Homo sa	18	5	5	5	29.3	29.3	29.3	17027	157	157;227;257;226;110;161;179;179;180;226;50;71;71;85;85;87;166;22	0	10921	422070000	46897000	879710000	13	13				47	17;5070;14516;22024;22025	True;True;True;True;True	17;5071;14519;22031;22032	65;23481;23482;23483;69755;69756;69757;69758;69759;69760;69761;104529;104530;104531;104532;104533;104534	127;32084;32085;93977;93978;137070;137071;137072;137073;137074;137075;137076;137077	127;32085;93977;137070;137077
A0A087WUD3;ENST00000455507_6_158842170_ntr_001db3;ENST00000512478_4_108650656_aTIS_101db1;Q9NRP0	A0A087WUD3;ENST00000455507_6_158842170_ntr_001db3;ENST00000512478_4_108650656_aTIS_101db1;Q9NRP0	1;1;1;1	1;1;1;1	1;1;1;1	Oligosaccharyltransferase complex subunit OSTC	OSTC	tr|A0A087WUD3|A0A087WUD3_HUMAN Oligosaccharyltransferase complex subunit OSTC OS=Homo sapiens OX=9606 GN=OSTC PE=1 SV=1 [ENST00000613215_4_108650656_aTIS_101db1#ENST00000613215_4_108650656_aTIS_db3];generic|ENST00000455507_6_158842170_ntr_001db3|ENSG000002	4	1	1	1	14.5	14.5	14.5	9369	83	83;149;171;149	0	59617	130390000	65194000	311000000	8	8				48	26710	TRUE	26718	126990;126991;126992;126993	167908;167909;167910;167911;167912;167913;167914;167915	167911
E9PJK6;A0A087WUG3;Q7L266	E9PJK6;A0A087WUG3;Q7L266	1;1;1	1;1;1	1;1;1	Isoaspartyl peptidase/L-asparaginase;Isoaspartyl peptidase/L-asparaginase alpha chain;Isoaspartyl peptidase/L-asparaginase beta chain	ASRGL1	tr|E9PJK6|E9PJK6_HUMAN Isoaspartyl peptidase/L-asparaginase OS=Homo sapiens OX=9606 GN=ASRGL1 PE=1 SV=1 [ENST00000628829_11_62337978_aTIS_101db1#ENST00000529226_11_62337978_aTIS_db3];tr|A0A087WUG3|A0A087WUG3_HUMAN Isoaspartyl peptidase/L-asparaginase OS=Ho	3	1	1	1	24.3	24.3	24.3	7203	70	70;164;308	0	50987	26516000	8838700	62631000	2	2				49	17859	TRUE	17865	84970;84971;84972;84973	113475;113476	113475
ENST00000621267_4_82429282_CDS_010db2;ENST00000630827_4_82429333_aTIS_101db1;A0A087WUK2;O14979	ENST00000621267_4_82429282_CDS_010db2;ENST00000630827_4_82429333_aTIS_101db1;A0A087WUK2;O14979	8;8;8;8	7;7;7;7	7;7;7;7	Heterogeneous nuclear ribonucleoprotein D-like	HNRNPDL	generic|ENST00000621267_4_82429282_CDS_010db2|ENSG00000152795 AAG NA NA;generic|ENST00000630827_4_82429333_aTIS_101db1|ENSG00000152795 ATG False -1 0 +1 [ENST00000507721_4_82429333_aTIS_db3];tr|A0A087WUK2|A0A087WUK2_HUMAN Heterogeneous nuclear ribonucleop	4	8	7	7	34.2	31.3	31.3	31614	284	284;301;363;420	0	26739	1250500000	89321000	2985600000	39	39				50	3248;5157;6588;6631;17522;17523;20493;25538	True;True;True;False;True;True;True;True	3249;5158;6589;6632;17525;17526;20499;25545	15134;15135;15136;23995;23996;23997;30982;30983;30984;31182;31183;31184;31185;83352;83353;83354;83355;83356;83357;83358;83359;83360;83361;83362;83363;97383;97384;121146;121147;121148;121149;121150;121151;121152;121153	20818;20819;20820;33023;42883;43193;43194;111535;111536;111537;111538;111539;111540;111541;111542;111543;111544;111545;111546;111547;111548;111549;111550;111551;111552;111553;111554;111555;111556;111557;111558;111559;129007;159829;159830;159831;159832;159833;159834;159835;159836	20819;33023;42883;43193;111537;111558;129007;159831
A0A087WUL2;P49720;A0A087WXQ8;A0A087WY10	A0A087WUL2;P49720;A0A087WXQ8;A0A087WY10	8;8;7;7	8;8;7;7	8;8;7;7	Proteasome subunit beta type-3	PSMB3	tr|A0A087WUL2|A0A087WUL2_HUMAN Proteasome subunit beta type-3 (Fragment) OS=Homo sapiens OX=9606 GN=PSMB3 PE=1 SV=1;sp|P49720|PSB3_HUMAN Proteasome subunit beta type-3 OS=Homo sapiens OX=9606 GN=PSMB3 PE=1 SV=2 [ENST00000619426_17_38752827_aTIS_111db1#ENST	4	8	8	8	60.7	60.7	60.7	16161	145	145;205;107;112	0	54786	1157800000	128640000	2633400000	48	48				51	5181;5215;5900;7164;15819;17303;18176;19759	True;True;True;True;True;True;True;True	5182;5216;5901;7166;15822;17306;18182;19765	24112;24113;24114;24115;24116;24117;24118;24119;24310;24311;24312;24313;27767;27768;27769;27770;33974;33975;33976;33977;33978;33979;75834;75835;75836;75837;75838;82388;82389;82390;82391;82392;82393;82394;82395;86443;86444;86445;86446;94033;94034;94035;94036	33195;33196;33197;33198;33199;33200;33201;33202;33203;33204;33205;33206;33489;33490;38372;47072;47073;47074;47075;47076;101864;101865;101866;101867;101868;101869;101870;101871;110267;110268;110269;110270;110271;110272;110273;110274;110275;110276;110277;110278;110279;115431;115432;115433;124933;124934;124935;124936	33195;33489;38372;47074;101864;110274;115432;124933
A0A087X1F5;A0A087WYV9;A0A087WUM0;P57105	A0A087X1F5;A0A087WYV9;A0A087WUM0;P57105	1;1;1;1	1;1;1;1	1;1;1;1	Synaptojanin-2-binding protein	SYNJ2BP-COX16;SYNJ2BP	tr|A0A087X1F5|A0A087X1F5_HUMAN SYNJ2BP-COX16 readthrough (Fragment) OS=Homo sapiens OX=9606 GN=SYNJ2BP-COX16 PE=4 SV=6;tr|A0A087WYV9|A0A087WYV9_HUMAN SYNJ2BP-COX16 readthrough OS=Homo sapiens OX=9606 GN=SYNJ2BP-COX16 PE=4 SV=1 [ENST00000621525_14_70416963_	4	1	1	1	7.9	7.9	7.9	17188	152	152;182;186;145	0	59908	109930000	12215000	261180000	3	3				52	18633	TRUE	18639	88630;88631;88632;88633;88634;88635	118155;118156;118157	118156
ENST00000527806_11_78079744_aTIS_101db1;E9PM14;A0A087WUM3;E9PQ53;O95298;ENST00000527806_11_78079621_CDS_100db1;ENST00000528164_11_78079621_CDS_100db1;ENST00000530054_11_78079621_CDS_100db1;ENST00000281031_11_78079621_CDS_100db1;ENST00000612612_11_78079621_CDS_100db1;E9PRQ4;E9PRJ5;A0A087WY27;ENST00000525085_11_78079744_aTIS_101db1	ENST00000527806_11_78079744_aTIS_101db1;E9PM14;A0A087WUM3;E9PQ53;O95298;ENST00000527806_11_78079621_CDS_100db1;ENST00000528164_11_78079621_CDS_100db1;ENST00000530054_11_78079621_CDS_100db1;ENST00000281031_11_78079621_CDS_100db1;ENST00000612612_11_78079621_CDS_100db1	3;3;3;3;3;2;2;2;2;2;1;1;1;1	3;3;3;3;3;2;2;2;2;2;1;1;1;1	3;3;3;3;3;2;2;2;2;2;1;1;1;1	NADH dehydrogenase [ubiquinone] 1 subunit C2;NADH dehydrogenase [ubiquinone] 1 subunit C2, isoform 2	NDUFC2;KCTD14;NDUFC2-KCTD14	generic|ENST00000527806_11_78079744_aTIS_101db1|ENSG00000151366 ATG True -1 0 +1 [ENST00000527806_11_78079744_aTIS_db3];tr|E9PM14|E9PM14_HUMAN NADH dehydrogenase [ubiquinone] 1 subunit C2 OS=Homo sapiens OX=9606 GN=NDUFC2 PE=1 SV=1 [ubiquinone#ENST0000052	14	3	3	3	20.5	20.5	20.5	10145	88	88;107;134;114;119;47;66;73;78;93;66;71;86;96	0	61496	329900000	65980000	760120000	8	8				53	20969;21043;21202	True;True;True	20975;21049;21208	99660;99661;99662;99663;100030;100031;100032;100777;100778;100779;100780	131418;131419;131857;131858;132654;132655;132656;132657	131418;131857;132656
A0A087WUN7;ENST00000613856_14_77708109_5UTR_100db1;H0YJ40;G3V4X6;ENST00000557623_14_77708109_5UTR_100db1;ENST00000238688_14_77708112_aTIS_101db1;ENST00000238688_14_77708109_5UTR_100db1;ENST00000557342_14_77708109_5UTR_100db1;G3V2S9;ENST00000557431_14_77708109_5UTR_100db1;Q9GZT3;H0YJW7;ENST00000557342_14_77708157_CDS_010db2;H0YJ07;ENST00000553981_14_77708178_aTIS_101db1;H0YJU7;ENST00000613856_14_7…	A0A087WUN7;ENST00000613856_14_77708109_5UTR_100db1;H0YJ40;G3V4X6;ENST00000557623_14_77708109_5UTR_100db1;ENST00000238688_14_77708112_aTIS_101db1;ENST00000238688_14_77708109_5UTR_100db1;ENST00000557342_14_77708109_5UTR_100db1;G3V2S9;ENST00000557431_14_77708109_5UTR_100db1;Q9GZT3;H0YJW7;ENST00000557342_14_77708157_CDS_010db2;H0YJ07;ENST00000553981_14_77708178_aTIS_101db1;H0YJU7	9;9;9;9;9;9;9;9;9;9;9;7;7;5;5;5;3;3;3;3;3;3;3;3;2;2;1;1	9;9;9;9;9;9;9;9;9;9;9;7;7;5;5;5;3;3;3;3;3;3;3;3;2;2;1;1	9;9;9;9;9;9;9;9;9;9;9;7;7;5;5;5;3;3;3;3;3;3;3;3;2;2;1;1	SRA stem-loop-interacting RNA-binding protein, mitochondrial	SLIRP	tr|A0A087WUN7|A0A087WUN7_HUMAN SRA stem-loop-interacting RNA-binding protein, mitochondrial OS=Homo sapiens OX=9606 GN=SLIRP PE=1 SV=1 [ENST00000613856_14_77708112_aTIS_101db1#ENST00000613856_14_77708112_aTIS_db3];generic|ENST00000613856_14_77708109_5UTR_1	28	9	9	9	66.3	66.3	66.3	10353	92	92;93;96;98;99;107;108;110;124;125;109;76;94;56;56;72;67;67;73;73;75;82;84;99;40;80;53;63	0	66136	5841300000	834480000	13729000000	64	64				54	4002;7301;10814;10815;18126;20653;20654;21221;22079	True;True;True;True;True;True;True;True;True	4003;7303;10817;10818;18132;20659;20660;21227;22086	18869;18870;18871;18872;18873;18874;18875;18876;34625;34626;51469;51470;51471;51472;51473;51474;51475;51476;51477;51478;51479;51480;86223;86224;86225;86226;86227;86228;86229;86230;98106;98107;98108;98109;98110;98111;98112;98113;98114;98115;98116;98117;98118;98119;100858;100859;100860;100861;104773;104774;104775;104776	26114;26115;26116;26117;26118;26119;26120;26121;47973;47974;70378;70379;70380;70381;70382;70383;70384;70385;70386;70387;70388;115133;115134;115135;115136;115137;115138;115139;115140;115141;115142;129729;129730;129731;129732;129733;129734;129735;129736;129737;129738;129739;129740;129741;129742;129743;129744;129745;129746;132714;132715;137384;137385;137386;137387;137388;137389;137390;137391;137392;…	26121;47974;70379;70381;115142;129732;129744;132714;137393
ENST00000419783_3_49358125_CDS_010db2;ENST00000620890_3_49358155_CDS_100db1;A0A087WUQ6;P07203;ENST00000643797_3_49358278_aTIS_100db1;ENST00000429271_21_27143517_ntr_010db2	ENST00000419783_3_49358125_CDS_010db2;ENST00000620890_3_49358155_CDS_100db1;A0A087WUQ6;P07203;ENST00000643797_3_49358278_aTIS_100db1	5;5;5;5;4;1	5;5;5;5;4;1	5;5;5;5;4;1	Glutathione peroxidase;Glutathione peroxidase 1	GPX1	generic|ENST00000419783_3_49358125_CDS_010db2|ENSG00000233276 ACG NA NA;generic|ENST00000620890_3_49358155_CDS_100db1|ENSG00000233276 ATC NA -1 0 +1;tr|A0A087WUQ6|A0A087WUQ6_HUMAN Glutathione peroxidase OS=Homo sapiens OX=9606 GN=GPX1 PE=1 SV=1 [ENST000006	6	5	5	5	37.5	37.5	37.5	17084	152	152;161;202;203;157;57	0	14283	780740000	78074000	1760600000	17	17				55	5645;5646;7471;14805;28685	True;True;True;True;True	5646;5647;7473;14808;28693	26375;26376;26377;26378;26379;26380;26381;26382;26383;35414;35415;35416;35417;71137;71138;136163;136164;136165;136166	36179;36180;36181;36182;36183;36184;36185;36186;36187;36188;36189;49130;49131;49132;49133;95827;95828;95829;180084	36179;36183;49131;95829;180084
A0A087WUR6;Q8IU85;H7C071;ENST00000378845_10_12349819_aTIS_101db1;Q14012	A0A087WUR6;Q8IU85;H7C071;ENST00000378845_10_12349819_aTIS_101db1;Q14012	2;2;1;1;1	2;2;1;1;1	2;2;1;1;1	Calcium/calmodulin-dependent protein kinase type 1D;Calcium/calmodulin-dependent protein kinase type 1	CAMK1D;CAMK1	tr|A0A087WUR6|A0A087WUR6_HUMAN Calcium/calmodulin-dependent protein kinase type 1D OS=Homo sapiens OX=9606 GN=CAMK1D PE=1 SV=1;sp|Q8IU85|KCC1D_HUMAN Calcium/calmodulin-dependent protein kinase type 1D OS=Homo sapiens OX=9606 GN=CAMK1D PE=1 SV=1 [ENST000006	5	2	2	2	8.6	8.6	8.6	32472	291	291;385;260;357;370	0.00051989	25291	152880000	9555300	299660000	4	4				56	10570;21104	True;True	10573;21110	50369;50370;50371;100340;100341;100342;100343;100344;100345;100346	68860;132235;132236;132237	68860;132236
ENST00000372360_10_78033902_aTIS_101db1;ENST00000360830_10_78033902_aTIS_101db1;E7ETK0;ENST00000464716_10_78033902_aTIS_101db1;A0A087WUS0;ENST00000613865_10_78033899_5UTR_010db2;ENST00000476545_10_78033902_aTIS_001db3;ENST00000440692_10_78033902_aTIS_101db1;P62847;ENST00000473603_11_33237065_ntr_100db1;ENST00000426577_X_133671123_ntr_100db1	ENST00000372360_10_78033902_aTIS_101db1;ENST00000360830_10_78033902_aTIS_101db1;E7ETK0;ENST00000464716_10_78033902_aTIS_101db1;A0A087WUS0;ENST00000613865_10_78033899_5UTR_010db2;ENST00000476545_10_78033902_aTIS_001db3;ENST00000440692_10_78033902_aTIS_101db1;P62847;ENST00000473603_11_33237065_ntr_100db1;ENST00000426577_X_133671123_ntr_100db1	4;4;4;4;4;4;4;4;4;2;2	4;4;4;4;4;4;4;4;4;2;2	4;4;4;4;4;4;4;4;4;2;2	40S ribosomal protein S24	RPS24	generic|ENST00000372360_10_78033902_aTIS_101db1|ENSG00000138326 ATG True +1 0 -1 [ENST00000647545_10_78033902_aTIS_db3];generic|ENST00000360830_10_78033902_aTIS_101db1|ENSG00000138326 ATG True +1 0 -1 [ENST00000645440_10_78033902_aTIS_db3];tr|E7ETK0|E7ET	11	4	4	4	30	30	30	15069	130	130;131;131;132;132;134;165;289;133;70;87	0	27299	3892400000	648730000	9091000000	66	66				57	12933;19994;24673;24705	True;True;True;True	12936;20000;24680;24712	62115;62116;62117;62118;62119;62120;62121;62122;95138;95139;95140;95141;95142;95143;117164;117165;117166;117167;117363;117364;117365;117366	83630;83631;83632;83633;83634;83635;83636;83637;83638;83639;83640;83641;126362;126363;126364;126365;126366;126367;126368;126369;126370;126371;126372;126373;126374;154044;154045;154046;154047;154048;154049;154050;154051;154052;154053;154054;154055;154056;154057;154365;154366;154367;154368;154369;154370;154371;154372;154373;154374;154375;154376;154377;154378;154379;154380;154381;154382;154383;15438…	83635;126362;154052;154370
A0A087WUT6;O60841;ENST00000289371_2_99368531_CDS_010db2;ENST00000494190_2_99396830_ntr_100db1	A0A087WUT6;O60841;ENST00000289371_2_99368531_CDS_010db2	23;23;21;2	23;23;21;2	23;23;21;2	Eukaryotic translation initiation factor 5B	EIF5B	tr|A0A087WUT6|A0A087WUT6_HUMAN Eukaryotic translation initiation factor 5B OS=Homo sapiens OX=9606 GN=EIF5B PE=1 SV=1 [ENST00000617677_2_99337555_aTIS_101db1#ENST00000617677_2_99337555_aTIS_db3];sp|O60841|IF2P_HUMAN Eukaryotic translation initiation factor	4	23	23	23	21.7	21.7	21.7	138.68	1220	1220;1220;778;107	0	97745	2876700000	55321000	6587600000	110	110				58	1000;1843;3333;3915;7339;8184;8400;8566;8627;10446;10447;10723;12294;13478;14876;15473;15474;19698;20120;21630;24012;24565;24566	True;True;True;True;True;True;True;True;True;True;True;True;True;True;True;True;True;True;True;True;True;True;True	1001;1844;3334;3916;7341;8187;8403;8569;8630;10449;10450;10726;12297;13481;14879;15476;15477;19704;20126;21636;24019;24572;24573	4729;4730;8613;8614;15871;15872;18440;18441;34818;34819;34820;34821;38942;38943;38944;39907;39908;39909;39910;40787;40788;40789;40790;41084;41085;41086;41087;41088;41089;41090;41091;49752;49753;49754;49755;49756;49757;49758;51048;51049;51050;51051;58688;58689;58690;58691;58692;58693;58694;58695;64778;64779;64780;64781;71508;71509;71510;71511;74276;74277;74278;74279;74280;74281;74282;74283;74284;7…	6546;6547;6548;6549;6550;6551;11632;11633;22194;25587;48256;48257;48258;48259;48260;48261;48262;48263;48264;48265;48266;53779;53780;53781;54984;54985;54986;54987;56004;56367;56368;56369;56370;67995;67996;67997;67998;67999;68000;68001;68002;68003;68004;68005;68006;68007;68008;68009;69815;69816;69817;69818;69819;69820;69821;69822;69823;69824;69825;69826;69827;69828;69829;69830;69831;69832;69833;795…	6546;11632;22194;25587;48258;53780;54986;56004;56367;68005;68009;69816;79506;86917;96279;99868;99871;124589;126901;134868;150256;153552;153563
A0A087WV30;C9JN51;ENST00000611176_X_154552039_CDS_100db1;ENST00000611176_X_154552003_aTIS_101db1;ENST00000615874_X_154552039_CDS_100db1;ENST00000619941_X_154552039_CDS_100db1;ENST00000617207_X_154552039_CDS_100db1;ENST00000618670_X_154552039_CDS_100db1;A0A087X0G7;A0A087WUW6;A0A087X1B1;ENST00000618670_X_154542264_aTIS_101db1;Q9Y6K9	A0A087WV30;C9JN51;ENST00000611176_X_154552039_CDS_100db1;ENST00000611176_X_154552003_aTIS_101db1;ENST00000615874_X_154552039_CDS_100db1;ENST00000619941_X_154552039_CDS_100db1;ENST00000617207_X_154552039_CDS_100db1;ENST00000618670_X_154552039_CDS_100db1;A0A087X0G7;A0A087WUW6;A0A087X1B1;ENST00000618670_X_154542264_aTIS_101db1;Q9Y6K9	1;1;1;1;1;1;1;1;1;1;1;1;1	1;1;1;1;1;1;1;1;1;1;1;1;1	1;1;1;1;1;1;1;1;1;1;1;1;1	NF-kappa-B essential modulator	IKBKG	tr|A0A087WV30|A0A087WV30_HUMAN NF-kappa-B essential modulator (Fragment) OS=Homo sapiens OX=9606 GN=IKBKG PE=1 SV=1;tr|C9JN51|C9JN51_HUMAN NF-kappa-B essential modulator (Fragment) OS=Homo sapiens OX=9606 GN=IKBKG PE=1 SV=8;generic|ENST00000611176_X_154552	13	1	1	1	17.4	17.4	17.4	12981	115	115;250;308;320;399;400;406;407;411;412;418;487;419	0	3378	110060000	15723000	248810000	4	4				59	13609	TRUE	13612	65437;65438;65439;65440;65441;65442;65443;65444	87912;87913;87914;87915	87914
A0A087WUZ3;Q01082;ENST00000333896_2_54558779_aTIS_100db1;F8W6C1;A4QPE4	A0A087WUZ3;Q01082;ENST00000333896_2_54558779_aTIS_100db1	37;37;34;11;1	37;37;34;11;1	36;36;33;10;0	Spectrin beta chain, non-erythrocytic 1	SPTBN1	tr|A0A087WUZ3|A0A087WUZ3_HUMAN Spectrin beta chain OS=Homo sapiens OX=9606 GN=SPTBN1 PE=1 SV=1 [ENST00000615901_2_54526419_aTIS_100db1];sp|Q01082|SPTB2_HUMAN Spectrin beta chain, non-erythrocytic 1 OS=Homo sapiens OX=9606 GN=SPTBN1 PE=1 SV=2 [ENST000003568	5	37	37	36	21.9	21.9	21.5	274.83	2366	2366;2364;2155;690;934	0	207.43	3919300000	27601000	8839800000	160	160				60	2037;2765;2909;2911;3125;4907;5668;8621;8732;8964;8978;10502;12093;12110;12528;13025;13882;14718;15199;16154;16954;17179;17615;17877;19535;19963;20006;20764;22353;22548;23318;23349;23371;24495;25214;25303;26845	True;True;True;True;True;True;True;True;True;True;True;True;True;True;True;True;True;True;True;True;True;True;True;True;True;True;True;True;True;True;True;True;True;True;True;True;True	2038;2766;2910;2912;3126;4908;5669;8624;8735;8967;8981;10505;12096;12113;12531;13028;13885;14721;15202;16157;16957;17182;17618;17883;19541;19969;20012;20770;22360;22555;23325;23356;23378;24502;25221;25310;26853	9608;9609;9610;9611;12982;12983;13598;13599;13600;13601;13606;13607;14598;14599;14600;14601;22815;22816;22817;22818;22819;22820;22821;22822;26472;26473;41059;41060;41061;41571;41572;41573;41574;42722;42723;42724;42725;42786;42787;42788;42789;42790;50019;50020;50021;57635;57636;57637;57638;57739;57740;57741;57742;59914;59915;59916;59917;62648;62649;62650;62651;66835;66836;66837;66838;70701;70702;7…	13087;13088;13089;13090;13091;13092;17928;18884;18885;18886;18887;18888;18889;18890;18891;18892;18893;18894;18895;18896;18899;18900;20144;20145;20146;31120;31121;31122;31123;31124;31125;31126;31127;31128;31129;31130;36302;36303;56350;56905;58286;58287;58288;58289;58370;58371;58372;58373;58374;58375;68390;78228;78229;78230;78231;78352;80913;80914;84391;84392;89850;89851;89852;89853;95217;95218;952…	13090;17928;18886;18900;20145;31122;36302;56350;56905;58286;58375;68390;78230;78352;80913;84392;89850;95217;98339;103812;108224;109643;112042;113627;123700;126193;126432;130393;139075;140232;144839;145170;145484;153172;157547;158137;168768
ENST00000495043_1_38873060_ntr_100db1;A0A087WV05;Q99417;ENST00000568483_16_72278313_ntr_100db1;A0A0D9SEI7	ENST00000495043_1_38873060_ntr_100db1;A0A087WV05;Q99417;ENST00000568483_16_72278313_ntr_100db1;A0A0D9SEI7	2;2;2;1;1	2;2;2;1;1	2;2;2;1;1	C-Myc-binding protein	MYCBP	generic|ENST00000495043_1_38873060_ntr_100db1|ENSG00000214114 AGG NA -1 0;tr|A0A087WV05|A0A087WV05_HUMAN Uncharacterized protein OS=Homo sapiens OX=9606 PE=4 SV=1 [ENST00000621281_1_38881467_aTIS_101db1#ENST00000621281_1_38881467_aTIS_db3];sp|Q99417|MYCBP_	5	2	2	2	29.5	29.5	29.5	10122	88	88;110;103;17;56	0	85559	94552000	13507000	230480000	9	9				61	8538;21924	True;True	8541;21931	40667;40668;40669;40670;104086;104087	55895;55896;55897;55898;136578;136579;136580;136581;136582	55896;136578
A0A087WV25;ENST00000349556_6_166999413_aTIS_101db1;O95684	A0A087WV25;ENST00000349556_6_166999413_aTIS_101db1;O95684	1;1;1	1;1;1	1;1;1	FGFR1 oncogene partner	FGFR1OP	tr|A0A087WV25|A0A087WV25_HUMAN FGFR1 oncogene partner OS=Homo sapiens OX=9606 GN=FGFR1OP PE=1 SV=1 [ENST00000622353_6_166999413_aTIS_101db1#ENST00000622353_6_166999413_aTIS_db3];generic|ENST00000349556_6_166999413_aTIS_101db1|ENSG00000213066 ATG True +1 0	3	1	1	1	8.8	8.8	8.8	38099	351	351;379;399	0	48512	961210	64080	2612800	2	2				62	254	TRUE	255	1109;1110	1594;1595	1594
A0A087WV57;ENST00000458360_20_47356670_aTIS_101db1;A0A087WYS3;H7C4X9;ENST00000540497_20_47356670_aTIS_101db1;ENST00000360911_20_47356670_aTIS_101db1;A0A087WVZ6;ENST00000352431_20_47356670_aTIS_101db1;ENST00000262975_20_47347880_aTIS_101db1;ENST00000396281_20_47349889_aTIS_101db1;ENST00000461685_20_47356670_aTIS_101db1;ENST00000446994_20_47347880_aTIS_101db1;ENST00000471951_20_47356670_aTIS_101db1…	A0A087WV57;ENST00000458360_20_47356670_aTIS_101db1;A0A087WYS3;H7C4X9;ENST00000540497_20_47356670_aTIS_101db1;ENST00000360911_20_47356670_aTIS_101db1;A0A087WVZ6;ENST00000352431_20_47356670_aTIS_101db1;ENST00000262975_20_47347880_aTIS_101db1;ENST00000396281_20_47349889_aTIS_101db1;ENST00000461685_20_47356670_aTIS_101db1;ENST00000446994_20_47347880_aTIS_101db1;ENST00000471951_20_47356670_aTIS_101db1…	3;3;3;3;3;3;3;3;3;3;3;3;3;3;3;2;1	3;3;3;3;3;3;3;3;3;3;3;3;3;3;3;2;1	3;3;3;3;3;3;3;3;3;3;3;3;3;3;3;2;1	Protein kinase C-binding protein 1	ZMYND8	tr|A0A087WV57|A0A087WV57_HUMAN Protein kinase C-binding protein 1 OS=Homo sapiens OX=9606 GN=ZMYND8 PE=1 SV=1 [ENST00000619049_20_47347880_aTIS_101db1#ENST00000619049_20_47347880_aTIS_db3];generic|ENST00000458360_20_47356670_aTIS_101db1|ENSG00000101040 ATG	17	3	3	3	5.2	5.2	5.2	85629	767	767;1054;1087;1095;1134;1135;1136;1160;1168;1186;1188;1214;1234;1241;1186;1105;175	0	6429	136250000	2962000	308140000	6	6				63	1163;1705;10412	True;True;True	1164;1706;10415	5556;5557;5558;5559;5560;5561;5562;7992;7993;7994;7995;49615;49616;49617	7610;7611;7612;10793;67842;67843	7610;10793;67843
ENST00000485923_3_150623059_CDS_010db2;Q6IAK0;ENST00000615547_3_150603402_CDS_100db1;ENST00000615547_3_150603375_CDS_100db1;A0A087WVA1;ENST00000615547_3_150603315_5UTR_100db1;P62341	ENST00000485923_3_150623059_CDS_010db2;Q6IAK0;ENST00000615547_3_150603402_CDS_100db1;ENST00000615547_3_150603375_CDS_100db1;A0A087WVA1;ENST00000615547_3_150603315_5UTR_100db1;P62341	1;1;1;1;1;1;1	1;1;1;1;1;1;1	1;1;1;1;1;1;1	Selenoprotein T	SELT	generic|ENST00000485923_3_150623059_CDS_010db2|ENSG00000198843 CTG NA NA;tr|Q6IAK0|Q6IAK0_HUMAN Selenoprotein T OS=Homo sapiens OX=9606 GN=SELENOT PE=1 SV=1 [ENST00000485923_3_150622422_aTIS_101db1#ENST00000485923_3_150622422_aTIS_db3];generic|ENST00000615	7	1	1	1	11.2	11.2	11.2	12217	107	107;137;182;191;195;211;195	0.0076673	14065	4786200	1196500	13010000	2	2				64	15873	TRUE	15876	76062;76063	102195;102196	102196
ENST00000394838_1_84182305_CDS_100db1;A0A087WVC4;ENST00000610703_1_84164413_aTIS_101db1;ENST00000370682_1_84164413_aTIS_101db1;ENST00000614872_1_84165007_aTIS_101db1;A0A0A0MS54;ENST00000446538_1_84164413_aTIS_101db1;ENST00000370685_1_84144362_aTIS_111db1;P22694;ENST00000589994_19_14097375_CDS_100db1;ENST00000394839_1_84182305_CDS_100db1;ENST00000370689_1_84184082_CDS_100db1;ENST00000394839_1_8416…	ENST00000394838_1_84182305_CDS_100db1;A0A087WVC4;ENST00000610703_1_84164413_aTIS_101db1;ENST00000370682_1_84164413_aTIS_101db1;ENST00000614872_1_84165007_aTIS_101db1;A0A0A0MS54;ENST00000446538_1_84164413_aTIS_101db1;ENST00000370685_1_84144362_aTIS_111db1;P22694;ENST00000589994_19_14097375_CDS_100db1;ENST00000394839_1_84182305_CDS_100db1;ENST00000370689_1_84184082_CDS_100db1;ENST00000394839_1_8416…	8;8;8;8;8;8;8;8;8;6;6;6;6;2;2;2;2;2;2;2;2;2;2;1;1;1	1;1;1;1;1;1;1;1;1;0;0;0;0;1;1;1;1;1;1;1;1;1;1;1;1;0	1;1;1;1;1;1;1;1;1;0;0;0;0;1;1;1;1;1;1;1;1;1;1;1;1;0	cAMP-dependent protein kinase catalytic subunit beta	PRKACB	generic|ENST00000394838_1_84182305_CDS_100db1|ENSG00000142875 ATG NA 0 -1;tr|A0A087WVC4|A0A087WVC4_HUMAN cAMP-dependent protein kinase catalytic subunit beta OS=Homo sapiens OX=9606 GN=PRKACB PE=1 SV=1 [ENST00000610457_1_84181660_aTIS_101db1#ENST0000061045	26	8	1	1	25.7	4.3	4.3	32686	280	280;338;339;355;357;357;358;398;351;101;247;257;321;186;186;187;197;206;209;214;245;257;264;175;176;351	0	60089	75098000	5776800	169330000	3	3				65	5790;5791;10458;13152;15000;18642;26950;27618	False;False;True;False;False;False;False;False	5791;5792;10461;13155;15003;18648;26958;27626	27041;27042;27043;27044;27045;27046;27047;27048;27049;27050;27051;27052;49795;49796;49797;49798;63248;63249;63250;63251;72189;72190;72191;72192;72193;72194;72195;88679;88680;128054;128055;128056;128057;131179;131180;131181;131182	37160;37161;37162;37163;37164;37165;37166;37167;37168;37169;37170;37171;37172;37173;37174;37175;68062;68063;68064;68065;85009;85010;85011;85012;97008;97009;97010;97011;118219;118220;169213;169214;169215;169216;173414	37164;37169;68065;85009;97008;118219;169213;173414
ENST00000217893_5_69369490_5UTR_100db1;A0A087WY94;A0A087WVD7;Q9Y3D8	ENST00000217893_5_69369490_5UTR_100db1;A0A087WY94;A0A087WVD7;Q9Y3D8	1;1;1;1	1;1;1;1	1;1;1;1	Adenylate kinase isoenzyme 6	TAF9;AK6	generic|ENST00000217893_5_69369490_5UTR_100db1|ENSG00000273841 ATG NA -1 0;tr|A0A087WY94|A0A087WY94_HUMAN Adenylate kinase isoenzyme 6 OS=Homo sapiens OX=9606 GN=AK6 PE=1 SV=1 [ENST00000502819_5_69369490_aTIS_101db1#ENST00000502819_5_69369490_aTIS_db3];tr|	4	1	1	1	39	39	39	4269	41	41;47;109;172	0.0026967	18892	16614000	8307200	35723000	0	0				66	17763	TRUE	17767	84543;84544;84545	113003;113004	113004
A0A087WVI0;Q8WTW3;E9PBL8;J3KSY3;ENST00000577238_17_73206164_ntr_100db1;ENST00000582512_17_73206164_CDS_100db1;J3QKY9;J3QLT5	A0A087WVI0;Q8WTW3;E9PBL8	3;3;2;1;1;1;1;1	3;3;2;1;1;1;1;1	3;3;2;1;1;1;1;1	Conserved oligomeric Golgi complex subunit 1	COG1	tr|A0A087WVI0|A0A087WVI0_HUMAN Conserved oligomeric Golgi complex subunit 1 OS=Homo sapiens OX=9606 GN=COG1 PE=1 SV=1 [ENST00000618996_17_73193070_aTIS_101db1#ENST00000618996_17_73193070_aTIS_db3];sp|Q8WTW3|COG1_HUMAN Conserved oligomeric Golgi complex sub	8	3	3	3	4.7	4.7	4.7	104.79	940	940;980;962;26;70;100;102;126	0	40538	80573000	1644300	201250000	3	3				67	2238;15416;22936	True;True;True	2239;15419;22943	10549;10550;74043;74044;74045;74046;108716;108717;108718	14496;99608;142515	14496;99608;142515
A0A0G2JMP8;A0A0G2JMM6;A0A087WVI4	A0A0G2JMP8;A0A0G2JMM6;A0A087WVI4	1;1;1	1;1;1	1;1;1	Transmembrane channel-like protein	TMC4	tr|A0A0G2JMP8|A0A0G2JMP8_HUMAN Transmembrane channel-like protein OS=Homo sapiens OX=9606 GN=TMC4 PE=1 SV=1;tr|A0A0G2JMM6|A0A0G2JMM6_HUMAN Transmembrane channel-like protein OS=Homo sapiens OX=9606 GN=TMC4 PE=1 SV=1;tr|A0A087WVI4|A0A087WVI4_HUMAN Transmemb	3	1	1	1	2.7	2.7	2.7	78762	706	706;706;706	0	42501	15151000	582730	31447000	1	1				68	6821	TRUE	6823	32101;32102;32103	44546	44546
ENST00000462780_1_155325469_ntr_100db1;ENST00000462780_1_155325322_ntr_100db1;A0A087WYB2;ENST00000471876_1_155325469_5UTR_100db1;A0A087WVK5;A0A087WX95;ENST00000471876_1_155325322_5UTR_100db1;A0A087WW20;ENST00000471876_1_155325107_5UTR_100db1;ENST00000368354_1_155324895_CDS_010db2;ENST00000490373_1_155325469_5UTR_100db1;ENST00000490373_1_155325322_5UTR_100db1;ENST00000490373_1_155325107_5UTR_100db…	ENST00000462780_1_155325469_ntr_100db1;ENST00000462780_1_155325322_ntr_100db1;A0A087WYB2;ENST00000471876_1_155325469_5UTR_100db1;A0A087WVK5;A0A087WX95;ENST00000471876_1_155325322_5UTR_100db1;A0A087WW20;ENST00000471876_1_155325107_5UTR_100db1;ENST00000368354_1_155324895_CDS_010db2;ENST00000490373_1_155325469_5UTR_100db1;ENST00000490373_1_155325322_5UTR_100db1;ENST00000490373_1_155325107_5UTR_100db…	1;1;1;1;1;1;1;1;1;1;1;1;1;1;1;1;1	1;1;1;1;1;1;1;1;1;1;1;1;1;1;1;1;1	1;1;1;1;1;1;1;1;1;1;1;1;1;1;1;1;1	RUN and SH3 domain-containing protein 1	RUSC1	generic|ENST00000462780_1_155325469_ntr_100db1|ENSG00000160753 GTG NA 0 -1;generic|ENST00000462780_1_155325322_ntr_100db1|ENSG00000160753 TTG NA 0 -1;tr|A0A087WYB2|A0A087WYB2_HUMAN RUN and SH3 domain-containing protein 1 (Fragment) OS=Homo sapiens OX=9606	17	1	1	1	17.2	17.2	17.2	72311	64	64;113;225;234;265;271;283;301;309;327;340;389;415;433;492;796;902	0.00051322	23581	13419000	3354800	36477000	1	1				69	22318	TRUE	22325	105915;105916	138865	138865
A0A087WVM4;B7ZM99;Q6UB35;ENST00000611279_6_150918579_CDS_010db2;ENST00000611279_6_151009932_CDS_100db1;H0Y327;Q5JYA8;Q5JYA3;ENST00000367307_6_150865823_aTIS_101db1;ENST00000367307_6_150865793_5UTR_110db1;Q4VXM1;Q4VXM0	A0A087WVM4;B7ZM99;Q6UB35;ENST00000611279_6_150918579_CDS_010db2	20;20;20;15;7;6;4;4;4;4;2;2	19;19;19;14;7;6;4;4;4;4;2;2	19;19;19;14;7;6;4;4;4;4;2;2	Monofunctional C1-tetrahydrofolate synthase, mitochondrial	MTHFD1L	tr|A0A087WVM4|A0A087WVM4_HUMAN Monofunctional C1-tetrahydrofolate synthase, mitochondrial OS=Homo sapiens OX=9606 GN=MTHFD1L PE=1 SV=1 [ENST00000618312_6_150866359_aTIS_101db1#ENST00000618312_6_150866359_aTIS_db3];tr|B7ZM99|B7ZM99_HUMAN MTHFD1L protein OS=	12	20	19	19	26.7	25.6	25.6	99.31	913	913;979;978;680;232;332;108;114;275;285;57;92	0	101.79	2054400000	44661000	4815000000	71	71				70	1397;2119;2480;2833;5825;5826;6452;10342;12261;13767;14519;16296;17601;22822;23751;23796;25720;26117;26292;28674	True;True;True;True;True;True;True;True;True;True;True;True;True;True;True;True;True;False;True;True	1398;2120;2481;2834;5826;5827;6453;10345;12264;13770;14522;16299;17604;22829;23758;23803;25727;26124;26299;28682	6575;6576;6577;6578;9976;9977;9978;9979;11717;11718;11719;11720;13237;13238;13239;13240;27205;27206;27207;27208;27209;27210;27211;27212;30367;30368;49275;49276;49277;49278;58512;58513;58514;58515;66350;69768;69769;69770;77856;77857;77858;77859;83685;83686;83687;83688;83689;83690;83691;83692;108202;108203;108204;108205;112874;112875;112876;112877;112878;113123;113124;113125;113126;122128;122129;12…	8897;8898;8899;8900;8901;13674;16151;16152;18270;18271;18272;18273;18274;18275;18276;18277;18278;18279;18280;37390;37391;37392;37393;37394;37395;42041;67357;67358;67359;67360;79331;79332;79333;79334;89192;93985;93986;93987;104514;104515;104516;104517;104518;111980;111981;111982;111983;141840;141841;141842;141843;148591;148592;148593;148594;148595;148596;148891;148892;148893;148894;148895;148896;1…	8899;13674;16152;18275;37391;37394;42041;67358;79334;89192;93987;104516;111980;141843;148595;148897;161120;163857;164993;180037
A0A087WVP1;Q14517;D6RCE4	A0A087WVP1;Q14517	19;19;2	19;19;2	19;19;2	Protocadherin Fat 1;Protocadherin Fat 1, nuclear form	FAT1	tr|A0A087WVP1|A0A087WVP1_HUMAN Protocadherin Fat 1 OS=Homo sapiens OX=9606 GN=FAT1 PE=1 SV=1 [ENST00000614102_4_186709827_aTIS_100db1];sp|Q14517|FAT1_HUMAN Protocadherin Fat 1 OS=Homo sapiens OX=9606 GN=FAT1 PE=1 SV=2 [ENST00000441802_4_186709827_aTIS_111d	3	19	19	19	5.1	5.1	5.1	506.37	4590	4590;4588;488	0	33156	1104000000	5749800	2269500000	40	40				71	434;521;1039;4609;8705;9722;10267;10443;10501;11258;14822;16521;16535;17052;19723;21941;24148;24638;25833	True;True;True;True;True;True;True;True;True;True;True;True;True;True;True;True;True;True;True	435;522;1040;4610;8708;9725;10270;10446;10504;11261;14825;16524;16538;17055;19729;21948;24155;24645;25840	2022;2023;2024;2025;2026;2427;2428;2429;2430;4940;4941;4942;4943;21499;21500;21501;21502;41458;46295;46296;46297;46298;48950;49741;49742;49743;50018;53533;53534;53535;53536;71202;78939;78940;78941;78942;78943;78944;78945;79001;79002;79003;79004;81257;81258;81259;81260;93862;104152;104153;114759;114760;114761;114762;117027;117028;122761;122762;122763;122764;122765;122766	3011;3012;3559;3560;6843;6844;29452;29453;29454;29455;29456;56796;62979;62980;62981;62982;66881;67986;68389;73090;95923;105782;105783;105784;105785;105853;105854;105855;105856;108782;108783;108784;124716;136669;151054;153915;161974;161975;161976;161977	3012;3560;6844;29456;56796;62979;66881;67986;68389;73090;95923;105782;105856;108783;124716;136669;151054;153915;161977
ENST00000393043_17_59620132_aTIS_101db1;A0A087WVQ6;Q00610;ENST00000269122_17_59620114_5UTR_010db2;J3KS13;ENST00000621271_22_19291641_aTIS_101db1;P53675;A0A087WX41;K7EJJ5;J3KRF5;ENST00000466513_17_59666166_ntr_100db1;ENST00000466513_17_59664835_ntr_100db1;ENST00000466513_17_59664817_ntr_100db1;ENST00000466513_17_59666202_ntr_100db1;ENST00000472129_17_59648252_ntr_100db1;ENST00000585198_17_59647646…	ENST00000393043_17_59620132_aTIS_101db1;A0A087WVQ6;Q00610;ENST00000269122_17_59620114_5UTR_010db2	83;83;83;82;29;17;17;16;12;8;7;7;7;6;6;4;4;3;3;3;2;2;2;1;1;1;1	83;83;83;82;29;17;17;16;12;8;7;7;7;6;6;4;4;3;3;3;2;2;2;1;1;1;1	83;83;83;82;29;17;17;16;12;8;7;7;7;6;6;4;4;3;3;3;2;2;2;1;1;1;1	Clathrin heavy chain;Clathrin heavy chain 1	CLTC	generic|ENST00000393043_17_59620132_aTIS_101db1|ENSG00000141367 ATG True +1 0 -1 [ENST00000393043_17_59620132_aTIS_db3];tr|A0A087WVQ6|A0A087WVQ6_HUMAN Clathrin heavy chain OS=Homo sapiens OX=9606 GN=CLTC PE=1 SV=1 [ENST00000621829_17_59620132_aTIS_101db1#	27	83	83	83	62.3	62.3	62.3	187.89	1639	1639;1679;1675;1681;612;1583;1640;1260;222;131;142;188;194;130;150;84;122;57;83;97;53;73;103;27;169;369;463	0	323.31	31538000000	346570000	70640000000	683	683				72	71;583;584;865;876;1281;1282;1774;1976;2543;2615;2770;3331;3462;3463;4011;4649;5008;5697;5819;5869;7716;7725;7774;8223;8358;8376;8875;9068;9264;9867;11027;11028;11368;11504;11737;11827;11876;12016;13179;13256;13422;13656;13796;13914;13915;14536;15176;15653;17928;18621;18693;18787;18797;19820;19916;20139;20140;20375;20684;21045;21057;21728;23082;23171;24176;24366;24594;25135;25699;25886;26025;2652…	True;True;True;True;True;True;True;True;True;True;True;True;True;True;True;True;True;True;True;True;True;True;True;True;True;True;True;True;True;True;True;True;True;True;True;True;True;True;True;True;True;True;True;True;True;True;True;True;True;True;True;True;True;True;True;True;True;True;True;True;True;True;True;True;True;True;True;True;True;True;True;True;True;True;True;True;True;True;True;True…	71;584;585;866;877;1282;1283;1775;1977;2544;2616;2771;3332;3463;3464;4012;4650;5009;5698;5820;5870;7719;7728;7777;8226;8361;8379;8878;9071;9267;9870;11030;11031;11371;11507;11740;11830;11879;12019;13182;13259;13425;13659;13799;13917;13918;14539;15179;15656;17933;18627;18699;18793;18803;19826;19922;20145;20146;20381;20690;21051;21063;21735;23089;23178;24183;24373;24601;25142;25706;25893;26032;2652…	328;329;330;331;332;2758;2759;2760;2761;2762;2763;2764;2765;2766;2767;2768;2769;2770;2771;4074;4075;4076;4077;4078;4138;4139;4140;4141;4142;4143;4144;4145;4146;6092;6093;6094;6095;6096;6097;6098;6099;6100;6101;6102;6103;6104;6105;6106;6107;6108;8296;8297;8298;9287;9288;9289;9290;11989;11990;11991;11992;12326;12327;12998;12999;13000;13001;15859;15860;15861;15862;15863;15864;15865;15866;16444;16445…	461;462;463;464;4001;4002;4003;4004;4005;4006;4007;4008;4009;4010;4011;5740;5741;5742;5743;5744;5745;5746;5747;5748;5749;5750;5751;5826;5827;5828;5829;5830;5831;5832;5833;5834;5835;5836;5837;5838;5839;5840;5841;5842;5843;5844;5845;5846;5847;5848;5849;5850;5851;8211;8212;8213;8214;8215;8216;8217;8218;8219;8220;8221;8222;8223;8224;8225;8226;8227;8228;8229;8230;8231;8232;8233;11192;11193;11194;11195…	463;4001;4011;5741;5849;8214;8222;11192;12648;16486;16917;17950;22182;23017;23022;26165;29653;31746;36529;37356;38003;50728;50768;51063;53962;54763;54845;57774;58919;60179;63993;71635;71637;73795;74924;76204;76670;76976;77731;85126;85559;86632;88177;89440;89981;89988;94168;98206;100867;113844;118056;118627;119457;119528;125301;125982;127019;127025;128275;129923;131880;131956;135306;143358;143925;…
D6RAC5;U3KQ46;ENST00000509053_5_81751042_aTIS_100db1;ENST00000514493_5_81751042_aTIS_100db1;ENST00000515395_5_81751042_aTIS_100db1;ENST00000505980_5_81751042_aTIS_100db1;ENST00000371319_1_54406008_aTIS_101db1;A0A087WVT6;ENST00000348495_19_18419649_aTIS_101db1;ENST00000357475_1_54406008_aTIS_101db1;A0A087X159;P81877;Q9BWG4;Q9BWW4	D6RAC5;U3KQ46;ENST00000509053_5_81751042_aTIS_100db1;ENST00000514493_5_81751042_aTIS_100db1;ENST00000515395_5_81751042_aTIS_100db1;ENST00000505980_5_81751042_aTIS_100db1;ENST00000371319_1_54406008_aTIS_101db1;A0A087WVT6;ENST00000348495_19_18419649_aTIS_101db1;ENST00000357475_1_54406008_aTIS_101db1;A0A087X159;P81877;Q9BWG4;Q9BWW4	1;1;1;1;1;1;1;1;1;1;1;1;1;1	1;1;1;1;1;1;1;1;1;1;1;1;1;1	1;1;1;1;1;1;1;1;1;1;1;1;1;1	Single-stranded DNA-binding protein 2;Single-stranded DNA-binding protein 4;Single-stranded DNA-binding protein 3	SSBP2;SSBP4;SSBP3	tr|D6RAC5|D6RAC5_HUMAN Single-stranded DNA-binding protein 2 (Fragment) OS=Homo sapiens OX=9606 GN=SSBP2 PE=1 SV=2;tr|U3KQ46|U3KQ46_HUMAN Single-stranded DNA-binding protein 4 (Fragment) OS=Homo sapiens OX=9606 GN=SSBP4 PE=1 SV=2;generic|ENST00000509053_5_	14	1	1	1	4.8	4.8	4.8	22667	208	208;234;298;331;339;341;361;361;363;368;369;361;385;388	0.0081169	1394	11241000	1248900	30555000	2	2				73	21540	TRUE	21546	102385;102386;102387	134489;134490	134490
ENST00000535010_1_86719593_aTIS_101db1;ENST00000535010_1_86719539_5UTR_100db1;ENST00000370558_1_86704921_CDS_100db1;ENST00000370558_1_86704909_CDS_100db1;ENST00000482504_1_86704921_CDS_100db1;ENST00000482504_1_86704909_CDS_100db1;ENST00000482504_1_86704900_aTIS_101db1;ENST00000616170_1_86704921_CDS_100db1;ENST00000616170_1_86704909_CDS_100db1;A0A087WW40;Q9Y371;ENST00000370558_1_86724376_CDS_100db…	ENST00000535010_1_86719593_aTIS_101db1;ENST00000535010_1_86719539_5UTR_100db1;ENST00000370558_1_86704921_CDS_100db1;ENST00000370558_1_86704909_CDS_100db1;ENST00000482504_1_86704921_CDS_100db1;ENST00000482504_1_86704909_CDS_100db1;ENST00000482504_1_86704900_aTIS_101db1;ENST00000616170_1_86704921_CDS_100db1;ENST00000616170_1_86704909_CDS_100db1;A0A087WW40;Q9Y371	3;3;3;3;3;3;3;3;3;3;3;1;1;1	3;3;3;3;3;3;3;3;3;3;3;1;1;1	3;3;3;3;3;3;3;3;3;3;3;1;1;1	Endophilin-B1	SH3GLB1	generic|ENST00000535010_1_86719593_aTIS_101db1|ENSG00000097033 ATG False 0 -1 [ENST00000535010_1_86719593_aTIS_db3];generic|ENST00000535010_1_86719539_5UTR_100db1|ENSG00000097033 CTG NA 0 -1;generic|ENST00000370558_1_86704921_CDS_100db1|ENSG00000097033 GT	14	3	3	3	13.6	13.6	13.6	29318	265	265;283;358;362;379;383;386;387;391;394;365;185;206;214	0	16645	251360000	27928000	558140000	5	5				74	4270;9834;15339	True;True;True	4271;9837;15342	20066;20067;20068;20069;46842;46843;46844;46845;73699;73700;73701;73702	27724;63818;63819;63820;99085;99086	27724;63819;99085
ENST00000638156_10_24602103_aTIS_001db3;A0A1B0GTZ9;F8W9U9;A0A1B0GV73;A0A087WW76;ENST00000320481_10_24721896_aTIS_100db1;ENST00000396432_10_24721899_aTIS_101db1;Q5T5U3	ENST00000638156_10_24602103_aTIS_001db3;A0A1B0GTZ9;F8W9U9;A0A1B0GV73;A0A087WW76;ENST00000320481_10_24721896_aTIS_100db1;ENST00000396432_10_24721899_aTIS_101db1;Q5T5U3	1;1;1;1;1;1;1;1	1;1;1;1;1;1;1;1	1;1;1;1;1;1;1;1	Rho GTPase-activating protein 21	ARHGAP21	generic|ENST00000638156_10_24602103_aTIS_001db3|ENSG00000107863 ATC NA NA;tr|A0A1B0GTZ9|A0A1B0GTZ9_HUMAN Rho GTPase-activating protein 21 (Fragment) OS=Homo sapiens OX=9606 GN=ARHGAP21 PE=1 SV=1;tr|F8W9U9|F8W9U9_HUMAN Rho GTPase-activating protein 21 OS=Ho	8	1	1	1	2.2	2.2	2.2	55822	489	489;489;1165;1217;1406;1407;1958;1957	0.0054477	15639	0	0	0	2	2				75	12846	TRUE	12849	61695;61696	83158;83159	83159
A0A087WW77;Q15334;ENST00000621229_17_18237490_CDS_100db1;ENST00000316843_17_18237490_CDS_100db1	A0A087WW77;Q15334	5;5;2;2	5;5;2;2	5;5;2;2	Lethal(2) giant larvae protein homolog 1	LLGL1	tr|A0A087WW77|A0A087WW77_HUMAN Lethal(2) giant larvae protein homolog 1 OS=Homo sapiens OX=9606 GN=LLGL1 PE=1 SV=1 [ENST00000621229_17_18225683_aTIS_100db1];sp|Q15334|L2GL1_HUMAN Lethal(2) giant larvae protein homolog 1 OS=Homo sapiens OX=9606 GN=LLGL1 PE=	4	5	5	5	5.8	5.8	5.8	114.43	1056	1056;1064;516;524	0	11483	214020000	5350500	469800000	15	15				76	1343;1928;6210;14994;21011	True;True;True;True;True	1344;1929;6211;14997;21017	6341;6342;6343;6344;9008;9009;9010;9011;29286;29287;29288;29289;72154;72155;72156;72157;99864;99865;99866;99867	8543;12211;12212;12213;12214;40500;40501;96975;96976;96977;96978;96979;96980;131630;131631;131632	8543;12211;40500;96978;131630
A0A087WW86;A0A0A0MRI1;Q8IXQ4	A0A087WW86;A0A0A0MRI1;Q8IXQ4	1;1;1	1;1;1	1;1;1	GPALPP motifs-containing protein 1	GPALPP1	tr|A0A087WW86|A0A087WW86_HUMAN GPALPP motifs-containing protein 1 OS=Homo sapiens OX=9606 GN=GPALPP1 PE=1 SV=1 [ENST00000611650_13_44989655_aTIS_100db1];tr|A0A0A0MRI1|A0A0A0MRI1_HUMAN GPALPP motifs-containing protein 1 OS=Homo sapiens OX=9606 GN=GPALPP1 PE	3	1	1	1	12	12	12	10737	100	100;338;340	0.0024643	19479	19554000	3910800	41835000	6	6				77	3176	TRUE	3177	14797;14798;14799;14800	20376;20377;20378;20379;20380;20381	20380
A0A087WXD7;A0A087WWF5;K7ESB6;P78368	A0A087WXD7;A0A087WWF5;K7ESB6;P78368	1;1;1;1	1;1;1;1	1;1;1;1	Casein kinase I isoform gamma-2	CSNK1G2	tr|A0A087WXD7|A0A087WXD7_HUMAN Casein kinase I isoform gamma-2 (Fragment) OS=Homo sapiens OX=9606 GN=CSNK1G2 PE=1 SV=1;tr|A0A087WWF5|A0A087WWF5_HUMAN Casein kinase I isoform gamma-2 (Fragment) OS=Homo sapiens OX=9606 GN=CSNK1G2 PE=1 SV=1;tr|K7ESB6|K7ESB6_H	4	1	1	1	7.3	7.3	7.3	22846	206	206;235;299;415	0.0092145	13376	0	0	0	1	1				78	3524	TRUE	3525	16735	23365	23365
F8W8R3;ENST00000223361_7_44122074_5UTR_100db1;ENST00000406581_7_44122074_5UTR_100db1;A0A087WWF6;P49005;C9IZD2;C9J8Z7;C9JLE1;ENST00000610533_7_44118056_CDS_010db2;ENST00000223361_7_44116942_CDS_100db1;ENST00000452185_7_44116942_CDS_100db1;C9JHC7;H7C1B3;ENST00000461116_7_44118032_ntr_100db1;ENST00000464871_7_44118041_ntr_100db1;ENST00000461116_7_44118050_ntr_100db1	F8W8R3;ENST00000223361_7_44122074_5UTR_100db1;ENST00000406581_7_44122074_5UTR_100db1;A0A087WWF6;P49005;C9IZD2;C9J8Z7;C9JLE1;ENST00000610533_7_44118056_CDS_010db2	5;5;5;5;5;3;3;3;3;2;2;2;1;1;1;1	5;5;5;5;5;3;3;3;3;2;2;2;1;1;1;1	5;5;5;5;5;3;3;3;3;2;2;2;1;1;1;1	DNA polymerase delta subunit 2	POLD2	tr|F8W8R3|F8W8R3_HUMAN DNA polymerase delta subunit 2 OS=Homo sapiens OX=9606 GN=POLD2 PE=1 SV=1 [ENST00000223361_7_44122053_aTIS_101db1#ENST00000223361_7_44122053_aTIS_db3];generic|ENST00000223361_7_44122074_5UTR_100db1|ENSG00000106628 AAG NA -1 0 +1;gene	16	5	5	5	13.6	13.6	13.6	49612	455	455;462;476;504;469;148;155;220;393;237;251;257;83;91;94;97	0	26552	310550000	14788000	703890000	11	11				79	1696;2022;5517;14763;25846	True;True;True;True;True	1697;2023;5518;14766;25853	7962;7963;7964;7965;9535;9536;9537;25810;70907;70908;70909;70910;122820;122821;122822;122823;122824;122825;122826	10759;13009;13010;35421;95472;95473;162088;162089;162090;162091;162092	10759;13010;35421;95472;162089
A6NKE1;ENST00000373163_1_36140070_aTIS_101db1;ENST00000373159_1_36149465_5UTR_100db1;ENST00000373166_1_36149372_CDS_010db2;A0A087WWM0;ENST00000373166_1_36149465_5UTR_100db1;ENST00000616395_1_36149465_5UTR_100db1;ENST00000373163_1_36149412_5UTR_100db1;O43617	A6NKE1;ENST00000373163_1_36140070_aTIS_101db1;ENST00000373159_1_36149465_5UTR_100db1;ENST00000373166_1_36149372_CDS_010db2;A0A087WWM0;ENST00000373166_1_36149465_5UTR_100db1;ENST00000616395_1_36149465_5UTR_100db1;ENST00000373163_1_36149412_5UTR_100db1;O43617	1;1;1;1;1;1;1;1;1	1;1;1;1;1;1;1;1;1	1;1;1;1;1;1;1;1;1	Trafficking protein particle complex subunit 3	TRAPPC3	tr|A6NKE1|A6NKE1_HUMAN Trafficking protein particle complex subunit 3 OS=Homo sapiens OX=9606 GN=TRAPPC3 PE=1 SV=1 [ENST00000373159_1_36149378_aTIS_101db1#ENST00000373159_1_36149378_aTIS_db3];generic|ENST00000373163_1_36140070_aTIS_101db1|ENSG00000054116 A	9	1	1	1	6.8	6.8	6.8	13343	118	118;134;147;178;188;209;217;217;180	0.0026915	18741	95231000	15872000	211150000	9	9				80	14653	TRUE	14656	70445;70446;70447;70448	94899;94900;94901;94902;94903;94904;94905;94906;94907	94903
ENST00000559910_14_24233281_CDS_100db1;ENST00000456667_14_24233281_CDS_100db1;H0YMB3;ENST00000456667_14_24233254_aTIS_101db1;H0YLV5;ENST00000620807_14_24233281_CDS_100db1;ENST00000420554_14_24233281_CDS_100db1;ENST00000348719_14_24233281_CDS_100db1;A0A087WWM4;F8WAN9;ENST00000420554_14_24233200_aTIS_101db1;ENST00000557854_14_24233281_CDS_100db1;H0YNJ6;Q9P2T1;ENST00000561038_14_24237080_3UTR_100db1…	ENST00000559910_14_24233281_CDS_100db1;ENST00000456667_14_24233281_CDS_100db1;H0YMB3;ENST00000456667_14_24233254_aTIS_101db1;H0YLV5;ENST00000620807_14_24233281_CDS_100db1;ENST00000420554_14_24233281_CDS_100db1;ENST00000348719_14_24233281_CDS_100db1;A0A087WWM4;F8WAN9;ENST00000420554_14_24233200_aTIS_101db1;ENST00000557854_14_24233281_CDS_100db1;H0YNJ6;Q9P2T1;ENST00000561038_14_24237080_3UTR_100db1	3;3;3;3;3;3;3;3;3;3;3;3;3;3;2;1;1;1;1;1;1;1;1;1;1;1;1;1;1;1;1;1	1;1;1;1;1;1;1;1;1;1;1;1;1;1;1;0;0;0;0;0;0;0;0;0;0;0;1;0;0;0;1;0	1;1;1;1;1;1;1;1;1;1;1;1;1;1;1;0;0;0;0;0;0;0;0;0;0;0;1;0;0;0;1;0	GMP reductase;GMP reductase 2	GMPR2	generic|ENST00000559910_14_24233281_CDS_100db1|ENSG00000100938 CTG NA 0 -1;generic|ENST00000456667_14_24233281_CDS_100db1|ENSG00000100938 CTG NA 0 -1;tr|H0YMB3|H0YMB3_HUMAN GMP reductase OS=Homo sapiens OX=9606 GN=GMPR2 PE=1 SV=1 [ENST00000559910_14_242332	32	3	1	1	12.7	7.2	7.2	32889	306	306;311;315;320;333;339;339;340;348;349;366;400;427;348;251;58;61;66;68;69;70;75;88;88;93;93;125;131;139;151;169;239	0	34721	30715000	2194000	65930000	4	4				81	3537;22968;23718	False;False;True	3538;22975;23725	16791;16792;16793;108857;108858;108859;108860;112452;112453;112454;112455	23415;142705;142706;142707;147881;147882;147883;147884	23415;142705;147882
A0A087WWP4;ENST00000602849_1_110339469_CDS_100db1;ENST00000487146_1_110339469_CDS_100db1;ENST00000618772_1_110339469_CDS_100db1;ENST00000602849_1_110339406_aTIS_101db1;ENST00000487146_1_110339406_aTIS_101db1;Q96T37;ENST00000602849_1_110340384_CDS_010db2	A0A087WWP4;ENST00000602849_1_110339469_CDS_100db1;ENST00000487146_1_110339469_CDS_100db1;ENST00000618772_1_110339469_CDS_100db1;ENST00000602849_1_110339406_aTIS_101db1;ENST00000487146_1_110339406_aTIS_101db1;Q96T37;ENST00000602849_1_110340384_CDS_010db2	3;3;3;3;3;3;3;2	3;3;3;3;3;3;3;2	3;3;3;3;3;3;3;2	Putative RNA-binding protein 15	RBM15	tr|A0A087WWP4|A0A087WWP4_HUMAN Putative RNA-binding protein 15 OS=Homo sapiens OX=9606 GN=RBM15 PE=1 SV=1 [ENST00000617047_1_110339538_aTIS_101db1#ENST00000617047_1_110339538_aTIS_db3];generic|ENST00000602849_1_110339469_CDS_100db1|ENSG00000162775 CTG NA +	8	3	3	3	4.2	4.2	4.2	102.13	933	933;936;948;956;957;969;977;631	0	87934	224390000	4233700	510860000	14	14				82	16058;17259;25553	True;True;True	16061;17262;25560	76844;76845;76846;76847;82184;82185;82186;82187;121211;121212;121213;121214	103271;103272;103273;103274;103275;110043;110044;110045;110046;159919;159920;159921;159922;159923	103275;110045;159923
H3BQI4;I3L2Z5;ENST00000616501_16_29807476_CDS_100db1;ENST00000616501_16_29807464_CDS_100db1;ENST00000322945_16_29807464_CDS_100db1;A0A087WWR2;ENST00000219782_16_29807464_CDS_100db1;ENST00000322945_16_29807302_CDS_010db2;ENST00000545521_16_29807164_CDS_100db1;ENST00000219782_16_29807164_CDS_100db1;ENST00000545521_16_29807047_CDS_100db1;ENST00000219782_16_29807047_CDS_100db1;ENST00000545521_16_2980…	H3BQI4;I3L2Z5;ENST00000616501_16_29807476_CDS_100db1;ENST00000616501_16_29807464_CDS_100db1;ENST00000322945_16_29807464_CDS_100db1;A0A087WWR2;ENST00000219782_16_29807464_CDS_100db1;ENST00000322945_16_29807302_CDS_010db2;ENST00000545521_16_29807164_CDS_100db1;ENST00000219782_16_29807164_CDS_100db1;ENST00000545521_16_29807047_CDS_100db1;ENST00000219782_16_29807047_CDS_100db1;ENST00000545521_16_2980…	1;1;1;1;1;1;1;1;1;1;1;1;1;1;1	1;1;1;1;1;1;1;1;1;1;1;1;1;1;1	1;1;1;1;1;1;1;1;1;1;1;1;1;1;1	Myc-associated zinc finger protein	MAZ	tr|H3BQI4|H3BQI4_HUMAN Myc-associated zinc finger protein (Fragment) OS=Homo sapiens OX=9606 GN=MAZ PE=1 SV=1;tr|I3L2Z5|I3L2Z5_HUMAN Myc-associated zinc finger protein (Fragment) OS=Homo sapiens OX=9606 GN=MAZ PE=1 SV=1;generic|ENST00000616501_16_29807476_	15	1	1	1	6.6	6.6	6.6	20615	196	196;202;246;250;251;252;267;305;351;367;390;406;454;493;477	0	61561	149910000	21416000	362210000	5	5				83	21787	TRUE	21794	103446;103447;103448;103449;103450;103451;103452	135634;135635;135636;135637;135638	135634
A0A087WWS1;Q96FV9;J3KT14;J3KRD7;J3QQZ3;ENST00000261600_18_224154_CDS_010db2;R4GMN4;A0A087WY84;ENST00000616322_18_247953_CDS_100db1;ENST00000261600_18_247953_CDS_100db1	A0A087WWS1;Q96FV9;J3KT14	3;3;2;1;1;1;1;1;1;1	3;3;2;1;1;1;1;1;1;1	3;3;2;1;1;1;1;1;1;1	THO complex subunit 1	THOC1	tr|A0A087WWS1|A0A087WWS1_HUMAN THO complex subunit 1 OS=Homo sapiens OX=9606 GN=THOC1 PE=1 SV=1 [ENST00000616322_18_268019_aTIS_101db1#ENST00000616322_18_268019_aTIS_db3];sp|Q96FV9|THOC1_HUMAN THO complex subunit 1 OS=Homo sapiens OX=9606 GN=THOC1 PE=1 SV=	10	3	3	3	5	5	5	75651	657	657;657;251;86;121;246;272;360;430;430	0	74131	34609000	961350	54746000	4	4				84	10864;22643;22714	True;True;True	10867;22650;22721	51706;107415;107416;107417;107723	70716;140835;141209;141210	70716;140835;141209
H3BMK2;ENST00000566353_16_31033695_ntr_100db1;A0A087WWW0;ENST00000487411_16_31033695_ntr_100db1;C9JFM5;ENST00000313843_16_31033695_5UTR_100db1;Q12846	H3BMK2;ENST00000566353_16_31033695_ntr_100db1;A0A087WWW0;ENST00000487411_16_31033695_ntr_100db1;C9JFM5;ENST00000313843_16_31033695_5UTR_100db1;Q12846	1;1;1;1;1;1;1	1;1;1;1;1;1;1	1;1;1;1;1;1;1	Syntaxin-4	STX4	tr|H3BMK2|H3BMK2_HUMAN Syntaxin-4 OS=Homo sapiens OX=9606 GN=STX4 PE=1 SV=1 [ENST00000460668_16_31033806_aTIS_001db3];generic|ENST00000566353_16_31033695_ntr_100db1|ENSG00000103496 TTG NA 0;tr|A0A087WWW0|A0A087WWW0_HUMAN Syntaxin-4 (Fragment) OS=Homo sapie	7	1	1	1	17.2	17.2	17.2	71405	64	64;101;115;116;175;334;297	0.00053605	29181	56752000	14188000	135750000	2	2				85	25121	TRUE	25128	119271;119272;119273;119274	156958;156959	156958
ENST00000620248_1_85270870_CDS_100db1;A0A087WWW9;ENST00000370580_1_85270870_CDS_100db1;ENST00000370580_1_85276307_CDS_010db2;O95999;ENST00000620248_1_85270762_CDS_100db1;ENST00000370580_1_85270762_CDS_100db1	ENST00000620248_1_85270870_CDS_100db1;A0A087WWW9;ENST00000370580_1_85270870_CDS_100db1;ENST00000370580_1_85276307_CDS_010db2;O95999;ENST00000620248_1_85270762_CDS_100db1;ENST00000370580_1_85270762_CDS_100db1	2;2;2;2;2;1;1	2;2;2;2;2;1;1	2;2;2;2;2;1;1	B-cell lymphoma/leukemia 10	BCL10	generic|ENST00000620248_1_85270870_CDS_100db1|ENSG00000142867 ATC NA -1 0 +1;tr|A0A087WWW9|A0A087WWW9_HUMAN B-cell lymphoma/leukemia 10 OS=Homo sapiens OX=9606 GN=BCL10 PE=1 SV=1 [ENST00000620248_1_85276352_aTIS_101db1#ENST00000620248_1_85276352_aTIS_db3];	7	2	2	2	15.2	15.2	15.2	14543	125	125;156;202;218;233;89;166	0.00053008	27852	36781000	4597600	83004000	2	2				86	3798;7240	True;True	3799;7242	17951;34317;34318;34319;34320	24988;47501	24988;47501
A0A087WXB0;ENST00000618166_5_78360654_5UTR_100db1;ENST00000621999_5_78360654_5UTR_100db1;O15126;A0A087WTX8;A0A087WZA6;ENST00000614488_5_78360672_aTIS_001db3;ENST00000621999_5_78418885_CDS_010db2;A0A087WU14	A0A087WXB0;ENST00000618166_5_78360654_5UTR_100db1;ENST00000621999_5_78360654_5UTR_100db1;O15126;A0A087WTX8;A0A087WZA6;ENST00000614488_5_78360672_aTIS_001db3;ENST00000621999_5_78418885_CDS_010db2;A0A087WU14	2;2;2;2;1;1;1;1;1	2;2;2;2;1;1;1;1;1	2;2;2;2;1;1;1;1;1	Secretory carrier-associated membrane protein 1	SCAMP1	tr|A0A087WXB0|A0A087WXB0_HUMAN Secretory carrier-associated membrane protein OS=Homo sapiens OX=9606 GN=SCAMP1 PE=1 SV=1 [ENST00000618166_5_78360672_aTIS_101db1#ENST00000618166_5_78360672_aTIS_db3];generic|ENST00000618166_5_78360654_5UTR_100db1|ENSG0000008	9	2	2	2	15.7	15.7	15.7	35046	312	312;318;344;338;42;119;157;187;206	0	36296	153940000	11842000	357820000	8	8				87	17885;24852	True;True	17890;24859	85092;85093;118010;118011;118012;118013	113664;113665;155279;155280;155281;155282;155283;155284	113665;155282
A0A087WXC5;E7ESZ7;O95299;ENST00000404554_2_240021266_CDS_010db2;ENST00000307300_2_240025301_aTIS_101db1;Q8N1B9;C9J6X0;H7C2W5;ENST00000497536_2_240022334_ntr_100db1;H7C1Y7;H7C2X4;ENST00000497536_2_240025286_ntr_100db1	A0A087WXC5;E7ESZ7;O95299;ENST00000404554_2_240021266_CDS_010db2;ENST00000307300_2_240025301_aTIS_101db1	7;7;7;6;5;2;2;1;1;1;1;1	7;7;7;6;5;2;2;1;1;1;1;1	7;7;7;6;5;2;2;1;1;1;1;1	NADH dehydrogenase [ubiquinone] 1 alpha subcomplex subunit 10, mitochondrial	NDUFA10	tr|A0A087WXC5|A0A087WXC5_HUMAN NADH dehydrogenase [ubiquinone] 1 alpha subcomplex subunit 10, mitochondrial OS=Homo sapiens OX=9606 GN=NDUFA10 PE=1 SV=1 [ubiquinone#ENST00000620965_2_240025301_aTIS_100db1];tr|E7ESZ7|E7ESZ7_HUMAN NADH dehydrogenase [ubiquin	12	7	7	7	25.6	25.6	25.6	40836	355	355;390;355;260;429;201;244;129;133;133;138;155	0	34.19	430520000	22659000	991430000	27	27				88	11251;11252;12880;15522;15626;19582;25932	True;True;True;True;True;True;True	11254;11255;12883;15525;15629;19588;25939	53508;53509;53510;53511;53512;53513;53514;53515;61881;61882;61883;61884;74486;74487;74488;74489;74924;74925;74926;93184;123222	73040;73041;73042;73043;73044;73045;73046;73047;73048;73049;73050;73051;73052;83329;100149;100150;100151;100152;100153;100154;100155;100682;100683;100684;100685;123938;162590	73040;73042;83329;100151;100683;123938;162590
ENST00000566510_16_68823428_3UTR_100db1;ENST00000566510_16_68815677_3UTR_100db1;ENST00000562836_16_68810251_ntr_100db1;ENST00000562836_16_68808777_ntr_100db1;ENST00000261769_16_68801792_CDS_010db2;ENST00000422392_16_68737416_aTIS_101db1;A0A087WXI5;P12830	ENST00000566510_16_68823428_3UTR_100db1;ENST00000566510_16_68815677_3UTR_100db1;ENST00000562836_16_68810251_ntr_100db1;ENST00000562836_16_68808777_ntr_100db1;ENST00000261769_16_68801792_CDS_010db2;ENST00000422392_16_68737416_aTIS_101db1;A0A087WXI5;P12830	1;1;1;1;1;1;1;1	1;1;1;1;1;1;1;1	1;1;1;1;1;1;1;1	Cadherin-1;E-Cad/CTF1;E-Cad/CTF2;E-Cad/CTF3	CDH1	generic|ENST00000566510_16_68823428_3UTR_100db1|ENSG00000039068 ATG NA 0;generic|ENST00000566510_16_68815677_3UTR_100db1|ENSG00000039068 GTG NA 0 -1;generic|ENST00000562836_16_68810251_ntr_100db1|ENSG00000039068 ATT NA 0;generic|ENST00000562836_16_68808777	8	1	1	1	7	7	7	25046	227	227;388;635;677;787;821;903;882	0	23502	54847000	6094100	102540000	10	10				89	19248	TRUE	19254	91663;91664;91665;91666;91667;91668;91669;91670	122129;122130;122131;122132;122133;122134;122135;122136;122137;122138	122136
B7Z879;A0A087WXL6;Q9H270;A0A0G2JS92;ENST00000620429_11_119077621_5UTR_100db1;ENST00000534551_11_119077621_ntr_100db1;ENST00000622309_11_119077621_ntr_100db1;A0A087X2J4	B7Z879;A0A087WXL6;Q9H270;A0A0G2JS92;ENST00000620429_11_119077621_5UTR_100db1	3;3;3;2;2;1;1;1	3;3;3;2;2;1;1;1	3;3;3;2;2;1;1;1	Vacuolar protein sorting-associated protein 11 homolog	VPS11	tr|B7Z879|B7Z879_HUMAN Vacuolar protein sorting-associated protein 11 homolog OS=Homo sapiens OX=9606 GN=VPS11 PE=1 SV=1 [ENST00000614944_11_119068069_aTIS_101db1#ENST00000614944_11_119068069_aTIS_db3];tr|A0A087WXL6|A0A087WXL6_HUMAN Vacuolar protein sortin	8	3	3	3	4.1	4.1	4.1	107.37	931	931;941;941;484;513;84;155;181	0	11171	285420000	5708500	686390000	9	9				90	9898;10409;14502	True;True;True	9901;10412;14505	47126;47127;47128;47129;47130;49602;49603;49604;49605;69680	64255;64256;64257;64258;64259;64260;67835;67836;93888	64255;67836;93888
A0A087WXM6;J3QQT2;J3KRX5;ENST00000498103_15_71341712_ntr_111db1;A0A0A6YYL6;P18621;ENST00000498103_15_71341580_ntr_100db1;ENST00000581373_18_49490894_aTIS_101db1;J3QLC8;ENST00000471722_1_77129114_ntr_011db2;A0A0A0MRF8;ENST00000414070_1_108992414_ntr_100db1;ENST00000414070_1_108992282_ntr_011db2;J3KRB3;A0A087WWH0;J3QS96;A0A087WY81;ENST00000582935_18_49490876_ntr_100db1;ENST00000446498_1_26455073_nt…	A0A087WXM6;J3QQT2;J3KRX5;ENST00000498103_15_71341712_ntr_111db1;A0A0A6YYL6;P18621;ENST00000498103_15_71341580_ntr_100db1;ENST00000581373_18_49490894_aTIS_101db1;J3QLC8;ENST00000471722_1_77129114_ntr_011db2;A0A0A0MRF8;ENST00000414070_1_108992414_ntr_100db1;ENST00000414070_1_108992282_ntr_011db2;J3KRB3;A0A087WWH0;J3QS96;A0A087WY81	10;10;10;10;10;10;9;9;9;9;9;8;8;7;7;7;5;4;4;4;3;3;2;2;1;1;1;1;1;1;1;1;1;1;1	10;10;10;10;10;10;9;9;9;9;9;8;8;7;7;7;5;4;4;4;3;3;2;2;1;1;1;1;1;1;1;1;1;1;1	10;10;10;10;10;10;9;9;9;9;9;8;8;7;7;7;5;4;4;4;3;3;2;2;1;1;1;1;1;1;1;1;1;1;1	60S ribosomal protein L17	RPL17;RPL17-C18orf32	tr|A0A087WXM6|A0A087WXM6_HUMAN 60S ribosomal protein L17 (Fragment) OS=Homo sapiens OX=9606 GN=RPL17 PE=3 SV=1;tr|J3QQT2|J3QQT2_HUMAN 60S ribosomal protein L17 (Fragment) OS=Homo sapiens OX=9606 GN=RPL17 PE=3 SV=1;tr|J3KRX5|J3KRX5_HUMAN 60S ribosomal prote	35	10	10	10	58	58	58	19586	169	169;171;174;184;228;184;140;146;174;184;190;140;184;129;131;138;97;75;136;184;70;140;56;184;13;25;31;33;37;37;37;45;56;73;83	0	80555	12815000000	1423900000	18822000000	163	163				91	4523;7242;10658;10659;12992;18096;20256;21465;28311;28577	True;True;True;True;True;True;True;True;True;True	4524;7244;10661;10662;12995;18102;20262;21471;28319;28585	21132;21133;21134;21135;34325;34326;34327;34328;34329;34330;34331;34332;34333;34334;34335;50769;50770;50771;50772;50773;50774;50775;50776;50777;50778;50779;50780;50781;50782;50783;50784;62468;62469;62470;62471;62472;62473;62474;62475;62476;62477;62478;62479;62480;62481;62482;62483;86094;86095;86096;86097;86098;86099;86100;86101;96230;101979;101980;101981;101982;101983;101984;101985;101986;101987;…	29071;29072;29073;29074;29075;47519;47520;47521;47522;47523;47524;47525;47526;47527;47528;47529;47530;47531;47532;47533;47534;47535;47536;47537;47538;47539;47540;47541;47542;47543;47544;47545;47546;47547;47548;47549;69425;69426;69427;69428;69429;69430;69431;69432;69433;69434;69435;69436;69437;69438;69439;69440;69441;69442;69443;69444;69445;69446;69447;69448;69449;84173;84174;84175;84176;84177;841…	29073;47543;69437;69442;84188;114975;127567;133978;177422;179398
K7ENU8;A0A087WXM8;P50895	K7ENU8;A0A087WXM8;P50895	1;1;1	1;1;1	1;1;1	Basal cell adhesion molecule	BCAM	tr|K7ENU8|K7ENU8_HUMAN Basal cell adhesion molecule (Fragment) OS=Homo sapiens OX=9606 GN=BCAM PE=1 SV=1;tr|A0A087WXM8|A0A087WXM8_HUMAN Basal cell adhesion molecule OS=Homo sapiens OX=9606 GN=BCAM PE=1 SV=1 [ENST00000611077_19_44809125_aTIS_101db1#ENST0000	3	1	1	1	5.5	5.5	5.5	32103	291	291;588;628	0.001497	20776	47756000	2809200	106650000	1	1				92	15871	TRUE	15874	76054;76055;76056;76057	102190	102190
A0A087WXP3;E9PEE8;P18564	A0A087WXP3;E9PEE8;P18564	1;1;1	1;1;1	1;1;1	Integrin beta;Integrin beta-6	ITGB6	tr|A0A087WXP3|A0A087WXP3_HUMAN Integrin beta OS=Homo sapiens OX=9606 GN=ITGB6 PE=1 SV=1;tr|E9PEE8|E9PEE8_HUMAN Integrin beta OS=Homo sapiens OX=9606 GN=ITGB6 PE=1 SV=1;sp|P18564|ITB6_HUMAN Integrin beta-6 OS=Homo sapiens OX=9606 GN=ITGB6 PE=1 SV=2	3	1	1	1	1.3	1.3	1.3	75849	693	693;746;788	0.0033711	17145	739420000	21748000	1727400000	4	4				93	14266	TRUE	14269	68598;68599;68600;68601	92391;92392;92393;92394	92392
A0A087WXP9;Q8IY47	A0A087WXP9;Q8IY47	1;1	1;1	1;1	Kelch repeat and BTB domain-containing protein 2	KBTBD2	tr|A0A087WXP9|A0A087WXP9_HUMAN Kelch repeat and BTB domain-containing protein 2 OS=Homo sapiens OX=9606 GN=KBTBD2 PE=1 SV=1 [ENST00000621876_7_32879604_aTIS_101db1#ENST00000621876_7_32879604_aTIS_db3];sp|Q8IY47|KBTB2_HUMAN Kelch repeat and BTB domain-conta	2	1	1	1	3.6	3.6	3.6	38191	334	334;623	0.0026901	18704	0	0	0	1	1				94	22811	TRUE	22818	108161	141805	141805
A0A087WXS7;O43681;K7ERW9;ENST00000591090_19_12738656_CDS_010db2;ENST00000590633_19_12737623_ntr_100db1	A0A087WXS7;O43681;K7ERW9;ENST00000591090_19_12738656_CDS_010db2	6;6;4;4;1	6;6;4;4;1	6;6;4;4;1	ATPase ASNA1	ASNA1	tr|A0A087WXS7|A0A087WXS7_HUMAN ATPase ASNA1 OS=Homo sapiens OX=9606 GN=ASNA1 PE=1 SV=1 [ENST00000611688_19_12737555_aTIS_101db1#ENST00000611688_19_12737555_aTIS_db3];sp|O43681|ASNA_HUMAN ATPase ASNA1 OS=Homo sapiens OX=9606 GN=ASNA1 PE=1 SV=2 [ENST00000357	5	6	6	6	27.2	27.2	27.2	37119	331	331;348;200;246;143	0	24472	1069200000	66823000	2453400000	42	42				95	6301;7503;7794;15404;16012;27652	True;True;True;True;True;True	6302;7506;7797;15407;16015;27660	29694;29695;29696;29697;35583;35584;35585;35586;36958;36959;36960;36961;36962;36963;36964;36965;73993;73994;73995;73996;76637;76638;76639;76640;76641;131335;131336;131337;131338	41064;41065;41066;41067;41068;49301;49302;49303;49304;49305;49306;49307;49308;51200;51201;51202;51203;51204;51205;99541;99542;99543;99544;99545;99546;99547;99548;99549;99550;99551;102940;102941;102942;102943;102944;102945;102946;102947;173625;173626;173627;173628	41064;49301;51204;99544;102942;173626
ENST00000356338_15_52528806_aTIS_101db1;A0A087WY00;G3V394;F8WE88;F8W6H6;Q9Y4I1;H0YM96;H0YMK3;ENST00000559459_15_52295636_aTIS_001db3	ENST00000356338_15_52528806_aTIS_101db1;A0A087WY00;G3V394;F8WE88;F8W6H6;Q9Y4I1	4;4;4;4;4;4;1;1;1	4;4;4;4;4;4;1;1;1	3;3;3;3;3;3;0;0;0	Unconventional myosin-Va	MYO5A	generic|ENST00000356338_15_52528806_aTIS_101db1|ENSG00000197535 ATG no_data NA [ENST00000356338_15_52528806_aTIS_db3];tr|A0A087WY00|A0A087WY00_HUMAN Unconventional myosin-Va OS=Homo sapiens OX=9606 GN=MYO5A PE=1 SV=1 [ENST00000613858_15_52528806_aTIS_101d	9	4	4	3	2.9	2.9	1.4	212.27	1828	1828;1828;1853;1855;1855;1855;153;269;430	0	82205	96534000	1005600	220230000	3	3				96	12344;13238;13664;18818	True;True;True;True	12347;13241;13667;18824	58968;58969;58970;63649;63650;63651;63652;65701;65702;65703;65704;89627;89628	79794;85455;88242;119635;119636	79794;85455;88242;119636
A0A087WY55;Q9NP79;ENST00000620996_6_142166260_CDS_100db1;ENST00000620996_6_142166254_CDS_100db1;ENST00000367630_6_142166260_CDS_100db1;ENST00000367630_6_142166254_CDS_100db1;ENST00000452973_6_142147367_aTIS_101db1;Q5TGM0	A0A087WY55;Q9NP79;ENST00000620996_6_142166260_CDS_100db1;ENST00000620996_6_142166254_CDS_100db1;ENST00000367630_6_142166260_CDS_100db1;ENST00000367630_6_142166254_CDS_100db1;ENST00000452973_6_142147367_aTIS_101db1;Q5TGM0	9;9;6;6;6;6;5;5	9;9;6;6;6;6;5;5	9;9;6;6;6;6;5;5	Vacuolar protein sorting-associated protein VTA1 homolog	VTA1	tr|A0A087WY55|A0A087WY55_HUMAN Chromosome 6 open reading frame 55, isoform CRA_b OS=Homo sapiens OX=9606 GN=VTA1 PE=1 SV=1 [ENST00000620996_6_142147288_aTIS_101db1#ENST00000620996_6_142147288_aTIS_db3];sp|Q9NP79|VTA1_HUMAN Vacuolar protein sorting-associat	8	9	9	9	38.6	38.6	38.6	31102	280	280;307;232;234;259;261;222;249	0	19883	1406000000	117170000	3379900000	32	32				97	138;2376;15609;15672;16822;17264;19858;22098;27861	True;True;True;True;True;True;True;True;True	139;2377;15612;15675;16825;17267;19864;22105;27869	637;638;639;640;11167;11168;11169;11170;74856;75132;75133;75134;75135;75136;75137;75138;75139;80247;80248;80249;80250;82202;94472;94473;94474;94475;104850;104851;104852;104853;104854;132219	885;886;887;888;889;890;891;892;893;894;895;896;15266;15267;15268;100573;100986;100987;100988;107500;110052;125539;125540;125541;125542;137515;137516;137517;137518;137519;137520;174740	896;15268;100573;100987;107500;110052;125542;137517;174740
ENST00000402588_22_23980198_aTIS_100db1;ENST00000634759_22_23980198_aTIS_100db1;Q6ICJ4;A0A087WY67;P0CG30;P0CG29;A0A0G2JMS2;A0A0G2JQD8;A0A0G2JRG0;A0A1B0GXB6;A0A0G2JQD2;A0A0G2JQM0;A0A0G2JRN4;A0A0G2JRJ5;A0A0G2JRQ5;P30711	ENST00000402588_22_23980198_aTIS_100db1;ENST00000634759_22_23980198_aTIS_100db1;Q6ICJ4;A0A087WY67;P0CG30;P0CG29;A0A0G2JMS2;A0A0G2JQD8;A0A0G2JRG0;A0A1B0GXB6;A0A0G2JQD2;A0A0G2JQM0;A0A0G2JRN4;A0A0G2JRJ5;A0A0G2JRQ5;P30711	2;2;2;2;2;2;1;1;1;1;1;1;1;1;1;1	2;2;2;2;2;2;1;1;1;1;1;1;1;1;1;1	2;2;2;2;2;2;1;1;1;1;1;1;1;1;1;1	Glutathione S-transferase theta-2B;Glutathione S-transferase theta-2;Glutathione S-transferase theta-1	Em:AP000351.3;GSTT2;GSTT2B;GSTT1	generic|ENST00000402588_22_23980198_aTIS_100db1|ENSG00000099984 ATG no_data NA;generic|ENST00000634759_22_23980198_aTIS_100db1|ENSG00000099984 ATG no_data NA;tr|Q6ICJ4|Q6ICJ4_HUMAN Em:AP000351.3 protein OS=Homo sapiens OX=9606 GN=GSTT2B PE=1 SV=1 [ENST0000	16	2	2	2	11.6	11.6	11.6	20609	181	181;195;230;243;244;244;44;45;46;65;65;97;105;114;226;240	0	11374	125080000	12508000	275300000	6	6				98	2636;7251	True;True	2637;7253	12419;12420;12421;12422;34378;34379;34380;34381	17011;17012;47596;47597;47598;47599	17012;47598
ENST00000382456_3_184176994_aTIS_101db1;A0A087WY71;E9PFW3;Q96CW1;C9JJ47;C9JTK4;C9JGT8;ENST00000621863_3_184179116_CDS_100db1;ENST00000292807_3_184179113_CDS_010db2;C9JJD3;C9JPV8;ENST00000487958_3_184179044_ntr_100db1;ENST00000487958_3_184179035_ntr_100db1;ENST00000480260_3_184181784_ntr_100db1;ENST00000487958_3_184179116_ntr_100db1;ENST00000480260_3_184181949_ntr_100db1	ENST00000382456_3_184176994_aTIS_101db1;A0A087WY71;E9PFW3;Q96CW1;C9JJ47;C9JTK4;C9JGT8;ENST00000621863_3_184179116_CDS_100db1;ENST00000292807_3_184179113_CDS_010db2	12;12;12;12;10;7;7;6;6;5;5;2;2;2;1;1	12;12;12;12;10;7;7;6;6;5;5;2;2;2;1;1	12;12;12;12;10;7;7;6;6;5;5;2;2;2;1;1	AP-2 complex subunit mu	AP2M1	generic|ENST00000382456_3_184176994_aTIS_101db1|ENSG00000161203 ATG False +1 0 [ENST00000382456_3_184176994_aTIS_db3];tr|A0A087WY71|A0A087WY71_HUMAN AP-2 complex subunit mu OS=Homo sapiens OX=9606 GN=AP2M1 PE=1 SV=1 [ENST00000621863_3_184176994_aTIS_101db	16	12	12	12	38.6	38.6	38.6	49389	433	433;434;460;435;252;160;195;323;325;113;136;61;64;121;37;66	0	42521	2014800000	77491000	4676800000	49	49				99	17636;18782;20953;21225;22105;22564;22723;23572;24567;24690;26659;27590	True;True;True;True;True;True;True;True;True;True;True;True	17639;18788;20959;21231;22112;22571;22730;23579;24574;24697;26667;27598	83876;83877;83878;83879;83880;83881;89475;89476;89477;89478;99576;99577;99578;99579;100873;100874;104887;104888;107059;107060;107061;107062;107063;107064;107065;107066;107758;107759;107760;111728;111729;116673;116674;116675;116676;117283;117284;126787;126788;126789;126790;131062;131063;131064;131065	112184;112185;112186;112187;112188;112189;112190;112191;119427;119428;131312;131313;131314;131315;132727;137576;137577;140350;140351;140352;140353;140354;140355;140356;141248;141249;141250;141251;146773;146774;153564;153565;154242;167622;167623;167624;173301;173302;173303;173304;173305;173306;173307;173308;173309;173310;173311;173312;173313;173314	112191;119427;131314;132727;137576;140352;141251;146774;153565;154242;167622;173305
ENST00000289779_1_161001125_3UTR_100db1;A0A087WY82;ENST00000621309_1_161021082_5UTR_100db1;ENST00000368026_1_161021082_5UTR_110db1;Q9Y624;ENST00000289779_1_161000691_3UTR_100db1;ENST00000289779_1_161000751_3UTR_100db1;ENST00000537746_1_161021073_aTIS_101db1;ENST00000537746_1_161021082_5UTR_100db1;ENST00000289779_1_161000169_3UTR_100db1	ENST00000289779_1_161001125_3UTR_100db1;A0A087WY82;ENST00000621309_1_161021082_5UTR_100db1;ENST00000368026_1_161021082_5UTR_110db1;Q9Y624;ENST00000289779_1_161000691_3UTR_100db1;ENST00000289779_1_161000751_3UTR_100db1;ENST00000537746_1_161021073_aTIS_101db1;ENST00000537746_1_161021082_5UTR_100db1	6;6;6;6;6;4;4;4;4;2	6;6;6;6;6;4;4;4;4;2	6;6;6;6;6;4;4;4;4;2	Junctional adhesion molecule A	F11R	generic|ENST00000289779_1_161001125_3UTR_100db1|ENSG00000270149 GTG NA -1 0;tr|A0A087WY82|A0A087WY82_HUMAN Junctional adhesion molecule A OS=Homo sapiens OX=9606 GN=F11R PE=1 SV=1 [ENST00000621309_1_161021073_aTIS_101db1#ENST00000621309_1_161021073_aTIS_db	10	6	6	6	26	26	26	27741	254	254;279;282;302;299;190;210;250;253;110	0	28715	385850000	27561000	920820000	30	30				100	2900;13200;14816;16467;25949;27128	True;True;True;True;True;True	2901;13203;14819;16470;25956;27136	13563;13564;13565;63457;63458;63459;63460;71181;71182;71183;78686;78687;78688;78689;78690;78691;123291;123292;128919;128920;128921;128922	18827;18828;85232;85233;95900;95901;95902;95903;105399;105400;105401;105402;105403;105404;105405;105406;162664;162665;170243;170244;170245;170246;170247;170248;170249;170250;170251;170252;170253;170254	18827;85232;95900;105401;162664;170246
A0A087WYC0;A0A2Q2TH77;Q08379	A0A087WYC0;A0A2Q2TH77;Q08379	1;1;1	1;1;1	1;1;1	Golgin subfamily A member 2	GOLGA2	tr|A0A087WYC0|A0A087WYC0_HUMAN Golgin subfamily A member 2 OS=Homo sapiens OX=9606 GN=GOLGA2 PE=1 SV=1 [ENST00000610329_9_128273902_aTIS_101db1#ENST00000610329_9_128273902_aTIS_db3];tr|A0A2Q2TH77|A0A2Q2TH77_HUMAN Golgin subfamily A member 2 OS=Homo sapiens	3	1	1	1	3.5	3.5	3.5	31894	286	286;990;1002	0	5089	34370000	2864200	77686000	4	4				101	15172	TRUE	15175	72952;72953;72954;72955	98161;98162;98163;98164;98165	98164
ENST00000374897_6_32830398_CDS_100db1;ENST00000620123_6_32830398_CDS_100db1;ENST00000374897_6_32835721_CDS_010db2;ENST00000542328_7_151028467_aTIS_101db1;A0A0G2JLV0;A0A087WYD6;X5CMH5;ENST00000358849_7_151028516_aTIS_101db1;Q03519;Q9NUT2;Q9NRK6	ENST00000374897_6_32830398_CDS_100db1;ENST00000620123_6_32830398_CDS_100db1;ENST00000374897_6_32835721_CDS_010db2;ENST00000542328_7_151028467_aTIS_101db1;A0A0G2JLV0;A0A087WYD6;X5CMH5;ENST00000358849_7_151028516_aTIS_101db1;Q03519;Q9NUT2;Q9NRK6	1;1;1;1;1;1;1;1;1;1;1	1;1;1;1;1;1;1;1;1;1;1	1;1;1;1;1;1;1;1;1;1;1	Antigen peptide transporter 2;ATP-binding cassette sub-family B member 8, mitochondrial;ATP-binding cassette sub-family B member 10, mitochondrial	TAP2;ABCB8;ABCB10	generic|ENST00000374897_6_32830398_CDS_100db1|ENSG00000204267 GTG NA -1 0;generic|ENST00000620123_6_32830398_CDS_100db1|ENSG00000204267 GTG NA -1 0;generic|ENST00000374897_6_32835721_CDS_010db2|ENSG00000204267 ATC NA NA;generic|ENST00000542328_7_151028467_	11	1	1	1	4.3	4.3	4.3	20213	185	185;201;466;630;702;702;703;718;686;735;738	0.00052757	27133	74069000	8229900	152350000	2	2				102	24829	TRUE	24836	117904;117905;117906;117907	155128;155129	155128
A0A087WYF7;ENST00000373173_X_85003892_5UTR_100db1;ENST00000373173_X_85003883_5UTR_010db2;Q6UXV4	A0A087WYF7;ENST00000373173_X_85003892_5UTR_100db1;ENST00000373173_X_85003883_5UTR_010db2;Q6UXV4	1;1;1;1	1;1;1;1	1;1;1;1	MICOS complex subunit MIC27	APOOL	tr|A0A087WYF7|A0A087WYF7_HUMAN MICOS complex subunit OS=Homo sapiens OX=9606 GN=APOOL PE=1 SV=1 [ENST00000613473_X_85046301_aTIS_101db1#ENST00000613473_X_85046301_aTIS_db3];generic|ENST00000373173_X_85003892_5UTR_100db1|ENSG00000155008 TTG NA -1;generic|EN	4	1	1	1	5.2	5.2	5.2	29205	268	268;275;278;268	0.00053894	29851	9171500	655100	16805000	1	1				103	13292	TRUE	13295	63894;63895	85759	85759
D6RAF1;A0A087WYF8;A0A0A0MQY0;ENST00000284771_4_185535434_aTIS_101db1;Q53GG5;ENST00000643009_4_185535422_aTIS_101db1	D6RAF1;A0A087WYF8;A0A0A0MQY0;ENST00000284771_4_185535434_aTIS_101db1;Q53GG5;ENST00000643009_4_185535422_aTIS_101db1	2;2;2;2;2;1	2;2;2;2;2;1	2;2;2;2;2;1	PDZ and LIM domain protein 3	PDLIM3	tr|D6RAF1|D6RAF1_HUMAN PDZ and LIM domain protein 3 OS=Homo sapiens OX=9606 GN=PDLIM3 PE=1 SV=1 [ENST00000505886_4_185535434_aTIS_101db1#ENST00000505886_4_185535434_aTIS_db3];tr|A0A087WYF8|A0A087WYF8_HUMAN PDZ and LIM domain protein 3 OS=Homo sapiens OX=96	6	2	2	2	71.4	71.4	71.4	45253	42	42;197;276;316;364;130	0	72511	59781000	19927000	142450000	2	2				104	16524;19418	True;True	16527;19424	78955;78956;78957;92442;92443;92444;92445	105800;105801;123052	105801;123052
E9PFH7;A0A087WYG2;Q9UPT6	E9PFH7;A0A087WYG2;Q9UPT6	2;2;2	1;1;1	1;1;1	C-Jun-amino-terminal kinase-interacting protein 3	MAPK8IP3	tr|E9PFH7|E9PFH7_HUMAN C-Jun-amino-terminal kinase-interacting protein 3 OS=Homo sapiens OX=9606 GN=MAPK8IP3 PE=1 SV=1 [ENST00000356010_16_1706340_aTIS_100db1];tr|A0A087WYG2|A0A087WYG2_HUMAN C-Jun-amino-terminal kinase-interacting protein 3 OS=Homo sapiens	3	2	1	1	1.6	0.8	0.8	146.68	1330	1330;1337;1336	0.0012569	21502	49212000	834100	117930000	2	2				105	21149;27003	True;False	21155;27011	100562;100563;100564;100565;128305;128306;128307;128308	132480;132481;169516;169517;169518;169519	132480;169518
ENST00000470030_1_1314886_ntr_100db1;C9J979;ENST00000419704_1_1324608_aTIS_101db1;C9IYS7;A0A087WYI0;ENST00000545578_1_1321034_aTIS_101db1;ENST00000450926_1_1324608_aTIS_101db1;ENST00000540437_1_1321953_aTIS_101db1;Q5TA45;ENST00000531020_1_1314886_ntr_100db1;J3QRY6;Q96HV7	ENST00000470030_1_1314886_ntr_100db1;C9J979;ENST00000419704_1_1324608_aTIS_101db1;C9IYS7;A0A087WYI0;ENST00000545578_1_1321034_aTIS_101db1;ENST00000450926_1_1324608_aTIS_101db1;ENST00000540437_1_1321953_aTIS_101db1;Q5TA45;ENST00000531020_1_1314886_ntr_100db1;J3QRY6;Q96HV7	2;2;2;2;2;2;2;2;2;1;1;1	2;2;2;2;2;2;2;2;2;1;1;1	2;2;2;2;2;2;2;2;2;1;1;1	Integrator complex subunit 11	CPSF3L	generic|ENST00000470030_1_1314886_ntr_100db1|ENSG00000127054 AAG NA 0;tr|C9J979|C9J979_HUMAN Integrator complex subunit 11 (Fragment) OS=Homo sapiens OX=9606 GN=INTS11 PE=1 SV=2;generic|ENST00000419704_1_1324608_aTIS_101db1|ENSG00000127054 ATG True -1 0 +1	12	2	2	2	15.9	15.9	15.9	16324	138	138;344;499;502;502;571;578;606;600;43;342;389	0.0010191	22835	64951000	10825000	148450000	3	3				106	26228;26738	True;True	26235;26746	124688;124689;124690;124691;127104;127105;127106	164583;168046;168047	164583;168046
A0A087WYN9;Q7Z478;ENST00000504778_5_55270675_ntr_100db1;ENST00000504778_5_55277204_ntr_100db1;ENST00000621106_5_55277204_CDS_100db1;ENST00000251636_5_55277246_CDS_100db1;ENST00000621106_5_55277246_CDS_100db1;ENST00000251636_5_55262797_CDS_010db2;H0Y8L1;ENST00000504778_5_55294100_ntr_100db1	A0A087WYN9;Q7Z478	11;11;5;5;5;5;5;3;2;2	11;11;5;5;5;5;5;3;2;2	11;11;5;5;5;5;5;3;2;2	ATP-dependent RNA helicase DHX29	DHX29	tr|A0A087WYN9|A0A087WYN9_HUMAN ATP-dependent RNA helicase DHX29 OS=Homo sapiens OX=9606 GN=DHX29 PE=1 SV=1 [ENST00000621106_5_55307573_aTIS_101db1#ENST00000621106_5_55307573_aTIS_db3];sp|Q7Z478|DHX29_HUMAN ATP-dependent RNA helicase DHX29 OS=Homo sapiens O	10	11	11	11	10.9	10.9	10.9	155.29	1370	1370;1369;404;640;641;654;655;149;160;432	0	29814	692660000	9755700	1597300000	25	25				107	1256;1781;2044;4694;7764;10003;11001;12550;17951;19262;24604	True;True;True;True;True;True;True;True;True;True;True	1257;1782;2045;4695;7767;10006;11004;12553;17956;19268;24611	5978;5979;5980;5981;8323;8324;8325;8326;9636;9637;21864;21865;21866;21867;36814;36815;36816;36817;47622;47623;47624;47625;47626;47627;47628;52302;52303;52304;52305;60021;60022;60023;60024;85388;85389;85390;85391;85392;85393;85394;85395;91742;91743;91744;116865;116866;116867;116868	8055;11235;13128;29886;29887;29888;29889;51006;64997;64998;64999;65000;65001;65002;71458;71459;81075;113980;113981;113982;113983;122228;122229;122230;153757;153758;153759;153760	8055;11235;13128;29886;51006;65001;71458;81075;113982;122228;153757
A0A087WYP2;ENST00000622257_11_57741533_5UTR_100db1;ENST00000622257_11_57741503_5UTR_100db1;ENST00000622257_11_57741401_5UTR_100db1;Q8IZQ5;H0YE28;ENST00000388857_11_57741888_CDS_100db1;H3BV83;ENST00000534355_11_57741933_CDS_010db2;ENST00000388857_11_57741596_aTIS_100db1;ENST00000534355_11_57741533_5UTR_110db1;ENST00000534355_11_57741503_5UTR_100db1;ENST00000534355_11_57741401_5UTR_100db1	A0A087WYP2;ENST00000622257_11_57741533_5UTR_100db1;ENST00000622257_11_57741503_5UTR_100db1;ENST00000622257_11_57741401_5UTR_100db1;Q8IZQ5;H0YE28;ENST00000388857_11_57741888_CDS_100db1	4;4;4;4;4;3;2;1;1;1;1;1;1	4;4;4;4;4;3;2;1;1;1;1;1;1	4;4;4;4;4;3;2;1;1;1;1;1;1	Selenoprotein H	C11orf31;SELH	tr|A0A087WYP2|A0A087WYP2_HUMAN Selenoprotein H OS=Homo sapiens OX=9606 GN=SELENOH PE=1 SV=1 [ENST00000622257_11_57741596_aTIS_101db1#ENST00000622257_11_57741596_aTIS_db3];generic|ENST00000622257_11_57741533_5UTR_100db1|ENSG00000211450 GTG NA +1 0 -1;generi	13	4	4	4	48.8	48.8	48.8	13303	121	121;142;152;186;122;94;55;18;40;43;64;74;108	0	10443	268340000	38335000	650400000	11	11				108	5756;11585;18075;20547	True;True;True;True	5757;11588;18081;20553	26873;26874;26875;26876;55174;55175;55176;55177;86006;86007;86008;86009;97603;97604	36844;75436;75437;75438;75439;114892;114893;114894;114895;129245;129246	36844;75437;114895;129246
D6RAR7;ENST00000462989_6_15533336_CDS_100db1;D6RJC6;ENST00000622898_6_15662866_CDS_100db1;A0A087WYP9;ENST00000355917_6_15662866_CDS_100db1;A6NFV8;ENST00000344537_6_15662866_CDS_100db1;Q96EV8	D6RAR7;ENST00000462989_6_15533336_CDS_100db1;D6RJC6;ENST00000622898_6_15662866_CDS_100db1;A0A087WYP9;ENST00000355917_6_15662866_CDS_100db1;A6NFV8;ENST00000344537_6_15662866_CDS_100db1;Q96EV8	1;1;1;1;1;1;1;1;1	1;1;1;1;1;1;1;1;1	1;1;1;1;1;1;1;1;1	Dysbindin	DTNBP1	tr|D6RAR7|D6RAR7_HUMAN Dysbindin (Fragment) OS=Homo sapiens OX=9606 GN=DTNBP1 PE=1 SV=1;generic|ENST00000462989_6_15533336_CDS_100db1|ENSG00000047579 AAG NA 0;tr|D6RJC6|D6RJC6_HUMAN Dysbindin OS=Homo sapiens OX=9606 GN=DTNBP1 PE=1 SV=1 [ENST00000462989_6_1	9	1	1	1	11.3	11.3	11.3	15829	142	142;161;195;315;316;333;334;350;351	0.0005226	25887	31421000	7855400	73165000	1	1				109	1160	TRUE	1161	5545;5546;5547;5548	7607	7607
ENST00000504696_5_112864630_ntr_100db1;ENST00000621420_5_112862575_CDS_100db1;ENST00000505459_5_112862575_CDS_100db1;A0A087WYR0;ENST00000505459_5_112861290_5UTR_010db2;P09132	ENST00000504696_5_112864630_ntr_100db1;ENST00000621420_5_112862575_CDS_100db1;ENST00000505459_5_112862575_CDS_100db1;A0A087WYR0;ENST00000505459_5_112861290_5UTR_010db2;P09132	1;1;1;1;1;1	1;1;1;1;1;1	1;1;1;1;1;1	Signal recognition particle 19 kDa protein	SRP19	generic|ENST00000504696_5_112864630_ntr_100db1|ENSG00000153037 ATG NA +1 0 -1;generic|ENST00000621420_5_112862575_CDS_100db1|ENSG00000153037 ATA NA 0 -1;generic|ENST00000505459_5_112862575_CDS_100db1|ENSG00000153037 ATA NA 0 -1;tr|A0A087WYR0|A0A087WYR0_HUM	6	1	1	1	15.4	15.4	15.4	89473	78	78;84;108;120;173;144	0.0049952	16026	73707000	24569000	169830000	3	3				110	23167	TRUE	23174	109724;109725;109726;109727	143895;143896;143897	143897
ENST00000352482_20_63865366_aTIS_101db1;A0A087WYR3;ENST00000217121_20_63865366_aTIS_101db1;O43399;ENST00000346249_20_63869328_CDS_010db2	ENST00000352482_20_63865366_aTIS_101db1;A0A087WYR3;ENST00000217121_20_63865366_aTIS_101db1;O43399;ENST00000346249_20_63869328_CDS_010db2	9;9;9;9;8	9;9;9;9;8	2;2;2;2;2	Tumor protein D54	TPD52L2	generic|ENST00000352482_20_63865366_aTIS_101db1|ENSG00000101150 ATG False 1 [ENST00000352482_20_63865366_aTIS_db3];tr|A0A087WYR3|A0A087WYR3_HUMAN Tumor protein D54 OS=Homo sapiens OX=9606 GN=TPD52L2 PE=1 SV=1 [ENST00000615907_20_63865366_aTIS_101db1#ENST0	5	9	9	2	45.9	45.9	10	23786	220	220;222;229;206;189	0	153.46	539280000	38520000	1259600000	12	12				111	7357;14375;14376;20795;23241;24359;24360;24549;27201	True;True;True;True;True;True;True;True;True	7359;14378;14379;20801;23248;24366;24367;24556;27209	34893;34894;34895;34896;69118;69119;69120;69121;69122;69123;69124;69125;69126;69127;69128;69129;98833;98834;110069;110070;110071;110072;110073;110074;110075;110076;115746;115747;115748;115749;115750;115751;115752;115753;115754;115755;116598;116599;116600;116601;129262;129263;129264;129265	48370;48371;48372;48373;48374;93123;93124;93125;93126;93127;93128;93129;93130;93131;93132;93133;93134;93135;93136;93137;93138;93139;130541;130542;144347;144348;144349;144350;144351;144352;144353;144354;144355;152428;152429;152430;152431;152432;152433;152434;152435;152436;152437;152438;152439;152440;152441;152442;152443;153459;153460;153461;153462;153463;153464;153465;153466;153467;153468;153469;1…	48370;93130;93136;130541;144350;152428;152432;153467;170824
ENST00000394417_2_63856320_aTIS_101db1;ENST00000394417_2_63841214_5UTR_110db1;A0A087WYS1;E7EUC7;Q16851;ENST00000475550_2_63882604_ntr_100db1;ENST00000475550_2_63882625_ntr_100db1;C9JNZ1;ENST00000475550_2_63885596_ntr_100db1;ENST00000475550_2_63890129_ntr_100db1;ENST00000475550_2_63886380_ntr_100db1;C9JWG0;C9JVG3;C9JQU9;ENST00000465515_2_63856386_ntr_100db1;F2Z3H1;C9JTZ5;ENST00000494536_2_63856386…	ENST00000394417_2_63856320_aTIS_101db1;ENST00000394417_2_63841214_5UTR_110db1;A0A087WYS1;E7EUC7;Q16851;ENST00000475550_2_63882604_ntr_100db1;ENST00000475550_2_63882625_ntr_100db1	9;9;9;9;9;6;5;4;4;2;2;2;2;2;1;1;1;1;1	9;9;9;9;9;6;5;4;4;2;2;2;2;2;1;1;1;1;1	9;9;9;9;9;6;5;4;4;2;2;2;2;2;1;1;1;1;1	UTP--glucose-1-phosphate uridylyltransferase	UGP2	generic|ENST00000394417_2_63856320_aTIS_101db1|ENSG00000169764 ATG True 0 -1 [ENST00000394417_2_63856320_aTIS_db3];generic|ENST00000394417_2_63841214_5UTR_110db1|ENSG00000169764 CTG NA 0 -1 [ENST00000394417_2_63841214_5UTR_db2];tr|A0A087WYS1|A0A087WYS1_H	19	9	9	9	20.3	20.3	20.3	55676	497	497;508;508;517;508;314;307;212;251;54;141;150;170;175;56;76;104;118;135	0	77405	1949500000	72205000	4593600000	48	48				112	3876;7999;10522;10639;11417;11536;16970;18228;21731	True;True;True;True;True;True;True;True;True	3877;8002;10525;10642;11420;11539;16973;18234;21738	18283;18284;18285;18286;37880;37881;37882;50112;50113;50114;50115;50116;50117;50118;50119;50120;50121;50122;50123;50678;50679;50680;50681;50682;50683;50684;50685;50686;54272;54273;54274;54275;54948;54949;54950;54951;80893;80894;80895;80896;86696;86697;86698;86699;103198;103199;103200;103201;103202	25393;25394;25395;25396;25397;25398;25399;25400;52231;52232;52233;68513;68514;68515;68516;68517;68518;68519;68520;68521;68522;68523;68524;69355;69356;69357;69358;69359;74073;74074;74075;74076;74077;75125;75126;108305;108306;115777;115778;115779;115780;115781;115782;135316;135317;135318;135319;135320;135321	25396;52231;68519;69356;74075;75126;108306;115777;135316
ENST00000448157_12_56687999_aTIS_101db1;A0A087WYT3;ENST00000614328_12_56688178_5UTR_010db2;Q15185;ENST00000414274_12_56687999_aTIS_101db1;ENST00000439531_1_89104767_ntr_101db1;ENST00000439531_1_89104563_ntr_110db1;B4DDC6;ENST00000436399_12_56687999_aTIS_101db1	ENST00000448157_12_56687999_aTIS_101db1;A0A087WYT3;ENST00000614328_12_56688178_5UTR_010db2;Q15185;ENST00000414274_12_56687999_aTIS_101db1;ENST00000439531_1_89104767_ntr_101db1;ENST00000439531_1_89104563_ntr_110db1	6;6;6;6;5;5;3;2;2	6;6;6;6;5;5;3;2;2	6;6;6;6;5;5;3;2;2	Prostaglandin E synthase 3	PTGES3	generic|ENST00000448157_12_56687999_aTIS_101db1|ENSG00000110958 ATG True -1 0 +1 [ENST00000448157_12_56687999_aTIS_db3];tr|A0A087WYT3|A0A087WYT3_HUMAN Prostaglandin E synthase 3 OS=Homo sapiens OX=9606 GN=PTGES3 PE=1 SV=1 [ENST00000614328_12_56686882_aTIS	9	6	6	6	43.9	43.9	43.9	16476	139	139;164;236;160;130;160;92;124;127	0	153.97	2161400000	216140000	5188700000	63	63				113	8754;11942;15881;16753;22052;22196	True;True;True;True;True;True	8757;11945;15884;16756;22059;22203	41669;41670;41671;41672;41673;41674;41675;41676;41677;41678;41679;41680;56847;56848;76091;76092;76093;76094;76095;79948;79949;79950;79951;104657;104658;104659;104660;105347;105348;105349;105350;105351;105352	56991;56992;56993;56994;56995;56996;56997;56998;56999;57000;57001;57002;57003;57004;57005;57006;57007;57008;57009;57010;57011;57012;57013;57014;57015;57016;77313;102230;102231;102232;102233;102234;102235;102236;102237;107061;107062;107063;107064;107065;107066;137241;137242;137243;137244;137245;137246;137247;137248;138139;138140;138141;138142;138143;138144;138145;138146;138147;138148;138149;138150…	57002;77313;102233;107061;137245;138139
H3BS73;ENST00000338401_16_636290_aTIS_111db1;ENST00000397664_16_636290_aTIS_101db1;H3BRT2;H3BNB2;A0A087WYU2;ENST00000397665_16_636290_aTIS_101db1;ENST00000397666_16_636290_aTIS_101db1;Q96S19;ENST00000338401_16_636227_CDS_100db1;ENST00000397664_16_636227_CDS_100db1;ENST00000448973_16_636227_ntr_100db1;ENST00000568773_16_636227_CDS_100db1;H3BQ55;H3BNT3;ENST00000614890_16_636227_CDS_100db1;ENST00000…	H3BS73;ENST00000338401_16_636290_aTIS_111db1;ENST00000397664_16_636290_aTIS_101db1;H3BRT2;H3BNB2;A0A087WYU2;ENST00000397665_16_636290_aTIS_101db1;ENST00000397666_16_636290_aTIS_101db1;Q96S19;ENST00000338401_16_636227_CDS_100db1;ENST00000397664_16_636227_CDS_100db1;ENST00000448973_16_636227_ntr_100db1;ENST00000568773_16_636227_CDS_100db1;H3BQ55;H3BNT3;ENST00000614890_16_636227_CDS_100db1;ENST00000…	2;2;2;2;2;2;2;2;2;1;1;1;1;1;1;1;1;1;1;1;1	2;2;2;2;2;2;2;2;2;1;1;1;1;1;1;1;1;1;1;1;1	2;2;2;2;2;2;2;2;2;1;1;1;1;1;1;1;1;1;1;1;1	UPF0585 protein C16orf13	C16orf13	tr|H3BS73|H3BS73_HUMAN Methyltransferase-like 26 OS=Homo sapiens OX=9606 GN=METTL26 PE=1 SV=1 [ENST00000568077_16_636290_aTIS_001db3];generic|ENST00000338401_16_636290_aTIS_111db1|ENSG00000130731 ATG True 0 [ENST00000338401_16_636290_aTIS_db2#ENST00000338	21	2	2	2	26.2	26.2	26.2	11138	103	103;107;127;133;174;184;185;205;204;86;106;126;159;161;162;163;164;176;176;183;184	0	80064	376180000	62697000	815160000	7	7				114	18501;26153	True;True	18507;26160	87987;87988;87989;124318;124319;124320;124321;124322;124323;124324;124325;124326	117360;117361;117362;164074;164075;164076;164077	117361;164074
ENST00000531485_11_86344708_ntr_100db1;ENST00000531485_11_86302421_ntr_100db1;A0A087WYW7;Q53FT3	ENST00000531485_11_86344708_ntr_100db1;ENST00000531485_11_86302421_ntr_100db1;A0A087WYW7;Q53FT3	1;1;1;1	1;1;1;1	1;1;1;1	Protein Hikeshi	C11orf73	generic|ENST00000531485_11_86344708_ntr_100db1|ENSG00000149196 GTG NA 0 -1;generic|ENST00000531485_11_86302421_ntr_100db1|ENSG00000149196 CTG NA 0 -1;tr|A0A087WYW7|A0A087WYW7_HUMAN Protein Hikeshi OS=Homo sapiens OX=9606 GN=HIKESHI PE=1 SV=1 [ENST000006181	4	1	1	1	45.5	45.5	45.5	28693	22	22;127;131;197	0.0031515	17841	14239000	7119400	38705000	1	1				115	20729	TRUE	20735	98511;98512;98513	130155	130155
A0A087WZ13;E9PAU2;Q8IY67;K7EQG2;K7EKR9	A0A087WZ13;E9PAU2;Q8IY67	13;13;7;3;1	13;13;7;3;1	13;13;7;3;1	Ribonucleoprotein PTB-binding 1	RAVER1	tr|A0A087WZ13|A0A087WZ13_HUMAN Ribonucleoprotein PTB-binding 1 OS=Homo sapiens OX=9606 GN=RAVER1 PE=1 SV=1 [ENST00000617231_19_10333507_aTIS_101db1#ENST00000617231_19_10333507_aTIS_db3];tr|E9PAU2|E9PAU2_HUMAN Ribonucleoprotein PTB-binding 1 OS=Homo sapiens	5	13	13	13	33	33	33	77843	739	739;756;606;157;96	0	82868	1505400000	60217000	3489300000	56	56				116	1176;3427;7179;7385;7934;10752;20786;20980;21607;21710;22875;24260;26990	True;True;True;True;True;True;True;True;True;True;True;True;True	1177;3428;7181;7387;7937;10755;20792;20986;21613;21717;22882;24267;26998	5626;5627;5628;5629;5630;5631;5632;5633;16284;16285;16286;16287;34044;34045;34046;35032;35033;35034;37596;37597;37598;51174;51175;51176;51177;98791;98792;98793;99699;99700;102649;102650;102651;102652;103107;103108;103109;108450;108451;108452;108453;115324;115325;115326;115327;115328;115329;115330;115331;128241;128242;128243;128244	7664;7665;7666;7667;7668;7669;7670;22759;22760;22761;22762;22763;22764;22765;22766;22767;22768;47143;47144;47145;47146;48566;48567;48568;51842;51843;69991;69992;69993;69994;69995;69996;69997;69998;130499;130500;130501;130502;131453;134761;134762;135231;135232;135233;142134;142135;151942;151943;151944;151945;151946;151947;151948;151949;169384;169385;169386	7668;22759;47143;48566;51843;69993;130502;131453;134761;135231;142135;151947;169384
ENST00000611373_6_136388480_aTIS_101db1;ENST00000616617_6_136550408_aTIS_101db1;ENST00000354570_6_136389503_CDS_010db2;ENST00000432797_6_136389506_5UTR_100db1;ENST00000618822_6_136550408_aTIS_101db1;ENST00000544465_6_136466782_aTIS_101db1;ENST00000438100_6_136525964_aTIS_101db1;ENST00000454590_6_136525964_aTIS_101db1;A0A087WZ40;Q14244	ENST00000611373_6_136388480_aTIS_101db1;ENST00000616617_6_136550408_aTIS_101db1;ENST00000354570_6_136389503_CDS_010db2;ENST00000432797_6_136389506_5UTR_100db1;ENST00000618822_6_136550408_aTIS_101db1;ENST00000544465_6_136466782_aTIS_101db1;ENST00000438100_6_136525964_aTIS_101db1;ENST00000454590_6_136525964_aTIS_101db1;A0A087WZ40;Q14244	6;6;6;6;6;6;6;6;6;6	6;6;6;6;6;6;6;6;6;6	6;6;6;6;6;6;6;6;6;6	Ensconsin	MAP7	generic|ENST00000611373_6_136388480_aTIS_101db1|ENSG00000135525 ATG False 0 [ENST00000611373_6_136388480_aTIS_db3];generic|ENST00000616617_6_136550408_aTIS_101db1|ENSG00000135525 ATG True -1 0 +1 [ENST00000616617_6_136550408_aTIS_db3];generic|ENST0000035	10	6	6	6	14.4	14.4	14.4	66937	603	603;655;663;664;712;734;734;771;779;749	0	14302	485220000	20217000	1028000000	16	16				117	201;4559;10008;15596;20876;22413	True;True;True;True;True;True	202;4560;10011;15599;20882;22420	877;878;879;880;881;882;21285;21286;47648;47649;47650;47651;74805;74806;74807;99232;99233;99234;106348;106349;106350	1253;1254;1255;1256;1257;29245;65039;65040;65041;100517;100518;100519;100520;130986;139388;139389;139390	1253;29245;65040;100519;130986;139389
ENST00000275036_6_79234560_aTIS_101db1;ENST00000551091_14_25267306_ntr_100db1;ENST00000275036_6_79234569_5UTR_100db1;ENST00000551091_14_25267324_ntr_100db1;ENST00000551091_14_25267336_ntr_001db3;ENST00000344726_6_79234569_5UTR_100db1;ENST00000275036_6_79234644_5UTR_100db1;ENST00000344726_6_79234644_5UTR_100db1;A0A087WZE9;ENST00000620514_6_79234563_5UTR_010db2;ENST00000620514_6_79234569_5UTR_100db…	ENST00000275036_6_79234560_aTIS_101db1;ENST00000551091_14_25267306_ntr_100db1;ENST00000275036_6_79234569_5UTR_100db1;ENST00000551091_14_25267324_ntr_100db1;ENST00000551091_14_25267336_ntr_001db3;ENST00000344726_6_79234569_5UTR_100db1;ENST00000275036_6_79234644_5UTR_100db1;ENST00000344726_6_79234644_5UTR_100db1;A0A087WZE9;ENST00000620514_6_79234563_5UTR_010db2;ENST00000620514_6_79234569_5UTR_100db…	3;3;3;3;3;3;3;3;3;3;3;3;3	1;1;1;1;1;1;1;1;1;1;1;1;1	1;1;1;1;1;1;1;1;1;1;1;1;1	High mobility group nucleosome-binding domain-containing protein 3	HMGN3	generic|ENST00000275036_6_79234560_aTIS_101db1|ENSG00000118418 ATG True -1 0 +1 [ENST00000275036_6_79234560_aTIS_db3];generic|ENST00000551091_14_25267306_ntr_100db1|ENSG00000257179 AAG NA 0 +1;generic|ENST00000275036_6_79234569_5UTR_100db1|ENSG00000118418	13	3	1	1	19.5	14.3	14.3	83774	77	77;80;80;86;90;102;105;127;130;131;133;158;99	0.00052178	25757	368010000	368010000	895280000	5	5				118	16454;19250;19252	False;False;True	16457;19256;19258	78627;78628;78629;78630;78631;78632;78633;78634;91679;91680;91681;91682;91691;91692;91693;91694;91695;91696;91697;91698	105306;105307;105308;105309;105310;105311;105312;105313;105314;105315;105316;105317;105318;105319;105320;105321;105322;105323;105324;122150;122151;122167;122168;122169;122170;122171	105306;122151;122168
A0A087WZN1;O43837;A0A087X2E5;ENST00000380851_20_2664188_aTIS_101db1;ENST00000613370_20_2660578_CDS_100db1;ENST00000380851_20_2660578_CDS_100db1;A0A0D9SG66;ENST00000462967_20_2663701_ntr_100db1;ENST00000462967_20_2660967_ntr_100db1;ENST00000462967_20_2663512_ntr_100db1;ENST00000462967_20_2660560_ntr_100db1;ENST00000462967_20_2660578_ntr_100db1;ENST00000491065_20_2660795_ntr_100db1;ENST00000491065_…	A0A087WZN1;O43837;A0A087X2E5;ENST00000380851_20_2664188_aTIS_101db1;ENST00000613370_20_2660578_CDS_100db1;ENST00000380851_20_2660578_CDS_100db1	13;13;12;12;7;7;5;5;4;4;2;2;1;1	13;13;12;12;7;7;5;5;4;4;2;2;1;1	13;13;12;12;7;7;5;5;4;4;2;2;1;1	Isocitrate dehydrogenase [NAD] subunit, mitochondrial;Isocitrate dehydrogenase [NAD] subunit beta, mitochondrial	IDH3B	tr|A0A087WZN1|A0A087WZN1_HUMAN Isocitrate dehydrogenase [NAD] subunit, mitochondrial OS=Homo sapiens OX=9606 GN=IDH3B PE=1 SV=1 [NAD#ENST00000474315_20_2664188_aTIS_101db1#ENST00000474315_20_2664188_aTIS_db3];sp|O43837|IDH3B_HUMAN Isocitrate dehydrogenase	14	13	13	13	35.1	35.1	35.1	42.41	387	387;385;376;383;195;202;145;146;91;114;35;41;60;75	0	51512	4131000000	196710000	9198600000	86	86				119	49;4864;4865;8756;8757;8885;8921;12364;13782;14229;18389;20698;23134	True;True;True;True;True;True;True;True;True;True;True;True;True	49;4865;4866;8759;8760;8888;8924;12367;13785;14232;18395;20704;23141	224;225;226;22597;22598;22599;22600;22601;41689;41690;41691;41692;41693;41694;41695;41696;41697;41698;41699;41700;41701;41702;41703;41704;41705;41706;41707;41708;41709;41710;41711;41712;42344;42345;42346;42347;42348;42349;42350;42522;42523;42524;42525;42526;42527;42528;42529;59052;59053;66433;66434;66435;66436;68426;68427;68428;68429;87459;87460;87461;87462;87463;87464;87465;87466;98356;98357;983…	330;30831;30832;30833;30834;30835;30836;57023;57024;57025;57026;57027;57028;57029;57030;57031;57032;57033;57034;57035;57036;57037;57038;57039;57040;57041;57825;57826;57827;57828;57829;58044;58045;58046;58047;58048;58049;58050;79921;89350;89351;89352;89353;92088;92089;92090;92091;92092;92093;92094;92095;92096;92097;92098;92099;92100;116748;116749;116750;116751;116752;116753;116754;116755;116756;11…	330;30832;30836;57028;57035;57828;58048;79921;89352;92090;116768;130005;143687
A0A0A0MS96;X6RJS7;ENST00000369459_X_155071540_CDS_100db1;ENST00000369459_X_155071528_aTIS_101db1;ENST00000453705_X_155071644_CDS_100db1;ENST00000330045_X_155071540_CDS_100db1;ENST00000340647_X_155071540_CDS_100db1;ENST00000620502_X_155071540_CDS_100db1;ENST00000330045_X_155071528_aTIS_101db1;ENST00000340647_X_155071528_aTIS_111db1;A0A087WZR3;ENST00000369462_X_155071540_CDS_100db1;ENST00000630295_…	A0A0A0MS96;X6RJS7;ENST00000369459_X_155071540_CDS_100db1;ENST00000369459_X_155071528_aTIS_101db1;ENST00000453705_X_155071644_CDS_100db1;ENST00000330045_X_155071540_CDS_100db1;ENST00000340647_X_155071540_CDS_100db1;ENST00000620502_X_155071540_CDS_100db1;ENST00000330045_X_155071528_aTIS_101db1;ENST00000340647_X_155071528_aTIS_111db1;A0A087WZR3;ENST00000369462_X_155071540_CDS_100db1;ENST00000630295_…	1;1;1;1;1;1;1;1;1;1;1;1;1;1;1;1;1	1;1;1;1;1;1;1;1;1;1;1;1;1;1;1;1;1	1;1;1;1;1;1;1;1;1;1;1;1;1;1;1;1;1	Lys-63-specific deubiquitinase BRCC36	BRCC3	tr|A0A0A0MS96|A0A0A0MS96_HUMAN Lys-63-specific deubiquitinase BRCC36 (Fragment) OS=Homo sapiens OX=9606 GN=BRCC3 PE=1 SV=1 [ENST00000399026_X_155073411_aTIS_101db1#ENST00000399026_X_155073411_aTIS_db3];tr|X6RJS7|X6RJS7_HUMAN Lys-63-specific deubiquitinase	17	1	1	1	11.1	11.1	11.1	10364	90	90;226;243;247;249;287;288;289;291;292;293;312;313;313;317;317;316	0.0033882	17666	230070000	46014000	522040000	4	4				120	13428	TRUE	13431	64578;64579;64580;64581;64582;64583	86671;86672;86673;86674	86674
A0A087WZT0;M0QZ22;Q5PRF9	A0A087WZT0;M0QZ22;Q5PRF9	1;1;1	1;1;1	1;1;1	Protein Smaug homolog 2	SAMD4B	tr|A0A087WZT0|A0A087WZT0_HUMAN Protein Smaug homolog 2 OS=Homo sapiens OX=9606 GN=SAMD4B PE=1 SV=1 [ENST00000611159_19_39356894_aTIS_101db1#ENST00000611159_19_39356894_aTIS_db3];tr|M0QZ22|M0QZ22_HUMAN Protein Smaug homolog 2 OS=Homo sapiens OX=9606 GN=SAMD	3	1	1	1	2.3	2.3	2.3	72413	663	663;692;694	0.0017435	20598	22271000	856590	52396000	1	1				121	18125	TRUE	18131	86219;86220;86221;86222	115132	115132
ENST00000380596_16_29454062_CDS_100db1;ENST00000569282_16_30193666_aTIS_100db1;ENST00000330978_16_29454343_CDS_010db2;A0A087WZT3;Q9H3K6;ENST00000565417_16_29454062_CDS_100db1;ENST00000380596_16_29454032_CDS_100db1;ENST00000567436_16_30193595_CDS_100db1;H3BV85;H3BTW0;A0A0B4J295;ENST00000569622_16_29454062_CDS_100db1;ENST00000569622_16_29454253_CDS_100db1;H3BVE0	ENST00000380596_16_29454062_CDS_100db1;ENST00000569282_16_30193666_aTIS_100db1;ENST00000330978_16_29454343_CDS_010db2;A0A087WZT3;Q9H3K6;ENST00000565417_16_29454062_CDS_100db1;ENST00000380596_16_29454032_CDS_100db1;ENST00000567436_16_30193595_CDS_100db1;H3BV85;H3BTW0;A0A0B4J295;ENST00000569622_16_29454062_CDS_100db1;ENST00000569622_16_29454253_CDS_100db1;H3BVE0	2;2;2;2;2;1;1;1;1;1;1;1;1;1	2;2;2;2;2;1;1;1;1;1;1;1;1;1	2;2;2;2;2;1;1;1;1;1;1;1;1;1	BolA-like protein 2	BOLA2;BOLA2B	generic|ENST00000380596_16_29454062_CDS_100db1|ENSG00000183336 GTG NA -1 0;generic|ENST00000569282_16_30193666_aTIS_100db1|ENSG00000169627 AAG no_data NA;generic|ENST00000330978_16_29454343_CDS_010db2|ENSG00000183336 GTG NA NA;tr|A0A087WZT3|A0A087WZT3_HUMA	14	2	2	2	58.3	58.3	58.3	56525	48	48;97;116;152;86;16;38;54;88;89;124;179;217;249	0	76691	763480000	381740000	1824500000	21	21				122	5033;17086	True;True	5034;17089	23349;23350;23351;23352;81406;81407;81408;81409;81410;81411;81412;81413	31870;31871;31872;31873;31874;31875;31876;31877;31878;31879;108983;108984;108985;108986;108987;108988;108989;108990;108991;108992;108993	31878;108985
ENST00000647441_20_18593784_CDS_100db1;ENST00000647441_20_18588073_aTIS_101db1;ENST00000494921_20_18596025_CDS_100db1;ENST00000377452_20_18593784_CDS_100db1;ENST00000494921_20_18593784_CDS_100db1;ENST00000377452_20_18588082_CDS_010db2;ENST00000494921_20_18588073_aTIS_101db1;A0A087WZV9;Q8TEA8	ENST00000647441_20_18593784_CDS_100db1;ENST00000647441_20_18588073_aTIS_101db1;ENST00000494921_20_18596025_CDS_100db1;ENST00000377452_20_18593784_CDS_100db1;ENST00000494921_20_18593784_CDS_100db1;ENST00000377452_20_18588082_CDS_010db2;ENST00000494921_20_18588073_aTIS_101db1;A0A087WZV9;Q8TEA8	2;2;2;2;2;2;2;2;2	2;2;2;2;2;2;2;2;2	2;2;2;2;2;2;2;2;2	D-tyrosyl-tRNA(Tyr) deacylase;D-tyrosyl-tRNA(Tyr) deacylase 1	DTD1	generic|ENST00000647441_20_18593784_CDS_100db1|ENSG00000125821 ATT NA 0;generic|ENST00000647441_20_18588073_aTIS_101db1|ENSG00000125821 ATG False 1 [ENST00000647441_20_18588073_aTIS_db3];generic|ENST00000494921_20_18596025_CDS_100db1|ENSG00000125821 CTG N	9	2	2	2	29.5	29.5	29.5	11301	95	95;127;162;177;181;206;213;223;209	0	35152	41920000	8384000	93426000	1	1				123	7534;7535	True;True	7537;7538	35745;35746;35747;35748;35749;35750;35751	49555;49556;49557;49558	49555;49558
ENST00000526143_11_118901399_CDS_100db1;A0A087WZX0;Q86UU0	ENST00000526143_11_118901399_CDS_100db1;A0A087WZX0;Q86UU0	1;1;1	1;1;1	1;1;1	B-cell CLL/lymphoma 9-like protein	BCL9L	generic|ENST00000526143_11_118901399_CDS_100db1|ENSG00000186174 ATG NA -1 0;tr|A0A087WZX0|A0A087WZX0_HUMAN B-cell CLL/lymphoma 9-like protein OS=Homo sapiens OX=9606 GN=BCL9L PE=1 SV=1 [ENST00000526143_11_118908570_aTIS_101db1#ENST00000526143_11_118908570_	3	1	1	1	2.2	2.2	2.2	75192	718	718;1462;1499	0.00053121	28106	62149000	2825000	143880000	1	1				124	10070	TRUE	10073	47932;47933;47934;47935	65522	65522
ENST00000366466_9_32573057_CDS_100db1;A0A087WZX2;ENST00000379847_9_32573057_CDS_100db1;ENST00000379847_9_32573090_5UTR_010db2;O95139;ENST00000350021_9_32573057_CDS_100db1;ENST00000350021_9_32573060_aTIS_101db1	ENST00000366466_9_32573057_CDS_100db1;A0A087WZX2;ENST00000379847_9_32573057_CDS_100db1;ENST00000379847_9_32573090_5UTR_010db2;O95139	3;3;3;3;3;1;1	3;3;3;3;3;1;1	3;3;3;3;3;1;1	NADH dehydrogenase [ubiquinone] 1 beta subcomplex subunit 6	NDUFB6	generic|ENST00000366466_9_32573057_CDS_100db1|ENSG00000165264 ACG NA -1 0 +1;tr|A0A087WZX2|A0A087WZX2_HUMAN NADH dehydrogenase [ubiquinone] 1 beta subcomplex subunit 6 OS=Homo sapiens OX=9606 GN=NDUFB6 PE=1 SV=1 [ubiquinone#ENST00000366466_9_32573060_aTIS_	7	3	3	3	36.5	36.5	36.5	11614	96	96;97;127;138;128;112;113	0	53881	92718000	15453000	219670000	14	14				125	9655;9656;27693	True;True;True	9658;9659;27701	46008;46009;46010;46011;46012;46013;46014;46015;131497;131498;131499;131500	62616;62617;62618;62619;62620;62621;62622;62623;62624;173841;173842;173843;173844;173845	62620;62624;173843
ENST00000487055_5_132702659_ntr_100db1;ENST00000403231_5_132702659_CDS_100db1;ENST00000487055_5_132703572_ntr_100db1;ENST00000378735_5_132715769_CDS_010db2;J3KPF9;A0A087X011;E9PES4;Q9Y496	ENST00000487055_5_132702659_ntr_100db1;ENST00000403231_5_132702659_CDS_100db1;ENST00000487055_5_132703572_ntr_100db1;ENST00000378735_5_132715769_CDS_010db2;J3KPF9;A0A087X011;E9PES4;Q9Y496	1;1;1;1;1;1;1;1	1;1;1;1;1;1;1;1	1;1;1;1;1;1;1;1	Kinesin-like protein;Kinesin-like protein KIF3A	KIF3A	generic|ENST00000487055_5_132702659_ntr_100db1|ENSG00000131437 TTG NA 0;generic|ENST00000403231_5_132702659_CDS_100db1|ENSG00000131437 TTG NA 0;generic|ENST00000487055_5_132703572_ntr_100db1|ENSG00000131437 ATT NA 0;generic|ENST00000378735_5_132715769_CDS_	8	1	1	1	11.4	11.4	11.4	12656	105	105;174;205;330;702;725;726;699	0.00054157	30352	7178800	1196500	19514000	1	1				126	16269	TRUE	16272	77746;77747;77748;77749	104423;104424;104425;104426	104423
A0A087X028;Q9NZT2;ENST00000621591_20_62808253_CDS_100db1;ENST00000370461_20_62808253_CDS_100db1;A0A0A0MRN5;Q4VXW3	A0A087X028;Q9NZT2;ENST00000621591_20_62808253_CDS_100db1;ENST00000370461_20_62808253_CDS_100db1;A0A0A0MRN5	7;7;6;6;6;1	7;7;6;6;6;1	7;7;6;6;6;1	Opioid growth factor receptor	OGFR	tr|A0A087X028|A0A087X028_HUMAN Opioid growth factor receptor OS=Homo sapiens OX=9606 GN=OGFR PE=1 SV=1 [ENST00000621591_20_62804860_aTIS_100db1];sp|Q9NZT2|OGFR_HUMAN Opioid growth factor receptor OS=Homo sapiens OX=9606 GN=OGFR PE=1 SV=3 [ENST00000290291_2	6	7	7	7	17.4	17.4	17.4	44756	390	390;677;308;595;625;94	0	21101	1483200000	87246000	3446900000	37	37				127	233;2673;4486;5089;5441;20428;20449	True;True;True;True;True;True;True	234;2674;4487;5090;5442;20434;20455	1010;1011;1012;1013;12574;12575;20964;20965;23579;23580;23581;23582;25460;25461;25462;25463;25464;25465;25466;25467;25468;97059;97060;97061;97062;97063;97064;97065;97066;97067;97068;97069;97070;97171;97172;97173;97174	1407;1408;1409;1410;17213;17214;28856;32224;32225;32226;34979;34980;34981;34982;34983;34984;34985;34986;34987;34988;34989;34990;34991;34992;34993;128651;128652;128653;128654;128655;128656;128657;128658;128659;128660;128661;128784;128785;128786	1407;17213;28856;32226;34981;128656;128784
A0A087X054;ENST00000617285_11_119057078_5UTR_010db2;Q9Y4L1;E9PJ21;A0A087WWI4;K7EQK2;ENST00000614711_11_119057078_5UTR_100db1;ENST00000532519_11_119057078_5UTR_100db1;ENST00000543287_11_119054173_3UTR_100db1;J3KTF1;J3QL06;ENST00000543287_11_119052390_3UTR_100db1;Q9BST8;J3QQH7;J3QLE9;A0A087X214;A0A087WW13;ENST00000531694_11_119055204_ntr_100db1;ENST00000531694_11_119054646_ntr_100db1;ENST0000053169…	A0A087X054;ENST00000617285_11_119057078_5UTR_010db2;Q9Y4L1;E9PJ21;A0A087WWI4;K7EQK2;ENST00000614711_11_119057078_5UTR_100db1;ENST00000532519_11_119057078_5UTR_100db1	36;36;36;30;30;30;30;30;17;13;12;12;9;9;9;6;6;6;4;2;2;1;1;1;1;1;1;1;1;1;1;1	36;36;36;30;30;30;30;30;17;13;12;12;9;9;9;6;6;6;4;2;2;1;1;1;1;1;1;1;1;1;1;1	36;36;36;30;30;30;30;30;17;13;12;12;9;9;9;6;6;6;4;2;2;1;1;1;1;1;1;1;1;1;1;1	Hypoxia up-regulated protein 1	HYOU1	tr|A0A087X054|A0A087X054_HUMAN Hypoxia up-regulated protein 1 OS=Homo sapiens OX=9606 GN=HYOU1 PE=1 SV=1 [ENST00000612687_11_119056160_aTIS_101db1#ENST00000621959_11_119056160_aTIS_db3];generic|ENST00000617285_11_119057078_5UTR_010db2|ENSG00000149428 GTG N	32	36	36	36	45.5	45.5	45.5	104.78	937	937;1021;999;656;677;678;699;700;399;224;211;304;147;149;154;92;102;132;90;18;76;25;27;33;40;42;51;54;77;84;3176;2789	0	323.31	15326000000	319290000	35564000000	260	260				128	197;859;2453;2790;3665;4780;5077;5755;13106;13107;13197;13465;13723;14398;14750;14919;15900;16177;18449;19507;20353;20710;22228;22229;23934;24064;24462;25092;25328;26016;26360;26724;26857;27203;28018;28571	True;True;True;True;True;True;True;True;True;True;True;True;True;True;True;True;True;True;True;True;True;True;True;True;True;True;True;True;True;True;True;True;True;True;True;True	198;860;2454;2791;3666;4781;5078;5756;13109;13110;13200;13468;13726;14401;14753;14922;15903;16180;18455;19513;20359;20716;22235;22236;23941;24071;24469;25099;25335;26023;26367;26732;26865;27211;28026;28579	864;865;866;867;4036;4037;4038;4039;11600;11601;11602;11603;13071;13072;13073;13074;17353;17354;22235;23510;23511;23512;23513;26865;26866;26867;26868;26869;26870;26871;26872;62995;62996;62997;62998;62999;63000;63001;63437;63438;63439;63440;64722;64723;64724;64725;65979;65980;65981;65982;69231;69232;69233;69234;70852;70853;71736;71737;71738;71739;76177;76178;76179;76180;76181;76182;76183;76184;773…	1230;1231;1232;1233;1234;1235;1236;1237;1238;1239;5689;5690;5691;5692;5693;5694;5695;5696;5697;16044;16045;18069;18070;18071;18072;18073;18074;18075;18076;18077;24262;24263;24264;30331;32135;32136;32137;32138;32139;32140;32141;32142;32143;32144;32145;36830;36831;36832;36833;36834;36835;36836;36837;36838;36839;36840;36841;36842;36843;84722;84723;84724;85203;85204;85205;85206;85207;85208;86837;8683…	1234;5694;16044;18074;24262;30331;32144;36839;84722;84724;85203;86838;88725;93268;95427;96551;102362;103934;117099;123562;128194;130059;138375;138378;149843;150569;153010;156808;158236;163172;165516;167975;168814;170842;175576;179361
G3V2W9;A0A087X060;ENST00000618169_14_34539664_5UTR_100db1;ENST00000618169_14_34539673_5UTR_100db1;ENST00000250454_14_34539664_5UTR_100db1;ENST00000250454_14_34539673_5UTR_110db1;Q56P03	G3V2W9;A0A087X060;ENST00000618169_14_34539664_5UTR_100db1;ENST00000618169_14_34539673_5UTR_100db1;ENST00000250454_14_34539664_5UTR_100db1;ENST00000250454_14_34539673_5UTR_110db1;Q56P03	1;1;1;1;1;1;1	1;1;1;1;1;1;1	1;1;1;1;1;1;1	E2F-associated phosphoprotein	EAPP	tr|G3V2W9|G3V2W9_HUMAN E2F-associated phosphoprotein (Fragment) OS=Homo sapiens OX=9606 GN=EAPP PE=1 SV=1;tr|A0A087X060|A0A087X060_HUMAN E2F-associated phosphoprotein OS=Homo sapiens OX=9606 GN=EAPP PE=1 SV=1 [ENST00000618169_14_34539628_aTIS_101db1#ENST00	7	1	1	1	4.9	4.9	4.9	23468	205	205;231;243;246;297;300;285	0.0017409	20406	10840000	985440	29466000	3	3				129	20561	TRUE	20567	97693;97694;97695	129338;129339;129340	129339
A0A087X091;ENST00000218056_X_48597997_aTIS_101db1;ENST00000376729_X_48597519_5UTR_100db1;Q9H1Z4	A0A087X091;ENST00000218056_X_48597997_aTIS_101db1;ENST00000376729_X_48597519_5UTR_100db1;Q9H1Z4	1;1;1;1	1;1;1;1	1;1;1;1	WD repeat-containing protein 13	WDR13	tr|A0A087X091|A0A087X091_HUMAN WD repeat-containing protein 13 (Fragment) OS=Homo sapiens OX=9606 GN=WDR13 PE=1 SV=1;generic|ENST00000218056_X_48597997_aTIS_101db1|ENSG00000101940 ATG True 0 -1 [ENST00000218056_X_48597997_aTIS_db3];generic|ENST00000376729	4	1	1	1	8	8	8	20602	187	187;485;530;485	0	37882	41394000	3449500	97629000	2	2				130	17208	TRUE	17211	81996;81997;81998;81999	109816;109817	109817
ENST00000220166_15_78944903_CDS_010db2;A0A087X0D5;P09668;E9PKT6	ENST00000220166_15_78944903_CDS_010db2;A0A087X0D5;P09668	3;3;3;1	3;3;3;1	3;3;3;1	Pro-cathepsin H;Cathepsin H mini chain;Cathepsin H;Cathepsin H heavy chain;Cathepsin H light chain	CTSH	generic|ENST00000220166_15_78944903_CDS_010db2|ENSG00000103811 GTG NA NA;tr|A0A087X0D5|A0A087X0D5_HUMAN Pro-cathepsin H OS=Homo sapiens OX=9606 GN=CTSH PE=1 SV=1 [ENST00000615999_15_78944981_aTIS_101db1#ENST00000615999_15_78944981_aTIS_db3];sp|P09668|CATH_	4	3	3	3	13.9	13.9	13.9	34784	309	309;323;335;134	0	69897	281240000	20088000	614020000	4	4				131	17407;23670;24364	True;True;True	17410;23677;24371	82864;82865;82866;82867;112178;112179;112180;112181;115768;115769;115770;115771	110964;147525;147526;152458	110964;147526;152458
A0A087X0E3;A0A0A0MS59;ENST00000380361_16_30704067_aTIS_101db1;A0A0C4DFX4;Q6ZRS2;ENST00000483083_16_30712723_CDS_100db1	A0A087X0E3;A0A0A0MS59;ENST00000380361_16_30704067_aTIS_101db1;A0A0C4DFX4;Q6ZRS2;ENST00000483083_16_30712723_CDS_100db1	4;4;4;4;4;3	3;3;3;3;3;2	3;3;3;3;3;2	Helicase SRCAP	SRCAP	tr|A0A087X0E3|A0A087X0E3_HUMAN Helicase SRCAP (Fragment) OS=Homo sapiens OX=9606 GN=SRCAP PE=1 SV=1;tr|A0A0A0MS59|A0A0A0MS59_HUMAN Helicase SRCAP OS=Homo sapiens OX=9606 GN=SRCAP PE=1 SV=1 [ENST00000395059_16_30707671_aTIS_101db1#ENST00000395059_16_3070767	6	4	3	3	2.2	1.7	1.7	168.9	1610	1610;2971;3053;3053;3230;1231	0.00051586	24176	2441700000	50869000	6605300000	5	5				132	16814;24404;26376;28308	True;True;False;True	16817;24411;26383;28316	80205;115963;115964;115965;115966;125390;134326;134327;134328;134329	107423;152705;152706;165625;177413;177414	107423;152705;165625;177413
A0A087X0K1;Q9Y376;ENST00000614925_2_230798763_CDS_100db1;ENST00000409788_2_230798763_CDS_100db1;ENST00000493540_2_230817844_ntr_100db1;ENST00000493540_2_230817838_ntr_100db1;ENST00000478152_2_230798763_ntr_100db1;B7ZBJ4;Q5TAW7;Q9H9S4	A0A087X0K1;Q9Y376;ENST00000614925_2_230798763_CDS_100db1;ENST00000409788_2_230798763_CDS_100db1	8;8;6;6;1;1;1;1;1;1	8;8;6;6;1;1;1;1;1;1	8;8;6;6;1;1;1;1;1;1	Calcium-binding protein 39	CAB39	tr|A0A087X0K1|A0A087X0K1_HUMAN Calcium-binding protein 39 OS=Homo sapiens OX=9606 GN=CAB39 PE=1 SV=1 [ENST00000614925_2_230760002_aTIS_101db1#ENST00000614925_2_230760002_aTIS_db3];sp|Q9Y376|CAB39_HUMAN Calcium-binding protein 39 OS=Homo sapiens OX=9606 GN=	10	8	8	8	20.4	20.4	20.4	39452	339	339;341;195;197;21;23;52;193;280;337	0	13474	512030000	25602000	1183700000	23	23				133	3497;8870;10038;11743;14657;15222;18471;28198	True;True;True;True;True;True;True;True	3498;8873;10041;11746;14660;15225;18477;28206	16611;16612;16613;16614;42290;42291;42292;42293;47768;55887;55888;70463;70464;70465;70466;73182;73183;73184;87836;87837;87838;87839;87840;133780;133781;133782;133783	23223;23224;57759;57760;57761;57762;65182;76226;94920;94921;94922;94923;94924;94925;98441;98442;98443;117201;117202;117203;117204;117205;176691;176692;176693;176694	23223;57762;65182;76226;94922;98442;117201;176694
ENST00000545208_15_29822028_aTIS_101db1;A0A087X0K9;G5E9E7;G3V1L9;Q07157;H0Y3R8;ENST00000400007_15_29708614_CDS_010db2;ENST00000462916_15_29732646_ntr_100db1;H0YKB1	ENST00000545208_15_29822028_aTIS_101db1;A0A087X0K9;G5E9E7;G3V1L9;Q07157	19;19;19;18;18;3;2;1;1	19;19;19;18;18;3;2;1;1	19;19;19;18;18;3;2;1;1	Tight junction protein ZO-1	TJP1	generic|ENST00000545208_15_29822028_aTIS_101db1|ENSG00000104067 ATG False 0 [ENST00000545208_15_29822028_aTIS_db3];tr|A0A087X0K9|A0A087X0K9_HUMAN Tight junction protein ZO-1 OS=Homo sapiens OX=9606 GN=TJP1 PE=1 SV=1 [ENST00000614355_15_29800693_aTIS_101db	9	19	19	19	15.8	15.8	15.8	186.96	1668	1668;1676;1692;1768;1748;227;157;39;383	0	66165	2708300000	30430000	6143000000	83	83				134	3661;3807;5539;5715;6055;6056;9507;10706;11057;13638;14456;15882;16413;16414;21421;21730;26620;26621;28515	True;True;True;True;True;True;True;True;True;True;True;True;True;True;True;True;True;True;True	3662;3808;5540;5716;6056;6057;9510;10709;11060;13641;14459;15885;16416;16417;21427;21737;26627;26628;28523	17334;17335;17336;17337;17338;17339;17340;17341;17987;25906;25907;25908;25909;26702;26703;26704;26705;26706;26707;26708;26709;26710;26711;26712;28595;28596;28597;28598;28599;28600;45320;50979;50980;50981;50982;52567;52568;52569;52570;52571;52572;52573;52574;65580;65581;65582;65583;65584;65585;69485;69486;69487;69488;76096;76097;76098;76099;78432;78433;78434;78435;78436;78437;78438;78439;78440;101…	24225;24226;24227;24228;24229;24230;24231;24232;24233;24234;24235;25016;35563;35564;35565;35566;35567;36644;36645;36646;36647;36648;36649;39576;39577;39578;39579;39580;61703;69712;69713;71852;71853;71854;71855;71856;71857;71858;71859;88071;88072;88073;88074;88075;88076;88077;88078;88079;93643;93644;93645;93646;93647;102238;102239;102240;102241;105118;105119;105120;105121;105122;105123;105124;1051…	24229;25016;35563;36645;39576;39579;61703;69713;71856;88076;93643;102238;105119;105125;133725;135309;167161;167163;178943
A0A087X0M4;ENST00000613058_2_27663900_CDS_010db2;Q9BWU0;A0A087WWF4	A0A087X0M4;ENST00000613058_2_27663900_CDS_010db2;Q9BWU0;A0A087WWF4	2;2;2;1	2;2;2;1	2;2;2;1	Kanadaptin	SLC4A1AP	tr|A0A087X0M4|A0A087X0M4_HUMAN Kanadaptin OS=Homo sapiens OX=9606 GN=SLC4A1AP PE=1 SV=1 [ENST00000618046_2_27663915_aTIS_101db1#ENST00000618046_2_27663915_aTIS_db3];generic|ENST00000613058_2_27663900_CDS_010db2|ENSG00000163798 TTG NA NA;sp|Q9BWU0|NADAP_HUM	4	2	2	2	2.6	2.6	2.6	82.89	742	742;747;796;273	0	46676	153080000	3733600	376480000	11	11				135	12721;28129	True;True	12724;28137	60852;60853;60854;60855;133443;133444;133445;133446	81940;81941;81942;81943;81944;81945;81946;176308;176309;176310;176311	81945;176309
ENST00000380903_22_50201037_aTIS_100db1;A0A087X0Q9;Q9BVL4	ENST00000380903_22_50201037_aTIS_100db1;A0A087X0Q9;Q9BVL4	4;4;4	4;4;4	4;4;4	Selenoprotein O	SELO	generic|ENST00000380903_22_50201037_aTIS_100db1|ENSG00000073169 ATG True +1 0;tr|A0A087X0Q9|A0A087X0Q9_HUMAN Selenoprotein O OS=Homo sapiens OX=9606 GN=SELENOO PE=1 SV=1 [ENST00000611222_22_50201037_aTIS_101db1#ENST00000611222_22_50201037_aTIS_db3];sp|Q9BV	3	4	4	4	9.5	9.5	9.5	73164	666	666;668;669	0	16532	176990000	5899700	418630000	11	11				136	13451;16930;26878;26891	True;True;True;True	13454;16933;26886;26899	64667;64668;80721;80722;80723;80724;80725;80726;80727;80728;127754;127755;127756;127757;127804;127805;127806;127807	86777;108119;108120;108121;108122;168949;168950;168951;168952;168998;168999;169000	86777;108122;168949;168998
ENST00000622277_X_71068306_aTIS_101db1;A0A087X0R6;ENST00000374274_X_71068396_5UTR_010db2;Q9UMY4;ENST00000276105_X_71068306_aTIS_101db1;ENST00000465030_X_71062876_ntr_100db1	ENST00000622277_X_71068306_aTIS_101db1;A0A087X0R6;ENST00000374274_X_71068396_5UTR_010db2;Q9UMY4;ENST00000276105_X_71068306_aTIS_101db1	4;4;4;4;3;1	3;3;3;3;3;1	3;3;3;3;3;1	Sorting nexin-12	SNX12	generic|ENST00000622277_X_71068306_aTIS_101db1|ENSG00000147164 ATG True -1 0 +1 [ENST00000622277_X_71068306_aTIS_db3];tr|A0A087X0R6|A0A087X0R6_HUMAN Sorting nexin-12 OS=Homo sapiens OX=9606 GN=SNX12 PE=1 SV=1 [ENST00000622259_X_71068306_aTIS_101db1#ENST00	6	4	3	3	22.8	18.5	18.5	18884	162	162;172;192;172;158;41	0	13.69	754280000	75428000	1722400000	19	19				137	9303;11441;21169;24320	True;True;True;False	9306;11444;21175;24327	44338;44339;44340;44341;44342;54368;54369;54370;54371;100663;100664;100665;100666;100667;100668;115574;115575;115576;115577	60370;60371;60372;60373;60374;60375;60376;60377;74217;74218;74219;74220;74221;132565;132566;132567;132568;132569;132570;152217;152218;152219;152220	60372;74219;132567;152217
A0A087X0R7;Q9H4L4;ENST00000580997_17_7564982_ntr_100db1;J3QL36	A0A087X0R7;Q9H4L4	4;4;1;1	4;4;1;1	4;4;1;1	Sentrin-specific protease 3	SENP3-EIF4A1;SENP3	tr|A0A087X0R7|A0A087X0R7_HUMAN SENP3-EIF4A1 readthrough (NMD candidate) (Fragment) OS=Homo sapiens OX=9606 GN=SENP3-EIF4A1 PE=4 SV=1;sp|Q9H4L4|SENP3_HUMAN Sentrin-specific protease 3 OS=Homo sapiens OX=9606 GN=SENP3 PE=1 SV=2 [ENST00000429205_17_7563077_aT	4	4	4	4	15	15	15	61277	540	540;574;100;237	0	24948	148120000	7795800	346990000	13	13				138	11987;14358;22235;27788	True;True;True;True	11990;14361;22242;27796	57080;57081;57082;57083;69048;69049;69050;69051;105553;105554;105555;131895;131896;131897;131898	77599;77600;77601;77602;93047;138400;138401;138402;138403;174316;174317;174318;174319	77601;93047;138400;174316
Q2TAM5;E9PKH5;A0A087X0W8;ENST00000612991_11_65662943_5UTR_100db1;ENST00000406246_11_65661939_CDS_010db2;ENST00000308639_11_65662832_aTIS_101db1;ENST00000308639_11_65662943_5UTR_100db1;ENST00000406246_11_65662943_5UTR_100db1;Q04206;ENST00000525693_11_65658787_CDS_100db1;E9PI38;E9PQS6;E9PKV4;A0A087WVP0;ENST00000612991_11_65658787_CDS_100db1;ENST00000615805_11_65662943_5UTR_100db1;ENST00000308639_11…	Q2TAM5;E9PKH5;A0A087X0W8;ENST00000612991_11_65662943_5UTR_100db1;ENST00000406246_11_65661939_CDS_010db2;ENST00000308639_11_65662832_aTIS_101db1;ENST00000308639_11_65662943_5UTR_100db1;ENST00000406246_11_65662943_5UTR_100db1;Q04206;ENST00000525693_11_65658787_CDS_100db1;E9PI38;E9PQS6;E9PKV4;A0A087WVP0;ENST00000612991_11_65658787_CDS_100db1;ENST00000615805_11_65662943_5UTR_100db1;ENST00000308639_11…	6;6;6;6;6;6;6;6;6;3;3;3;3;3;3;3;3;2;2;2;2;2	6;6;6;6;6;6;6;6;6;3;3;3;3;3;3;3;3;2;2;2;2;2	6;6;6;6;6;6;6;6;6;3;3;3;3;3;3;3;3;2;2;2;2;2	Transcription factor p65	RELA	tr|Q2TAM5|Q2TAM5_HUMAN RELA protein OS=Homo sapiens OX=9606 GN=RELA PE=1 SV=1 [ENST00000525693_11_65662832_aTIS_101db1#ENST00000525693_11_65662832_aTIS_db3];tr|E9PKH5|E9PKH5_HUMAN Transcription factor p65 (Fragment) OS=Homo sapiens OX=9606 GN=RELA PE=1 SV=	22	6	6	6	14.6	14.6	14.6	42868	377	377;418;448;485;490;548;585;588;551;179;185;208;237;246;250;283;353;72;89;95;153;161	0	10.1	642020000	27914000	1429800000	27	27				139	3346;11069;13029;16063;20192;22632	True;True;True;True;True;True	3347;11072;13032;16066;20198;22639	15922;15923;15924;15925;52632;52633;62672;62673;62674;62675;62676;62677;76865;76866;76867;76868;76869;76870;95952;95953;95954;95955;107362;107363;107364;107365	22241;22242;22243;22244;22245;22246;71960;84418;84419;84420;103293;103294;103295;103296;103297;103298;103299;103300;103301;103302;103303;103304;103305;103306;127260;127261;127262;140772	22241;71960;84418;103293;127260;140772
ENST00000522894_8_91078566_3UTR_100db1;ENST00000522894_8_91078359_3UTR_100db1;ENST00000615618_8_91076720_aTIS_101db1;ENST00000617869_8_91070328_CDS_100db1;ENST00000285420_8_91070310_CDS_010db2;A0A087X0W9;Q8N6M0	ENST00000522894_8_91078566_3UTR_100db1;ENST00000522894_8_91078359_3UTR_100db1;ENST00000615618_8_91076720_aTIS_101db1;ENST00000617869_8_91070328_CDS_100db1;ENST00000285420_8_91070310_CDS_010db2;A0A087X0W9;Q8N6M0	3;3;3;3;3;3;3	3;3;3;3;3;3;3	3;3;3;3;3;3;3	OTU domain-containing protein 6B	OTUD6B	generic|ENST00000522894_8_91078566_3UTR_100db1|ENSG00000155100 GTG NA 0 -1;generic|ENST00000522894_8_91078359_3UTR_100db1|ENSG00000155100 AAG NA 0;generic|ENST00000615618_8_91076720_aTIS_101db1|ENSG00000155100 ATG no_data NA [ENST00000615618_8_91076720_aT	7	3	3	3	43.2	43.2	43.2	13405	118	118;187;192;312;318;323;293	0	11847	163650000	32729000	361880000	4	4				140	1571;8331;12782	True;True;True	1572;8334;12785	7359;7360;7361;39590;39591;39592;39593;61199;61200;61201;61202	9936;9937;9938;54663;82372	9937;54663;82372
A0A087X0X3;P52272;ENST00000348943_19_8444999_aTIS_101db1;ENST00000325495_19_8463606_CDS_100db1;ENST00000620401_19_8462558_CDS_100db1;ENST00000325495_19_8462558_CDS_100db1;ENST00000348943_19_8463606_CDS_100db1;ENST00000348943_19_8462558_CDS_100db1;ENST00000600806_19_8463606_3UTR_100db1;M0R019;M0R2T0;M0R0N3;M0QYQ7;M0R2I7;M0R0Y6;ENST00000597813_19_8455451_ntr_100db1;ENST00000597813_19_8445050_ntr_10…	A0A087X0X3;P52272;ENST00000348943_19_8444999_aTIS_101db1;ENST00000325495_19_8463606_CDS_100db1;ENST00000620401_19_8462558_CDS_100db1;ENST00000325495_19_8462558_CDS_100db1;ENST00000348943_19_8463606_CDS_100db1;ENST00000348943_19_8462558_CDS_100db1;ENST00000600806_19_8463606_3UTR_100db1;M0R019;M0R2T0	34;34;33;26;26;26;25;25;24;19;18;15;14;8;7;6;6;6;4;2;2;2	34;34;33;26;26;26;25;25;24;19;18;15;14;8;7;6;6;6;4;2;2;2	22;22;21;14;14;14;13;13;14;15;14;11;11;5;7;6;6;5;4;2;2;0	Heterogeneous nuclear ribonucleoprotein M	HNRNPM	tr|A0A087X0X3|A0A087X0X3_HUMAN Heterogeneous nuclear ribonucleoprotein M OS=Homo sapiens OX=9606 GN=HNRNPM PE=1 SV=1 [ENST00000620401_19_8444999_aTIS_101db1#ENST00000620401_19_8444999_aTIS_db3];sp|P52272|HNRPM_HUMAN Heterogeneous nuclear ribonucleoprotein	22	34	34	22	60.3	60.3	33.7	77569	730	730;730;691;611;626;626;572;587;596;352;357;275;219;214;99;46;82;116;83;42;56;99	0	323.31	15761000000	335340000	36413000000	185	185				141	113;322;552;3058;4730;5051;6458;6804;6805;6991;6998;7522;9052;10621;10622;11558;11574;14454;14896;17542;17543;17557;17567;17574;17576;17580;18033;18666;19670;20507;25586;25968;26509;27762	True;True;True;True;True;True;True;True;True;True;True;True;True;True;True;True;True;True;True;True;True;True;True;True;True;True;True;True;True;True;True;True;True;True	113;323;553;3059;4731;5052;6459;6806;6807;6993;7000;7525;9055;10624;10625;11561;11577;14457;14899;17545;17546;17560;17570;17577;17579;17583;18039;18672;19676;20513;25593;25975;26516;27770	510;511;512;1502;1503;1504;1505;2596;2597;2598;2599;14252;14253;14254;14255;14256;14257;14258;14259;14260;14261;14262;14263;22005;22006;22007;22008;23421;23422;23423;23424;23425;23426;23427;23428;30395;30396;30397;30398;30399;30400;30401;30402;32016;32017;32018;32019;32020;32021;32022;32023;32024;32025;32026;32027;32028;32029;32030;32031;32032;32950;32951;32952;32953;32954;32955;32956;32957;32984…	716;717;718;2341;2342;3769;3770;3771;3772;3773;3774;3775;3776;3777;3778;3779;3780;3781;3782;19719;19720;19721;19722;19723;19724;19725;19726;19727;19728;19729;19730;19731;19732;19733;19734;19735;19736;30090;30091;30092;32012;32013;32014;32015;32016;32017;32018;32019;32020;32021;32022;32023;32024;32025;32026;32027;32028;42083;42084;42085;42086;42087;42088;42089;42090;42091;42092;42093;42094;42095;4…	718;2342;3774;19726;30091;32026;42096;44409;44422;45597;45640;49464;58721;69235;69255;75326;75385;93633;96395;111711;111714;111773;111805;111843;111849;111867;114636;118353;124424;129055;160371;162792;166419;174196
H0YJE4;ENST00000556502_14_60165282_ntr_100db1;ENST00000536410_14_60156135_aTIS_101db1;ENST00000216500_14_60165231_CDS_010db2;A0A087X0Z7;H0YJ66;Q9Y394	H0YJE4;ENST00000556502_14_60165282_ntr_100db1;ENST00000536410_14_60156135_aTIS_101db1;ENST00000216500_14_60165231_CDS_010db2;A0A087X0Z7;H0YJ66;Q9Y394	1;1;1;1;1;1;1	1;1;1;1;1;1;1	1;1;1;1;1;1;1	Dehydrogenase/reductase SDR family member 7	DHRS7	tr|H0YJE4|H0YJE4_HUMAN Dehydrogenase/reductase SDR family member 7 (Fragment) OS=Homo sapiens OX=9606 GN=DHRS7 PE=1 SV=1;generic|ENST00000556502_14_60165282_ntr_100db1|ENSG00000100612 CTG NA 0;generic|ENST00000536410_14_60156135_aTIS_101db1|ENSG00000100612	7	1	1	1	12.5	12.5	12.5	17851	160	160;226;289;313;376;399;339	0	35872	25047000	3130900	56296000	2	2				142	3001	TRUE	3002	14018;14019;14020;14021	19420;19421	19420
ENST00000413916_7_44756250_aTIS_101db1;E7EWM3;ENST00000265346_7_44756250_aTIS_101db1;A0A087X127;Q8NF64	ENST00000413916_7_44756250_aTIS_101db1;E7EWM3;ENST00000265346_7_44756250_aTIS_101db1;A0A087X127;Q8NF64	1;1;1;1;1	1;1;1;1;1	1;1;1;1;1	Zinc finger MIZ domain-containing protein 2	ZMIZ2	generic|ENST00000413916_7_44756250_aTIS_101db1|ENSG00000122515 ATG no_data NA [ENST00000413916_7_44756250_aTIS_db3];tr|E7EWM3|E7EWM3_HUMAN Zinc finger MIZ domain-containing protein 2 OS=Homo sapiens OX=9606 GN=ZMIZ2 PE=1 SV=1 [ENST00000433667_7_44756250_a	5	1	1	1	4.1	4.1	4.1	91111	862	862;888;894;923;920	0	51178	693240	33011	1884400	1	1				143	19443	TRUE	19449	92553	123194	123194
A0A087X142;ENST00000296873_5_132777137_aTIS_101db1;A6NMH6;A6NFQ9;ENST00000458488_5_132777137_aTIS_101db1;F8W8I8;Q92599;ENST00000378699_5_132764390_aTIS_101db1;ENST00000378701_5_132764372_CDS_010db2;A0A0A0MRP8;C9J4G8;C9JV02	A0A087X142;ENST00000296873_5_132777137_aTIS_101db1;A6NMH6;A6NFQ9;ENST00000458488_5_132777137_aTIS_101db1;F8W8I8;Q92599;ENST00000378699_5_132764390_aTIS_101db1;ENST00000378701_5_132764372_CDS_010db2	5;5;5;5;5;5;5;4;4;1;1;1	5;5;5;5;5;5;5;4;4;1;1;1	5;5;5;5;5;5;5;4;4;1;1;1	Septin-8	39692	tr|A0A087X142|A0A087X142_HUMAN Septin-8 OS=Homo sapiens OX=9606 GN=SEPT8 PE=1 SV=1 [ENST00000620483_5_132777137_aTIS_101db1#ENST00000620483_5_132777137_aTIS_db3];generic|ENST00000296873_5_132777137_aTIS_101db1|ENSG00000164402 ATG no_data NA [ENST000002968	12	5	5	5	13.6	13.6	13.6	49355	426	426;429;430;440;442;460;483;369;374;78;97;130	0	22181	509290000	26805000	1173100000	20	20				144	269;270;11570;16429;22452	True;True;True;True;True	270;271;11573;16432;22459	1193;1194;1195;1196;1197;1198;1199;1200;1201;1202;1203;1204;55103;55104;55105;55106;78511;78512;78513;78514;106555;106556;106557;106558	1727;1728;1729;1730;1731;1732;1733;1734;1735;1736;1737;1738;75369;75370;75371;75372;105198;139693;139694;139695;139696	1727;1734;75369;105198;139695
ENST00000535776_10_27504370_aTIS_101db1;Q5W0J0;A0A087X163;ENST00000621805_10_27504370_aTIS_101db1;Q9NP72;H0Y6T8	ENST00000535776_10_27504370_aTIS_101db1;Q5W0J0;A0A087X163;ENST00000621805_10_27504370_aTIS_101db1;Q9NP72;H0Y6T8	2;2;2;2;2;1	2;2;2;2;2;1	2;2;2;2;2;1	Ras-related protein Rab-18	RAB18	generic|ENST00000535776_10_27504370_aTIS_101db1|ENSG00000099246 ATG True +1 0 -1 [ENST00000535776_10_27504370_aTIS_db3];tr|Q5W0J0|Q5W0J0_HUMAN Ras-related protein Rab-18 OS=Homo sapiens OX=9606 GN=RAB18 PE=1 SV=1 [ENST00000375802_10_27504370_aTIS_101db1#E	6	2	2	2	16.2	16.2	16.2	15507	142	142;161;182;235;206;291	0	91913	238780000	26531000	542280000	8	8				145	10360;12112	True;True	10363;12115	49381;49382;49383;49384;57751;57752;57753;57754	67490;67491;67492;67493;78358;78359;78360;78361	67490;78361
ENST00000450066_2_85619234_CDS_100db1;ENST00000323701_2_85621492_CDS_100db1;ENST00000450066_2_85612326_aTIS_101db1;ENST00000613444_2_85619234_CDS_100db1;A0A087X1B2;ENST00000409470_2_85616280_CDS_010db2;Q53GS9;ENST00000459775_2_85625641_ntr_100db1;ENST00000493829_2_85621492_ntr_100db1;ENST00000409025_2_85621492_CDS_100db1;ENST00000493829_2_85619234_ntr_100db1;ENST00000409025_2_85619234_CDS_100db1;…	ENST00000450066_2_85619234_CDS_100db1;ENST00000323701_2_85621492_CDS_100db1;ENST00000450066_2_85612326_aTIS_101db1;ENST00000613444_2_85619234_CDS_100db1;A0A087X1B2;ENST00000409470_2_85616280_CDS_010db2;Q53GS9;ENST00000459775_2_85625641_ntr_100db1;ENST00000493829_2_85621492_ntr_100db1;ENST00000409025_2_85621492_CDS_100db1;ENST00000493829_2_85619234_ntr_100db1;ENST00000409025_2_85619234_CDS_100db1;…	10;10;10;10;10;10;10;9;9;9;9;9;9;8;7;7;7;5;4;4;4;2;1;1;1	10;10;10;10;10;10;10;9;9;9;9;9;9;8;7;7;7;5;4;4;4;2;1;1;1	10;10;10;10;10;10;10;9;9;9;9;9;9;8;7;7;7;5;4;4;4;2;1;1;1	U4/U6.U5 tri-snRNP-associated protein 2	USP39	generic|ENST00000450066_2_85619234_CDS_100db1|ENSG00000168883 GTG NA +1 0 -1;generic|ENST00000323701_2_85621492_CDS_100db1|ENSG00000168883 CTG NA 0 -1;generic|ENST00000450066_2_85612326_aTIS_101db1|ENSG00000168883 ATG False 0 [ENST00000450066_2_85612326_a	25	10	10	10	33.9	33.9	33.9	51831	446	446;450;462;471;487;537;565;341;410;421;431;442;536;301;373;394;488;173;133;144;193;88;48;59;61	0	52522	896440000	38975000	2047500000	44	44				146	914;1720;2668;4528;9927;18879;19060;21079;23918;24955	True;True;True;True;True;True;True;True;True;True	915;1721;2669;4529;9930;18885;19066;21085;23925;24962	4335;4336;8058;8059;8060;8061;8062;8063;8064;8065;12556;12557;12558;12559;21156;21157;21158;21159;47285;47286;47287;47288;89925;89926;89927;89928;90762;90763;90764;90765;90766;90767;90768;90769;100205;100206;100207;100208;100209;113707;118488;118489	6033;10865;10866;10867;10868;10869;10870;10871;10872;10873;10874;10875;10876;10877;10878;10879;10880;17183;17184;17185;17186;17187;17188;17189;17190;17191;29098;29099;29100;29101;29102;29103;29104;29105;64459;64460;64461;64462;120002;120003;120004;120005;121064;121065;132054;132055;149761;155986	6033;10872;17183;29098;64459;120003;121065;132055;149761;155986
A0A087X1B7;ENST00000614256_1_153634325_5UTR_100db1;ENST00000403433_1_153636589_aTIS_101db1;X6R700;ENST00000368690_1_153636589_aTIS_101db1;ENST00000368690_1_153634325_5UTR_010db2;Q9Y3Y2;Q5T7Y7	A0A087X1B7;ENST00000614256_1_153634325_5UTR_100db1;ENST00000403433_1_153636589_aTIS_101db1;X6R700;ENST00000368690_1_153636589_aTIS_101db1;ENST00000368690_1_153634325_5UTR_010db2;Q9Y3Y2;Q5T7Y7	4;4;4;4;4;4;4;2	4;4;4;4;4;4;4;2	4;4;4;4;4;4;4;2	Chromatin target of PRMT1 protein	CHTOP	tr|A0A087X1B7|A0A087X1B7_HUMAN Chromatin target of PRMT1 protein OS=Homo sapiens OX=9606 GN=CHTOP PE=1 SV=1 [ENST00000614256_1_153636589_aTIS_101db1#ENST00000614256_1_153636589_aTIS_db3];generic|ENST00000614256_1_153634325_5UTR_100db1|ENSG00000160679 CTG N	8	4	4	4	52.6	52.6	52.6	85199	76	76;88;202;223;249;261;248;101	0	19.09	1294200000	258830000	3020800000	25	25				147	2177;13618;18538;20730	True;True;True;True	2178;13621;18544;20736	10258;10259;10260;10261;10262;65482;65483;65484;65485;65486;65487;65488;65489;88151;88152;88153;88154;88155;88156;88157;88158;98514;98515;98516;98517;98518;98519;98520;98521	14164;14165;14166;14167;14168;87960;87961;87962;87963;87964;87965;87966;87967;87968;87969;87970;87971;117547;117548;130156;130157;130158;130159;130160;130161	14165;87964;117548;130156
ENST00000423813_11_6480053_aTIS_101db1;ENST00000423813_11_6481296_5UTR_100db1;ENST00000254584_11_6481309_5UTR_100db1;A0A087X1E4;ENST00000396777_11_6481296_5UTR_100db1;ENST00000614314_11_6481296_5UTR_100db1;ENST00000614314_11_6481320_5UTR_010db2;P53365;ENST00000614314_11_6478881_CDS_100db1;ENST00000445086_11_6479992_CDS_100db1;ENST00000445086_11_6480031_aTIS_101db1;E9PRV8;ENST00000525235_11_648129…	ENST00000423813_11_6480053_aTIS_101db1;ENST00000423813_11_6481296_5UTR_100db1;ENST00000254584_11_6481309_5UTR_100db1;A0A087X1E4;ENST00000396777_11_6481296_5UTR_100db1;ENST00000614314_11_6481296_5UTR_100db1;ENST00000614314_11_6481320_5UTR_010db2;P53365;ENST00000614314_11_6478881_CDS_100db1;ENST00000445086_11_6479992_CDS_100db1;ENST00000445086_11_6480031_aTIS_101db1;E9PRV8;ENST00000525235_11_648129…	5;5;5;5;5;5;5;5;4;4;4;3;3;2;1;1;1	5;5;5;5;5;5;5;5;4;4;4;3;3;2;1;1;1	5;5;5;5;5;5;5;5;4;4;4;3;3;2;1;1;1	Arfaptin-2	ARFIP2	generic|ENST00000423813_11_6480053_aTIS_101db1|ENSG00000132254 ATG no_data NA [ENST00000423813_11_6480053_aTIS_db3];generic|ENST00000423813_11_6481296_5UTR_100db1|ENSG00000132254 CTG NA -1 0 +1;generic|ENST00000254584_11_6481309_5UTR_100db1|ENSG0000013225	17	5	5	5	27.4	27.4	27.4	33782	303	303;330;368;374;377;410;418;341;210;243;256;202;238;71;49;159;186	0	37179	789120000	56366000	1834100000	20	20				148	1591;7803;8948;16428;20717	True;True;True;True;True	1592;7806;8951;16431;20723	7447;7448;7449;7450;7451;7452;7453;7454;37002;37003;37004;37005;37006;37007;37008;37009;37010;37011;37012;37013;42651;78507;78508;78509;78510;98453;98454;98455;98456	10045;10046;10047;10048;10049;10050;51246;51247;51248;51249;51250;51251;51252;51253;51254;58194;105195;105196;105197;130103;130104;130105	10046;51251;58194;105195;130103
ENST00000616787_1_86903337_CDS_100db1;ENST00000616787_1_86914054_CDS_100db1;A0A087X1G7;O60613	ENST00000616787_1_86903337_CDS_100db1;ENST00000616787_1_86914054_CDS_100db1;A0A087X1G7;O60613	1;1;1;1	1;1;1;1	1;1;1;1	15 kDa selenoprotein	42248	generic|ENST00000616787_1_86903337_CDS_100db1|ENSG00000183291 CTG NA -1 0;generic|ENST00000616787_1_86914054_CDS_100db1|ENSG00000183291 TTG NA -1 0 +1;tr|A0A087X1G7|A0A087X1G7_HUMAN Selenoprotein F OS=Homo sapiens OX=9606 GN=SELENOF PE=1 SV=1 [ENST00000616	4	1	1	1	9.1	9.1	9.1	11.28	99	99;145;164;165	0	45298	111960000	18661000	257370000	9	9				149	5789	TRUE	5790	27037;27038;27039;27040	37151;37152;37153;37154;37155;37156;37157;37158;37159	37153
X6RLL4;A0A087X1N3;ENST00000319533_6_5004002_aTIS_101db1;O75818;F8WC38	X6RLL4;A0A087X1N3;ENST00000319533_6_5004002_aTIS_101db1;O75818;F8WC38	2;2;2;2;1	2;2;2;2;1	2;2;2;2;1	Ribonuclease P protein subunit p40	RPP40	tr|X6RLL4|X6RLL4_HUMAN Ribonuclease P protein subunit p40 OS=Homo sapiens OX=9606 GN=RPP40 PE=1 SV=1 [ENST00000464646_6_5002188_aTIS_101db1#ENST00000464646_6_5002188_aTIS_db3];tr|A0A087X1N3|A0A087X1N3_HUMAN Ribonuclease P 40kDa subunit, isoform CRA_c OS=Ho	5	2	2	2	8.3	8.3	8.3	34676	303	303;321;340;363;113	0	31489	233070000	15538000	609340000	5	5				150	18672;25117	True;True	18678;25124	88832;88833;88834;88835;119256	118404;118405;118406;118407;156918	118404;156918
A0A087X1N6;ENST00000441611_10_100286139_aTIS_101db1;J3QRU7;Q6QNY1	A0A087X1N6;ENST00000441611_10_100286139_aTIS_101db1;J3QRU7;Q6QNY1	1;1;1;1	1;1;1;1	1;1;1;1	Biogenesis of lysosome-related organelles complex 1 subunit 2	BLOC1S2	tr|A0A087X1N6|A0A087X1N6_HUMAN Biogenesis of lysosome-related organelles complex 1 subunit 2 OS=Homo sapiens OX=9606 GN=BLOC1S2 PE=1 SV=1 [ENST00000618916_10_100282936_aTIS_101db1#ENST00000618916_10_100282936_aTIS_db3];generic|ENST00000441611_10_100286139_	4	1	1	1	28.4	28.4	28.4	11125	95	95;99;117;142	0	82926	9337500	2334400	22575000	4	4				151	27859	TRUE	27867	132211;132212;132213;132214	174731;174732;174733;174734	174734
ENST00000416077_6_51410314_ntr_010db2;ENST00000337387_6_159739038_CDS_100db1;ENST00000614346_6_159739038_CDS_100db1;ENST00000337387_6_159736266_aTIS_101db1;A0A087X1R4;ENST00000614346_6_159736263_5UTR_010db2;ENST00000358372_6_159739038_CDS_100db1;ENST00000621533_6_159736263_5UTR_010db2;Q15007	ENST00000416077_6_51410314_ntr_010db2;ENST00000337387_6_159739038_CDS_100db1;ENST00000614346_6_159739038_CDS_100db1;ENST00000337387_6_159736266_aTIS_101db1;A0A087X1R4;ENST00000614346_6_159736263_5UTR_010db2;ENST00000358372_6_159739038_CDS_100db1;ENST00000621533_6_159736263_5UTR_010db2;Q15007	1;1;1;1;1;1;1;1;1	1;1;1;1;1;1;1;1;1	1;1;1;1;1;1;1;1;1	Pre-mRNA-splicing regulator WTAP	WTAP	generic|ENST00000416077_6_51410314_ntr_010db2|ENSG00000232702 ATC NA NA;generic|ENST00000337387_6_159739038_CDS_100db1|ENSG00000146457 ATT NA +1 0 -1;generic|ENST00000614346_6_159739038_CDS_100db1|ENSG00000146457 ATT NA +1 0 -1;generic|ENST00000337387_6_15	9	1	1	1	18.2	18.2	18.2	90334	77	77;125;144;151;170;171;370;397;396	0	40159	299880000	59976000	712780000	4	4				152	23020	TRUE	23027	109080;109081;109082;109083	143044;143045;143046;143047	143044
A0A087X1Z3;Q9UL46;H0YM70;ENST00000442824_5_98213402_ntr_001db3;ENST00000216802_14_24145390_CDS_100db1;ENST00000615264_14_24145390_CDS_100db1;ENST00000560410_14_24145441_CDS_100db1;ENST00000471700_14_24146563_ntr_100db1;ENST00000615264_14_24145441_CDS_100db1;ENST00000216802_14_24145736_CDS_010db2;ENST00000559005_14_24143653_ntr_100db1;ENST00000559493_14_24146563_ntr_100db1;ENST00000442824_5_982136…	A0A087X1Z3;Q9UL46;H0YM70;ENST00000442824_5_98213402_ntr_001db3;ENST00000216802_14_24145390_CDS_100db1;ENST00000615264_14_24145390_CDS_100db1;ENST00000560410_14_24145441_CDS_100db1;ENST00000471700_14_24146563_ntr_100db1;ENST00000615264_14_24145441_CDS_100db1;ENST00000216802_14_24145736_CDS_010db2	6;6;5;4;3;3;3;3;3;3;2;2;2;1;1;1;1;1;1;1;1;1	6;6;5;4;3;3;3;3;3;3;2;2;2;1;1;1;1;1;1;1;1;1	6;6;5;4;3;3;3;3;3;3;2;2;2;1;1;1;1;1;1;1;1;1	Proteasome activator complex subunit 2	PSME2	tr|A0A087X1Z3|A0A087X1Z3_HUMAN Proteasome activator complex subunit 2 OS=Homo sapiens OX=9606 GN=PSME2 PE=1 SV=1 [ENST00000615264_14_24146581_aTIS_101db1#ENST00000615264_14_24146581_aTIS_db3];sp|Q9UL46|PSME2_HUMAN Proteasome activator complex subunit 2 OS=	22	6	6	6	30.3	30.3	30.3	29126	254	254;239;228;239;166;181;183;184;198;200;49;87;166;20;27;31;39;48;64;71;117;134	0	192.44	2547400000	169820000	5741800000	49	49				153	652;1157;1707;10138;20004;23993	True;True;True;True;True;True	653;1158;1708;10141;20010;24000	3059;3060;3061;3062;3063;3064;3065;3066;5535;5536;8002;8003;8004;8005;48237;48238;48239;48240;48241;48242;48243;48244;95175;95176;95177;95178;95179;95180;95181;95182;114059;114060;114061;114062	4339;4340;4341;4342;4343;4344;4345;4346;4347;4348;4349;4350;7598;10798;10799;10800;10801;65989;65990;65991;65992;65993;65994;65995;65996;65997;65998;65999;66000;66001;66002;66003;66004;66005;66006;66007;126408;126409;126410;126411;126412;126413;126414;126415;126416;126417;126418;150144;150145;150146;150147	4341;7598;10799;65993;126416;150144
A0A087X253;ENST00000618940_17_35594031_aTIS_101db1;P63010;ENST00000620039_17_35605724_3UTR_100db1;ENST00000610402_17_35608250_CDS_010db2;A0A087WYD1;A0A087WU93;A0A087WZQ6;ENST00000620039_17_35639674_3UTR_100db1;ENST00000612116_17_35674206_3UTR_100db1;K7ERB2;K7EN71;A0A087WXS3;K7EKZ5;K7EJX1;ENST00000441188_X_93224251_ntr_100db1;ENST00000628168_17_35598292_CDS_100db1;ENST00000612116_17_35717323_3UTR_…	A0A087X253;ENST00000618940_17_35594031_aTIS_101db1;P63010;ENST00000620039_17_35605724_3UTR_100db1;ENST00000610402_17_35608250_CDS_010db2;A0A087WYD1;A0A087WU93;A0A087WZQ6	27;27;27;24;23;17;17;17;11;8;6;4;3;3;3;3;2;2;2;2;2;2;2;2;1;1	27;27;27;24;23;17;17;17;11;8;6;4;3;3;3;3;2;2;2;2;2;2;2;2;1;1	19;19;19;17;16;9;9;9;11;8;3;3;2;2;2;2;2;2;2;2;0;1;0;0;1;1	AP-2 complex subunit beta	AP2B1	tr|A0A087X253|A0A087X253_HUMAN AP complex subunit beta OS=Homo sapiens OX=9606 GN=AP2B1 PE=1 SV=1 [ENST00000616681_17_35594031_aTIS_101db1#ENST00000616681_17_35594031_aTIS_db3];generic|ENST00000618940_17_35594031_aTIS_101db1|ENSG00000006125 ATG True +1 0 -	26	27	27	19	35	35	27.7	101.33	913	913;951;937;883;822;639;663;677;487;215;151;132;49;63;80;199;30;33;126;164;175;186;210;243;65;67	0	137.87	2153900000	51283000	5047300000	81	81				154	1535;1808;1809;2633;3760;5485;7250;9489;10883;11936;12335;13044;13185;13581;13649;13650;13651;16284;16539;18455;18968;20205;21002;22784;23321;25769;28486	True;True;True;True;True;True;True;True;True;True;True;True;True;True;True;True;True;True;True;True;True;True;True;True;True;True;True	1536;1809;1810;2634;3761;5486;7252;9492;10886;11939;12338;13047;13188;13584;13652;13653;13654;16287;16542;18461;18974;20211;21008;22791;23328;25776;28494	7222;7223;7224;8442;8443;8444;8445;8446;8447;8448;8449;8450;8451;8452;12404;12405;12406;12407;17775;17776;17777;17778;25638;25639;25640;25641;34370;34371;34372;34373;34374;34375;34376;34377;45247;45248;45249;45250;45251;45252;51775;51776;51777;56826;58925;58926;58927;58928;62729;62730;62731;62732;63384;63385;65298;65299;65300;65301;65302;65303;65304;65305;65630;65631;65632;65633;65634;65635;65636…	9782;9783;9784;11392;11393;11394;11395;11396;11397;11398;11399;11400;11401;11402;16991;16992;16993;16994;16995;16996;16997;16998;16999;17000;17001;24804;24805;24806;35189;35190;35191;35192;35193;35194;35195;35196;35197;35198;47592;47593;47594;47595;61608;61609;61610;61611;70790;77297;79735;79736;79737;79738;79739;79740;84463;84464;84465;84466;85157;87727;87728;87729;87730;87731;87732;87733;87734;…	9782;11392;11400;16994;24804;35190;47592;61608;70790;77297;79738;84465;85157;87743;88127;88137;88140;104466;105878;117114;120553;127324;131592;141681;144852;161428;178707
A0A087X256;Q2M389;ENST00000550053_12_105126249_3UTR_100db1;F8W1W1;ENST00000547171_12_105164194_ntr_100db1;ENST00000550036_12_105164194_ntr_100db1;ENST00000620430_12_105164194_CDS_100db1;F8VYH7	A0A087X256;Q2M389;ENST00000550053_12_105126249_3UTR_100db1;F8W1W1	4;4;3;2;1;1;1;1	4;4;3;2;1;1;1;1	4;4;3;2;1;1;1;1	WASH complex subunit 7	KIAA1033	tr|A0A087X256|A0A087X256_HUMAN WASH complex subunit 4 OS=Homo sapiens OX=9606 GN=WASHC4 PE=1 SV=1 [ENST00000620430_12_105107801_aTIS_101db1#ENST00000620430_12_105107801_aTIS_db3];sp|Q2M389|WASC4_HUMAN WASH complex subunit 4 OS=Homo sapiens OX=9606 GN=WASHC	8	4	4	4	3.9	3.9	3.9	136.5	1174	1174;1173;865;116;50;58;93;189	0	10847	106560000	1639400	207500000	6	6				155	8677;15465;15518;17811	True;True;True;True	8680;15468;15521;17816	41306;41307;41308;41309;41310;74225;74226;74227;74228;74473;84750;84751;84752;84753	56547;56548;56549;99829;100134;113245	56549;99829;100134;113245
ENST00000471162_3_49012378_ntr_100db1;ENST00000471162_3_49011823_ntr_100db1;E9PDU5;A0A087X295;Q9NNW5	ENST00000471162_3_49012378_ntr_100db1;ENST00000471162_3_49011823_ntr_100db1;E9PDU5;A0A087X295;Q9NNW5	1;1;1;1;1	1;1;1;1;1	1;1;1;1;1	WD repeat-containing protein 6	WDR6	generic|ENST00000471162_3_49012378_ntr_100db1|ENSG00000178252 GTG NA +1 0 -1;generic|ENST00000471162_3_49011823_ntr_100db1|ENSG00000178252 ATT NA +1 0 -1;tr|E9PDU5|E9PDU5_HUMAN WD repeat-containing protein 6 OS=Homo sapiens OX=9606 GN=WDR6 PE=1 SV=1 [ENST0	5	1	1	1	2.4	2.4	2.4	62293	580	580;765;1070;1151;1121	0.00027255	31151	0	0	0	3	3				156	7927	TRUE	7930	37556;37557;37558	51783;51784;51785	51785
ENST00000553186_16_7052072_aTIS_100db1;A0A087X2B1;ENST00000436368_16_7333002_aTIS_100db1;ENST00000355637_16_7333002_aTIS_100db1;J3KNW3;ENST00000311745_16_7333002_aTIS_100db1;B7Z1U7;F8VZG9;A0A286YEU2;Q9NWB1;B0QYY6;ENST00000491982_22_35840203_ntr_100db1;A0A0G2JSB3;I3L1D4;B0QYY7;S4R469;F8VR27;F8VZY7;J3QQZ2;B0QYV1;J3QRF4;ENST00000405409_22_35840218_aTIS_101db1;ENST00000414461_22_35840218_aTIS_101db1;…	ENST00000553186_16_7052072_aTIS_100db1;A0A087X2B1;ENST00000436368_16_7333002_aTIS_100db1;ENST00000355637_16_7333002_aTIS_100db1;J3KNW3;ENST00000311745_16_7333002_aTIS_100db1;B7Z1U7;F8VZG9;A0A286YEU2;Q9NWB1;B0QYY6;ENST00000491982_22_35840203_ntr_100db1;A0A0G2JSB3;I3L1D4;B0QYY7;S4R469;F8VR27;F8VZY7;J3QQZ2;B0QYV1;J3QRF4;ENST00000405409_22_35840218_aTIS_101db1;ENST00000414461_22_35840218_aTIS_101db1;…	3;3;3;3;3;3;3;3;3;3;2;2;2;2;2;2;2;2;2;2;2;2;2;2;2;2;2;2;2;2;2;2;1;1	3;3;3;3;3;3;3;3;3;3;2;2;2;2;2;2;2;2;2;2;2;2;2;2;2;2;2;2;2;2;2;2;1;1	3;3;3;3;3;3;3;3;3;3;2;2;2;2;2;2;2;2;2;2;2;2;2;2;2;2;2;2;2;2;2;2;1;1	RNA binding protein fox-1 homolog;RNA binding protein fox-1 homolog 1;RNA binding protein fox-1 homolog 3;RNA binding protein fox-1 homolog 2	RBFOX1;RBFOX2;RBFOX3	generic|ENST00000553186_16_7052072_aTIS_100db1|ENSG00000078328 ATG no_data NA;tr|A0A087X2B1|A0A087X2B1_HUMAN RNA binding protein fox-1 homolog OS=Homo sapiens OX=9606 GN=RBFOX1 PE=1 SV=1 [ENST00000620507_16_7333047_aTIS_100db1];generic|ENST00000436368_16_7	34	3	3	3	7.6	7.6	7.6	40005	370	370;375;392;395;402;418;425;466;582;397;128;164;186;189;200;234;262;263;328;357;358;367;370;370;376;380;380;389;391;451;312;390;74;358	0	62785	1111000000	111100000	2412100000	10	10				157	10280;20806;24909	True;True;True	10283;20812;24916	49001;49002;49003;98876;98877;98878;98879;98880;98881;98882;118290;118291;118292;118293	66934;130580;130581;130582;130583;130584;130585;130586;130587;155810	66934;130583;155810
ENST00000545507_19_579598_5UTR_110db1;A0A087X2B5;ENST00000353555_19_572635_aTIS_101db1;ENST00000353555_19_572626_5UTR_010db2;P35613;I3L192;ENST00000571735_19_580666_ntr_100db1;ENST00000545507_19_580434_aTIS_101db1;A0A087WUV8;ENST00000346916_19_571548_aTIS_111db1;R4GMX5;R4GN83;ENST00000571735_19_581321_ntr_100db1;ENST00000571735_19_580762_ntr_100db1;ENST00000576925_19_579598_ntr_100db1;ENST0000057…	ENST00000545507_19_579598_5UTR_110db1;A0A087X2B5;ENST00000353555_19_572635_aTIS_101db1;ENST00000353555_19_572626_5UTR_010db2;P35613;I3L192;ENST00000571735_19_580666_ntr_100db1;ENST00000545507_19_580434_aTIS_101db1;A0A087WUV8;ENST00000346916_19_571548_aTIS_111db1;R4GMX5	6;6;6;6;6;5;4;4;4;4;3;2;2;2;1;1;1;1;1;1;1;1	6;6;6;6;6;5;4;4;4;4;3;2;2;2;1;1;1;1;1;1;1;1	6;6;6;6;6;5;4;4;4;4;3;2;2;2;1;1;1;1;1;1;1;1	Basigin	BSG	generic|ENST00000545507_19_579598_5UTR_110db1|ENSG00000172270 CTG NA +1 0 -1 [ENST00000333511_19_579598_CDS_db2];tr|A0A087X2B5|A0A087X2B5_HUMAN Basigin (Fragment) OS=Homo sapiens OX=9606 GN=BSG PE=1 SV=1;generic|ENST00000353555_19_572635_aTIS_101db1|ENSG0	22	6	6	6	49.5	49.5	49.5	23663	214	214;221;269;272;385;160;160;176;189;205;84;52;119;128;20;40;67;69;71;78;110;132	0	47084	4457600000	371460000	10293000000	57	57				158	5125;6849;21663;21693;22853;23498	True;True;True;True;True;True	5126;6851;21669;21699;22860;23505	23747;23748;23749;23750;32221;32222;32223;32224;32225;32226;32227;32228;102897;102898;102899;102900;103031;103032;103033;103034;108341;108342;108343;108344;108345;108346;108347;108348;108349;108350;108351;108352;108353;108354;108355;108356;108357;108358;111376;111377;111378	32504;32505;32506;32507;32508;32509;32510;32511;32512;32513;32514;32515;32516;32517;32518;32519;44678;44679;44680;44681;44682;44683;44684;44685;44686;44687;135028;135152;135153;135154;135155;135156;135157;135158;135159;135160;135161;135162;135163;135164;135165;142028;142029;142030;142031;142032;142033;142034;142035;142036;142037;142038;142039;142040;142041;142042;142043;146307	32505;44678;135028;135164;142037;146307
ENST00000370874_X_132214413_CDS_100db1;A0A087X2C3;ENST00000370874_X_132217265_CDS_100db1;ENST00000342983_X_132217277_5UTR_100db1;ENST00000342983_X_132217286_5UTR_010db2;Q9Y3L5	ENST00000370874_X_132214413_CDS_100db1;A0A087X2C3;ENST00000370874_X_132217265_CDS_100db1;ENST00000342983_X_132217277_5UTR_100db1;ENST00000342983_X_132217286_5UTR_010db2;Q9Y3L5	1;1;1;1;1;1	1;1;1;1;1;1	1;1;1;1;1;1	Ras-related protein Rap-2c	RAP2C	generic|ENST00000370874_X_132214413_CDS_100db1|ENSG00000123728 GTG NA 0 +1;tr|A0A087X2C3|A0A087X2C3_HUMAN RAP2C, member of RAS oncogene family, isoform CRA_b OS=Homo sapiens OX=9606 GN=RAP2C PE=1 SV=1 [ENST00000620646_X_132217070_aTIS_101db1#ENST0000062064	6	1	1	1	11.1	11.1	11.1	92476	81	81;117;182;186;189;183	0.00051653	24299	201460000	28781000	473080000	2	2				159	26754	TRUE	26762	127172;127173;127174;127175	168118;168119	168119
ENST00000613675_17_38298458_CDS_100db1;A0A087X2D5;Q9BRJ2;ENST00000613675_17_38299440_CDS_100db1;ENST00000619548_17_38298458_CDS_100db1;A0A0G2JMS5;A0A087WU62;ENST00000619548_17_38299440_CDS_100db1	ENST00000613675_17_38298458_CDS_100db1;A0A087X2D5;Q9BRJ2;ENST00000613675_17_38299440_CDS_100db1;ENST00000619548_17_38298458_CDS_100db1;A0A0G2JMS5;A0A087WU62;ENST00000619548_17_38299440_CDS_100db1	5;5;5;4;4;4;4;3	5;5;5;4;4;4;4;3	5;5;5;4;4;4;4;3	39S ribosomal protein L45, mitochondrial	MRPL45	generic|ENST00000613675_17_38298458_CDS_100db1|ENSG00000278845 GTG NA 0 -1;tr|A0A087X2D5|A0A087X2D5_HUMAN 39S ribosomal protein L45, mitochondrial OS=Homo sapiens OX=9606 GN=MRPL45 PE=1 SV=1 [ENST00000613675_17_38297184_aTIS_111db1#ENST00000613675_17_38297	8	5	5	5	21	21	21	32492	281	281;306;306;195;231;256;256;145	0	93758	948520000	52696000	2173700000	26	26				160	6057;11396;11397;15726;27774	True;True;True;True;True	6058;11399;11400;15729;27782	28601;28602;28603;28604;54182;54183;54184;54185;54186;54187;54188;54189;75394;75395;75396;75397;131843	39581;39582;39583;39584;39585;39586;39587;39588;73971;73972;73973;73974;73975;73976;73977;73978;73979;73980;73981;73982;73983;73984;73985;73986;101323;101324;101325;174242	39582;73972;73986;101323;174242
ENST00000399332_14_31205936_aTIS_101db1;A0A087X2H1;Q9ULT8;G3V4V5;A0A087WVU6;H0YJP0;H0YJD4	ENST00000399332_14_31205936_aTIS_101db1;A0A087X2H1;Q9ULT8;G3V4V5	5;5;5;3;2;2;1	5;5;5;3;2;2;1	5;5;5;3;2;2;1	E3 ubiquitin-protein ligase HECTD1	HECTD1	generic|ENST00000399332_14_31205936_aTIS_101db1|ENSG00000092148 ATG no_data NA [ENST00000399332_14_31205936_aTIS_db3];tr|A0A087X2H1|A0A087X2H1_HUMAN E3 ubiquitin-protein ligase HECTD1 OS=Homo sapiens OX=9606 GN=HECTD1 PE=1 SV=1 [ENST00000611816_14_3120593	7	5	5	5	2.5	2.5	2.5	289.37	2610	2610;2614;2610;926;212;1465;976	0	85174	188410000	1495400	419860000	13	13				161	1101;7898;11672;16008;17380	True;True;True;True;True	1102;7901;11675;16011;17383	5266;5267;5268;37447;55561;55562;55563;55564;76623;82742;82743;82744;82745;82746;82747;82748;82749	7272;51668;75884;75885;75886;102926;110784;110785;110786;110787;110788;110789;110790;110791	7272;51668;75886;102926;110787
A0A087X2I1;P62333;H0YJC0;H0YJS8;ENST00000435260_8_56050934_ntr_100db1;ENST00000435260_8_56051207_ntr_001db3;ENST00000458604_14_52711116_ntr_100db1;ENST00000435260_8_56050805_ntr_010db2;ENST00000435260_8_56050910_ntr_100db1;ENST00000458604_14_52711426_ntr_100db1;ENST00000458604_14_52711140_ntr_100db1;ENST00000435260_8_56050715_ntr_100db1;ENST00000458604_14_52713932_ntr_100db1;ENST00000435260_8_560…	A0A087X2I1;P62333;H0YJC0;H0YJS8;ENST00000435260_8_56050934_ntr_100db1;ENST00000435260_8_56051207_ntr_001db3	12;12;7;6;6;6;5;5;5;4;4;3;2;2;2;2;1;1;1;1;1	12;12;7;6;6;6;5;5;5;4;4;3;2;2;2;2;1;1;1;1;1	12;12;7;6;6;6;5;5;5;4;4;3;2;2;2;2;1;1;1;1;1	26S protease regulatory subunit 10B	PSMC6	tr|A0A087X2I1|A0A087X2I1_HUMAN 26S proteasome regulatory subunit 10B OS=Homo sapiens OX=9606 GN=PSMC6 PE=1 SV=1 [ENST00000445930_14_52707178_aTIS_101db1#ENST00000445930_14_52707178_aTIS_db3];sp|P62333|PRS10_HUMAN 26S proteasome regulatory subunit 10B OS=Ho	21	12	12	12	38	38	38	45796	403	403;389;262;194;298;389;115;255;290;92;107;225;42;78;137;158;64;70;96;97;247	0	64697	2482700000	107940000	5318700000	91	91				162	1550;2399;4356;4742;6444;9859;12191;17647;19081;24139;25099;27424	True;True;True;True;True;True;True;True;True;True;True;True	1551;2400;4357;4743;6445;9862;12194;17650;19087;24146;25106;27432	7279;7280;7281;7282;11317;11318;11319;11320;11321;11322;20451;20452;22064;22065;22066;30335;30336;30337;46943;46944;46945;46946;58164;58165;58166;58167;83937;83938;83939;83940;83941;83942;83943;90848;90849;90850;90851;114709;114710;114711;114712;114713;114714;114715;114716;119186;119187;119188;119189;130334;130335;130336;130337	9853;9854;9855;9856;9857;9858;9859;9860;9861;15461;15462;15463;15464;15465;15466;15467;15468;15469;15470;15471;15472;15473;15474;15475;15476;15477;28269;30140;30141;30142;30143;30144;41987;41988;41989;63947;63948;63949;63950;63951;63952;63953;78890;78891;78892;78893;112304;112305;112306;112307;112308;112309;112310;112311;112312;112313;121152;121153;121154;121155;121156;150961;150962;150963;150964…	9854;15461;28269;30141;41988;63952;78890;112310;121155;150971;156839;172403
ENST00000376460_13_98977909_aTIS_101db1;A0A088AWN3;A0A0A0MSY4;Q9BZ29;Q5JUD3;H7BZ79;Q5JUD8;H0Y3S1;A0A0D9SFH5;ENST00000627024_13_98977909_aTIS_101db1;A0A0A0MT38;Q6ZSL5	ENST00000376460_13_98977909_aTIS_101db1;A0A088AWN3;A0A0A0MSY4;Q9BZ29;Q5JUD3;H7BZ79;Q5JUD8;H0Y3S1;A0A0D9SFH5;ENST00000627024_13_98977909_aTIS_101db1;A0A0A0MT38;Q6ZSL5	2;2;2;2;1;1;1;1;1;1;1;1	2;2;2;2;1;1;1;1;1;1;1;1	2;2;2;2;1;1;1;1;1;1;1;1	Dedicator of cytokinesis protein 9	DOCK9	generic|ENST00000376460_13_98977909_aTIS_101db1|ENSG00000088387 ATG no_data NA [ENST00000376460_13_98977909_aTIS_db3];tr|A0A088AWN3|A0A088AWN3_HUMAN Dedicator of cytokinesis protein 9 OS=Homo sapiens OX=9606 GN=DOCK9 PE=1 SV=2 [ENST00000448493_13_99015608	12	2	2	2	1.3	1.3	1.3	236.42	2068	2068;2081;2101;2069;203;390;424;669;705;1253;1254;1393	0	36895	1980500	17842	5383500	2	2				163	4424;13486	True;True	4425;13489	20726;64815	28606;86947	28606;86947
A0A088AWP7;Q5VZR0;Q9H4G4	A0A088AWP7;Q5VZR0;Q9H4G4	1;1;1	1;1;1	1;1;1	Golgi-associated plant pathogenesis-related protein 1	GLIPR2	tr|A0A088AWP7|A0A088AWP7_HUMAN Golgi-associated plant pathogenesis-related protein 1 OS=Homo sapiens OX=9606 GN=GLIPR2 PE=1 SV=1 [ENST00000396613_9_36136779_aTIS_101db1#ENST00000396613_9_36136779_aTIS_db3];tr|Q5VZR0|Q5VZR0_HUMAN Golgi-associated plant path	3	1	1	1	12.9	12.9	12.9	70999	62	62;128;154	0.0027074	19287	29042000	9680700	62974000	3	3				164	19641	TRUE	19647	93447;93448;93449;93450	124267;124268;124269	124268
A0A096LNH6;Q14185	A0A096LNH6;Q14185	3;3	3;3	3;3	Dedicator of cytokinesis protein 1	DOCK1	tr|A0A096LNH6|A0A096LNH6_HUMAN Dedicator of cytokinesis protein 1 OS=Homo sapiens OX=9606 GN=DOCK1 PE=1 SV=1 [ENST00000623213_10_126905518_aTIS_101db1#ENST00000623213_10_126905518_aTIS_db3];sp|Q14185|DOCK1_HUMAN Dedicator of cytokinesis protein 1 OS=Homo s	2	3	3	3	2.3	2.3	2.3	217.75	1886	1886;1865	0	58768	62985000	611500	151560000	7	7				165	5277;14849;16851	True;True;True	5278;14852;16854	24641;24642;71354;71355;71356;71357;80368;80369;80370;80371	33918;96120;96121;96122;96123;107648;107649;107650	33918;96121;107650
ENST00000244061_20_49941589_CDS_010db2;A0A096LNV3;A0A096LP02;Q9Y508;ENST00000624620_20_49936524_ntr_100db1	ENST00000244061_20_49941589_CDS_010db2;A0A096LNV3;A0A096LP02;Q9Y508;ENST00000624620_20_49936524_ntr_100db1	2;2;2;2;1	2;2;2;2;1	2;2;2;2;1	E3 ubiquitin-protein ligase RNF114	RNF114	generic|ENST00000244061_20_49941589_CDS_010db2|ENSG00000124226 CTG NA NA;tr|A0A096LNV3|A0A096LNV3_HUMAN E3 ubiquitin-protein ligase RNF114 (Fragment) OS=Homo sapiens OX=9606 GN=RNF114 PE=1 SV=1;tr|A0A096LP02|A0A096LP02_HUMAN E3 ubiquitin-protein ligase RNF	5	2	2	2	8.7	8.7	8.7	19889	172	172;188;206;228;77	0.0068203	15023	254810000	23165000	566770000	5	5				166	12671;21506	True;True	12674;21512	60582;60583;60584;60585;102217;102218;102219	81611;81612;134270;134271;134272	81612;134271
A0A096LNZ9;A0A096LPJ4;ENST00000379389_1_1013520_5UTR_010db2;P05161;ENST00000379389_1_1014224_CDS_100db1	A0A096LNZ9;A0A096LPJ4;ENST00000379389_1_1013520_5UTR_010db2;P05161	4;4;4;4;1	4;4;4;4;1	4;4;4;4;1	Ubiquitin-like protein ISG15	ISG15	tr|A0A096LNZ9|A0A096LNZ9_HUMAN Ubiquitin-like protein ISG15 (Fragment) OS=Homo sapiens OX=9606 GN=ISG15 PE=1 SV=6;tr|A0A096LPJ4|A0A096LPJ4_HUMAN Ubiquitin-like protein ISG15 OS=Homo sapiens OX=9606 GN=ISG15 PE=1 SV=1 [ENST00000624697_1_1014005_aTIS_101db1#	5	4	4	4	35.7	35.7	35.7	15562	143	143;157;183;165;84	0	17243	1735000000	173500000	4089600000	25	25				167	9842;13686;16853;26746	True;True;True;True	9845;13689;16856;26754	46867;46868;46869;46870;65812;65813;65814;65815;65816;65817;65818;65819;80376;80377;80378;80379;127136;127137;127138;127139	63841;63842;63843;63844;63845;63846;88431;88432;88433;88434;88435;88436;88437;107655;107656;107657;107658;107659;107660;107661;107662;107663;107664;168088;168089	63845;88437;107660;168089
C9JFE4;A0A096LP07;ENST00000578552_17_82051932_aTIS_101db1;A0A096LPJ3;A8K070;ENST00000392358_17_82052307_aTIS_101db1;Q13098;J3QQX0;ENST00000306823_17_82056377_CDS_100db1;ENST00000584460_17_82056371_3UTR_100db1;ENST00000623761_17_82056308_CDS_100db1;ENST00000584460_17_82054622_3UTR_100db1;ENST00000584460_17_82054613_3UTR_100db1;ENST00000584460_17_82054607_3UTR_100db1;ENST00000578552_17_82054604_CDS…	C9JFE4;A0A096LP07;ENST00000578552_17_82051932_aTIS_101db1;A0A096LPJ3;A8K070;ENST00000392358_17_82052307_aTIS_101db1;Q13098;J3QQX0;ENST00000306823_17_82056377_CDS_100db1;ENST00000584460_17_82056371_3UTR_100db1;ENST00000623761_17_82056308_CDS_100db1;ENST00000584460_17_82054622_3UTR_100db1;ENST00000584460_17_82054613_3UTR_100db1;ENST00000584460_17_82054607_3UTR_100db1;ENST00000578552_17_82054604_CDS…	3;3;3;3;3;3;3;2;2;2;2;2;2;2;2;1;1;1;1;1;1;1;1;1;1;1;1;1;1	3;3;3;3;3;3;3;2;2;2;2;2;2;2;2;1;1;1;1;1;1;1;1;1;1;1;1;1;1	3;3;3;3;3;3;3;2;2;2;2;2;2;2;2;1;1;1;1;1;1;1;1;1;1;1;1;1;1	COP9 signalosome complex subunit 1	GPS1	tr|C9JFE4|C9JFE4_HUMAN COP9 signalosome complex subunit 1 OS=Homo sapiens OX=9606 GN=GPS1 PE=1 SV=2 [ENST00000320548_17_82053289_aTIS_101db1#ENST00000320548_17_82053289_aTIS_db3];tr|A0A096LP07|A0A096LP07_HUMAN COP9 signalosome complex subunit 1 OS=Homo sap	29	3	3	3	11	11	11	53371	471	471;486;487;490;526;527;491;79;147;149;170;347;350;352;353;50;69;71;83;92;101;134;139;166;168;168;186;210;253	0	38974	547900000	30439000	1264200000	23	23				168	1382;17379;17409	True;True;True	1383;17382;17412	6513;6514;6515;6516;6517;6518;6519;6520;82738;82739;82740;82741;82872;82873;82874	8819;8820;8821;8822;8823;8824;8825;8826;8827;8828;8829;8830;8831;8832;8833;8834;8835;110780;110781;110782;110783;110968;110969	8827;110781;110968
A0A096LP34;ENST00000423807_9_127715591_CDS_100db1;ENST00000456267_9_127715591_CDS_100db1;A0A096LP22;C9J7Z1;ENST00000543175_9_127715591_CDS_100db1;Q86Y79;ENST00000414832_9_127715591_CDS_100db1;A0A096LPA3	A0A096LP34;ENST00000423807_9_127715591_CDS_100db1;ENST00000456267_9_127715591_CDS_100db1;A0A096LP22;C9J7Z1;ENST00000543175_9_127715591_CDS_100db1;Q86Y79;ENST00000414832_9_127715591_CDS_100db1;A0A096LPA3	2;2;2;2;2;2;2;1;1	2;2;2;2;2;2;2;1;1	2;2;2;2;2;2;2;1;1	Probable peptidyl-tRNA hydrolase	PTRH1	tr|A0A096LP34|A0A096LP34_HUMAN Probable peptidyl-tRNA hydrolase (Fragment) OS=Homo sapiens OX=9606 GN=PTRH1 PE=1 SV=1;generic|ENST00000423807_9_127715591_CDS_100db1|ENSG00000187024 ATG NA -1 0;generic|ENST00000456267_9_127715591_CDS_100db1|ENSG00000187024	9	2	2	2	27.7	27.7	27.7	14956	137	137;166;167;172;182;198;214;148;162	0	62225	121590000	15198000	285710000	7	7				169	66;9078	True;True	66;9081	291;292;293;294;43263;43264;43265;43266;43267;43268;43269;43270	390;391;392;58959;58960;58961;58962	392;58960
A0A096LPI6;ENST00000620528_21_5127950_CDS_010db2;A0A0B4J2D5;P30042;A0A096LNH5;H7C1F6;ENST00000348499_21_44133698_aTIS_101db1;A0A0B4J2H4;H7C2G3;A0A096LP73;ENST00000480786_21_44133710_ntr_100db1;F2Z2Q0;A0A096LP12;A0A096LNJ1;ENST00000623476_21_5121757_CDS_100db1;ENST00000495007_21_44140284_ntr_100db1;ENST00000291577_21_44140263_CDS_010db2;ENST00000644251_21_44133698_aTIS_101db1;ENST00000495007_21_44…	A0A096LPI6;ENST00000620528_21_5127950_CDS_010db2;A0A0B4J2D5;P30042;A0A096LNH5;H7C1F6;ENST00000348499_21_44133698_aTIS_101db1;A0A0B4J2H4;H7C2G3;A0A096LP73;ENST00000480786_21_44133710_ntr_100db1;F2Z2Q0;A0A096LP12	10;9;9;9;8;8;7;7;6;5;5;5;5;4;4;4;4;4;3;3;3;3;2;2;2;2;2;1;1	10;9;9;9;8;8;7;7;6;5;5;5;5;4;4;4;4;4;3;3;3;3;2;2;2;2;2;1;1	9;9;9;9;8;8;7;7;6;5;5;5;5;4;4;4;4;4;3;3;3;3;2;2;2;2;2;1;1	ES1 protein homolog, mitochondrial	C21orf33	tr|A0A096LPI6|A0A096LPI6_HUMAN Uncharacterized protein (Fragment) OS=Homo sapiens OX=9606 PE=4 SV=2;generic|ENST00000620528_21_5127950_CDS_010db2|ENSG00000280071 GTG NA NA;tr|A0A0B4J2D5|A0A0B4J2D5_HUMAN Uncharacterized protein OS=Homo sapiens OX=9606 GN=LO	29	10	10	9	51.6	51.6	47	30376	279	279;221;268;268;182;257;237;237;191;137;209;217;224;106;110;114;121;163;77;102;102;140;40;117;121;121;125;84;88	0	41796	977940000	54330000	2319200000	35	35				170	804;3854;4794;6738;7153;11172;13203;18711;19137;27442	True;True;True;True;True;True;True;True;True;True	805;3855;4795;6739;7155;11175;13206;18717;19143;27450	3769;3770;3771;3772;18180;18181;18182;18183;18184;22280;22281;22282;22283;31732;31733;31734;31735;31736;31737;31738;31739;33913;33914;33915;53158;53159;53160;53161;63472;63473;63474;63475;89022;89023;89024;89025;91148;91149;91150;130400;130401;130402;130403	5357;5358;5359;5360;25245;25246;30379;30380;30381;44056;44057;44058;44059;44060;44061;44062;46996;46997;72594;72595;72596;72597;72598;72599;72600;72601;72602;72603;72604;72605;72606;72607;85242;85243;118689;121503;121504;121505;172455	5357;25245;30380;44058;46996;72595;85242;118689;121505;172455
ENST00000357348_20_56468764_CDS_010db2;A0A0A0MQR2;Q9BY42;ENST00000395881_20_56518119_3UTR_100db1;A2A2L6;ENST00000023939_20_56473373_CDS_010db2;A2A2L5	ENST00000357348_20_56468764_CDS_010db2;A0A0A0MQR2;Q9BY42;ENST00000395881_20_56518119_3UTR_100db1;A2A2L6;ENST00000023939_20_56473373_CDS_010db2;A2A2L5	2;2;2;1;1;1;1	2;2;2;1;1;1;1	2;2;2;1;1;1;1	Protein RTF2 homolog	RTFDC1	generic|ENST00000357348_20_56468764_CDS_010db2|ENSG00000022277 AAG NA NA;tr|A0A0A0MQR2|A0A0A0MQR2_HUMAN Replication termination factor 2 OS=Homo sapiens OX=9606 GN=RTF2 PE=1 SV=1 [ENST00000023939_20_56468698_aTIS_101db1#ENST00000023939_20_56468698_aTIS_db3	7	2	2	2	7	7	7	31528	284	284;336;306;48;230;259;277	0.00054054	30207	73198000	4574900	186190000	4	4				171	21046;22292	True;True	21052;22299	100048;100049;100050;105812;105813;105814;105815	131894;138756;138757;138758	131894;138757
A0A0A0MQR4;I3L2J0;Q96RK0	A0A0A0MQR4;I3L2J0;Q96RK0	1;1;1	1;1;1	1;1;1	Protein capicua homolog	CIC	tr|A0A0A0MQR4|A0A0A0MQR4_HUMAN Protein capicua homolog OS=Homo sapiens OX=9606 GN=CIC PE=1 SV=1 [ENST00000160740_19_42284705_aTIS_100db1];tr|I3L2J0|I3L2J0_HUMAN Protein capicua homolog OS=Homo sapiens OX=9606 GN=CIC PE=1 SV=1 [ENST00000572681_19_42271784_a	3	1	1	1	0.8	0.8	0.8	163.68	1606	1606;2514;1608	0.0010157	22422	34168000	533880	77307000	1	1				172	14595	TRUE	14598	70170;70171;70172;70173	94532	94532
A0A0D9SG14;E9PM57;ENST00000337920_8_132777829_aTIS_101db1;A8MUE8;A8MXR8;A0A0A0MQS0;F8W9L8;A8MW92	A0A0D9SG14;E9PM57;ENST00000337920_8_132777829_aTIS_101db1;A8MUE8;A8MXR8;A0A0A0MQS0;F8W9L8;A8MW92	1;1;1;1;1;1;1;1	1;1;1;1;1;1;1;1	1;1;1;1;1;1;1;1	PHD finger protein 20-like protein 1	PHF20L1	tr|A0A0D9SG14|A0A0D9SG14_HUMAN PHD finger protein 20-like protein 1 OS=Homo sapiens OX=9606 GN=PHF20L1 PE=1 SV=1 [ENST00000485595_8_132777829_aTIS_101db1#ENST00000485595_8_132777829_aTIS_db3];tr|E9PM57|E9PM57_HUMAN PHD finger protein 20-like protein 1 OS=H	8	1	1	1	9.4	9.4	9.4	19246	160	160;264;285;311;316;991;992;1017	0.0033866	17634	49485000	4948500	117940000	1	1				173	12821	TRUE	12824	61565;61566;61567;61568	83007	83007
B5MD87;ENST00000433751_8_143609548_aTIS_101db1;A0A0A0MQS1;Q53H96	B5MD87;ENST00000433751_8_143609548_aTIS_101db1;A0A0A0MQS1;Q53H96	2;2;2;2	2;2;2;2	2;2;2;2	Pyrroline-5-carboxylate reductase;Pyrroline-5-carboxylate reductase 3	PYCRL	tr|B5MD87|B5MD87_HUMAN Pyrroline-5-carboxylate reductase 3 OS=Homo sapiens OX=9606 GN=PYCR3 PE=1 SV=2 [ENST00000377579_8_143606604_aTIS_101db1#ENST00000377579_8_143606604_aTIS_db3];generic|ENST00000433751_8_143609548_aTIS_101db1|ENSG00000104524 ATG False 0	4	2	2	2	19	19	19	14341	137	137;254;286;274	0	12324	263920000	37703000	603860000	4	4				174	262;17757	True;True	263;17761	1161;1162;1163;1164;84507;84508;84509;84510;84511;84512;84513;84514;84515;84516;84517	1690;112973;112974;112975;112976	1690;112974
K7EKC9;K7EM61;ENST00000587112_19_45040270_aTIS_101db1;ENST00000391952_19_45040213_aTIS_001db3;F5H0Q6;A0A0A0MQS2;Q8N2M8	K7EKC9;K7EM61;ENST00000587112_19_45040270_aTIS_101db1;ENST00000391952_19_45040213_aTIS_001db3;F5H0Q6;A0A0A0MQS2;Q8N2M8	1;1;1;1;1;1;1	1;1;1;1;1;1;1	1;1;1;1;1;1;1	CLK4-associating serine/arginine rich protein	CLASRP	tr|K7EKC9|K7EKC9_HUMAN CLK4-associating serine/arginine-rich protein (Fragment) OS=Homo sapiens OX=9606 GN=CLASRP PE=1 SV=1;tr|K7EM61|K7EM61_HUMAN CLK4-associating serine/arginine-rich protein (Fragment) OS=Homo sapiens OX=9606 GN=CLASRP PE=1 SV=2;generic|	7	1	1	1	16.3	16.3	16.3	10294	86	86;188;188;594;655;674;674	0.0005277	27136	137570000	45857000	336910000	7	7				175	10178	TRUE	10181	48478;48479;48480;48481	66365;66366;66367;66368;66369;66370;66371	66366
U3KQC1;K7EIR0;ENST00000585809_19_984378_CDS_010db2;A0A0A0MQU0;ENST00000585809_19_984321_5UTR_100db1;Q9BV38;ENST00000590354_19_992053_3UTR_100db1;ENST00000591997_19_984414_CDS_100db1;ENST00000590354_19_991278_CDS_100db1;ENST00000591997_19_984378_aTIS_101db1;A0A087X237;K7EKX5;K7EML4	U3KQC1;K7EIR0;ENST00000585809_19_984378_CDS_010db2;A0A0A0MQU0;ENST00000585809_19_984321_5UTR_100db1;Q9BV38	3;3;3;3;3;3;1;1;1;1;1;1;1	3;3;3;3;3;3;1;1;1;1;1;1;1	3;3;3;3;3;3;1;1;1;1;1;1;1	WD repeat-containing protein 18	WDR18	tr|U3KQC1|U3KQC1_HUMAN WD repeat-containing protein 18 (Fragment) OS=Homo sapiens OX=9606 GN=WDR18 PE=1 SV=1;tr|K7EIR0|K7EIR0_HUMAN WD repeat-containing protein 18 OS=Homo sapiens OX=9606 GN=WDR18 PE=1 SV=1 [ENST00000587001_19_984354_aTIS_101db1#ENST000005	13	3	3	3	14.2	14.2	14.2	43237	394	394;409;424;429;443;432;89;132;133;144;144;152;268	0	18697	101490000	5074600	239060000	10	10				176	3143;7208;7708	True;True;True	3144;7210;7711	14676;14677;14678;14679;34174;34175;36571;36572;36573;36574	20227;20228;47320;50692;50693;50694;50695;50696;50697;50698;50699	20227;47320;50692
ENST00000409736_2_238061055_aTIS_101db1;A0A0A0MQU4;Q96I15;ENST00000409736_2_238064367_CDS_100db1;ENST00000254663_2_238064367_CDS_100db1;C9JNL5;H7C3V9;H7C277;ENST00000409736_2_238082180_CDS_100db1;F8WCL3;F8WBU3;H7C2M1;H7C1N7;ENST00000416757_2_238064367_CDS_100db1;H7C280;ENST00000437134_2_238082180_CDS_100db1;ENST00000450965_2_238082180_CDS_100db1;H7C1S7;H7C4A1;ENST00000254663_2_238082180_CDS_100db…	ENST00000409736_2_238061055_aTIS_101db1;A0A0A0MQU4;Q96I15;ENST00000409736_2_238064367_CDS_100db1;ENST00000254663_2_238064367_CDS_100db1	5;5;5;4;4;2;2;2;1;1;1;1;1;1;1;1;1;1;1;1;1	5;5;5;4;4;2;2;2;1;1;1;1;1;1;1;1;1;1;1;1;1	5;5;5;4;4;2;2;2;1;1;1;1;1;1;1;1;1;1;1;1;1	Selenocysteine lyase	SCLY	generic|ENST00000409736_2_238061055_aTIS_101db1|ENSG00000132330 ATG True 0 -1 [ENST00000409736_2_238061055_aTIS_db3];tr|A0A0A0MQU4|A0A0A0MQU4_HUMAN Selenocysteine lyase OS=Homo sapiens OX=9606 GN=SCLY PE=1 SV=1 [ENST00000254663_2_238061031_aTIS_101db1#ENS	21	5	5	5	28.7	28.7	28.7	33956	317	317;453;445;284;412;170;241;251;68;71;73;109;122;130;151;158;162;168;195;196;241	0	11935	110050000	6113800	208200000	9	9				177	2772;6357;7284;16001;27007	True;True;True;True;True	2773;6358;7286;16004;27015	13006;13007;13008;13009;29940;29941;29942;29943;34534;34535;34536;76600;128319	17968;17969;17970;17971;17972;17973;41338;41339;47820;102903;169527	17971;41338;47820;102903;169527
C9JP00;A0A0A0MQX8;Q9NR56;ENST00000485910_3_152300194_aTIS_101db1;ENST00000465907_3_152300194_aTIS_101db1;ENST00000324196_3_152300194_aTIS_101db1;ENST00000492948_3_152300194_aTIS_101db1;ENST00000355460_3_152300194_aTIS_101db1;ENST00000324210_3_152300194_aTIS_101db1;H7C4T5;Q86VM6;ENST00000282488_3_152445396_CDS_010db2;ENST00000370839_X_132439611_aTIS_100db1;B1AKI6;Q9NUK0;C9J4T8;C9JCX1;H7C4Y1;ENST00…	C9JP00;A0A0A0MQX8;Q9NR56;ENST00000485910_3_152300194_aTIS_101db1;ENST00000465907_3_152300194_aTIS_101db1;ENST00000324196_3_152300194_aTIS_101db1;ENST00000492948_3_152300194_aTIS_101db1;ENST00000355460_3_152300194_aTIS_101db1;ENST00000324210_3_152300194_aTIS_101db1;H7C4T5;Q86VM6	6;6;6;5;5;5;5;5;5;4;3;2;2;2;2;1;1;1;1;1;1	6;6;6;5;5;5;5;5;5;4;3;2;2;2;2;1;1;1;1;1;1	3;3;3;2;2;2;2;2;2;1;2;1;1;1;1;1;0;0;0;1;1	Muscleblind-like protein 1	MBNL1	tr|C9JP00|C9JP00_HUMAN Muscleblind-like protein 1 OS=Homo sapiens OX=9606 GN=MBNL1 PE=1 SV=1 [ENST00000498502_3_152300194_aTIS_101db1#ENST00000498502_3_152300194_aTIS_db3];tr|A0A0A0MQX8|A0A0A0MQX8_HUMAN Muscleblind-like protein 1 OS=Homo sapiens OX=9606 GN	21	6	6	3	19.8	19.8	11.8	37898	348	348;400;388;302;314;340;342;370;382;329;343;179;334;342;354;58;155;210;264;292;304	0	18653	629550000	57232000	1516700000	14	14				178	2582;21051;25772;27716;27999;28300	True;True;True;True;True;True	2583;21057;25779;27724;28007;28308	12169;12170;12171;12172;100066;100067;100068;100069;122403;122404;122405;122406;131596;131597;131598;131599;132830;132831;132832;132833;132834;132835;132836;132837;134279;134280;134281;134282	16730;131908;131909;131910;131911;131912;131913;131914;161446;161447;161448;161449;161450;161451;174000;174001;174002;175423;175424;175425;175426;175427;175428;175429;175430;175431;175432;175433;177359;177360;177361;177362;177363;177364	16730;131912;161446;174001;175427;177362
A0A0A0MR02;P45880;ENST00000313132_10_75211584_aTIS_101db1;ENST00000543351_10_75214038_CDS_100db1;Q5JSD2;Q5JSD1;ENST00000543351_10_75220882_CDS_100db1;A2A3S1;ENST00000468285_10_75220882_ntr_100db1;ENST00000460044_10_75229668_ntr_100db1;ENST00000468285_10_75220786_ntr_100db1;ENST00000481876_10_75214038_ntr_100db1;ENST00000468285_10_75220774_ntr_100db1;ENST00000430995_1_117641141_ntr_100db1	A0A0A0MR02;P45880;ENST00000313132_10_75211584_aTIS_101db1;ENST00000543351_10_75214038_CDS_100db1;Q5JSD2;Q5JSD1	10;10;9;8;7;7;4;2;1;1;1;1;1;1	10;10;9;8;7;7;4;2;1;1;1;1;1;1	10;10;9;8;7;7;4;2;1;1;1;1;1;1	Voltage-dependent anion-selective channel protein 2	VDAC2	tr|A0A0A0MR02|A0A0A0MR02_HUMAN Voltage-dependent anion-selective channel protein 2 (Fragment) OS=Homo sapiens OX=9606 GN=VDAC2 PE=1 SV=1;sp|P45880|VDAC2_HUMAN Voltage-dependent anion-selective channel protein 2 OS=Homo sapiens OX=9606 GN=VDAC2 PE=1 SV=2 [E	14	10	10	10	45.7	45.7	45.7	30348	282	282;294;309;255;194;204;129;109;30;41;62;65;66;109	0	88081	5791600000	413690000	13480000000	123	123				179	2296;6622;16747;16748;16811;18779;26619;27737;28247;28518	True;True;True;True;True;True;True;True;True;True	2297;6623;16750;16751;16814;18785;26626;27745;28255;28526	10841;10842;10843;10844;31140;31141;31142;31143;79925;79926;79927;79928;79929;79930;79931;79932;79933;79934;80195;80196;80197;80198;89456;89457;89458;89459;89460;126514;126515;126516;126517;126518;126519;126520;126521;126522;126523;126524;126525;126526;126527;131679;131680;131681;134028;134029;134030;134031;134032;134033;134034;135336;135337;135338;135339	14833;14834;14835;14836;14837;14838;14839;14840;14841;14842;14843;14844;14845;14846;14847;14848;14849;43095;43096;43097;43098;43099;43100;43101;43102;43103;43104;43105;43106;43107;43108;43109;43110;107032;107033;107034;107035;107036;107037;107038;107039;107040;107041;107042;107043;107044;107045;107046;107395;107396;107397;107398;107399;107400;107401;107402;107403;107404;107405;107406;107407;10740…	14840;43097;107032;107035;107399;119397;167155;174073;177040;178968
A0A0A0MR04;B4DI03;K7EJQ7;Q9BY50	A0A0A0MR04;B4DI03;K7EJQ7;Q9BY50	1;1;1;1	1;1;1;1	1;1;1;1	Signal peptidase complex catalytic subunit SEC11;Signal peptidase complex catalytic subunit SEC11C	SEC11C;SEC11L3	tr|A0A0A0MR04|A0A0A0MR04_HUMAN Signal peptidase complex catalytic subunit SEC11C OS=Homo sapiens OX=9606 GN=SEC11C PE=1 SV=1 [ENST00000299714_18_59139949_aTIS_001db3];tr|B4DI03|B4DI03_HUMAN Signal peptidase complex catalytic subunit SEC11 OS=Homo sapiens O	4	1	1	1	21.2	21.2	21.2	10944	99	99;156;161;192	0	48014	129800000	25960000	298480000	7	7				180	670	TRUE	671	3155;3156;3157;3158;3159;3160;3161;3162	4491;4492;4493;4494;4495;4496;4497	4492
A0A0C4DG68;A0A0A0MR59;ENST00000361078_2_20312415_aTIS_101db1;ENST00000338086_2_20327360_aTIS_101db1;Q8TB72;ENST00000403432_2_20256152_CDS_010db2;ENST00000440577_2_20253872_CDS_100db1	A0A0C4DG68;A0A0A0MR59;ENST00000361078_2_20312415_aTIS_101db1;ENST00000338086_2_20327360_aTIS_101db1;Q8TB72;ENST00000403432_2_20256152_CDS_010db2	4;4;4;4;4;2;1	4;4;4;4;4;2;1	4;4;4;4;4;2;1	Pumilio homolog 2	PUM2	tr|A0A0C4DG68|A0A0C4DG68_HUMAN Pumilio homolog 2 (Fragment) OS=Homo sapiens OX=9606 GN=PUM2 PE=1 SV=1;tr|A0A0A0MR59|A0A0A0MR59_HUMAN Pumilio homolog 2 OS=Homo sapiens OX=9606 GN=PUM2 PE=1 SV=1 [ENST00000319801_2_20312415_aTIS_101db1#ENST00000319801_2_20312	7	4	4	4	4.7	4.7	4.7	94068	876	876;929;1008;1064;1066;230;60	0	10842	304390000	10871000	730990000	10	10				181	3175;5779;10969;26059	True;True;True;True	3176;5780;10972;26066	14793;14794;14795;14796;26981;26982;26983;52159;52160;52161;52162;123899;123900;123901;123902	20373;20374;20375;37084;37085;71299;71300;71301;163454;163455	20373;37084;71299;163454
ENST00000595018_19_41268228_aTIS_101db1;A0A0A0MRA5;B7Z4B8;ENST00000602130_19_41264504_aTIS_101db1;Q9BUJ2;ENST00000378215_19_41264504_aTIS_101db1;M0R3F1;ENST00000595196_19_41272180_3UTR_100db1;ENST00000595196_19_41279095_3UTR_100db1;M0QYZ0;ENST00000595196_19_41294347_3UTR_100db1;M0R0K8;M0QYI8;M0R203;M0QYM5;M0QZV6;ENST00000600596_19_41279095_CDS_100db1	ENST00000595018_19_41268228_aTIS_101db1;A0A0A0MRA5;B7Z4B8;ENST00000602130_19_41264504_aTIS_101db1;Q9BUJ2;ENST00000378215_19_41264504_aTIS_101db1;M0R3F1;ENST00000595196_19_41272180_3UTR_100db1;ENST00000595196_19_41279095_3UTR_100db1;M0QYZ0;ENST00000595196_19_41294347_3UTR_100db1	16;16;16;16;16;15;14;14;13;9;9;3;3;2;2;2;1	16;16;16;16;16;15;14;14;13;9;9;3;3;2;2;2;1	16;16;16;16;16;15;14;14;13;9;9;3;3;2;2;2;1	Heterogeneous nuclear ribonucleoprotein U-like protein 1	HNRNPUL1	generic|ENST00000595018_19_41268228_aTIS_101db1|ENSG00000105323 ATG True 0 [ENST00000593587_19_41268228_aTIS_db3];tr|A0A0A0MRA5|A0A0A0MRA5_HUMAN Heterogeneous nuclear ribonucleoprotein U-like protein 1 OS=Homo sapiens OX=9606 GN=HNRNPUL1 PE=1 SV=1 [ENST00	17	16	16	16	27.4	27.4	27.4	84793	756	756;766;767;804;856;752;641;684;588;371;431;158;172;81;90;118;29	0	70524	1696800000	51419000	3950200000	85	85				182	467;1725;1726;1727;3694;8771;11626;13346;17933;19202;19664;21052;22884;27603;27725;28422	True;True;True;True;True;True;True;True;True;True;True;True;True;True;True;True	468;1726;1727;1728;3695;8774;11629;13349;17938;19208;19670;21058;22891;27611;27733;28430	2178;2179;2180;2181;8072;8073;8074;8075;8076;8077;8078;8079;8080;8081;8082;8083;17477;17478;17479;17480;17481;17482;17483;17484;17485;17486;17487;41758;41759;41760;41761;55349;55350;55351;55352;64171;64172;64173;64174;85304;85305;85306;85307;85308;85309;85310;91446;91447;91448;93557;93558;93559;93560;100070;100071;100072;100073;108494;108495;108496;131120;131121;131122;131123;131630;131631;131632…	3255;3256;3257;3258;3259;3260;3261;3262;10887;10888;10889;10890;10891;10892;10893;10894;10895;10896;10897;10898;10899;10900;10901;24437;24438;24439;24440;24441;24442;24443;24444;24445;24446;24447;24448;24449;57076;57077;57078;57079;57080;57081;75636;75637;75638;86064;86065;86066;86067;113889;113890;113891;113892;113893;113894;121837;124391;124392;124393;124394;124395;124396;124397;124398;131915;1…	3260;10890;10898;10901;24446;57078;75637;86066;113891;121837;124392;131917;142252;173361;174036;178231
ENST00000429455_9_136355762_aTIS_100db1;A0A0A0MSK4;A0A0A0MRC4;ENST00000440944_9_136327585_5UTR_100db1;Q86YR5	ENST00000429455_9_136355762_aTIS_100db1;A0A0A0MSK4;A0A0A0MRC4;ENST00000440944_9_136327585_5UTR_100db1;Q86YR5	1;1;1;1;1	1;1;1;1;1	1;1;1;1;1	G-protein-signaling modulator 1	GPSM1	generic|ENST00000429455_9_136355762_aTIS_100db1|ENSG00000160360 ATG no_data NA;tr|A0A0A0MSK4|A0A0A0MSK4_HUMAN G-protein-signaling modulator 1 OS=Homo sapiens OX=9606 GN=GPSM1 PE=1 SV=1 [ENST00000440944_9_136327696_aTIS_101db1#ENST00000440944_9_136327696_aT	5	1	1	1	6	6	6	18024	166	166;675;707;712;675	0.0074662	14282	7750400	968800	19830000	2	2				183	11198	TRUE	11201	53281;53282;53283;53284	72746;72747	72747
ENST00000357231_17_76101830_CDS_100db1;A0A0A0MRE1;ENST00000467929_17_76101830_CDS_100db1;ENST00000332065_17_76103692_aTIS_101db1;B4DJ07;ENST00000411744_17_76103692_aTIS_101db1;ENST00000589210_17_76103692_aTIS_101db1;A0A0A0MSB8;ENST00000634349_17_76103692_aTIS_101db1;Q9UPT5;ENST00000357231_17_76089300_CDS_100db1;ENST00000405575_17_76089300_CDS_100db1;ENST00000411744_17_76089300_CDS_100db1;ENST0000…	ENST00000357231_17_76101830_CDS_100db1;A0A0A0MRE1;ENST00000467929_17_76101830_CDS_100db1;ENST00000332065_17_76103692_aTIS_101db1;B4DJ07;ENST00000411744_17_76103692_aTIS_101db1;ENST00000589210_17_76103692_aTIS_101db1;A0A0A0MSB8;ENST00000634349_17_76103692_aTIS_101db1;Q9UPT5;ENST00000357231_17_76089300_CDS_100db1;ENST00000405575_17_76089300_CDS_100db1;ENST00000411744_17_76089300_CDS_100db1;ENST0000…	7;7;7;7;7;7;7;7;7;7;5;5;5;5;4;4;1;1;1;1;1	7;7;7;7;7;7;7;7;7;7;5;5;5;5;4;4;1;1;1;1;1	7;7;7;7;7;7;7;7;7;7;5;5;5;5;4;4;1;1;1;1;1	Exocyst complex component 7	EXOC7	generic|ENST00000357231_17_76101830_CDS_100db1|ENSG00000182473 ATG NA 0 +1;tr|A0A0A0MRE1|A0A0A0MRE1_HUMAN Exocyst complex component 7 (Fragment) OS=Homo sapiens OX=9606 GN=EXOC7 PE=1 SV=1;generic|ENST00000467929_17_76101830_CDS_100db1|ENSG00000182473 ATG N	21	7	7	7	19.5	19.5	19.5	69393	609	609;617;644;653;656;676;684;693;707;735;355;363;377;390;171;185;106;121;122;159;168	0	32598	122080000	4069400	271240000	17	17				184	8343;13060;13623;13934;23546;26180;27415	True;True;True;True;True;True;True	8346;13063;13626;13937;23553;26187;27423	39636;39637;39638;39639;39640;39641;62793;62794;62795;65520;65521;67039;111592;111593;124436;124437;124438;124439;130283;130284;130285;130286	54716;54717;54718;54719;54720;84521;84522;84523;88001;90077;146564;164280;172337;172338;172339;172340;172341	54717;84522;88001;90077;146564;164280;172338
G3V5X4;A0A0A0MRE3;ENST00000358025_14_63909149_aTIS_100db1;Q8WXH0;ENST00000341472_14_63909149_aTIS_100db1	G3V5X4;A0A0A0MRE3;ENST00000358025_14_63909149_aTIS_100db1;Q8WXH0	3;3;3;3;1	3;3;3;3;1	3;3;3;3;1	Nesprin-2	SYNE2	tr|G3V5X4|G3V5X4_HUMAN Nesprin-2 OS=Homo sapiens OX=9606 GN=SYNE2 PE=1 SV=1 [ENST00000554584_14_63909149_aTIS_100db1];tr|A0A0A0MRE3|A0A0A0MRE3_HUMAN Nesprin-2 OS=Homo sapiens OX=9606 GN=SYNE2 PE=1 SV=1 [ENST00000357395_14_63909149_aTIS_100db1];generic|ENST	5	3	3	3	0.5	0.5	0.5	787.71	6818	6818;6824;6907;6885;285	0	50804	199110000	510540	483980000	9	9				185	10633;16472;22069	True;True;True	10636;16475;22076	50654;50655;50656;50657;78713;78714;78715;78716;78717;104727	69313;105434;105435;105436;105437;105438;105439;105440;137322	69313;105435;137322
A0A0A0MRE9;A0A0A0MRF6;Q99996;A0A087WX84;H7BYL6	A0A0A0MRE9;A0A0A0MRF6;Q99996;A0A087WX84;H7BYL6	2;2;2;1;1	2;2;2;1;1	2;2;2;1;1	A-kinase anchor protein 9	AKAP9	tr|A0A0A0MRE9|A0A0A0MRE9_HUMAN A-kinase anchor protein 9 OS=Homo sapiens OX=9606 GN=AKAP9 PE=1 SV=1 [ENST00000358100_7_91941100_aTIS_100db1];tr|A0A0A0MRF6|A0A0A0MRF6_HUMAN A-kinase anchor protein 9 OS=Homo sapiens OX=9606 GN=AKAP9 PE=1 SV=1 [ENST0000035902	5	2	2	2	0.8	0.8	0.8	362.57	3126	3126;3910;3907;1637;1769	0.00053576	29063	113750000	586360	298430000	3	3				186	10905;13928	True;True	10908;13931	51865;51866;67018;67019;67020;67021	70921;70922;90051	70921;90051
A0A0A0MRF9;P16885;H3BQV5;H3BPZ3	A0A0A0MRF9;P16885	6;6;2;1	6;6;2;1	6;6;2;1	Phosphoinositide phospholipase C;1-phosphatidylinositol 4,5-bisphosphate phosphodiesterase gamma-2	PLCG2	tr|A0A0A0MRF9|A0A0A0MRF9_HUMAN Phosphoinositide phospholipase C OS=Homo sapiens OX=9606 GN=PLCG2 PE=1 SV=1 [ENST00000359376_16_81785990_aTIS_100db1];sp|P16885|PLCG2_HUMAN 1-phosphatidylinositol 4,5-bisphosphate phosphodiesterase gamma-2 OS=Homo sapiens OX=	4	6	6	6	6.4	6.4	6.4	146.06	1252	1252;1265;159;178	0	14218	147420000	2106000	308420000	10	10				187	1291;5526;6361;10347;16444;23858	True;True;True;True;True;True	1292;5527;6362;10350;16447;23865	6140;6141;6142;6143;6144;6145;25849;25850;25851;29960;29961;29962;49314;49315;78584;113406;113407;113408;113409	8268;8269;8270;8271;35478;35479;41380;41381;41382;67401;105266;149300	8271;35478;41381;67401;105266;149300
ENST00000354192_21_26170620_aTIS_101db1;A0A0A0MRG2;ENST00000348990_21_26170620_aTIS_101db1;E9PG40;ENST00000440126_21_26140194_aTIS_101db1;ENST00000357903_21_26170620_aTIS_111db1;P05067;H7C0V9;ENST00000358918_21_26170620_aTIS_101db1;H7C2L2	ENST00000354192_21_26170620_aTIS_101db1;A0A0A0MRG2;ENST00000348990_21_26170620_aTIS_101db1;E9PG40;ENST00000440126_21_26140194_aTIS_101db1;ENST00000357903_21_26170620_aTIS_111db1;P05067;H7C0V9;ENST00000358918_21_26170620_aTIS_101db1	3;3;3;3;3;3;3;2;2;1	3;3;3;3;3;3;3;2;2;1	3;3;3;3;3;3;3;2;2;1	Amyloid beta A4 protein;N-APP;Soluble APP-alpha;Soluble APP-beta;C99;Beta-amyloid protein 42;Beta-amyloid protein 40;C83;P3(42);P3(40);C80;Gamma-secretase C-terminal fragment 59;Gamma-secretase C-terminal fragment 57;Gamma-secretase C-terminal fragment 50;C31	APP	generic|ENST00000354192_21_26170620_aTIS_101db1|ENSG00000142192 ATG no_data NA [ENST00000354192_21_26170620_aTIS_db3];tr|A0A0A0MRG2|A0A0A0MRG2_HUMAN Amyloid-beta A4 protein OS=Homo sapiens OX=9606 GN=APP PE=1 SV=1 [ENST00000359726_21_26112098_aTIS_101db1#	10	3	3	3	6.4	6.4	6.4	72552	639	639;660;695;714;746;751;770;485;752;181	0	83017	77893000	2781900	169810000	4	4				188	2486;7444;13517	True;True;True	2487;7446;13520	11740;11741;11742;35284;35285;65019;65020;65021;65022	16180;16181;48930;87269;87270	16180;48930;87269
ENST00000360831_17_35142086_CDS_100db1;A0A0A0MRH0;ENST00000586869_17_35142086_5UTR_100db1;Q9NVX2;K7EN33;ENST00000586869_17_35137846_5UTR_100db1;ENST00000586869_17_35136449_aTIS_101db1;ENST00000589367_17_35142086_CDS_100db1;K7ERN7;ENST00000593176_17_35142086_ntr_100db1	ENST00000360831_17_35142086_CDS_100db1;A0A0A0MRH0;ENST00000586869_17_35142086_5UTR_100db1;Q9NVX2;K7EN33;ENST00000586869_17_35137846_5UTR_100db1;ENST00000586869_17_35136449_aTIS_101db1	4;4;4;4;3;3;2;1;1;1	4;4;4;4;3;3;2;1;1;1	4;4;4;4;3;3;2;1;1;1	Notchless protein homolog 1	NLE1	generic|ENST00000360831_17_35142086_CDS_100db1|ENSG00000073536 GTG NA -1 0;tr|A0A0A0MRH0|A0A0A0MRH0_HUMAN Notchless protein homolog 1 OS=Homo sapiens OX=9606 GN=NLE1 PE=1 SV=1 [ENST00000360831_17_35142275_aTIS_101db1#ENST00000360831_17_35142275_aTIS_db3];g	10	4	4	4	13.9	13.9	13.9	46636	425	425;443;467;485;304;317;193;109;127;163	0	16191	110800000	5539900	244720000	12	12				189	10515;11302;17168;26098	True;True;True;True	10518;11305;17171;26105	50090;53721;81799;81800;124082;124083;124084;124085	68487;73360;109578;109579;163710;163711;163712;163713;163714;163715;163716;163717	68487;73360;109578;163712
ENST00000362031_14_34630113_CDS_100db1;A0A0A0MRI2;Q9UNH7;ENST00000396526_14_34605639_aTIS_101db1;ENST00000396526_14_34603422_CDS_100db1;G3V5X9;ENST00000556303_14_34630113_ntr_100db1;G3V5U2;H0YJF8;G3V4Z5	ENST00000362031_14_34630113_CDS_100db1;A0A0A0MRI2;Q9UNH7;ENST00000396526_14_34605639_aTIS_101db1;ENST00000396526_14_34603422_CDS_100db1	9;9;9;8;7;3;1;1;1;1	9;9;9;8;7;3;1;1;1;1	9;9;9;8;7;3;1;1;1;1	Sorting nexin-6;Sorting nexin-6, N-terminally processed	SNX6	generic|ENST00000362031_14_34630113_CDS_100db1|ENSG00000129515 ATG NA -1 0 +1;tr|A0A0A0MRI2|A0A0A0MRI2_HUMAN Sorting nexin OS=Homo sapiens OX=9606 GN=SNX6 PE=1 SV=1 [ENST00000362031_14_34630152_aTIS_101db1#ENST00000362031_14_34630152_aTIS_db3];sp|Q9UNH7|SN	10	9	9	9	23.7	23.7	23.7	46517	405	405;418;406;290;259;239;130;132;150;169	0	18.03	579150000	25180000	1361100000	18	18				190	7541;9831;12684;18725;22902;23582;24740;24989;26969	True;True;True;True;True;True;True;True;True	7544;9834;12687;18731;22909;23589;24747;24996;26977	35775;35776;35777;35778;46829;46830;46831;46832;60635;60636;89083;89084;89085;89086;108573;108574;108575;108576;111769;111770;117496;117497;117498;118644;118645;118646;118647;128150;128151;128152;128153	49629;49630;49631;63811;81659;118760;118761;118762;118763;118764;118765;142387;142388;146825;146826;154586;154587;156178;156179;169293	49630;63811;81659;118764;142388;146825;154587;156179;169293
H0Y6V3;H0Y7V8;A0A0A0MRJ1;H0Y5V1;ENST00000366766_1_227112377_5UTR_100db1;ENST00000366767_1_227317182_aTIS_101db1;A0A0A0MRJ0;ENST00000366769_1_227317182_aTIS_101db1;Q5VT25;H0Y6R0	H0Y6V3;H0Y7V8;A0A0A0MRJ1;H0Y5V1;ENST00000366766_1_227112377_5UTR_100db1;ENST00000366767_1_227317182_aTIS_101db1;A0A0A0MRJ0;ENST00000366769_1_227317182_aTIS_101db1;Q5VT25;H0Y6R0	2;2;2;2;2;2;2;2;2;1	2;2;2;2;2;2;2;2;2;1	2;2;2;2;2;2;2;2;2;1	Non-specific serine/threonine protein kinase;Serine/threonine-protein kinase MRCK alpha	CDC42BPA	tr|H0Y6V3|H0Y6V3_HUMAN Serine/threonine-protein kinase MRCK alpha (Fragment) OS=Homo sapiens OX=9606 GN=CDC42BPA PE=1 SV=1;tr|H0Y7V8|H0Y7V8_HUMAN Serine/threonine-protein kinase MRCK alpha (Fragment) OS=Homo sapiens OX=9606 GN=CDC42BPA PE=1 SV=1;tr|A0A0A0M	10	2	2	2	4.4	4.4	4.4	81575	728	728;984;1018;1048;1109;1638;1699;1719;1732;546	0	38842	12158000	328600	25767000	1	1				191	9911;18576	True;True	9914;18582	47199;47200;47201;88346;88347;88348;88349	64370;117844	64370;117844
E9PPY4;ENST00000498756_1_156599013_ntr_100db1;ENST00000497287_1_156599013_ntr_100db1;F2Z3C6;ENST00000368232_1_156599013_CDS_100db1;A0A0A0MRK1;E9PAV9;Q5T3I0	E9PPY4;ENST00000498756_1_156599013_ntr_100db1;ENST00000497287_1_156599013_ntr_100db1;F2Z3C6;ENST00000368232_1_156599013_CDS_100db1;A0A0A0MRK1;E9PAV9;Q5T3I0	1;1;1;1;1;1;1;1	1;1;1;1;1;1;1;1	1;1;1;1;1;1;1;1	G patch domain-containing protein 4	GPATCH4	tr|E9PPY4|E9PPY4_HUMAN G patch domain-containing protein 4 OS=Homo sapiens OX=9606 GN=GPATCH4 PE=1 SV=1 [ENST00000463513_1_156599046_aTIS_001db3];generic|ENST00000498756_1_156599013_ntr_100db1|ENSG00000160818 ATG NA -1 0;generic|ENST00000497287_1_156599013	8	1	1	1	10.1	10.1	10.1	13556	119	119;131;138;143;359;370;375;446	0	81032	145670000	16185000	304610000	8	8				192	28418	TRUE	28426	134844;134845;134846;134847;134848;134849	178207;178208;178209;178210;178211;178212;178213;178214	178207
ENST00000452490_10_113721713_CDS_100db1;Q5SVL2;ENST00000452490_10_113709412_aTIS_101db1;ENST00000369318_10_113679931_5UTR_100db1;ENST00000621607_10_113691972_aTIS_101db1;ENST00000345633_10_113679942_5UTR_100db1;ENST00000369315_10_113679942_5UTR_100db1;A0A0A0MRL7;P55210	ENST00000452490_10_113721713_CDS_100db1;Q5SVL2;ENST00000452490_10_113709412_aTIS_101db1;ENST00000369318_10_113679931_5UTR_100db1;ENST00000621607_10_113691972_aTIS_101db1;ENST00000345633_10_113679942_5UTR_100db1;ENST00000369315_10_113679942_5UTR_100db1;A0A0A0MRL7;P55210	1;1;1;1;1;1;1;1;1	1;1;1;1;1;1;1;1;1	1;1;1;1;1;1;1;1;1	Caspase-7;Caspase-7 subunit p20;Caspase-7 subunit p11	CASP7	generic|ENST00000452490_10_113721713_CDS_100db1|ENSG00000165806 CTG NA 0 -1;tr|Q5SVL2|Q5SVL2_HUMAN Caspase-7 (Fragment) OS=Homo sapiens OX=9606 GN=CASP7 PE=1 SV=1;generic|ENST00000452490_10_113709412_aTIS_101db1|ENSG00000165806 ATG no_data NA [ENST0000045	9	1	1	1	7	7	7	22661	200	200;222;278;319;336;340;351;388;303	0	43623	118630000	10784000	239430000	8	8				193	2934	TRUE	2935	13690;13691;13692;13693;13694;13695;13696;13697	19038;19039;19040;19041;19042;19043;19044;19045	19039
A0A0A0MRM8;ENST00000369985_6_75817548_aTIS_101db1;ENST00000369977_6_75817548_aTIS_101db1;A0A0D9SGC1;E7EW20;Q9UM54;ENST00000369975_6_75908546_CDS_100db1;ENST00000369977_6_75908546_CDS_100db1	A0A0A0MRM8;ENST00000369985_6_75817548_aTIS_101db1;ENST00000369977_6_75817548_aTIS_101db1;A0A0D9SGC1;E7EW20;Q9UM54	24;24;23;23;23;23;3;3	24;24;23;23;23;23;3;3	24;24;23;23;23;23;3;3	Unconventional myosin-VI	MYO6	tr|A0A0A0MRM8|A0A0A0MRM8_HUMAN Unconventional myosin-VI OS=Homo sapiens OX=9606 GN=MYO6 PE=1 SV=1 [ENST00000369975_6_75817548_aTIS_101db1#ENST00000369975_6_75817548_aTIS_db3];generic|ENST00000369985_6_75817548_aTIS_101db1|ENSG00000196586 ATG no_data NA [E	8	24	24	24	22.6	22.6	22.6	145.01	1253	1253;1262;1285;1294;1295;1294;166;175	0	102.63	4001700000	66694000	9086300000	110	110				194	2110;5704;6106;10375;10714;11316;12181;13711;14555;16514;17000;19199;19449;19549;20529;20739;22320;22852;22954;23578;24499;24910;25426;26755	True;True;True;True;True;True;True;True;True;True;True;True;True;True;True;True;True;True;True;True;True;True;True;True	2111;5705;6107;10378;10717;11319;12184;13714;14558;16517;17003;19205;19455;19555;20535;20745;22327;22859;22961;23585;24506;24917;25433;26763	9930;9931;9932;9933;9934;9935;9936;9937;26646;26647;26648;26649;28816;28817;28818;28819;28820;28821;28822;28823;49448;49449;49450;51008;51009;51010;51011;53815;53816;53817;53818;58114;65941;69982;69983;69984;69985;69986;69987;69988;69989;78905;78906;78907;78908;81027;81028;81029;81030;81031;81032;81033;81034;91429;91430;91431;91432;92578;92579;92580;92581;93033;93034;93035;93036;93037;93038;93039…	13605;13606;13607;13608;13609;13610;13611;36581;36582;39872;39873;67614;67615;67616;69738;69739;73506;73507;73508;73509;73510;73511;73512;73513;78856;88677;94317;94318;94319;94320;94321;105726;105727;105728;105729;105730;105731;105732;105733;105734;108460;108461;108462;108463;108464;108465;108466;108467;108468;108469;108470;108471;108472;121822;123230;123231;123797;123798;123799;123800;123801;123…	13607;36581;39873;67615;69738;73508;78856;88677;94320;105732;108462;121822;123231;123799;129156;130224;138878;142027;142591;146803;153191;155811;159022;168124
A0A0A0MRM9;ENST00000405356_10_102152411_aTIS_101db1;ENST00000405356_10_102152393_5UTR_010db2;Q14978;S4R349;S4R3C2;S4R402;ENST00000405356_10_102161887_CDS_100db1	A0A0A0MRM9;ENST00000405356_10_102152411_aTIS_101db1;ENST00000405356_10_102152393_5UTR_010db2;Q14978	19;19;19;18;7;4;3;1	19;19;19;18;7;4;3;1	2;2;2;1;0;0;0;0	Nucleolar and coiled-body phosphoprotein 1	NOLC1	tr|A0A0A0MRM9|A0A0A0MRM9_HUMAN Nucleolar and coiled-body phosphoprotein 1 (Fragment) OS=Homo sapiens OX=9606 GN=NOLC1 PE=1 SV=1;generic|ENST00000405356_10_102152411_aTIS_101db1|ENSG00000166197 ATG True +1 0 -1 [ENST00000405356_10_102152411_aTIS_db3];gener	8	19	19	2	25.1	25.1	4.5	74543	708	708;709;715;699;258;281;46;65	0	137.42	588720000	17840000	1247700000	11	11				195	179;2285;3311;6832;7895;10185;11243;12548;13291;16158;16342;18533;18534;21329;22319;22615;25053;27380;27381	True;True;True;True;True;True;True;True;True;True;True;True;True;True;True;True;True;True;True	180;2286;3312;6834;7898;10188;11246;12551;13294;16161;16345;18539;18540;21335;22326;22622;25060;27388;27389	801;802;803;804;10781;10782;10783;10784;10785;10786;10787;15777;32150;32151;32152;32153;37441;37442;37443;48515;48516;48517;48518;53474;53475;53476;53477;60014;60015;60016;60017;63890;63891;63892;63893;77272;77273;77274;78055;78056;78057;78058;78059;88122;88123;88124;88125;88126;88127;88128;88129;88130;88131;88132;88133;88134;88135;88136;88137;88138;88139;88140;88141;88142;101346;101347;101348;10…	1155;1156;1157;1158;1159;1160;1161;1162;14773;14774;14775;14776;14777;14778;14779;22054;44607;44608;44609;51664;51665;66405;66406;66407;66408;73000;73001;73002;73003;81073;85755;85756;85757;85758;103832;103833;103834;104739;104740;104741;104742;104743;104744;104745;104746;104747;104748;104749;104750;104751;104752;104753;117504;117505;117506;117507;117508;117509;117510;117511;117512;117513;117514;…	1159;14779;22054;44609;51664;66407;73001;81073;85757;103834;104744;117520;117533;133169;138872;140712;156505;172182;172200
A0A0A0MRN7;ENST00000370491_1_88969464_aTIS_101db1;Q6YP21	A0A0A0MRN7;ENST00000370491_1_88969464_aTIS_101db1;Q6YP21	2;2;2	2;2;2	2;2;2	Kynurenine--oxoglutarate transaminase 3	CCBL2	tr|A0A0A0MRN7|A0A0A0MRN7_HUMAN Kynurenine--oxoglutarate transaminase 3 (Fragment) OS=Homo sapiens OX=9606 GN=KYAT3 PE=1 SV=1;generic|ENST00000370491_1_88969464_aTIS_101db1|ENSG00000137944 ATG True 0 [ENST00000370491_1_88969464_aTIS_db3];sp|Q6YP21|KAT3_HUM	3	2	2	2	9.5	9.5	9.5	29471	262	262;420;454	0	12065	595570000	49631000	1372000000	12	12				196	998;17390	True;True	999;17393	4717;4718;4719;4720;4721;4722;4723;4724;82785;82786;82787;82788	6534;6535;6536;6537;6538;6539;6540;6541;110838;110839;110840;110841	6535;110840
ENST00000371121_X_129518387_CDS_010db2;A0A0A0MRP6;B7ZLQ5;ENST00000371123_X_129523442_5UTR_010db2;P28370;ENST00000617310_X_129515918_ntr_100db1;ENST00000617310_X_129496833_ntr_100db1;ENST00000508573_4_143547474_ntr_100db1;ENST00000508573_4_143547441_ntr_100db1	ENST00000371121_X_129518387_CDS_010db2;A0A0A0MRP6;B7ZLQ5;ENST00000371123_X_129523442_5UTR_010db2;P28370;ENST00000617310_X_129515918_ntr_100db1	11;11;11;11;11;6;3;2;2	2;2;2;2;2;1;1;0;0	2;2;2;2;2;1;1;0;0	Probable global transcription activator SNF2L1	SMARCA1	generic|ENST00000371121_X_129518387_CDS_010db2|ENSG00000102038 ATG NA NA;tr|A0A0A0MRP6|A0A0A0MRP6_HUMAN Probable global transcription activator SNF2L1 OS=Homo sapiens OX=9606 GN=SMARCA1 PE=1 SV=1 [ENST00000371123_X_129523370_aTIS_101db1#ENST00000371123_X_1	9	11	2	2	10.4	1.9	1.9	116.42	992	992;1058;1070;1082;1054;608;262;89;100	0	42195	39296000	701710	100690000	5	5				197	1816;5313;8453;14013;15405;15600;16406;18461;19409;26222;28209	False;True;False;False;False;True;False;False;False;False;False	1817;5314;8456;14016;15408;15603;16409;18467;19415;26229;28217	8483;8484;8485;8486;24805;24806;24807;40269;40270;40271;40272;67421;67422;67423;73997;73998;73999;74000;74001;74002;74003;74004;74005;74821;74822;74823;78379;78380;78381;78382;78383;78384;78385;78386;87796;87797;87798;87799;87800;87801;87802;87803;87804;92410;92411;92412;124657;124658;124659;124660;133823;133824;133825;133826;133827;133828;133829;133830;133831	11443;11444;11445;11446;34105;55435;55436;55437;55438;90600;90601;90602;99552;99553;99554;99555;99556;99557;99558;99559;99560;99561;99562;99563;99564;99565;99566;100540;100541;100542;100543;105066;105067;105068;105069;105070;105071;105072;105073;117150;117151;117152;117153;117154;117155;117156;117157;117158;117159;117160;117161;117162;117163;117164;117165;117166;117167;123014;164553;164554;164555…	11444;34105;55436;90600;99557;100540;105071;117166;123014;164561;176800
A0A0A0MRR7;P09234	A0A0A0MRR7;P09234	2;2	2;2	2;2	U1 small nuclear ribonucleoprotein C	SNRPC	tr|A0A0A0MRR7|A0A0A0MRR7_HUMAN U1 small nuclear ribonucleoprotein C OS=Homo sapiens OX=9606 GN=SNRPC PE=1 SV=1 [ENST00000374017_6_34757841_aTIS_101db1#ENST00000374017_6_34757841_aTIS_db3];sp|P09234|RU1C_HUMAN U1 small nuclear ribonucleoprotein C OS=Homo sa	2	2	2	2	11.7	11.7	11.7	19687	180	180;159	0	9165	61904000	7738000	142190000	7	7				198	27723;27724	True;True	27731;27732	131624;131625;131626;131627;131628;131629	174026;174027;174028;174029;174030;174031;174032;174033	174026;174028
B6VEX4;ENST00000376137_10_26860863_aTIS_101db1;ENST00000376166_10_26860863_aTIS_101db1;ENST00000376170_10_26860863_aTIS_101db1;ENST00000376138_10_26860863_aTIS_101db1;A0A0A0MRT6;ENST00000376139_10_26860863_aTIS_111db1;ENST00000359188_10_26860863_aTIS_101db1;ENST00000376140_10_26860863_aTIS_101db1;ENST00000346832_10_26860863_aTIS_101db1;Q8IZP0;ENST00000536334_10_26777232_CDS_100db1;ENST00000376137…	B6VEX4;ENST00000376137_10_26860863_aTIS_101db1;ENST00000376166_10_26860863_aTIS_101db1;ENST00000376170_10_26860863_aTIS_101db1;ENST00000376138_10_26860863_aTIS_101db1;A0A0A0MRT6;ENST00000376139_10_26860863_aTIS_111db1;ENST00000359188_10_26860863_aTIS_101db1;ENST00000376140_10_26860863_aTIS_101db1;ENST00000346832_10_26860863_aTIS_101db1;Q8IZP0;ENST00000536334_10_26777232_CDS_100db1;ENST00000376137…	5;5;5;5;5;5;5;5;5;5;5;4;4;4;4;4;4;4;4;4;4;4;3;2;2;1;1	5;5;5;5;5;5;5;5;5;5;5;4;4;4;4;4;4;4;4;4;4;4;3;2;2;1;1	4;4;4;4;4;4;4;4;4;4;4;3;3;3;3;3;3;3;3;3;3;3;2;2;2;0;0	Abl interactor 1	ABI1	tr|B6VEX4|B6VEX4_HUMAN Abl interactor 1 OS=Homo sapiens OX=9606 GN=ABI1 PE=1 SV=1 [ENST00000536334_10_26860863_aTIS_101db1#ENST00000536334_10_26860863_aTIS_db3];generic|ENST00000376137_10_26860863_aTIS_101db1|ENSG00000136754 ATG True -1 0 +1 [ENST00000376	27	5	5	4	15.8	15.8	13.5	43294	393	393;422;446;451;452;475;476;480;481;496;508;295;324;348;353;354;377;378;381;382;383;410;329;70;75;126;293	0	11102	231910000	12884000	536950000	8	8				199	453;9946;12768;23391;27246	True;True;True;True;True	454;9949;12771;23398;27254	2113;2114;2115;47385;47386;61119;61120;61121;61122;61123;61124;61125;110853;110854;129475;129476	3145;64587;64588;82295;82296;82297;82298;82299;145599;171145;171146	3145;64588;82296;145599;171145
ENST00000477045_1_2587208_ntr_100db1;ENST00000477045_1_2587175_ntr_100db1;ENST00000477045_1_2587163_ntr_100db1;ENST00000477045_1_2587142_ntr_100db1;ENST00000537325_1_2587142_CDS_100db1;ENST00000378425_1_2587142_CDS_100db1;ENST00000378427_1_2587142_CDS_100db1;J3QKK8;ENST00000419916_1_2587142_CDS_100db1;ENST00000378424_1_2587142_CDS_100db1;ENST00000419916_1_2587109_CDS_010db2;ENST00000444521_1_2587…	ENST00000477045_1_2587208_ntr_100db1;ENST00000477045_1_2587175_ntr_100db1;ENST00000477045_1_2587163_ntr_100db1;ENST00000477045_1_2587142_ntr_100db1;ENST00000537325_1_2587142_CDS_100db1;ENST00000378425_1_2587142_CDS_100db1;ENST00000378427_1_2587142_CDS_100db1;J3QKK8;ENST00000419916_1_2587142_CDS_100db1;ENST00000378424_1_2587142_CDS_100db1;ENST00000419916_1_2587109_CDS_010db2;ENST00000444521_1_2587…	1;1;1;1;1;1;1;1;1;1;1;1;1;1;1;1;1;1;1;1	1;1;1;1;1;1;1;1;1;1;1;1;1;1;1;1;1;1;1;1	1;1;1;1;1;1;1;1;1;1;1;1;1;1;1;1;1;1;1;1	Prostamide/prostaglandin F synthase	FAM213B	generic|ENST00000477045_1_2587208_ntr_100db1|ENSG00000157870 CTG NA +1 0 -1;generic|ENST00000477045_1_2587175_ntr_100db1|ENSG00000157870 ATC NA +1 0;generic|ENST00000477045_1_2587163_ntr_100db1|ENSG00000157870 GTG NA +1 0;generic|ENST00000477045_1_2587142_	20	1	1	1	16.3	16.3	16.3	10.4	98	98;109;113;120;123;124;145;154;160;163;171;178;191;192;196;213;228;231;246;198	0.0012516	21004	32893000	5482200	78428000	2	2				200	28442	TRUE	28450	134956;134957;134958;134959	178336;178337	178337
ENST00000482687_9_32989891_aTIS_001db3;ENST00000379825_9_32989882_CDS_100db1;ENST00000379825_9_33001604_aTIS_101db1;ENST00000379813_9_32989882_CDS_100db1;A0A0A0MRW7;ENST00000463596_9_32989882_CDS_100db1;ENST00000468275_9_32989891_aTIS_111db1;Q7Z2E3;ENST00000494649_9_32989882_CDS_100db1;ENST00000460940_9_32989891_aTIS_101db1;F8WBD6;E7EUY4;ENST00000474658_9_32989882_CDS_100db1;F8WBM3;ENST0000047827…	ENST00000482687_9_32989891_aTIS_001db3;ENST00000379825_9_32989882_CDS_100db1;ENST00000379825_9_33001604_aTIS_101db1;ENST00000379813_9_32989882_CDS_100db1;A0A0A0MRW7;ENST00000463596_9_32989882_CDS_100db1;ENST00000468275_9_32989891_aTIS_111db1;Q7Z2E3;ENST00000494649_9_32989882_CDS_100db1;ENST00000460940_9_32989891_aTIS_101db1;F8WBD6;E7EUY4;ENST00000474658_9_32989882_CDS_100db1;F8WBM3;ENST0000047827…	2;2;2;2;2;2;2;2;1;1;1;1;1;1;1;1;1;1;1;1;1;1;1;1;1;1;1	2;2;2;2;2;2;2;2;1;1;1;1;1;1;1;1;1;1;1;1;1;1;1;1;1;1;1	2;2;2;2;2;2;2;2;1;1;1;1;1;1;1;1;1;1;1;1;1;1;1;1;1;1;1	Aprataxin	APTX	generic|ENST00000482687_9_32989891_aTIS_001db3|ENSG00000137074 ATG NA NA;generic|ENST00000379825_9_32989882_CDS_100db1|ENSG00000137074 GTG NA -1 0 +1;generic|ENST00000379825_9_33001604_aTIS_101db1|ENSG00000137074 ATG False -1 0 [ENST00000379825_9_33001604	27	2	2	2	24	24	24	21389	192	192;289;306;319;336;339;342;356;46;49;52;63;65;74;82;85;99;155;162;198;216;267;284;285;288;302;312	0	83736	66185000	7353900	142830000	7	7				201	10965;16291	True;True	10968;16294	52139;52140;52141;52142;77830;77831;77832;77833	71275;104489;104490;104491;104492;104493;104494	71275;104491
A0A0A0MS29;ENST00000392059_2_227330813_5UTR_100db1;ENST00000304593_2_227330813_CDS_100db1;ENST00000353339_2_227330813_CDS_100db1;ENST00000304593_2_227330666_aTIS_101db1;ENST00000353339_2_227330675_CDS_010db2;Q9GZY8;E9PQX8;C9JHF5;H7C433;ENST00000456345_2_227340292_aTIS_101db1;ENST00000409565_2_227330813_CDS_100db1;ENST00000349901_2_227330813_CDS_100db1;ENST00000337110_2_227330813_CDS_100db1;ENST00…	A0A0A0MS29;ENST00000392059_2_227330813_5UTR_100db1;ENST00000304593_2_227330813_CDS_100db1;ENST00000353339_2_227330813_CDS_100db1;ENST00000304593_2_227330666_aTIS_101db1;ENST00000353339_2_227330675_CDS_010db2;Q9GZY8;E9PQX8;C9JHF5;H7C433;ENST00000456345_2_227340292_aTIS_101db1;ENST00000409565_2_227330813_CDS_100db1;ENST00000349901_2_227330813_CDS_100db1;ENST00000337110_2_227330813_CDS_100db1;ENST00…	2;2;2;2;2;2;2;1;1;1;1;1;1;1;1;1;1	2;2;2;2;2;2;2;1;1;1;1;1;1;1;1;1;1	2;2;2;2;2;2;2;1;1;1;1;1;1;1;1;1;1	Mitochondrial fission factor	MFF	tr|A0A0A0MS29|A0A0A0MS29_HUMAN Mitochondrial fission factor OS=Homo sapiens OX=9606 GN=MFF PE=1 SV=1 [ENST00000392059_2_227330816_aTIS_101db1#ENST00000392059_2_227330816_aTIS_db3];generic|ENST00000392059_2_227330813_5UTR_100db1|ENSG00000168958 ATA NA +1 0	17	2	2	2	17.2	17.2	17.2	25302	221	221;222;242;267;291;313;342;69;138;154;154;169;189;194;218;238;243	0	12947	75161000	5368600	188090000	5	5				202	7033;26441	True;True	7035;26448	33302;33303;33304;33305;125710;125711;125712	46115;166064;166065;166066;166067	46115;166065
E7EQ01;E7EVN1;E7ETB7;E7EQ06;ENST00000392258_2_201266487_aTIS_101db1;A0A0A0MS31;ENST00000339403_2_201258358_ntr_100db1;ENST00000392266_2_201258133_5UTR_100db1;ENST00000264274_2_201266487_aTIS_101db1;ENST00000323492_2_201266487_aTIS_101db1;ENST00000432109_2_201234107_5UTR_100db1;ENST00000358485_2_201258358_CDS_100db1;ENST00000264275_2_201266487_aTIS_101db1;ENST00000358485_2_201258232_aTIS_101db1;EN…	E7EQ01;E7EVN1;E7ETB7;E7EQ06;ENST00000392258_2_201266487_aTIS_101db1;A0A0A0MS31;ENST00000339403_2_201258358_ntr_100db1;ENST00000392266_2_201258133_5UTR_100db1;ENST00000264274_2_201266487_aTIS_101db1;ENST00000323492_2_201266487_aTIS_101db1;ENST00000432109_2_201234107_5UTR_100db1;ENST00000358485_2_201258358_CDS_100db1;ENST00000264275_2_201266487_aTIS_101db1;ENST00000358485_2_201258232_aTIS_101db1;EN…	1;1;1;1;1;1;1;1;1;1;1;1;1;1;1;1;1	1;1;1;1;1;1;1;1;1;1;1;1;1;1;1;1;1	1;1;1;1;1;1;1;1;1;1;1;1;1;1;1;1;1	Caspase-8;Caspase-8 subunit p18;Caspase-8 subunit p10	CASP8	tr|E7EQ01|E7EQ01_HUMAN Caspase-8 (Fragment) OS=Homo sapiens OX=9606 GN=CASP8 PE=1 SV=1;tr|E7EVN1|E7EVN1_HUMAN Caspase-8 (Fragment) OS=Homo sapiens OX=9606 GN=CASP8 PE=1 SV=1;tr|E7ETB7|E7ETB7_HUMAN Caspase-8 (Fragment) OS=Homo sapiens OX=9606 GN=CASP8 PE=1	17	1	1	1	8.6	8.6	8.6	13925	116	116;124;198;209;235;278;293;294;395;464;481;496;496;538;548;571;479	0	36457	93488000	11686000	214770000	5	5				203	5614	TRUE	5615	26238;26239;26240;26241	35971;35972;35973;35974;35975	35975
A0A0A0MS41;A0A1P0AYU5;S4R3N9	A0A0A0MS41;A0A1P0AYU5;S4R3N9	5;5;4	4;4;4	4;4;4	Sideroflexin	SFXN3	tr|A0A0A0MS41|A0A0A0MS41_HUMAN Sideroflexin OS=Homo sapiens OX=9606 GN=SFXN3 PE=1 SV=1 [ENST00000393459_10_101034695_aTIS_101db1#ENST00000393459_10_101034695_aTIS_db3];tr|A0A1P0AYU5|A0A1P0AYU5_HUMAN Sideroflexin OS=Homo sapiens OX=9606 GN=SFXN3 PE=1 SV=1 [	3	5	4	4	22.1	16.2	16.2	35503	321	321;325;177	0	16009	256510000	12826000	538220000	23	23				204	6158;8405;18640;19864;27602	False;True;True;True;True	6159;8408;18646;19870;27610	29066;29067;29068;29069;29070;29071;39929;39930;39931;39932;88672;88673;88674;94509;94510;94511;94512;94513;131116;131117;131118;131119	40204;40205;40206;40207;40208;40209;40210;40211;40212;55000;118201;118202;118203;118204;118205;118206;118207;118208;118209;118210;125571;125572;173349;173350;173351;173352;173353;173354;173355;173356;173357;173358;173359	40211;55000;118207;125572;173355
ENST00000396334_3_38140567_CDS_010db2;ENST00000424893_3_38140543_CDS_100db1;ENST00000421516_3_38140543_CDS_100db1;ENST00000424893_3_38140495_CDS_100db1;ENST00000417037_3_38140495_CDS_100db1;ENST00000424893_3_38138965_CDS_100db1;ENST00000396334_3_38138965_CDS_100db1;ENST00000421516_3_38138965_CDS_100db1;A0A0A0MSI9;A0A0A0MS70;H0Y4G9;A0A0A0MST0;Q99836	ENST00000396334_3_38140567_CDS_010db2;ENST00000424893_3_38140543_CDS_100db1;ENST00000421516_3_38140543_CDS_100db1;ENST00000424893_3_38140495_CDS_100db1;ENST00000417037_3_38140495_CDS_100db1;ENST00000424893_3_38138965_CDS_100db1;ENST00000396334_3_38138965_CDS_100db1;ENST00000421516_3_38138965_CDS_100db1;A0A0A0MSI9;A0A0A0MS70;H0Y4G9;A0A0A0MST0;Q99836	1;1;1;1;1;1;1;1;1;1;1;1;1	1;1;1;1;1;1;1;1;1;1;1;1;1	1;1;1;1;1;1;1;1;1;1;1;1;1	Myeloid differentiation primary response protein MyD88	MYD88	generic|ENST00000396334_3_38140567_CDS_010db2|ENSG00000172936 AGG NA NA;generic|ENST00000424893_3_38140543_CDS_100db1|ENSG00000172936 ATT NA +1 0;generic|ENST00000421516_3_38140543_CDS_100db1|ENSG00000172936 ATT NA +1 0;generic|ENST00000424893_3_38140495_C	13	1	1	1	14.6	14.6	14.6	95773	82	82;90;98;106;114;163;208;216;264;309;316;317;296	0	61185	87223000	17445000	210550000	2	2				205	4899	TRUE	4900	22779;22780;22781;22782;22783;22784	31090;31091	31091
G3V5B5;G3V239;G3V5P9;G3V5D7;G3V2S0;G3V3C3;G3V2Y3;G3V5G7;G3V552;G3V3X3;G3V3P6;H0YJ56;G3V4T9;G3V2T2;G3V5A6;G3V280;G3V3P1;G3V5V9;G3V3D5;G3V3X2;G3V285;G3V3L1;G3V4S2;G3V271;G3V358;G3V5B7;H7C0X0;G3V383;G3V5S0;G3V392;G3V5G0;G3V2I9;G3V5H8;G3V4S9;ENST00000298684_14_21023315_aTIS_101db1;ENST00000397844_14_21023315_aTIS_101db1;A0A0A0MS87;ENST00000554143_14_21023315_aTIS_101db1;ENST00000397847_14_21023315_aT…	G3V5B5;G3V239;G3V5P9;G3V5D7;G3V2S0;G3V3C3;G3V2Y3;G3V5G7;G3V552;G3V3X3;G3V3P6;H0YJ56;G3V4T9;G3V2T2;G3V5A6;G3V280;G3V3P1;G3V5V9;G3V3D5;G3V3X2;G3V285;G3V3L1;G3V4S2;G3V271;G3V358;G3V5B7;H7C0X0;G3V383;G3V5S0;G3V392;G3V5G0;G3V2I9;G3V5H8;G3V4S9;ENST00000298684_14_21023315_aTIS_101db1;ENST00000397844_14_21023315_aTIS_101db1;A0A0A0MS87;ENST00000554143_14_21023315_aTIS_101db1;ENST00000397847_14_21023315_aT…	1;1;1;1;1;1;1;1;1;1;1;1;1;1;1;1;1;1;1;1;1;1;1;1;1;1;1;1;1;1;1;1;1;1;1;1;1;1;1;1;1	1;1;1;1;1;1;1;1;1;1;1;1;1;1;1;1;1;1;1;1;1;1;1;1;1;1;1;1;1;1;1;1;1;1;1;1;1;1;1;1;1	1;1;1;1;1;1;1;1;1;1;1;1;1;1;1;1;1;1;1;1;1;1;1;1;1;1;1;1;1;1;1;1;1;1;1;1;1;1;1;1;1	Protein NDRG2	NDRG2	tr|G3V5B5|G3V5B5_HUMAN Protein NDRG2 (Fragment) OS=Homo sapiens OX=9606 GN=NDRG2 PE=1 SV=1;tr|G3V239|G3V239_HUMAN Protein NDRG2 (Fragment) OS=Homo sapiens OX=9606 GN=NDRG2 PE=1 SV=1;tr|G3V5P9|G3V5P9_HUMAN Protein NDRG2 (Fragment) OS=Homo sapiens OX=9606 GN	41	1	1	1	17.4	17.4	17.4	96078	86	86;92;99;108;118;120;122;127;129;133;136;139;140;141;142;144;148;149;149;150;153;154;160;167;172;174;181;194;219;221;224;252;273;300;328;341;356;357;360;367;371	0	3742	76427000	12738000	174310000	3	3				206	20986	TRUE	20992	99731;99732;99733	131476;131477;131478	131476
A0A0A0MS99;ENST00000399408_16_16016505_5UTR_100db1;I3L4X2;P33527	A0A0A0MS99;ENST00000399408_16_16016505_5UTR_100db1;I3L4X2;P33527	4;4;4;4	4;4;4;4	4;4;4;4	Multidrug resistance-associated protein 1	ABCC1	tr|A0A0A0MS99|A0A0A0MS99_HUMAN Multidrug resistance-associated protein 1 OS=Homo sapiens OX=9606 GN=ABCC1 PE=1 SV=1 [ENST00000399408_16_16044619_aTIS_101db1#ENST00000399408_16_16044619_aTIS_db3];generic|ENST00000399408_16_16016505_5UTR_100db1|ENSG000001032	4	4	4	4	3.6	3.6	3.6	134.99	1215	1215;1375;1440;1531	0	9816	161810000	2838700	338840000	12	12				207	2883;8574;11204;22905	True;True;True;True	2884;8577;11207;22912	13448;13449;40815;40816;40817;40818;53300;53301;53302;53303;108585	18643;18644;56027;56028;56029;56030;56031;72757;72758;72759;72760;142397	18643;56028;72759;142397
ENST00000374935_1_21002742_aTIS_101db1;ENST00000602326_1_21002742_aTIS_101db1;A0A0A0MSA7;ENST00000634879_1_21176836_aTIS_101db1;A0A0U1RQK7;O43432;ENST00000400422_1_20807390_CDS_010db2	ENST00000374935_1_21002742_aTIS_101db1;ENST00000602326_1_21002742_aTIS_101db1;A0A0A0MSA7;ENST00000634879_1_21176836_aTIS_101db1;A0A0U1RQK7;O43432	3;3;3;3;3;3;1	2;2;2;2;2;2;1	2;2;2;2;2;2;1	Eukaryotic translation initiation factor 4 gamma 3	EIF4G3	generic|ENST00000374935_1_21002742_aTIS_101db1|ENSG00000075151 ATG no_data NA [ENST00000374935_1_21002742_aTIS_db3];generic|ENST00000602326_1_21002742_aTIS_101db1|ENSG00000075151 ATG no_data NA [ENST00000602326_1_21002742_aTIS_db3];tr|A0A0A0MSA7|A0A0A0MS	7	3	2	2	2.3	1.8	1.8	146.87	1305	1305;1591;1621;1774;1774;1585;23	0.0019797	20018	26424000	361970	59598000	2	2				208	5315;7587;23199	False;True;True	5316;7590;23206	24811;24812;24813;24814;36011;36012;36013;36014;109857;109858;109859	34108;34109;34110;34111;34112;34113;34114;34115;34116;34117;49932;144065	34113;49932;144065
ENST00000344956_19_44644097_aTIS_101db1;ENST00000403059_19_44644097_aTIS_101db1;A0A0A0MSA9;ENST00000344956_19_44643995_5UTR_100db1;ENST00000403059_19_44643995_5UTR_100db1;A0A0C4DG49;ENST00000425690_19_44643995_5UTR_100db1;P15151;ENST00000187830_19_44647417_3UTR_100db1	ENST00000344956_19_44644097_aTIS_101db1;ENST00000403059_19_44644097_aTIS_101db1;A0A0A0MSA9;ENST00000344956_19_44643995_5UTR_100db1;ENST00000403059_19_44643995_5UTR_100db1;A0A0C4DG49;ENST00000425690_19_44643995_5UTR_100db1;P15151;ENST00000187830_19_44647417_3UTR_100db1	4;4;4;4;4;4;4;4;3	4;4;4;4;4;4;4;4;3	4;4;4;4;4;4;4;4;3	Poliovirus receptor	PVR	generic|ENST00000344956_19_44644097_aTIS_101db1|ENSG00000073008 ATG True 0 [ENST00000344956_19_44644097_aTIS_db3];generic|ENST00000403059_19_44644097_aTIS_101db1|ENSG00000073008 ATG True 0 [ENST00000403059_19_44644097_aTIS_db3];tr|A0A0A0MSA9|A0A0A0MSA9_H	9	4	4	4	11	11	11	39304	364	364;372;392;398;406;417;451;417;326	0	85686	447760000	37313000	1046200000	10	10				209	20770;23081;26054;26882	True;True;True;True	20776;23088;26061;26890	98715;98716;98717;98718;109328;109329;109330;123879;127765;127766;127767	130419;130420;130421;143339;143340;143341;163418;168968;168969;168970	130419;143340;163418;168968
A0A0A0MSE2;A0A0D9SFP2;ENST00000603302_4_107989933_aTIS_101db1;E9PF18;Q16836;ENST00000626637_4_108009864_CDS_110db1;ENST00000403312_4_108009864_CDS_100db1;ENST00000505878_4_108009864_CDS_100db1;A0A1W2PNM1;A0A1W2PQV5;ENST00000639146_4_108009864_CDS_100db1;A0A1W2PQ78;ENST00000640201_4_108009864_ntr_100db1;ENST00000640201_4_108019661_ntr_100db1;ENST00000640048_4_108009789_aTIS_001db3;A0A1W2PQC2;A0A1W…	A0A0A0MSE2;A0A0D9SFP2;ENST00000603302_4_107989933_aTIS_101db1;E9PF18;Q16836;ENST00000626637_4_108009864_CDS_110db1;ENST00000403312_4_108009864_CDS_100db1;ENST00000505878_4_108009864_CDS_100db1;A0A1W2PNM1;A0A1W2PQV5;ENST00000639146_4_108009864_CDS_100db1;A0A1W2PQ78;ENST00000640201_4_108009864_ntr_100db1;ENST00000640201_4_108019661_ntr_100db1;ENST00000640048_4_108009789_aTIS_001db3;A0A1W2PQC2;A0A1W…	10;10;10;10;10;9;9;9;9;8;7;7;7;5;5;5;5;4;4;2;2;2	10;10;10;10;10;9;9;9;9;8;7;7;7;5;5;5;5;4;4;2;2;2	10;10;10;10;10;9;9;9;9;8;7;7;7;5;5;5;5;4;4;2;2;2	Hydroxyacyl-coenzyme A dehydrogenase, mitochondrial	HADH	tr|A0A0A0MSE2|A0A0A0MSE2_HUMAN Hydroxyacyl-coenzyme A dehydrogenase, mitochondrial OS=Homo sapiens OX=9606 GN=HADH PE=1 SV=2 [ENST00000403312_4_107989933_aTIS_101db1#ENST00000403312_4_107989933_aTIS_db3];tr|A0A0D9SFP2|A0A0D9SFP2_HUMAN Hydroxyacyl-coenzyme	22	10	10	10	43.5	43.5	43.5	34594	317	317;318;331;390;314;235;238;252;267;245;166;176;200;99;165;165;183;144;150;49;100;145	0	52682	1400600000	93374000	2928000000	65	65				210	1334;3479;4872;5381;6958;8957;14203;15625;23552;24209	True;True;True;True;True;True;True;True;True;True	1335;3480;4873;5382;6960;8960;14206;15628;23559;24216	6308;6309;6310;16514;16515;22628;22629;22630;22631;22632;22633;22634;22635;22636;25112;25113;25114;25115;32807;42693;42694;68309;68310;68311;68312;74916;74917;74918;74919;74920;74921;74922;74923;111622;111623;115068;115069;115070;115071;115072;115073;115074;115075	8514;8515;23096;23097;30887;30888;30889;30890;30891;30892;30893;30894;30895;30896;30897;30898;30899;30900;30901;30902;30903;30904;30905;30906;30907;30908;30909;30910;34536;34537;34538;34539;45408;58240;58241;91923;91924;91925;91926;91927;91928;100674;100675;100676;100677;100678;100679;100680;100681;146600;151533;151534;151535;151536;151537;151538;151539;151540;151541;151542;151543;151544;151545;1…	8515;23097;30892;34536;45408;58240;91926;100674;146600;151539
A0A0A0MSG2;ENST00000393353_2_105398844_5UTR_100db1;ENST00000344213_2_105398853_CDS_010db2;J3KNW4;Q14192	A0A0A0MSG2;ENST00000393353_2_105398844_5UTR_100db1;ENST00000344213_2_105398853_CDS_010db2;J3KNW4;Q14192	3;2;2;2;2	3;2;2;2;2	3;2;2;2;2	Four and a half LIM domains protein 2	FHL2	tr|A0A0A0MSG2|A0A0A0MSG2_HUMAN Four and a half LIM domains protein 2 OS=Homo sapiens OX=9606 GN=FHL2 PE=1 SV=1 [ENST00000409177_2_105399545_aTIS_101db1#ENST00000409177_2_105399545_aTIS_db3];generic|ENST00000393353_2_105398844_5UTR_100db1|ENSG00000115641 CT	5	3	3	3	8.1	8.1	8.1	44838	395	395;288;308;389;279	0	79901	704820000	27108000	1701200000	13	13				211	12773;18989;25785	True;True;True	12776;18995;25792	61151;61152;61153;61154;61155;61156;61157;61158;61159;90462;90463;90464;90465;122471;122472;122473;122474	82327;82328;82329;82330;82331;82332;82333;82334;120687;120688;120689;120690;161515	82330;120689;161515
C9JHU6;C9JUM0;ENST00000541941_2_20774887_aTIS_101db1;ENST00000237822_2_20774893_CDS_010db2;B5MCU4;ENST00000626491_2_20801463_aTIS_101db1;A0A0A0MSH6;B5MDU6;Q9H6V9	C9JHU6;C9JUM0;ENST00000541941_2_20774887_aTIS_101db1;ENST00000237822_2_20774893_CDS_010db2;B5MCU4;ENST00000626491_2_20801463_aTIS_101db1;A0A0A0MSH6;B5MDU6;Q9H6V9	1;1;1;1;1;1;1;1;1	1;1;1;1;1;1;1;1;1	1;1;1;1;1;1;1;1;1	UPF0554 protein C2orf43	LDAH;C2orf43	tr|C9JHU6|C9JHU6_HUMAN Lipid droplet-associated hydrolase (Fragment) OS=Homo sapiens OX=9606 GN=LDAH PE=1 SV=1;tr|C9JUM0|C9JUM0_HUMAN Lipid droplet-associated hydrolase (Fragment) OS=Homo sapiens OX=9606 GN=LDAH PE=1 SV=1;generic|ENST00000541941_2_20774887	9	1	1	1	7.7	7.7	7.7	14957	130	130;159;195;197;240;277;283;370;325	0.0070307	14695	38555000	5507900	89415000	8	8				212	571	TRUE	572	2686;2687;2688;2689	3907;3908;3909;3910;3911;3912;3913;3914	3907
ENST00000369259_1_147242704_aTIS_101db1;ENST00000622533_1_147259859_3UTR_100db1;ENST00000622533_1_147255913_3UTR_100db1;A0A0A0MSH9;ENST00000369258_1_147242704_aTIS_101db1;Q86WJ1;A0A0A0MRH8;ENST00000369258_1_147265970_CDS_010db2;ENST00000488864_1_147272227_3UTR_100db1;ENST00000467213_1_147291484_3UTR_100db1;A0A087WTM4;ENST00000467213_1_147293692_3UTR_100db1	ENST00000369259_1_147242704_aTIS_101db1;ENST00000622533_1_147259859_3UTR_100db1;ENST00000622533_1_147255913_3UTR_100db1;A0A0A0MSH9;ENST00000369258_1_147242704_aTIS_101db1;Q86WJ1;A0A0A0MRH8;ENST00000369258_1_147265970_CDS_010db2;ENST00000488864_1_147272227_3UTR_100db1	5;5;5;5;5;5;4;4;3;2;2;1	5;5;5;5;5;5;4;4;3;2;2;1	5;5;5;5;5;5;4;4;3;2;2;1	Chromodomain-helicase-DNA-binding protein 1-like	CHD1L	generic|ENST00000369259_1_147242704_aTIS_101db1|ENSG00000131778 ATG False +1 0 [ENST00000369259_1_147242704_aTIS_db3];generic|ENST00000622533_1_147259859_3UTR_100db1|ENSG00000131778 GTG NA 0 -1;generic|ENST00000622533_1_147255913_3UTR_100db1|ENSG000001317	12	5	5	5	7.8	7.8	7.8	77754	693	693;725;748;797;897;897;616;638;492;123;377;72	0	12155	314930000	9841700	720850000	11	11				213	7056;13012;15502;16277;18514	True;True;True;True;True	7058;13015;15505;16280;18520	33398;33399;33400;33401;62590;62591;74403;74404;74405;74406;77769;77770;77771;77772;88038;88039;88040;88041	46291;46292;84325;100033;100034;104438;104439;104440;104441;117411;117412	46291;84325;100033;104441;117412
ENST00000373418_1_33334242_aTIS_111db1;B3KPJ4;A0A0A0MSI2;Q8IXK0	ENST00000373418_1_33334242_aTIS_111db1;B3KPJ4;A0A0A0MSI2;Q8IXK0	5;5;5;5	5;5;5;5	5;5;5;5	Polyhomeotic-like protein 2	PHC2	generic|ENST00000373418_1_33334242_aTIS_111db1|ENSG00000134686 ATG True 0 [ENST00000257118_1_33334242_CDS_db2#ENST00000373418_1_33334242_aTIS_db3];tr|B3KPJ4|B3KPJ4_HUMAN Polyhomeotic-like protein 2 OS=Homo sapiens OX=9606 GN=PHC2 PE=1 SV=1 [ENST0000037342	4	5	5	5	17.6	17.6	17.6	35759	323	323;464;830;858	0	17981	291380000	14569000	716310000	14	14				214	3257;22411;22900;25622;27740	True;True;True;True;True	3258;22418;22907;25629;27748	15177;15178;106345;106346;108565;108566;108567;108568;121702;121703;121704;121705;131692;131693;131694	20890;20891;20892;139385;139386;142372;142373;142374;142375;160567;160568;174084;174085;174086	20892;139385;142374;160568;174086
A0A0A0MSI6;ENST00000376760_1_11655836_aTIS_101db1;B7Z1P2;Q9H4M3	A0A0A0MSI6;ENST00000376760_1_11655836_aTIS_101db1;B7Z1P2;Q9H4M3	1;1;1;1	1;1;1;1	1;1;1;1	F-box only protein 44	FBXO44	tr|A0A0A0MSI6|A0A0A0MSI6_HUMAN F-box only protein 44 (Fragment) OS=Homo sapiens OX=9606 GN=FBXO44 PE=1 SV=1;generic|ENST00000376760_1_11655836_aTIS_101db1|ENSG00000132879 ATG no_data NA [ENST00000376760_1_11655836_aTIS_db3];tr|B7Z1P2|B7Z1P2_HUMAN F-box on	4	1	1	1	13.9	13.9	13.9	19214	165	165;224;256;255	0	51378	16392000	1639200	38418000	5	5				215	2456	TRUE	2457	11611;11612;11613;11614	16055;16056;16057;16058;16059	16055
F8W9B8;A0A0A0MSI8;O00471;ENST00000554011_14_57209617_ntr_100db1;ENST00000554011_14_57209716_ntr_100db1;ENST00000554011_14_57209746_ntr_100db1;ENST00000554011_14_57231600_ntr_100db1	F8W9B8;A0A0A0MSI8;O00471;ENST00000554011_14_57209617_ntr_100db1;ENST00000554011_14_57209716_ntr_100db1;ENST00000554011_14_57209746_ntr_100db1;ENST00000554011_14_57231600_ntr_100db1	2;2;2;1;1;1;1	2;2;2;1;1;1;1	2;2;2;1;1;1;1	Exocyst complex component 5	EXOC5	tr|F8W9B8|F8W9B8_HUMAN Exocyst complex component 5 OS=Homo sapiens OX=9606 GN=EXOC5 PE=1 SV=1 [ENST00000340918_14_57268648_aTIS_101db1#ENST00000340918_14_57268648_aTIS_db3];tr|A0A0A0MSI8|A0A0A0MSI8_HUMAN Exocyst complex component 5 OS=Homo sapiens OX=9606	7	2	2	2	3.4	3.4	3.4	74.34	643	643;711;708;79;112;122;357	0	55197	64476000	1742600	147120000	9	9				216	14551;18436	True;True	14554;18442	69954;69955;69956;69957;69958;69959;69960;69961;87692;87693	94282;94283;94284;94285;94286;94287;94288;94289;94290;117039;117040	94283;117040
A0A0A0MSK5;ENST00000606911_1_179882836_CDS_010db2;ENST00000528443_1_179882503_aTIS_101db1;J3KN66;Q5JTV8;H0Y4R4;H0YDU3;H0YD16	A0A0A0MSK5;ENST00000606911_1_179882836_CDS_010db2;ENST00000528443_1_179882503_aTIS_101db1;J3KN66;Q5JTV8;H0Y4R4	7;7;7;7;7;4;1;1	7;7;7;7;7;4;1;1	7;7;7;7;7;4;1;1	Torsin-1A-interacting protein 1	TOR1AIP1	tr|A0A0A0MSK5|A0A0A0MSK5_HUMAN Torsin-1A-interacting protein 1 OS=Homo sapiens OX=9606 GN=TOR1AIP1 PE=1 SV=1 [ENST00000435319_1_179882866_aTIS_101db1#ENST00000435319_1_179882866_aTIS_db3];generic|ENST00000606911_1_179882836_CDS_010db2|ENSG00000143337 AGG N	8	7	7	7	16	16	16	52406	462	462;472;584;599;583;296;193;198	0	26129	988060000	36595000	2252300000	31	31				217	5055;11042;11043;20244;21232;22783;24432	True;True;True;True;True;True;True	5056;11045;11046;20250;21238;22790;24439	23437;23438;23439;23440;52484;52485;52486;52487;52488;52489;52490;52491;52492;52493;52494;96184;96185;96186;96187;100898;100899;100900;100901;108044;108045;108046;108047;116086;116087;116088;116089	32032;71762;71763;71764;71765;71766;71767;71768;127507;127508;127509;132745;141666;141667;141668;141669;141670;141671;141672;141673;141674;141675;141676;141677;141678;141679;141680;152844;152845;152846;152847	32032;71762;71766;127507;132745;141678;152847
A0A0A0MSL0;ENST00000368874_1_151316481_aTIS_101db1;A0A0B4J1S8;Q9UBF8	A0A0A0MSL0;ENST00000368874_1_151316481_aTIS_101db1;A0A0B4J1S8;Q9UBF8	1;1;1;1	1;1;1;1	1;1;1;1	Phosphatidylinositol 4-kinase beta	PI4KB	tr|A0A0A0MSL0|A0A0A0MSL0_HUMAN Phosphatidylinositol 4-kinase beta (Fragment) OS=Homo sapiens OX=9606 GN=PI4KB PE=1 SV=6;generic|ENST00000368874_1_151316481_aTIS_101db1|ENSG00000143393 ATG True 0 [ENST00000368874_1_151316481_aTIS_db3];tr|A0A0B4J1S8|A0A0B4J	4	1	1	1	3.9	3.9	3.9	30741	280	280;801;828;816	0	48839	67304000	5608700	156410000	3	3				218	15266	TRUE	15269	73373;73374;73375;73376	98690;98691;98692	98690
ENST00000355899_X_115629864_CDS_010db2;ENST00000289290_X_115610915_aTIS_101db1;A0A0A0MSQ0;P13797;ENST00000539310_X_115634004_CDS_100db1;ENST00000420625_X_115634004_CDS_100db1;H7C4N2;P13796;U3KQI3;Q5TBN3	ENST00000355899_X_115629864_CDS_010db2;ENST00000289290_X_115610915_aTIS_101db1;A0A0A0MSQ0;P13797;ENST00000539310_X_115634004_CDS_100db1;ENST00000420625_X_115634004_CDS_100db1	11;11;11;11;10;10;3;3;2;2	11;11;11;11;10;10;3;3;2;2	9;9;9;9;8;8;1;3;2;2	Plastin-3	PLS3	generic|ENST00000355899_X_115629864_CDS_010db2|ENSG00000102024 ATA NA NA;generic|ENST00000289290_X_115610915_aTIS_101db1|ENSG00000102024 ATG no_data NA [ENST00000289290_X_115610915_aTIS_db3];tr|A0A0A0MSQ0|A0A0A0MSQ0_HUMAN Plastin-3 OS=Homo sapiens OX=9606	10	11	11	9	33.9	33.9	28.7	55697	498	498;617;617;630;462;471;190;627;164;246	0	63431	430610000	14849000	1024000000	40	40				219	1296;1716;2676;10221;12396;16828;17649;19660;23902;27506;28624	True;True;True;True;True;True;True;True;True;True;True	1297;1717;2677;10224;12399;16831;17652;19666;23909;27514;28632	6167;6168;6169;6170;8038;8039;8040;8041;12581;12582;12583;12584;12585;12586;12587;12588;48717;48718;48719;48720;59212;59213;59214;59215;59216;80264;80265;83946;83947;83948;83949;93543;93544;93545;93546;113619;113620;113621;113622;113623;130690;130691;130692;130693;130694;130695;135863;135864;135865;135866	8310;8311;8312;10841;10842;10843;10844;17218;17219;17220;17221;17222;17223;17224;17225;17226;17227;17228;17229;17230;17231;17232;17233;17234;17235;17236;17237;17238;17239;66595;66596;66597;66598;80129;80130;80131;80132;80133;107516;112316;112317;112318;112319;112320;124378;124379;124380;124381;149610;149611;149612;149613;149614;149615;149616;149617;149618;149619;172848;172849;172850;172851;172852…	8310;10843;17221;66595;80132;107516;112317;124379;149617;172854;179618
D6RF25;A0A0A0MSR2;E7EV99;ENST00000398125_4_2875916_aTIS_101db1;ENST00000355842_4_2875916_aTIS_101db1;E7ENY0;ENST00000264758_4_2875916_aTIS_101db1;P35611;D6RJE2;D6RAH3;ENST00000508684_4_2876021_ntr_100db1;ENST00000509039_4_2876021_ntr_100db1;ENST00000398129_4_2881967_CDS_010db2	D6RF25;A0A0A0MSR2;E7EV99;ENST00000398125_4_2875916_aTIS_101db1;ENST00000355842_4_2875916_aTIS_101db1;E7ENY0;ENST00000264758_4_2875916_aTIS_101db1;P35611;D6RJE2;D6RAH3;ENST00000508684_4_2876021_ntr_100db1;ENST00000509039_4_2876021_ntr_100db1;ENST00000398129_4_2881967_CDS_010db2	2;2;2;2;2;2;2;2;1;1;1;1;1	2;2;2;2;2;2;2;2;1;1;1;1;1	2;2;2;2;2;2;2;2;1;1;1;1;1	Alpha-adducin	ADD1	tr|D6RF25|D6RF25_HUMAN Alpha-adducin (Fragment) OS=Homo sapiens OX=9606 GN=ADD1 PE=1 SV=8;tr|A0A0A0MSR2|A0A0A0MSR2_HUMAN Alpha-adducin OS=Homo sapiens OX=9606 GN=ADD1 PE=1 SV=1 [ENST00000446856_4_2875916_aTIS_101db1#ENST00000446856_4_2875916_aTIS_db3];tr|E	13	2	2	2	29.6	29.6	29.6	15806	142	142;400;632;662;662;663;768;737;69;137;356;397;649	0	85166	17387000	1931900	41456000	4	4				220	291;26641	True;True	292;26649	1369;126692;126693;126694;126695	2119;167521;167522;167523	2119;167522
ENST00000457377_3_27484126_aTIS_101db1;ENST00000438530_3_27484126_aTIS_001db3;C9JRP1;ENST00000428386_3_27456683_aTIS_101db1;ENST00000437179_3_27484126_aTIS_101db1;ENST00000455077_3_27484126_aTIS_101db1;A0A0A0MST8;ENST00000446700_3_27484126_aTIS_101db1;E9PFN4;ENST00000440156_3_27484126_aTIS_101db1;ENST00000454389_3_27484126_aTIS_101db1;Q9Y6M7;H7C3C4	ENST00000457377_3_27484126_aTIS_101db1;ENST00000438530_3_27484126_aTIS_001db3;C9JRP1;ENST00000428386_3_27456683_aTIS_101db1;ENST00000437179_3_27484126_aTIS_101db1;ENST00000455077_3_27484126_aTIS_101db1;A0A0A0MST8;ENST00000446700_3_27484126_aTIS_101db1;E9PFN4;ENST00000440156_3_27484126_aTIS_101db1;ENST00000454389_3_27484126_aTIS_101db1;Q9Y6M7;H7C3C4	2;2;2;2;2;2;2;2;2;2;2;2;1	2;2;2;2;2;2;2;2;2;2;2;2;1	2;2;2;2;2;2;2;2;2;2;2;2;1	Anion exchange protein;Sodium bicarbonate cotransporter 3	SLC4A7	generic|ENST00000457377_3_27484126_aTIS_101db1|ENSG00000033867 ATG True 0 +1 [ENST00000437266_3_27484126_aTIS_db3];generic|ENST00000438530_3_27484126_aTIS_001db3|ENSG00000033867 ATG NA NA;tr|C9JRP1|C9JRP1_HUMAN Anion exchange protein (Fragment) OS=Homo sa	13	2	2	2	9.7	9.7	9.7	52248	463	463;574;1051;1090;1095;1131;1201;1206;1210;1246;1259;1214;801	0	46176	39392000	1358400	91190000	4	4				221	12229;22000	True;True	12232;22007	58345;58346;58347;58348;104436	79128;79129;79130;136978	79128;136978
A0A0A0MSU2;A0A1C7CYX1;Q6PJG2	A0A0A0MSU2;A0A1C7CYX1;Q6PJG2	1;1;1	1;1;1	1;1;1	ELM2 and SANT domain-containing protein 1	ELMSAN1	tr|A0A0A0MSU2|A0A0A0MSU2_HUMAN ELM2 and SANT domain-containing protein 1 (Fragment) OS=Homo sapiens OX=9606 GN=ELMSAN1 PE=1 SV=6;tr|A0A1C7CYX1|A0A1C7CYX1_HUMAN ELM2 and SANT domain-containing protein 1 OS=Homo sapiens OX=9606 GN=ELMSAN1 PE=1 SV=1 [ENST0000	3	1	1	1	1.3	1.3	1.3	111.83	1018	1018;1099;1045	0.0081131	1388	66150000	1407500	148100000	3	3				222	20106	TRUE	20112	95602;95603;95604;95605	126839;126840;126841	126841
ENST00000434618_6_33314041_aTIS_101db1;A0A0G2JKZ1;A2AB90;A0A0G2JH37;A0A0A0MSV9;O15533;Q6P1N7;A0A0A0MT98;ENST00000437116_6_33305343_ntr_100db1;ENST00000437116_6_33304618_ntr_100db1;C9JA35;A0A140T9B2;A0A0G2JJI5	ENST00000434618_6_33314041_aTIS_101db1;A0A0G2JKZ1;A2AB90;A0A0G2JH37;A0A0A0MSV9;O15533;Q6P1N7;A0A0A0MT98	7;7;7;7;7;7;4;4;3;2;2;1;1	7;7;7;7;7;7;4;4;3;2;2;1;1	7;7;7;7;7;7;4;4;3;2;2;1;1	Tapasin	TAPBP	generic|ENST00000434618_6_33314041_aTIS_101db1|ENSG00000231925 ATG False 0 [ENST00000434618_6_33314041_aTIS_db3];tr|A0A0G2JKZ1|A0A0G2JKZ1_HUMAN Tapasin OS=Homo sapiens OX=9606 GN=TAPBP PE=1 SV=1;tr|A2AB90|A2AB90_HUMAN Tapasin OS=Homo sapiens OX=9606 GN=TA	13	7	7	7	23.9	23.9	23.9	47.57	448	448;448;466;466;504;448;156;361;241;116;192;202;202	0	11347	758810000	58370000	1848500000	16	16				223	6160;6388;8549;9879;19687;21023;27037	True;True;True;True;True;True;True	6161;6389;8552;9882;19693;21029;27045	29076;29077;30068;30069;30070;40719;40720;40721;40722;47042;47043;47044;47045;93675;93676;99922;99923;99924;99925;128460;128461;128462	40220;40221;41589;55932;64168;64169;64170;64171;64172;124541;124542;131719;131720;131721;169703;169704;169705	40221;41589;55932;64171;124541;131721;169703
A0A0A0MSW3;ENST00000411637_9_131125705_aTIS_101db1;P35658;H0YF36;H0Y837;E9PKD2;B7ZAV2	A0A0A0MSW3;ENST00000411637_9_131125705_aTIS_101db1;P35658	9;9;9;4;3;2;2	9;9;9;4;3;2;2	9;9;9;4;3;2;2	Nuclear pore complex protein Nup214	NUP214	tr|A0A0A0MSW3|A0A0A0MSW3_HUMAN Nuclear pore complex protein Nup214 OS=Homo sapiens OX=9606 GN=NUP214 PE=1 SV=1 [ENST00000451030_9_131144699_aTIS_101db1#ENST00000451030_9_131144699_aTIS_db3];generic|ENST00000411637_9_131125705_aTIS_101db1|ENSG00000126883 AT	7	9	9	9	9.8	9.8	9.8	152.57	1519	1519;2080;2090;140;967;495;916	0	42841	789140000	16105000	1755000000	42	42				224	8452;10069;14248;15766;20802;21965;24395;24443;24584	True;True;True;True;True;True;True;True;True	8455;10072;14251;15769;20808;21972;24402;24450;24591	40261;40262;40263;40264;40265;40266;40267;40268;47928;47929;47930;47931;68505;68506;68507;68508;68509;68510;68511;68512;68513;75605;75606;75607;75608;98863;98864;98865;98866;104265;104266;104267;104268;104269;104270;104271;104272;104273;115906;115907;115908;115909;115910;115911;115912;115913;116135;116136;116137;116138;116771	55429;55430;55431;55432;55433;55434;65518;65519;65520;65521;92228;92229;92230;92231;92232;92233;92234;92235;92236;92237;92238;92239;92240;101603;101604;101605;101606;101607;101608;130574;136786;136787;136788;136789;136790;136791;152638;152639;152640;152641;152642;152896;153673	55434;65518;92232;101603;130574;136789;152641;152896;153673
A0A0A0MSW4;ENST00000320996_22_27919191_aTIS_101db1;ENST00000634017_22_27919127_aTIS_101db1;P48739;B3KYB6;B3KYB7;ENST00000634017_22_27897867_CDS_100db1;ENST00000455418_22_27897867_CDS_100db1;ENST00000320996_22_27897867_CDS_100db1;I3L4C0;I3L459;ENST00000576761_17_1548362_5UTR_100db1;ENST00000576761_17_1553011_5UTR_100db1;I3L3W1;ENST00000576761_17_1553053_5UTR_100db1;ENST00000576761_17_1553071_5UTR_…	A0A0A0MSW4;ENST00000320996_22_27919191_aTIS_101db1;ENST00000634017_22_27919127_aTIS_101db1;P48739;B3KYB6;B3KYB7;ENST00000634017_22_27897867_CDS_100db1;ENST00000455418_22_27897867_CDS_100db1;ENST00000320996_22_27897867_CDS_100db1	6;6;6;6;5;4;4;4;4;2;2;1;1;1;1;1;1;1;1;1;1;1	6;6;6;6;5;4;4;4;4;2;2;1;1;1;1;1;1;1;1;1;1;1	4;4;4;4;3;3;2;2;2;0;0;0;0;0;0;0;0;0;0;0;0;0	Phosphatidylinositol transfer protein beta isoform	PITPNB	tr|A0A0A0MSW4|A0A0A0MSW4_HUMAN Phosphatidylinositol transfer protein beta isoform OS=Homo sapiens OX=9606 GN=PITPNB PE=1 SV=1 [ENST00000455418_22_27919191_aTIS_101db1#ENST00000455418_22_27919191_aTIS_db3];generic|ENST00000320996_22_27919191_aTIS_101db1|ENS	22	6	6	4	23.2	23.2	19.9	31581	271	271;272;273;271;120;167;197;197;198;115;142;23;34;44;48;54;72;83;95;98;100;121	0	17994	1284700000	71371000	3013800000	19	19				225	2648;7637;9587;17624;20535;22216	True;True;True;True;True;True	2649;7640;9590;17627;20541;22223	12476;12477;12478;12479;36251;36252;36253;36254;45699;45700;45701;45702;83806;83807;83808;83809;83810;83811;83812;83813;83814;97540;97541;97542;97543;105472;105473;105474;105475	17090;17091;50225;62205;112104;112105;112106;112107;112108;112109;112110;112111;112112;129184;129185;129186;129187;138312;138313;138314;138315;138316	17091;50225;62205;112112;129185;138316
A0A0C4DFN8;A0A0A0MSZ4;A0A0A0MTR6;A0A0C4DGN7;A0A0A0MT64;P22570;A0A0A0MTN9;J3QQX3;ENST00000420580_17_74872944_aTIS_101db1;ENST00000577509_17_74865784_3UTR_100db1;ENST00000577509_17_74864883_3UTR_100db1;ENST00000577509_17_74864898_3UTR_100db1;ENST00000583917_17_74864883_CDS_100db1;ENST00000582944_17_74864865_CDS_100db1;ENST00000583917_17_74864865_CDS_100db1;ENST00000577509_17_74864552_3UTR_100db1;EN…	A0A0C4DFN8;A0A0A0MSZ4;A0A0A0MTR6;A0A0C4DGN7;A0A0A0MT64;P22570;A0A0A0MTN9;J3QQX3;ENST00000420580_17_74872944_aTIS_101db1;ENST00000577509_17_74865784_3UTR_100db1;ENST00000577509_17_74864883_3UTR_100db1;ENST00000577509_17_74864898_3UTR_100db1;ENST00000583917_17_74864883_CDS_100db1;ENST00000582944_17_74864865_CDS_100db1;ENST00000583917_17_74864865_CDS_100db1;ENST00000577509_17_74864552_3UTR_100db1	23;23;22;22;22;22;21;21;20;16;15;15;14;14;13;12;10;8;7;7;6;6;4;4;3;2;2;2;2;1;1	23;23;22;22;22;22;21;21;20;16;15;15;14;14;13;12;10;8;7;7;6;6;4;4;3;2;2;2;2;1;1	23;23;22;22;22;22;21;21;20;16;15;15;14;14;13;12;10;8;7;7;6;6;4;4;3;2;2;2;2;1;1	NADPH:adrenodoxin oxidoreductase, mitochondrial	FDXR	tr|A0A0C4DFN8|A0A0C4DFN8_HUMAN NADPH:adrenodoxin oxidoreductase, mitochondrial OS=Homo sapiens OX=9606 GN=FDXR PE=1 SV=1 [ENST00000293195_17_74872944_aTIS_101db1#ENST00000293195_17_74872944_aTIS_db3];tr|A0A0A0MSZ4|A0A0A0MSZ4_HUMAN NADPH:adrenodoxin oxidore	31	23	23	23	55.4	55.4	55.4	53808	491	491;522;483;497;534;491;439;463;451;310;272;277;243;266;237;248;209;244;206;211;164;200;178;182;66;28;33;59;143;22;91	0	104.98	3825200000	127510000	8946300000	106	106				226	748;1287;3564;4419;5234;7692;8140;8940;10402;14477;16732;16948;19116;19327;20049;20536;20541;20905;22695;22696;22839;24434;24905	True;True;True;True;True;True;True;True;True;True;True;True;True;True;True;True;True;True;True;True;True;True;True	749;1288;3565;4420;5235;7695;8143;8943;10405;14480;16735;16951;19122;19333;20055;20542;20547;20911;22702;22703;22846;24441;24912	3502;3503;3504;3505;3506;3507;3508;3509;6126;6127;6128;6129;16911;16912;16913;16914;20708;20709;24389;24390;24391;36492;36493;36494;36495;36496;38738;38739;38740;38741;38742;38743;38744;38745;42614;42615;42616;42617;42618;42619;42620;42621;49563;49564;49565;49566;49567;49568;69559;69560;69561;69562;79861;79862;79863;79864;80791;80792;80793;80794;91027;91028;91029;91030;91031;91032;91033;91034;920…	4946;4947;4948;4949;4950;4951;4952;4953;4954;4955;8252;8253;8254;8255;8256;23597;23598;23599;23600;28590;28591;33590;50596;50597;50598;50599;50600;53504;53505;53506;53507;58170;58171;58172;58173;67766;67767;67768;67769;67770;67771;67772;67773;93732;93733;93734;93735;93736;93737;93738;93739;93740;93741;106936;106937;106938;108190;108191;108192;108193;121384;121385;121386;121387;121388;121389;12139…	4951;8256;23600;28590;33590;50600;53506;58170;67770;93736;106937;108192;121390;122575;126628;129188;129209;131107;141123;141126;141974;152865;155789
Q5T6K7;E9PI99;A0A0A0MT00;ENST00000372653_1_40738844_aTIS_101db1;Q5T6K5;ENST00000456393_1_40738844_aTIS_101db1;ENST00000447388_1_40738844_aTIS_101db1;ENST00000447388_1_40691858_5UTR_010db2;ENST00000425457_1_40738844_aTIS_101db1;ENST00000372652_1_40738844_aTIS_101db1;Q13952	Q5T6K7;E9PI99;A0A0A0MT00;ENST00000372653_1_40738844_aTIS_101db1;Q5T6K5;ENST00000456393_1_40738844_aTIS_101db1;ENST00000447388_1_40738844_aTIS_101db1;ENST00000447388_1_40691858_5UTR_010db2;ENST00000425457_1_40738844_aTIS_101db1;ENST00000372652_1_40738844_aTIS_101db1;Q13952	1;1;1;1;1;1;1;1;1;1;1	1;1;1;1;1;1;1;1;1;1;1	1;1;1;1;1;1;1;1;1;1;1	Nuclear transcription factor Y subunit gamma	NFYC	tr|Q5T6K7|Q5T6K7_HUMAN Nuclear transcription factor Y subunit gamma (Fragment) OS=Homo sapiens OX=9606 GN=NFYC PE=1 SV=1;tr|E9PI99|E9PI99_HUMAN Nuclear transcription factor Y subunit gamma (Fragment) OS=Homo sapiens OX=9606 GN=NFYC PE=1 SV=1;tr|A0A0A0MT00|	11	1	1	1	9.3	9.3	9.3	14909	129	129;141;179;301;313;334;335;341;354;439;458	0.0036101	17093	0	0	0	1	1				227	17659	TRUE	17662	83992	112366	112366
ENST00000367186_6_154733423_aTIS_101db1;A0A0A0MT33;Q9UPN6;ENST00000417268_6_154832676_CDS_010db2;ENST00000399804_21_31731692_aTIS_101db1	ENST00000367186_6_154733423_aTIS_101db1;A0A0A0MT33;Q9UPN6	6;6;6;2;2	6;6;6;2;2	4;4;4;2;0	Protein SCAF8	SCAF8	generic|ENST00000367186_6_154733423_aTIS_101db1|ENSG00000213079 ATG False 0 [ENST00000367186_6_154733423_aTIS_db3];tr|A0A0A0MT33|A0A0A0MT33_HUMAN Protein SCAF8 OS=Homo sapiens OX=9606 GN=SCAF8 PE=1 SV=1 [ENST00000417268_6_154733423_aTIS_101db1#ENST0000041	5	6	6	4	6.6	6.6	5.2	147.34	1337	1337;1349;1271;239;1125	0	35156	277960000	6779400	625140000	13	13				228	2945;4090;5974;26303;26345;26721	True;True;True;True;True;True	2946;4091;5975;26310;26352;26729	13757;13758;13759;13760;19265;19266;19267;19268;28167;28168;28169;125022;125023;125024;125025;125216;125217;125218;125219;127028;127029;127030;127031	19135;26659;26660;26661;26662;38887;38888;38889;165028;165029;165030;165031;165341;165342;165343;165344;165345;167952;167953;167954;167955;167956;167957	19135;26660;38888;165029;165343;167953
ENST00000444061_19_10984152_aTIS_101db1;ENST00000590574_19_10984152_aTIS_101db1;ENST00000589677_19_10984152_aTIS_101db1;ENST00000541122_19_10984152_aTIS_101db1;ENST00000642628_19_10984152_aTIS_101db1;ENST00000643549_19_10984152_aTIS_101db1;Q9HBD4;A0A0A0MT49;ENST00000646510_19_10961078_5UTR_100db1;ENST00000429416_19_10961078_5UTR_100db1;P51532;ENST00000644267_19_11007968_ntr_100db1;ENST00000644267…	ENST00000444061_19_10984152_aTIS_101db1;ENST00000590574_19_10984152_aTIS_101db1;ENST00000589677_19_10984152_aTIS_101db1;ENST00000541122_19_10984152_aTIS_101db1;ENST00000642628_19_10984152_aTIS_101db1;ENST00000643549_19_10984152_aTIS_101db1;Q9HBD4;A0A0A0MT49;ENST00000646510_19_10961078_5UTR_100db1;ENST00000429416_19_10961078_5UTR_100db1;P51532;ENST00000644267_19_11007968_ntr_100db1;ENST00000644267…	16;16;16;16;16;16;16;16;16;16;16;8;8;8;8;8;7;7;5;5;5;3;3;3;3;2;2;1;1;1;1;1;1;1;1;1;1;1;1;1;1;1;1;1;1;1;1;1;1;1;1;1;1;1;1	16;16;16;16;16;16;16;16;16;16;16;8;8;8;8;8;7;7;5;5;5;3;3;3;3;2;2;1;1;1;1;1;1;1;1;1;1;1;1;1;1;1;1;1;1;1;1;1;1;1;1;1;1;1;1	15;15;15;15;15;15;15;15;15;15;15;7;7;7;7;7;6;6;5;5;5;3;3;3;3;1;2;1;1;1;1;1;1;1;1;1;1;1;1;1;1;1;1;1;1;1;1;1;1;1;1;1;1;1;1	Transcription activator BRG1;Probable global transcription activator SNF2L2	SMARCA4;SMARCA2	generic|ENST00000444061_19_10984152_aTIS_101db1|ENSG00000127616 ATG True 0 [ENST00000645460_19_10984152_aTIS_db3];generic|ENST00000590574_19_10984152_aTIS_101db1|ENSG00000127616 ATG True 0 [ENST00000647230_19_10984152_aTIS_db3];generic|ENST00000589677_19	55	16	16	15	10	10	9.5	181.26	1613	1613;1614;1616;1617;1646;1649;1679;1681;1682;1715;1647;774;842;847;1572;1590;1428;1514;552;555;584;221;263;264;267;228;401;38;110;145;148;149;149;169;175;182;182;183;184;192;200;202;208;228;229;231;236;244;245;248;254;260;270;276;278	0	52816	1656200000	27150000	3755700000	32	32				229	648;5744;7693;8975;10841;11238;12265;13730;16608;16854;19805;19940;20301;23591;24142;26376	True;True;True;True;True;True;True;True;True;True;True;True;True;True;True;True	649;5745;7696;8978;10844;11241;12268;13733;16611;16857;19811;19946;20307;23598;24149;26383	3041;26824;26825;26826;36497;36498;36499;36500;36501;36502;36503;42769;42770;42771;42772;51606;51607;51608;53447;53448;53449;53450;58529;58530;58531;58532;66011;79339;79340;80380;80381;80382;80383;80384;80385;80386;80387;94230;94231;94232;94233;94869;94870;94871;94872;96431;96432;111806;114728;114729;114730;114731;125390	4323;36778;36779;50601;50602;50603;50604;50605;50606;50607;50608;50609;50610;50611;58330;58331;58332;70565;70566;72967;79345;88748;106304;107665;107666;107667;107668;107669;125204;125205;126092;127785;127786;146856;151001;165625	4323;36778;50603;58331;70565;72967;79345;88748;106304;107669;125204;126092;127785;146856;151001;165625
A0A0A0MT60;Q5T1M5	A0A0A0MT60;Q5T1M5	1;1	1;1	1;1	Peptidyl-prolyl cis-trans isomerase;FK506-binding protein 15	FKBP15	tr|A0A0A0MT60|A0A0A0MT60_HUMAN Peptidylprolyl isomerase (Fragment) OS=Homo sapiens OX=9606 GN=FKBP15 PE=1 SV=1;sp|Q5T1M5|FKB15_HUMAN FK506-binding protein 15 OS=Homo sapiens OX=9606 GN=FKBP15 PE=1 SV=2 [ENST00000238256_9_113221243_aTIS_101db1#ENST000002382	2	1	1	1	0.9	0.9	0.9	136.27	1244	1244;1219	0.0049787	15767	61041000	1070900	87976000	5	5				230	23853	TRUE	23860	113375;113376;113377;113378;113379;113380;113381;113382	149275;149276;149277;149278;149279	149278
ENST00000487418_15_40405849_CDS_100db1;A0A0A0MT83;P26440;H0YN10;A0A087WVD3;H0YLC3;ENST00000479013_15_40410672_CDS_100db1;ENST00000479013_15_40405849_CDS_100db1;ENST00000479013_15_40405828_CDS_100db1;ENST00000479013_15_40405819_aTIS_101db1	ENST00000487418_15_40405849_CDS_100db1;A0A0A0MT83;P26440;H0YN10;A0A087WVD3;H0YLC3;ENST00000479013_15_40410672_CDS_100db1;ENST00000479013_15_40405849_CDS_100db1;ENST00000479013_15_40405828_CDS_100db1;ENST00000479013_15_40405819_aTIS_101db1	2;2;2;1;1;1;1;1;1;1	2;2;2;1;1;1;1;1;1;1	2;2;2;1;1;1;1;1;1;1	Isovaleryl-CoA dehydrogenase, mitochondrial	IVD	generic|ENST00000487418_15_40405849_CDS_100db1|ENSG00000128928 CTG NA 0 -1;tr|A0A0A0MT83|A0A0A0MT83_HUMAN Isovaleryl-CoA dehydrogenase, mitochondrial OS=Homo sapiens OX=9606 GN=IVD PE=1 SV=1 [ENST00000487418_15_40405819_aTIS_101db1#ENST00000487418_15_40405	10	2	2	2	4.6	4.6	4.6	45592	416	416;426;423;212;214;243;313;386;393;396	0	51118	384210000	18296000	874240000	10	10				231	5593;9776	True;True	5594;9779	26142;26143;26144;26145;46571;46572;46573;46574;46575;46576	35890;35891;35892;35893;63448;63449;63450;63451;63452;63453	35890;63449
A0A0A0MTB8;ENST00000612402_5_111092391_CDS_100db1;ENST00000506538_5_111092349_CDS_010db2;Q8NI36;ENST00000505303_5_111092391_ntr_100db1;ENST00000505303_5_111105351_ntr_100db1	A0A0A0MTB8;ENST00000612402_5_111092391_CDS_100db1;ENST00000506538_5_111092349_CDS_010db2;Q8NI36;ENST00000505303_5_111092391_ntr_100db1	16;16;16;16;13;3	16;16;16;16;13;3	16;16;16;16;13;3	WD repeat-containing protein 36	WDR36	tr|A0A0A0MTB8|A0A0A0MTB8_HUMAN WD repeat-containing protein 36 OS=Homo sapiens OX=9606 GN=WDR36 PE=1 SV=1 [ENST00000513710_5_111092457_aTIS_101db1#ENST00000513710_5_111092457_aTIS_db3];generic|ENST00000612402_5_111092391_CDS_100db1|ENSG00000134987 CTG NA +	6	16	16	16	22.1	22.1	22.1	99365	895	895;917;931;951;603;220	0	84099	2677600000	66941000	6162900000	77	77				232	1336;5911;7405;10359;10994;11467;13883;15659;17561;18107;18505;18641;21531;22303;22994;23390	True;True;True;True;True;True;True;True;True;True;True;True;True;True;True;True	1337;5912;7407;10362;10997;11470;13886;15662;17564;18113;18511;18647;21537;22310;23001;23397	6315;6316;6317;6318;6319;6320;6321;27831;27832;27833;27834;27835;27836;27837;27838;35122;35123;35124;49377;49378;49379;49380;52272;52273;52274;52275;54649;54650;66839;66840;66841;66842;75082;75083;75084;75085;83521;83522;83523;83524;86138;86139;86140;86141;86142;86143;86144;86145;86146;88002;88003;88004;88005;88675;88676;88677;88678;102349;102350;102351;102352;105852;105853;105854;105855;108963;1…	8518;8519;8520;8521;8522;38457;38458;38459;38460;38461;38462;38463;38464;48698;48699;67484;67485;67486;67487;67488;67489;71414;71415;71416;71417;74732;74733;89854;89855;89856;100914;100915;100916;111778;111779;111780;111781;115016;115017;115018;115019;115020;115021;115022;115023;115024;115025;115026;115027;117387;117388;118211;118212;118213;118214;118215;118216;118217;118218;134438;134439;134440;…	8519;38458;48699;67486;71416;74733;89856;100914;111780;115017;117387;118215;134439;138791;142884;145593
A0A0A0MTR7;A0A0A0MTC1;Q63HN8	A0A0A0MTR7;A0A0A0MTC1;Q63HN8	6;6;6	5;5;5	5;5;5	E3 ubiquitin-protein ligase RNF213	RNF213	tr|A0A0A0MTR7|A0A0A0MTR7_HUMAN E3 ubiquitin-protein ligase RNF213 OS=Homo sapiens OX=9606 GN=RNF213 PE=1 SV=1 [ENST00000582970_17_80263682_aTIS_101db1#ENST00000582970_17_80263682_aTIS_db3];tr|A0A0A0MTC1|A0A0A0MTC1_HUMAN E3 ubiquitin-protein ligase RNF213 O	3	6	5	5	1.4	1.3	1.3	591.4	5207	5207;5256;5207	0	11211	649200000	2369300	704310000	15	15				233	4940;5572;5607;10357;25544;26711	True;True;False;True;True;True	4941;5573;5608;10360;25551;26719	22975;26038;26204;26205;26206;26207;49362;49363;49364;49365;49366;49367;49368;49369;49370;49371;49372;121176;121177;121178;121179;126994;126995;126996;126997	31356;35719;35944;35945;35946;67465;67466;67467;67468;67469;67470;67471;159876;159877;159878;159879;159880;167916	31356;35719;35945;67470;159877;167916
G5EA18;E5RJN7;A0A0A0MTC4;A0A0A0MTD1;F8VPI7;E7EPX0;A0A0A0MTC6;E7EVJ4;E9PH62;Q9NUL3;E5RJ67;H0YBY0;E7EVI1	G5EA18;E5RJN7;A0A0A0MTC4;A0A0A0MTD1;F8VPI7;E7EPX0;A0A0A0MTC6;E7EVJ4;E9PH62;Q9NUL3;E5RJ67;H0YBY0;E7EVI1	2;2;2;2;2;2;2;2;2;2;1;1;1	2;2;2;2;2;2;2;2;2;2;1;1;1	2;2;2;2;2;2;2;2;2;2;1;1;1	Double-stranded RNA-binding protein Staufen homolog 2	STAU2	tr|G5EA18|G5EA18_HUMAN Double-stranded RNA-binding protein Staufen homolog 2 OS=Homo sapiens OX=9606 GN=STAU2 PE=1 SV=1 [ENST00000521451_8_73615692_aTIS_101db1#ENST00000521451_8_73615692_aTIS_db3];tr|E5RJN7|E5RJN7_HUMAN Double-stranded RNA-binding protein	13	2	2	2	8.6	8.6	8.6	31723	291	291;320;398;473;479;491;504;511;538;570;135;162;390	0.0059004	15348	79256000	4171400	176090000	5	5				234	12537;25913	True;True	12540;25920	59961;59962;59963;59964;123156	81015;81016;81017;81018;162510	81018;162510
ENST00000528995_11_6604272_aTIS_101db1;A0A0A0MTH3;Q13418;ENST00000530016_11_6609768_ntr_100db1;ENST00000530016_11_6609750_ntr_100db1;ENST00000530016_11_6609407_ntr_100db1;ENST00000526711_11_6609341_3UTR_100db1;ENST00000526711_11_6609335_3UTR_100db1;ENST00000532063_11_6608745_aTIS_101db1;A0A087WWY6	ENST00000528995_11_6604272_aTIS_101db1;A0A0A0MTH3;Q13418;ENST00000530016_11_6609768_ntr_100db1;ENST00000530016_11_6609750_ntr_100db1;ENST00000530016_11_6609407_ntr_100db1;ENST00000526711_11_6609341_3UTR_100db1;ENST00000526711_11_6609335_3UTR_100db1;ENST00000532063_11_6608745_aTIS_101db1	4;4;4;3;3;3;3;3;3;1	4;4;4;3;3;3;3;3;3;1	4;4;4;3;3;3;3;3;3;1	Integrin-linked protein kinase	ILK	generic|ENST00000528995_11_6604272_aTIS_101db1|ENSG00000166333 ATG True 0 -1 [ENST00000528995_11_6604272_aTIS_db3];tr|A0A0A0MTH3|A0A0A0MTH3_HUMAN Integrin-linked protein kinase OS=Homo sapiens OX=9606 GN=ILK PE=1 SV=1 [ENST00000537806_11_6604272_aTIS_101d	10	4	4	4	13	13	13	44349	391	391;483;452;152;158;210;232;234;318;111	0	10424	307650000	14650000	708350000	16	16				235	5935;6455;7481;18060	True;True;True;True	5936;6456;7484;18066	27944;27945;27946;27947;30381;30382;30383;30384;30385;30386;35454;35455;35456;35457;35458;35459;35460;85939;85940	38574;38575;42049;42050;42051;42052;42053;42054;49172;49173;49174;49175;49176;49177;49178;114813;114814;114815	38574;42054;49173;114813
A0A0A0MTH9;O14981	A0A0A0MTH9;O14981	9;9	9;9	9;9	TATA-binding protein-associated factor 172	BTAF1	tr|A0A0A0MTH9|A0A0A0MTH9_HUMAN TATA-binding protein-associated factor 172 OS=Homo sapiens OX=9606 GN=BTAF1 PE=1 SV=1 [ENST00000544642_10_91935152_aTIS_101db1#ENST00000544642_10_91935152_aTIS_db3];sp|O14981|BTAF1_HUMAN TATA-binding protein-associated factor	2	9	9	9	6.4	6.4	6.4	206.93	1849	1849;1849	0	18989	269390000	3169200	621640000	22	22				236	2288;6306;10079;11556;14065;14570;15972;20228;28527	True;True;True;True;True;True;True;True;True	2289;6307;10082;11559;14068;14573;15975;20234;28535	10799;10800;10801;10802;29708;29709;29710;47967;55046;55047;55048;55049;67674;67675;67676;67677;70066;70067;70068;70069;76467;76468;76469;76470;96110;96111;96112;135383;135384;135385	14789;14790;14791;14792;14793;14794;41082;65543;75319;75320;75321;91030;91031;94417;102726;102727;102728;102729;127420;127421;127422;179023	14793;41082;65543;75320;91031;94417;102727;127421;179023
ENST00000393103_2_119367920_aTIS_101db1;B8ZWD1;ENST00000311521_2_119367585_aTIS_101db1;ENST00000627093_2_119367052_aTIS_101db1;A0A0A0MTI5;ENST00000627305_2_119367337_aTIS_101db1;P07108;ENST00000355857_2_119370751_CDS_100db1;ENST00000475783_2_119370796_ntr_100db1;ENST00000492375_2_119368218_ntr_100db1;ENST00000492375_2_119366992_ntr_100db1	ENST00000393103_2_119367920_aTIS_101db1;B8ZWD1;ENST00000311521_2_119367585_aTIS_101db1;ENST00000627093_2_119367052_aTIS_101db1;A0A0A0MTI5;ENST00000627305_2_119367337_aTIS_101db1;P07108;ENST00000355857_2_119370751_CDS_100db1	5;5;5;5;5;5;5;3;1;1;1	5;5;5;5;5;5;5;3;1;1;1	5;5;5;5;5;5;5;3;1;1;1	Acyl-CoA-binding protein	DBI	generic|ENST00000393103_2_119367920_aTIS_101db1|ENSG00000155368 ATG no_data NA [ENST00000393103_2_119367920_aTIS_db3];tr|B8ZWD1|B8ZWD1_HUMAN Acyl-CoA-binding protein OS=Homo sapiens OX=9606 GN=DBI PE=1 SV=1 [ENST00000535617_2_119367052_aTIS_101db1#ENST000	11	5	5	5	69.3	69.3	69.3	10144	88	88;97;104;129;143;148;87;41;26;110;143	0	14902	1444200000	288840000	3445100000	22	22				237	1182;1183;2688;19565;23982	True;True;True;True;True	1183;1184;2689;19571;23989	5651;5652;5653;5654;5655;5656;12635;12636;12637;12638;12639;12640;12641;12642;93111;93112;93113;93114;114002;114003;114004;114005	7687;7688;7689;7690;7691;7692;7693;17324;17325;17326;17327;17328;123871;123872;123873;150071;150072;150073;150074;150075;150076;150077;150078	7692;7693;17325;123872;150072
ENST00000538775_3_172710984_CDS_100db1;A0A0R4J2G3;A0A0A0MTJ9;Q6PIU2;ENST00000543711_3_172645660_aTIS_101db1;ENST00000543711_3_172633876_CDS_100db1;H7C046	ENST00000538775_3_172710984_CDS_100db1;A0A0R4J2G3;A0A0A0MTJ9;Q6PIU2;ENST00000543711_3_172645660_aTIS_101db1;ENST00000543711_3_172633876_CDS_100db1	5;5;5;5;4;3;2	5;5;5;5;4;3;2	5;5;5;5;4;3;2	Neutral cholesterol ester hydrolase 1	NCEH1	generic|ENST00000538775_3_172710984_CDS_100db1|ENSG00000144959 ATG NA -1 0;tr|A0A0R4J2G3|A0A0R4J2G3_HUMAN Arylacetamide deacetylase-like 1 OS=Homo sapiens OX=9606 GN=NCEH1 PE=1 SV=1 [ENST00000475381_3_172711080_aTIS_101db1#ENST00000475381_3_172711080_aTIS_	7	5	5	5	15.6	15.6	15.6	46626	416	416;440;448;408;275;133;307	0	19796	348170000	17409000	827470000	17	17				238	11405;19206;21532;25413;28007	True;True;True;True;True	11408;19212;21538;25420;28015	54220;54221;54222;54223;91461;91462;91463;91464;102353;102354;102355;102356;120590;120591;132885;132886	74017;74018;74019;74020;74021;74022;74023;74024;121859;121860;134444;134445;134446;134447;158921;175518;175519	74017;121860;134447;158921;175519
A0A0A0MTN0;ENST00000421317_10_35074226_aTIS_101db1;ENST00000374751_10_35090584_5UTR_010db2;Q13617;Q5T2B5;ENST00000374754_10_35031589_3UTR_100db1;Q5T2B7	A0A0A0MTN0;ENST00000421317_10_35074226_aTIS_101db1;ENST00000374751_10_35090584_5UTR_010db2;Q13617;Q5T2B5	9;9;9;9;8;3;1	9;9;9;9;8;3;1	9;9;9;9;8;3;1	Cullin-2	CUL2	tr|A0A0A0MTN0|A0A0A0MTN0_HUMAN Cullin-2 OS=Homo sapiens OX=9606 GN=CUL2 PE=1 SV=1 [ENST00000537177_10_35074095_aTIS_101db1#ENST00000537177_10_35074095_aTIS_db3];generic|ENST00000421317_10_35074226_aTIS_101db1|ENSG00000108094 ATG no_data NA [ENST0000042131	7	9	9	9	15.6	15.6	15.6	88505	758	758;764;804;745;706;345;90	0	87711	1119400000	26032000	2565800000	48	48				239	1611;2581;5731;6175;8868;9646;12508;13343;16865	True;True;True;True;True;True;True;True;True	1612;2582;5732;6176;8871;9649;12511;13346;16868	7544;7545;7546;7547;12165;12166;12167;12168;26767;26768;29139;29140;29141;42280;42281;42282;42283;42284;42285;42286;42287;45971;45972;45973;45974;59819;59820;59821;59822;59823;59824;59825;64154;64155;64156;64157;64158;64159;64160;64161;80445;80446;80447;80448	10202;10203;10204;10205;16726;16727;16728;16729;36727;40305;40306;40307;40308;40309;40310;57746;57747;57748;57749;57750;57751;57752;57753;57754;57755;57756;62582;80812;80813;80814;80815;80816;80817;80818;80819;86049;86050;86051;86052;86053;86054;86055;107762;107763;107764;107765;107766;107767;107768	10203;16728;36727;40305;57756;62582;80816;86051;107763
ENST00000644934_19_34365342_CDS_010db2;A0A0A0MTS2;ENST00000415930_19_34364910_aTIS_101db1;P06744;ENST00000588991_19_34364910_aTIS_101db1;K7EQ48;A0A0J9YXP8;A0A0J9YYH3;ENST00000647446_19_34365267_aTIS_101db1;A0A0J9YX90;ENST00000643067_19_34366403_ntr_100db1;K7EPY4;ENST00000643067_19_34366427_ntr_100db1;K7EP41;K7ELR7;K7ENA0;ENST00000643067_19_34393968_ntr_100db1;K7ERC6;K7ERK8;K7EIL4;ENST00000586392_…	ENST00000644934_19_34365342_CDS_010db2;A0A0A0MTS2;ENST00000415930_19_34364910_aTIS_101db1;P06744;ENST00000588991_19_34364910_aTIS_101db1;K7EQ48;A0A0J9YXP8;A0A0J9YYH3;ENST00000647446_19_34365267_aTIS_101db1;A0A0J9YX90	23;23;23;23;22;20;15;15;15;14;10;9;9;8;7;7;7;6;5;4;4;4;3;3	23;23;23;23;22;20;15;15;15;14;10;9;9;8;7;7;7;6;5;4;4;4;3;3	19;19;19;19;18;17;14;14;14;13;9;8;8;7;6;7;5;6;5;4;2;2;2;3	Glucose-6-phosphate isomerase	GPI	generic|ENST00000644934_19_34365342_CDS_010db2|ENSG00000105220 CTG NA NA;tr|A0A0A0MTS2|A0A0A0MTS2_HUMAN Glucose-6-phosphate isomerase (Fragment) OS=Homo sapiens OX=9606 GN=GPI PE=1 SV=1;generic|ENST00000415930_19_34364910_aTIS_101db1|ENSG00000105220 ATG no	24	23	23	19	61.2	61.2	50.1	60036	533	533;573;597;558;569;474;268;283;316;279;199;166;191;159;146;162;237;161;133;110;157;202;121;209	0	257.93	12557000000	482970000	28973000000	190	190				240	2512;4809;5713;8441;10382;10677;12165;13982;16829;17651;17652;17810;18736;20780;22594;23624;23625;23903;24021;25254;25412;25971;27498	True;True;True;True;True;True;True;True;True;True;True;True;True;True;True;True;True;True;True;True;True;True;True	2513;4810;5714;8444;10385;10680;12168;13985;16832;17654;17655;17815;18742;20786;22601;23631;23632;23910;24028;25261;25419;25978;27506	11850;11851;11852;11853;22363;22364;22365;22366;26692;26693;26694;26695;26696;26697;40185;40186;40187;40188;40189;40190;40191;40192;40193;49474;49475;49476;49477;49478;49479;50847;50848;50849;50850;50851;58041;58042;58043;58044;58045;58046;58047;58048;67277;67278;67279;80266;80267;80268;80269;83954;83955;83956;83957;83958;83959;83960;83961;83962;83963;83964;83965;83966;83967;83968;83969;84746;847…	16306;16307;16308;16309;16310;16311;16312;16313;16314;16315;16316;16317;16318;30511;30512;30513;30514;30515;30516;36632;36633;36634;36635;36636;36637;36638;36639;36640;36641;36642;55343;55344;55345;55346;55347;55348;55349;55350;55351;55352;55353;55354;55355;55356;55357;55358;55359;67640;67641;67642;67643;67644;67645;67646;67647;67648;67649;67650;67651;67652;67653;67654;67655;67656;67657;67658;676…	16310;30511;36637;55344;67640;69519;78779;90376;107518;112331;112347;113242;118811;130462;140548;147128;147140;149624;150299;157813;158907;162811;172793
ENST00000503010_5_115616412_ntr_100db1;ENST00000503010_5_115620623_ntr_100db1;A0A0A6YYA0;ENST00000456936_5_115625723_CDS_010db2;ENST00000282382_5_115625792_aTIS_101db1;Q9Y3B3	ENST00000503010_5_115616412_ntr_100db1;ENST00000503010_5_115620623_ntr_100db1;A0A0A6YYA0;ENST00000456936_5_115625723_CDS_010db2;ENST00000282382_5_115625792_aTIS_101db1;Q9Y3B3	1;1;1;1;1;1	1;1;1;1;1;1	1;1;1;1;1;1	Transmembrane emp24 domain-containing protein 7	TMED7-TICAM2;TMED7	generic|ENST00000503010_5_115616412_ntr_100db1|ENSG00000134970 CTG NA 0 +1;generic|ENST00000503010_5_115620623_ntr_100db1|ENSG00000134970 GTG NA -1 0;tr|A0A0A6YYA0|A0A0A6YYA0_HUMAN Protein TMED7-TICAM2 OS=Homo sapiens OX=9606 GN=TMED7-TICAM2 PE=3 SV=1 [ENS	6	1	1	1	14.9	14.9	14.9	76507	67	67;141;188;201;404;224	0	11583	694450000	231480000	1641000000	14	14				241	23129	TRUE	23136	109550;109551;109552;109553;109554;109555;109556;109557	143646;143647;143648;143649;143650;143651;143652;143653;143654;143655;143656;143657;143658;143659	143650
A0A0A6YYC7;Q96JP5;ENST00000422974_11_58609991_CDS_100db1;ENST00000389919_11_58609991_CDS_100db1;H3BTR0;ENST00000422974_11_58609979_aTIS_101db1;ENST00000316059_11_58579603_CDS_010db2;ENST00000422974_11_58612796_CDS_100db1;ENST00000389919_11_58612796_CDS_100db1;ENST00000316059_11_58612796_CDS_100db1	A0A0A6YYC7;Q96JP5;ENST00000422974_11_58609991_CDS_100db1;ENST00000389919_11_58609991_CDS_100db1;H3BTR0;ENST00000422974_11_58609979_aTIS_101db1;ENST00000316059_11_58579603_CDS_010db2	3;3;2;2;2;2;2;1;1;1	3;3;2;2;2;2;2;1;1;1	3;3;2;2;2;2;2;1;1;1	E3 ubiquitin-protein ligase ZFP91	ZFP91-CNTF;ZFP91	tr|A0A0A6YYC7|A0A0A6YYC7_HUMAN HCG2042749, isoform CRA_d OS=Homo sapiens OX=9606 GN=ZFP91-CNTF PE=4 SV=1 [ENST00000389919_11_58579282_aTIS_101db1#ENST00000389919_11_58579282_aTIS_db3];sp|Q96JP5|ZFP91_HUMAN E3 ubiquitin-protein ligase ZFP91 OS=Homo sapiens	10	3	3	3	5.3	5.3	5.3	59.57	529	529;570;350;352;354;354;463;213;215;256	0	45508	872920000	36372000	2085200000	10	10				242	3;12307;28341	True;True;True	3;12310;28349	13;14;15;16;58770;58771;58772;58773;134476;134477;134478;134479	18;19;20;21;79575;79576;79577;79578;177624;177625;177626	21;79576;177624
A0A0A6YYH1;Q7Z6K5	A0A0A6YYH1;Q7Z6K5	1;1	1;1	1;1	Arpin	C15orf38-AP3S2;ARPIN	tr|A0A0A6YYH1|A0A0A6YYH1_HUMAN Protein C15orf38-AP3S2 OS=Homo sapiens OX=9606 GN=C15orf38-AP3S2 PE=4 SV=1 [ENST00000398333_15_89912835_aTIS_101db1#ENST00000398333_15_89912835_aTIS_db3];sp|Q7Z6K5|ARPIN_HUMAN Arpin OS=Homo sapiens OX=9606 GN=ARPIN PE=1 SV=1	2	1	1	1	3	3	3	43881	394	394;226	0.00051908	25017	36741000	1837100	83387000	4	4				243	13227	TRUE	13230	63593;63594;63595;63596	85409;85410;85411;85412	85412
A0A0A6YYI3;A0A0B4J1V8;Q9NQ55;ENST00000253107_19_10107571_CDS_100db1;A8MV53;ENST00000428358_19_10107571_CDS_100db1;ENST00000393796_19_10107571_CDS_100db1;C9J3W3;C9JHF7;ENST00000444703_19_10110232_CDS_100db1;ENST00000393793_19_10110232_CDS_110db1;H7C446	A0A0A6YYI3;A0A0B4J1V8;Q9NQ55;ENST00000253107_19_10107571_CDS_100db1;A8MV53;ENST00000428358_19_10107571_CDS_100db1;ENST00000393796_19_10107571_CDS_100db1;C9J3W3	6;6;6;5;5;5;5;4;2;1;1;1	6;6;6;5;5;5;5;4;2;1;1;1	6;6;6;5;5;5;5;4;2;1;1;1	Suppressor of SWI4 1 homolog	PPAN-P2RY11;PPAN	tr|A0A0A6YYI3|A0A0A6YYI3_HUMAN Protein PPAN-P2RY11 OS=Homo sapiens OX=9606 GN=PPAN-P2RY11 PE=4 SV=1 [ENST00000428358_19_10106395_aTIS_101db1#ENST00000428358_19_10106395_aTIS_db3];tr|A0A0B4J1V8|A0A0B4J1V8_HUMAN HCG2039996 OS=Homo sapiens OX=9606 GN=PPAN-P2R	12	6	6	6	16.7	16.7	16.7	58199	520	520;794;473;388;420;435;709;210;97;179;204;208	0	45887	865220000	41201000	1993500000	25	25				244	15666;15954;17599;18572;26522;27384	True;True;True;True;True;True	15669;15957;17602;18578;26529;27392	75107;75108;76397;76398;76399;76400;83675;83676;83677;83678;83679;83680;88326;88327;88328;88329;88330;88331;88332;88333;126075;126076;126077;126078;130158	100941;100942;100943;102667;102668;102669;111967;111968;111969;111970;117824;117825;117826;117827;117828;117829;117830;117831;117832;117833;166496;166497;166498;166499;172219	100942;102669;111969;117827;166497;172219
A0A0A6YYL2;P0DMN0;ENST00000344620_16_29461386_ntr_100db1;ENST00000564950_16_29458014_ntr_100db1;ENST00000569959_16_30197356_ntr_100db1;ENST00000564950_16_29461724_ntr_100db1;ENST00000563322_16_30201067_CDS_100db1;H3BRT0;ENST00000344620_16_29461724_ntr_100db1;H3BPL6	A0A0A6YYL2;P0DMN0;ENST00000344620_16_29461386_ntr_100db1;ENST00000564950_16_29458014_ntr_100db1;ENST00000569959_16_30197356_ntr_100db1;ENST00000564950_16_29461724_ntr_100db1;ENST00000563322_16_30201067_CDS_100db1	4;4;3;3;2;2;2;1;1;1	1;1;1;1;1;1;1;1;1;1	1;1;1;1;1;1;1;1;1;1	Sulfotransferase;Sulfotransferase 1A4	SULT1A4	tr|A0A0A6YYL2|A0A0A6YYL2_HUMAN Sulfotransferase OS=Homo sapiens OX=9606 GN=SULT1A4 PE=1 SV=1 [ENST00000563322_16_30200729_aTIS_101db1#ENST00000563322_16_30200729_aTIS_db3];sp|P0DMN0|ST1A4_HUMAN Sulfotransferase 1A4 OS=Homo sapiens OX=9606 GN=SULT1A4 PE=1 S	10	4	1	1	19.9	5.3	5.3	34779	301	301;295;197;297;199;217;223;50;119;135	0	40063	91623000	4822300	209390000	4	4				245	10296;17489;21913;21962	False;False;False;True	10299;17492;21920;21969	49069;83193;83194;83195;83196;104034;104035;104036;104037;104038;104039;104040;104041;104249;104250;104251;104252;104253;104254;104255;104256	66988;66989;111365;111366;136516;136517;136518;136519;136520;136777;136778;136779;136780	66989;111366;136517;136778
A0A0A6YYL4;ENST00000573236_16_4343225_ntr_100db1;I3L1U7;ENST00000576217_16_4351261_5UTR_110db1;I3L0X9;ENST00000577031_16_4351261_5UTR_100db1;I3L3T0;ENST00000572467_16_4355369_CDS_010db2;Q9Y3D7;ENST00000574025_16_4416518_aTIS_100db1;ENST00000537233_16_4416518_aTIS_100db1;P57737	A0A0A6YYL4;ENST00000573236_16_4343225_ntr_100db1;I3L1U7;ENST00000576217_16_4351261_5UTR_110db1;I3L0X9;ENST00000577031_16_4351261_5UTR_100db1;I3L3T0;ENST00000572467_16_4355369_CDS_010db2;Q9Y3D7	3;2;2;2;2;2;2;2;2;1;1;1	3;2;2;2;2;2;2;2;2;1;1;1	3;2;2;2;2;2;2;2;2;1;1;1	Coronin;Mitochondrial import inner membrane translocase subunit TIM16	CORO7-PAM16;PAM16	tr|A0A0A6YYL4|A0A0A6YYL4_HUMAN Coronin OS=Homo sapiens OX=9606 GN=CORO7-PAM16 PE=3 SV=1 [ENST00000572467_16_4416518_aTIS_101db1#ENST00000572467_16_4416518_aTIS_db3];generic|ENST00000573236_16_4343225_ntr_100db1|ENSG00000217930 TTG NA 0;tr|I3L1U7|I3L1U7_HUM	12	3	3	3	6.1	6.1	6.1	114.16	1048	1048;102;129;134;137;138;145;152;125;840;907;925	0	73425	598020000	14951000	1136100000	8	8				246	14943;21438;23111	True;True;True	14946;21444;23118	71875;71876;71877;71878;71879;101867;101868;101869;101870;109473;109474	96683;96684;133809;133810;133811;133812;143573;143574	96684;133810;143573
ENST00000394045_10_94546394_CDS_100db1;ENST00000394045_10_94545922_aTIS_101db1;ENST00000348459_10_94546394_CDS_100db1;ENST00000394036_10_94546394_CDS_100db1;A0A0B4J1V9;Q9NRZ9;B1ALG6;A0A087WSW7;F6XU50;ENST00000630929_10_94546394_CDS_100db1;Q76H82	ENST00000394045_10_94546394_CDS_100db1;ENST00000394045_10_94545922_aTIS_101db1;ENST00000348459_10_94546394_CDS_100db1;ENST00000394036_10_94546394_CDS_100db1;A0A0B4J1V9;Q9NRZ9;B1ALG6;A0A087WSW7;F6XU50	3;3;3;3;3;3;2;2;2;1;1	3;3;3;3;3;3;2;2;2;1;1	3;3;3;3;3;3;2;2;2;1;1	Lymphoid-specific helicase	HELLS	generic|ENST00000394045_10_94546394_CDS_100db1|ENSG00000119969 ATG NA +1 0;generic|ENST00000394045_10_94545922_aTIS_101db1|ENSG00000119969 ATG True 0 [ENST00000394045_10_94545922_aTIS_db3];generic|ENST00000348459_10_94546394_CDS_100db1|ENSG00000119969 ATG	11	3	3	3	3.7	3.7	3.7	83.92	724	724;740;822;868;884;838;192;700;714;81;97	0	49129	128520000	3382000	276990000	11	11				247	5076;12889;20872	True;True;True	5077;12892;20878	23506;23507;23508;23509;61914;61915;61916;99217;99218;99219;99220	32132;32133;32134;83366;83367;83368;83369;130976;130977;130978;130979	32132;83366;130976
ENST00000394127_17_40053598_aTIS_101db1;F5GY88;A0A0B4J1W0;O75448;ENST00000422942_17_40021955_CDS_100db1;B9TX62;E9PFL1;ENST00000535508_17_40026244_3UTR_100db1;ENST00000535508_17_40026250_3UTR_100db1;ENST00000535508_17_40026742_3UTR_100db1;ENST00000535508_17_40027001_3UTR_100db1;ENST00000535508_17_40028893_3UTR_100db1;ENST00000535508_17_40031226_3UTR_100db1;B4DDR8;ENST00000535508_17_40032714_3UTR_1…	ENST00000394127_17_40053598_aTIS_101db1;F5GY88;A0A0B4J1W0;O75448;ENST00000422942_17_40021955_CDS_100db1;B9TX62;E9PFL1;ENST00000535508_17_40026244_3UTR_100db1;ENST00000535508_17_40026250_3UTR_100db1;ENST00000535508_17_40026742_3UTR_100db1;ENST00000535508_17_40027001_3UTR_100db1;ENST00000535508_17_40028893_3UTR_100db1;ENST00000535508_17_40031226_3UTR_100db1;B4DDR8;ENST00000535508_17_40032714_3UTR_1…	2;2;2;2;1;1;1;1;1;1;1;1;1;1;1;1;1	2;2;2;2;1;1;1;1;1;1;1;1;1;1;1;1;1	2;2;2;2;1;1;1;1;1;1;1;1;1;1;1;1;1	Mediator of RNA polymerase II transcription subunit 24	MED24	generic|ENST00000394127_17_40053598_aTIS_101db1|ENSG00000008838 ATG True -1 0 [ENST00000394127_17_40053598_aTIS_db3];tr|F5GY88|F5GY88_HUMAN Mediator of RNA polymerase II transcription subunit 24 OS=Homo sapiens OX=9606 GN=MED24 PE=1 SV=2 [ENST00000501516_	17	2	2	2	3.3	3.3	3.3	108.94	976	976;1008;1014;989;158;292;301;357;359;418;468;542;627;638;699;743;791	0	37189	24705000	484400	60214000	2	2				248	7928;22088	True;True	7931;22095	37559;37560;37561;104809;104810	51786;137466	51786;137466
A0A0B4J1W3;Q9BXJ9;ENST00000296543_4_139361778_CDS_010db2;ENST00000403412_13_41311529_aTIS_101db1;ENST00000464857_13_41311529_aTIS_101db1	A0A0B4J1W3;Q9BXJ9	28;28;8;4;4	28;28;8;4;4	23;23;7;0;0	N-alpha-acetyltransferase 15, NatA auxiliary subunit	NAA15	tr|A0A0B4J1W3|A0A0B4J1W3_HUMAN N-alpha-acetyltransferase 15, NatA auxiliary subunit OS=Homo sapiens OX=9606 GN=NAA15 PE=1 SV=1 [ENST00000398947_4_139301778_aTIS_101db1#ENST00000398947_4_139301778_aTIS_db3];sp|Q9BXJ9|NAA15_HUMAN N-alpha-acetyltransferase 15	5	28	28	23	36.6	36.6	32.1	101.2	865	865;866;335;429;516	0	84393	5272400000	101390000	10880000000	120	120				249	1399;2229;3241;4857;5151;5552;6446;6552;7438;9316;10288;14033;14102;18121;18286;18287;18696;18829;19269;19716;20855;23299;24516;25088;27600;27722;28520;28521	True;True;True;True;True;True;True;True;True;True;True;True;True;True;True;True;True;True;True;True;True;True;True;True;True;True;True;True	1400;2230;3242;4858;5152;5553;6447;6553;7440;9319;10291;14036;14105;18127;18292;18293;18702;18835;19275;19722;20861;23306;24523;25095;27608;27730;28528;28529	6582;6583;6584;6585;6586;6587;6588;6589;6590;6591;6592;6593;6594;6595;6596;6597;10516;10517;10518;10519;15101;22569;22570;22571;22572;22573;22574;22575;23973;23974;23975;23976;25953;25954;25955;25956;30339;30340;30341;30342;30797;30798;35263;35264;35265;35266;44396;44397;44398;44399;44400;49034;49035;49036;49037;49038;67505;67506;67507;67508;67509;67510;67837;67838;67839;86205;86206;86207;86960;8…	8903;8904;8905;8906;8907;8908;8909;8910;8911;8912;8913;8914;8915;14458;14459;14460;14461;14462;14463;14464;20765;20766;20767;30802;30803;30804;30805;30806;30807;30808;30809;30810;33002;33003;33004;33005;35609;35610;41991;41992;41993;41994;41995;41996;41997;41998;41999;42000;42601;42602;48884;48885;60472;60473;60474;60475;60476;60477;66960;66961;66962;66963;90693;90694;90695;90696;90697;90698;9125…	8911;14462;20766;30809;33004;35610;41993;42601;48884;60472;66960;90695;91256;115109;116092;116096;118638;119703;122259;124696;130864;144724;153256;156800;173343;174024;178978;178983
ENST00000431066_2_38751256_aTIS_101db1;A0A0B4J1Z1;ENST00000446327_2_38751256_aTIS_101db1;C9JAB2;ENST00000313117_2_38751343_5UTR_010db2;Q16629;F8WEA1	ENST00000431066_2_38751256_aTIS_101db1;A0A0B4J1Z1;ENST00000446327_2_38751256_aTIS_101db1;C9JAB2;ENST00000313117_2_38751343_5UTR_010db2;Q16629	10;10;10;10;10;10;3	10;10;10;10;10;10;3	9;9;9;9;9;9;3	Serine/arginine-rich splicing factor 7	SRSF7	generic|ENST00000431066_2_38751256_aTIS_101db1|ENSG00000115875 ATG True -1 0 +1 [ENST00000431066_2_38751256_aTIS_db3];tr|A0A0B4J1Z1|A0A0B4J1Z1_HUMAN Serine/arginine-rich-splicing factor 7 OS=Homo sapiens OX=9606 GN=SRSF7 PE=1 SV=1 [ENST00000425778_2_38751	7	10	10	9	63.6	63.6	63.6	15257	132	132;137;226;235;267;238;51	0	39554	5816700000	727090000	13669000000	53	53				250	628;6930;18863;18865;21014;22821;25357;26966;27570;27571	True;True;True;True;True;True;True;True;True;True	629;6932;18869;18871;21020;22828;25364;26974;27578;27579	2950;2951;2952;2953;32666;32667;32668;32669;89866;89867;89868;89869;89878;89879;89880;89881;99883;99884;99885;108198;108199;108200;108201;120311;120312;120313;120314;128134;128135;128136;128137;128138;128139;128140;128141;128142;130973;130974;130975;130976;130977;130978;130979;130980;130981;130982;130983	4200;4201;4202;4203;4204;4205;4206;4207;4208;4209;4210;45185;45186;45187;45188;119924;119925;119926;119927;119928;119929;119930;119931;119932;119933;119934;119935;119946;119947;119948;119949;119950;119951;131659;131660;141835;141836;141837;141838;141839;158380;169275;169276;169277;169278;169279;169280;169281;169282;169283;169284;169285;169286;169287;173207;173208;173209;173210;173211;173212;17321…	4202;45185;119927;119949;131659;141837;158380;169284;173212;173216
F5H895;A0A0B4J239;F5GXX5;P61803;ENST00000535847_14_22589208_5UTR_100db1;ENST00000543337_14_22589208_5UTR_100db1;ENST00000250498_14_22589208_5UTR_100db1;ENST00000250498_14_22589217_5UTR_010db2	F5H895;A0A0B4J239;F5GXX5;P61803;ENST00000535847_14_22589208_5UTR_100db1;ENST00000543337_14_22589208_5UTR_100db1;ENST00000250498_14_22589208_5UTR_100db1;ENST00000250498_14_22589217_5UTR_010db2	2;2;2;2;1;1;1;1	2;2;2;2;1;1;1;1	2;2;2;2;1;1;1;1	Dolichyl-diphosphooligosaccharide--protein glycosyltransferase subunit DAD1	DAD1	tr|F5H895|F5H895_HUMAN Dolichyl-diphosphooligosaccharide--protein glycosyltransferase subunit DAD1 OS=Homo sapiens OX=9606 GN=DAD1 PE=1 SV=1 [ENST00000535847_14_22589157_aTIS_101db1#ENST00000535847_14_22589157_aTIS_db3];tr|A0A0B4J239|A0A0B4J239_HUMAN Dolic	8	2	2	2	33.8	33.8	33.8	72883	65	65;78;85;113;82;102;130;133	0	8.58	80771000	40386000	190390000	4	4				251	5479;21545	True;True	5480;21551	25617;25618;25619;25620;102403;102404;102405;102406	35150;35151;134501;134502;134503	35151;134503
ENST00000315491_16_89932622_CDS_010db2;A0A0B4J269;Q13509;ENST00000554444_16_89933518_aTIS_101db1;G3V2A3;ENST00000555609_16_89935496_3UTR_100db1;ENST00000555576_16_89923411_CDS_100db1;G3V5W4;ENST00000554336_16_89923411_CDS_100db1;G3V2R8;ENST00000625617_16_89923411_CDS_100db1;G3V3R4;ENST00000553967_16_89923411_CDS_100db1;G3V2N6;G3V542	ENST00000315491_16_89932622_CDS_010db2;A0A0B4J269;Q13509;ENST00000554444_16_89933518_aTIS_101db1	21;21;21;18;7;5;3;3;3;3;3;3;3;3;1	8;8;8;6;2;2;2;2;2;2;2;2;2;2;1	6;6;6;4;2;1;2;2;2;2;2;2;2;2;1	Tubulin beta-3 chain	TUBB3	generic|ENST00000315491_16_89932622_CDS_010db2|ENSG00000258947 GTG NA NA;tr|A0A0B4J269|A0A0B4J269_HUMAN Uncharacterized protein OS=Homo sapiens OX=9606 PE=1 SV=1 [ENST00000556922_16_89919259_aTIS_101db1#ENST00000556922_16_89919259_aTIS_db3];sp|Q13509|TBB3_	15	21	8	6	54.1	28	23.7	46482	414	414;797;450;378;189;102;94;97;115;118;145;148;161;164;46	0	113.61	2091400000	110070000	4289000000	64	64				252	1019;1614;5769;5770;6934;6935;10588;11016;11017;11156;11157;12347;13674;13692;14525;17963;19003;20666;21807;25191;28367	False;False;False;False;False;False;False;False;False;True;True;False;True;False;True;True;False;False;True;True;True	1020;1615;5770;5771;6936;6937;10591;11019;11020;11159;11160;12350;13677;13695;14528;17968;19009;20672;21814;25198;28375	4825;4826;4827;4828;4829;4830;4831;4832;4833;4834;7556;7557;7558;7559;7560;7561;7562;7563;7564;7565;7566;26927;26928;26929;26930;26931;26932;26933;26934;26935;26936;26937;26938;26939;26940;26941;26942;26943;26944;32686;32687;32688;32689;32690;32691;32692;32693;32694;32695;32696;32697;32698;32699;32700;32701;32702;50441;50442;50443;50444;50445;50446;50447;52359;52360;52361;52362;52363;52364;52365;…	6669;6670;6671;6672;6673;6674;6675;6676;6677;6678;6679;6680;6681;6682;6683;6684;6685;6686;6687;6688;6689;6690;6691;6692;6693;6694;6695;6696;6697;6698;10211;10212;10213;10214;10215;10216;10217;10218;10219;10220;10221;10222;10223;10224;10225;10226;10227;10228;10229;10230;10231;10232;10233;10234;10235;10236;10237;10238;10239;10240;36932;36933;36934;36935;36936;36937;36938;36939;36940;36941;36942;369…	6670;10217;36936;36971;45222;45248;68983;71524;71575;72524;72526;79827;88304;88475;94016;114057;120765;129822;135783;157419;177807
A0A0B4J2A0;Q9UHJ6;ENST00000225519_17_3624097_CDS_010db2;ENST00000572919_17_3621321_CDS_100db1	A0A0B4J2A0;Q9UHJ6;ENST00000225519_17_3624097_CDS_010db2;ENST00000572919_17_3621321_CDS_100db1	8;8;6;4	8;8;6;4	8;8;6;4	Sedoheptulokinase	TRPV1;SHPK	tr|A0A0B4J2A0|A0A0B4J2A0_HUMAN Uncharacterized protein OS=Homo sapiens OX=9606 PE=1 SV=1 [ENST00000572919_17_3636219_aTIS_101db1#ENST00000572919_17_3636219_aTIS_db3];sp|Q9UHJ6|SHPK_HUMAN Sedoheptulokinase OS=Homo sapiens OX=9606 GN=SHPK PE=1 SV=3;generic|E	4	8	8	8	24.5	24.5	24.5	51504	478	478;478;330;232	0	24068	402660000	19174000	908430000	30	30				253	232;595;2573;8763;11130;17655;22872;24590	True;True;True;True;True;True;True;True	233;596;2574;8766;11133;17658;22879;24597	1006;1007;1008;1009;2808;2809;2810;2811;2812;2813;2814;12129;12130;12131;12132;12133;12134;12135;12136;41730;41731;41732;41733;41734;52975;52976;52977;52978;83977;83978;83979;83980;108444;108445;108446;116794;116795;116796;116797	1404;1405;1406;4059;4060;4061;4062;4063;4064;4065;16687;16688;16689;16690;16691;16692;57053;57054;57055;57056;57057;72366;72367;112354;112355;112356;112357;142131;153693;153694	1406;4059;16688;57053;72366;112355;142131;153693
ENST00000587994_18_49797549_CDS_100db1;K7EME0;A0A0B4J2A4;P42765	ENST00000587994_18_49797549_CDS_100db1;K7EME0;A0A0B4J2A4;P42765	2;2;2;2	2;2;2;2	2;2;2;2	3-ketoacyl-CoA thiolase, mitochondrial	ACAA2	generic|ENST00000587994_18_49797549_CDS_100db1|ENSG00000167315 GTG NA -1 0;tr|K7EME0|K7EME0_HUMAN 3-ketoacyl-CoA thiolase, mitochondrial OS=Homo sapiens OX=9606 GN=ACAA2 PE=1 SV=1 [ENST00000589432_18_49802704_aTIS_101db1#ENST00000589432_18_49802704_aTIS_db	4	2	2	2	5.6	5.6	5.6	34045	321	321;342;394;397	0	45052	207040000	12940000	468250000	7	7				254	8871;11168	True;True	8874;11171	42294;42295;53137;53138;53139;53140;53141;53142;53143;53144	57763;72573;72574;72575;72576;72577;72578	57763;72577
F8WF49;A0A0B4J2C2;ENST00000340491_20_36462569_aTIS_101db1;ENST00000373913_20_36431718_aTIS_100db1;Q9Y2H0	F8WF49;A0A0B4J2C2;ENST00000340491_20_36462569_aTIS_101db1;ENST00000373913_20_36431718_aTIS_100db1;Q9Y2H0	1;1;1;1;1	1;1;1;1;1	1;1;1;1;1	Disks large-associated protein 4	DLGAP4	tr|F8WF49|F8WF49_HUMAN Disks large-associated protein 4 OS=Homo sapiens OX=9606 GN=DLGAP4 PE=1 SV=1 [ENST00000489701_20_36499305_aTIS_101db1#ENST00000489701_20_36499305_aTIS_db3];tr|A0A0B4J2C2|A0A0B4J2C2_HUMAN Discs, large (Drosophila) homolog-associated p	5	1	1	1	6.1	6.1	6.1	26941	244	244;285;453;989;992	0	45887	32090000	2468400	72989000	6	6				255	26386	TRUE	26393	125439;125440;125441;125442	165729;165730;165731;165732;165733;165734	165734
A0A0B4J2E5;ENST00000617716_21_5154688_5UTR_010db2;Q15269;C9J544	A0A0B4J2E5;ENST00000617716_21_5154688_5UTR_010db2;Q15269	7;7;7;1	6;6;6;1	6;6;6;1	Periodic tryptophan protein 2 homolog	PWP2	tr|A0A0B4J2E5|A0A0B4J2E5_HUMAN Uncharacterized protein OS=Homo sapiens OX=9606 GN=LOC102724159 PE=1 SV=1 [ENST00000617716_21_5154640_aTIS_101db1#ENST00000617716_21_5154640_aTIS_db3];generic|ENST00000617716_21_5154688_5UTR_010db2|ENSG00000275464 CTG NA NA;s	4	7	6	6	9.5	8.1	8.1	102.45	919	919;935;919;186	0	29993	641970000	16461000	1471900000	21	21				256	804;1010;3871;5973;15129;17137;26158	False;True;True;True;True;True;True	805;1011;3872;5974;15132;17140;26165	3769;3770;3771;3772;4784;4785;4786;4787;18258;28163;28164;28165;28166;72771;72772;81665;81666;81667;81668;124341;124342;124343;124344	5357;5358;5359;5360;6608;6609;25333;38881;38882;38883;38884;38885;38886;97906;109368;109369;109370;164115;164116;164117;164118;164119;164120;164121;164122;164123	5357;6608;25333;38885;97906;109369;164120
ENST00000292614_7_102478809_CDS_100db1;A0A0B4J2F8;ENST00000393794_7_102476269_CDS_100db1;F6S314;E2QRJ6;P52435;A6NFM0;ENST00000326391_7_44019113_ntr_010db2;Q9H1A7;Q9GZM3;F8WF84;ENST00000621093_7_102568111_CDS_100db1;D6RAG0;E7EP90;ENST00000464525_7_102568111_CDS_100db1;ENST00000393794_7_102474462_CDS_100db1;A0A0B4J1Z8;E7EWC6;H0Y980	ENST00000292614_7_102478809_CDS_100db1;A0A0B4J2F8;ENST00000393794_7_102476269_CDS_100db1;F6S314;E2QRJ6;P52435;A6NFM0;ENST00000326391_7_44019113_ntr_010db2;Q9H1A7;Q9GZM3;F8WF84	4;4;4;4;4;4;3;3;3;3;2;1;1;1;1;1;1;1;1	4;4;4;4;4;4;3;3;3;3;2;1;1;1;1;1;1;1;1	4;4;4;4;4;4;3;3;3;3;2;1;1;1;1;1;1;1;1	DNA-directed RNA polymerase II subunit RPB11-a;DNA-directed RNA polymerase II subunit RPB11-b2;DNA-directed RNA polymerase II subunit RPB11-b1	POLR2J3;POLR2J;POLR2J2	generic|ENST00000292614_7_102478809_CDS_100db1|ENSG00000005075 AAG NA -1 0;tr|A0A0B4J2F8|A0A0B4J2F8_HUMAN DNA-directed RNA polymerase II subunit RPB11-b2 OS=Homo sapiens OX=9606 GN=POLR2J3 PE=4 SV=1 [ENST00000621093_7_102572521_aTIS_111db1#ENST00000608621_	19	4	4	4	74	74	74	11387	100	100;115;141;158;158;117;158;160;115;115;128;44;73;76;87;87;116;274;276	0	24257	159970000	31994000	383240000	8	8				257	22775;26728;26766;26917	True;True;True;True	22782;26736;26774;26925	108011;108012;108013;108014;127060;127061;127062;127063;127231;127232;127233;127907;127908;127909;127910	141626;141627;141628;168008;168009;168189;169088;169089;169090	141626;168008;168189;169089
A0A0C4DFL7;Q16850;ENST00000450723_7_92127610_CDS_100db1;ENST00000450723_7_92129032_aTIS_101db1;C9IYR8;ENST00000422867_7_92118612_CDS_100db1;ENST00000422867_7_92123221_CDS_100db1;H7C0D0	A0A0C4DFL7;Q16850;ENST00000450723_7_92127610_CDS_100db1;ENST00000450723_7_92129032_aTIS_101db1	5;5;3;3;1;1;1;1	5;5;3;3;1;1;1;1	5;5;3;3;1;1;1;1	Lanosterol 14-alpha demethylase	CYP51A1	tr|A0A0C4DFL7|A0A0C4DFL7_HUMAN Lanosterol 14-alpha demethylase OS=Homo sapiens OX=9606 GN=CYP51A1 PE=1 SV=1 [ENST00000003100_7_92134364_aTIS_111db1#ENST00000003100_7_92134364_aTIS_db2#ENST00000003100_7_92134364_aTIS_db3];sp|Q16850|CP51A_HUMAN Lanosterol 14	8	5	5	5	15.7	15.7	15.7	57278	509	509;503;346;404;30;118;153;222	0	86982	162140000	6236300	348600000	17	17				258	4950;21862;22650;22688;25161	True;True;True;True;True	4951;21869;22657;22695;25168	23012;23013;23014;23015;103817;103818;107440;107441;107612;107613;107614;119471;119472	31422;31423;31424;31425;31426;31427;31428;31429;31430;31431;31432;136223;136224;136225;140856;141061;141062;157247	31425;136223;140856;141061;157247
ENST00000556627_14_77326876_CDS_100db1;ENST00000557639_14_77327502_aTIS_101db1;ENST00000554279_14_77326876_CDS_100db1;ENST00000361389_14_77326876_5UTR_100db1;ENST00000557639_14_77326870_5UTR_100db1;ENST00000216465_14_77326867_CDS_010db2;G3V267;G3V5T0;A0A0C4DFM0;G3V4T6;O43708;ENST00000556627_14_77329144_CDS_100db1;G3V3B9;ENST00000557053_14_77326876_5UTR_100db1;ENST00000557053_14_77326870_5UTR_100d…	ENST00000556627_14_77326876_CDS_100db1;ENST00000557639_14_77327502_aTIS_101db1;ENST00000554279_14_77326876_CDS_100db1;ENST00000361389_14_77326876_5UTR_100db1;ENST00000557639_14_77326870_5UTR_100db1;ENST00000216465_14_77326867_CDS_010db2;G3V267;G3V5T0;A0A0C4DFM0;G3V4T6;O43708;ENST00000556627_14_77329144_CDS_100db1;G3V3B9;ENST00000557053_14_77326876_5UTR_100db1;ENST00000557053_14_77326870_5UTR_100d…	3;3;3;3;3;3;3;3;3;3;3;2;2;2;2;2;1;1	3;3;3;3;3;3;3;3;3;3;3;2;2;2;2;2;1;1	3;3;3;3;3;3;3;3;3;3;3;2;2;2;2;2;1;1	Maleylacetoacetate isomerase	GSTZ1	generic|ENST00000556627_14_77326876_CDS_100db1|ENSG00000100577 ATC NA 0;generic|ENST00000557639_14_77327502_aTIS_101db1|ENSG00000100577 ATG False 0 [ENST00000361389_14_77327502_aTIS_db3];generic|ENST00000554279_14_77326876_CDS_100db1|ENSG00000100577 ATC N	18	3	3	3	33.1	33.1	33.1	17.09	154	154;161;167;181;183;184;189;202;216;217;216;95;119;139;141;174;70;70	0	10.57	112780000	18796000	247330000	13	13				259	5451;15619;17661	True;True;True	5452;15622;17664	25509;25510;25511;74891;74892;74893;74894;83997;83998;83999;84000;84001;84002	35023;35024;35025;100617;100618;100619;100620;112380;112381;112382;112383;112384;112385	35024;100617;112380
A0A0C4DFM1;ENST00000398022_20_32109717_5UTR_010db2;Q92544	A0A0C4DFM1;ENST00000398022_20_32109717_5UTR_010db2;Q92544	2;2;2	2;2;2	2;2;2	Transmembrane 9 superfamily member 4	TM9SF4	tr|A0A0C4DFM1|A0A0C4DFM1_HUMAN Transmembrane 9 superfamily member OS=Homo sapiens OX=9606 GN=TM9SF4 PE=1 SV=1 [ENST00000217315_20_32133049_aTIS_101db1#ENST00000217315_20_32133049_aTIS_db3];generic|ENST00000398022_20_32109717_5UTR_010db2|ENSG00000101337 ATT	3	2	2	2	3.7	3.7	3.7	72.54	625	625;650;642	0	8287	121540000	5524400	284660000	22	22				260	5061;11387	True;True	5062;11390	23457;23458;23459;23460;54143;54144;54145;54146	32049;32050;32051;32052;32053;73913;73914;73915;73916;73917;73918;73919;73920;73921;73922;73923;73924;73925;73926;73927;73928;73929	32050;73919
A0A0C4DFM2;Q6ZN55	A0A0C4DFM2;Q6ZN55	2;2	2;2	2;2	Zinc finger protein 574	ZNF574	tr|A0A0C4DFM2|A0A0C4DFM2_HUMAN HCG1643764, isoform CRA_b OS=Homo sapiens OX=9606 GN=ZNF574 PE=1 SV=1 [ENST00000222339_19_42068712_aTIS_101db1#ENST00000222339_19_42068712_aTIS_db3];sp|Q6ZN55|ZN574_HUMAN Zinc finger protein 574 OS=Homo sapiens OX=9606 GN=ZNF	2	2	2	2	2	2	2	108.7	986	986;896	0	33042	77725000	2100700	186980000	2	2				261	16777;17016	True;True	16780;17019	80047;80048;80049;81097;81098;81099;81100	107180;107181;108534	107180;108534
H0Y2P2;ENST00000396649_3_25783390_aTIS_101db1;A0A0C4DFP4;ENST00000428257_3_25783390_aTIS_101db1;Q96IV0	H0Y2P2;ENST00000396649_3_25783390_aTIS_101db1;A0A0C4DFP4;ENST00000428257_3_25783390_aTIS_101db1;Q96IV0	1;1;1;1;1	1;1;1;1;1	1;1;1;1;1	Peptide-N(4)-(N-acetyl-beta-glucosaminyl)asparagine amidase	NGLY1	tr|H0Y2P2|H0Y2P2_HUMAN Peptide-N(4)-(N-acetyl-beta-glucosaminyl)asparagine amidase (Fragment) OS=Homo sapiens OX=9606 GN=NGLY1 PE=1 SV=1;generic|ENST00000396649_3_25783390_aTIS_101db1|ENSG00000151092 ATG False 0 [ENST00000396649_3_25783390_aTIS_db3];tr|A0	5	1	1	1	4.6	4.6	4.6	26225	240	240;558;633;636;654	0.0098669	13117	0	0	0	1	1				262	15389	TRUE	15392	73933	99475	99475
ENST00000316721_1_155209249_CDS_100db1;ENST00000609421_1_155209252_aTIS_101db1;ENST00000368376_1_155209249_CDS_100db1;ENST00000368376_1_155209225_CDS_010db2;A0A0C4DFQ1;Q13505	ENST00000316721_1_155209249_CDS_100db1;ENST00000609421_1_155209252_aTIS_101db1;ENST00000368376_1_155209249_CDS_100db1;ENST00000368376_1_155209225_CDS_010db2;A0A0C4DFQ1;Q13505	2;2;2;2;2;2	2;2;2;2;2;2	2;2;2;2;2;2	Metaxin-1	MTX1	generic|ENST00000316721_1_155209249_CDS_100db1|ENSG00000173171 AAG NA -1;generic|ENST00000609421_1_155209252_aTIS_101db1|ENSG00000173171 ATG False +1 0 [ENST00000609421_1_155209252_aTIS_db3];generic|ENST00000368376_1_155209249_CDS_100db1|ENSG00000173171 A	6	2	2	2	9.8	9.8	9.8	32.44	287	287;317;318;326;435;466	0	18401	244840000	17489000	553010000	13	13				263	11097;24586	True;True	11100;24593	52833;52834;52835;52836;116776;116777	72163;72164;72165;72166;72167;72168;72169;72170;72171;72172;72173;153679;153680	72172;153680
A0A0C4DFS6;Q9C004;D6RB56;ENST00000643792_5_142314583_ntr_100db1;ENST00000643792_5_142314637_ntr_100db1;ENST00000434127_5_142314640_CDS_010db2	A0A0C4DFS6;Q9C004	3;3;1;1;1;1	3;3;1;1;1;1	3;3;1;1;1;1	Protein sprouty homolog 4	SPRY4	tr|A0A0C4DFS6|A0A0C4DFS6_HUMAN Protein sprouty homolog 4 OS=Homo sapiens OX=9606 GN=SPRY4 PE=1 SV=1 [ENST00000344120_5_142319765_aTIS_101db1#ENST00000344120_5_142319765_aTIS_db3];sp|Q9C004|SPY4_HUMAN Protein sprouty homolog 4 OS=Homo sapiens OX=9606 GN=SPR	6	3	3	3	10.6	10.6	10.6	34929	322	322;299;50;124;142;143	0	19695	291220000	20801000	701950000	13	13				264	6742;9114;16223	True;True;True	6743;9117;16226	31748;31749;31750;43418;43419;43420;77537;77538;77539;77540;77541;77542;77543;77544	44067;44068;44069;59146;59147;104150;104151;104152;104153;104154;104155;104156;104157	44067;59147;104157
ENST00000422288_3_197297204_aTIS_101db1;ENST00000392382_3_197297204_aTIS_101db1;A0A0C4DFT3;ENST00000450955_3_197297204_aTIS_101db1;ENST00000346964_3_197297204_aTIS_101db1;Q12959;ENST00000346964_3_197136604_CDS_010db2;ENST00000452595_3_197183808_aTIS_101db1;ENST00000443183_3_197183808_aTIS_101db1;E7EQD7;C9J110;F2Z2L0;C9JUA9;C9JN61;H7C325;C9JCP6;A8MUT6;F8W750;ENST00000426717_11_83633281_aTIS_100db1…	ENST00000422288_3_197297204_aTIS_101db1;ENST00000392382_3_197297204_aTIS_101db1;A0A0C4DFT3;ENST00000450955_3_197297204_aTIS_101db1;ENST00000346964_3_197297204_aTIS_101db1;Q12959;ENST00000346964_3_197136604_CDS_010db2;ENST00000452595_3_197183808_aTIS_101db1;ENST00000443183_3_197183808_aTIS_101db1;E7EQD7	5;5;5;5;5;5;4;4;4;3;1;1;1;1;1;1;1;1;1;1;1;1;1;1;1;1;1;1;1	5;5;5;5;5;5;4;4;4;3;1;1;1;1;1;1;1;1;1;1;1;1;1;1;1;1;1;1;1	5;5;5;5;5;5;4;4;4;3;1;1;1;1;1;1;1;1;1;1;1;1;1;1;1;1;1;1;1	Disks large homolog 1	DLG1	generic|ENST00000422288_3_197297204_aTIS_101db1|ENSG00000075711 ATG True 0 [ENST00000422288_3_197297204_aTIS_db3];generic|ENST00000392382_3_197297204_aTIS_101db1|ENSG00000075711 ATG True 0 +1 [ENST00000392382_3_197297204_aTIS_db3];tr|A0A0C4DFT3|A0A0C4DFT	29	5	5	5	9.8	9.8	9.8	95165	853	853;871;892;893;926;904;574;788;800;658;35;106;123;154;165;179;208;221;334;348;370;749;791;811;852;866;909;975;870	0	19351	184570000	4857000	436710000	17	17				265	240;1355;5146;5307;10616	True;True;True;True;True	241;1356;5147;5308;10619	1046;1047;1048;1049;6397;6398;6399;6400;6401;6402;23951;23952;23953;23954;24786;24787;24788;50575	1500;1501;1502;8623;8624;8625;8626;8627;8628;32978;32979;32980;32981;34081;34082;34083;69211	1501;8628;32978;34083;69211
H0YB00;A0A0C4DFW8;B4DT06;Q9H1B5	H0YB00;A0A0C4DFW8;B4DT06;Q9H1B5	1;1;1;1	1;1;1;1	1;1;1;1	Xylosyltransferase 2	XYLT2	tr|H0YB00|H0YB00_HUMAN Xylosyltransferase 2 (Fragment) OS=Homo sapiens OX=9606 GN=XYLT2 PE=1 SV=1;tr|A0A0C4DFW8|A0A0C4DFW8_HUMAN Xylosyltransferase 2 OS=Homo sapiens OX=9606 GN=XYLT2 PE=1 SV=1 [ENST00000376550_17_50346141_aTIS_101db1#ENST00000376550_17_503	4	1	1	1	10.3	10.3	10.3	13132	117	117;639;676;865	0.0012553	21307	18228000	4556900	49548000	1	1				266	16320	TRUE	16323	77962;77963	104629	104629
A0A0C4DFX9;Q9H3P2;C9JHL4;ENST00000411638_4_2008794_CDS_100db1;H0Y3X6;ENST00000416258_4_1992624_aTIS_101db1;C9JEM7;H7C2C7;ENST00000463820_4_1986277_ntr_100db1;ENST00000333877_4_1986289_3UTR_100db1;ENST00000463820_4_1986295_ntr_100db1;F8W954;F8WF98;H7C2M8;H7C0W2;ENST00000467661_4_1986180_ntr_100db1	A0A0C4DFX9;Q9H3P2;C9JHL4;ENST00000411638_4_2008794_CDS_100db1;H0Y3X6;ENST00000416258_4_1992624_aTIS_101db1;C9JEM7;H7C2C7	5;5;4;4;4;4;3;3;2;2;2;1;1;1;1;1	5;5;4;4;4;4;3;3;2;2;2;1;1;1;1;1	5;5;4;4;4;4;3;3;2;2;2;1;1;1;1;1	Negative elongation factor A	NELFA	tr|A0A0C4DFX9|A0A0C4DFX9_HUMAN Negative elongation factor A OS=Homo sapiens OX=9606 GN=NELFA PE=1 SV=1 [ENST00000382882_4_2008992_aTIS_101db1#ENST00000382882_4_2008992_aTIS_db3];sp|Q9H3P2|NELFA_HUMAN Negative elongation factor A OS=Homo sapiens OX=9606 GN=	16	5	5	5	14.8	14.8	14.8	58499	539	539;528;294;473;532;532;208;246;275;279;281;86;102;125;187;272	0	13153	115550000	5252400	202870000	18	18				267	1372;14217;15105;18129;22712	True;True;True;True;True	1373;14220;15108;18135;22719	6477;6478;68371;68372;68373;68374;72671;72672;72673;72674;86238;86239;86240;86241;107718	8784;8785;92015;92016;92017;92018;97749;97750;97751;97752;97753;115149;115150;115151;115152;115153;115154;141205	8784;92015;97753;115152;141205
C9J9K3;A0A0C4DG17;P08865;ENST00000484897_19_23827162_ntr_001db3;ENST00000448168_X_87704203_ntr_001db3;F8WD59;ENST00000478027_3_39408650_ntr_100db1;ENST00000478027_3_39408617_ntr_100db1;ENST00000479228_8_80558870_ntr_001db3;ENST00000435879_12_68553882_ntr_001db3;ENST00000478027_3_39410763_ntr_100db1;ENST00000484897_19_23827306_ntr_100db1;ENST00000495394_3_39410763_ntr_100db1;ENST00000484897_19_238…	C9J9K3;A0A0C4DG17;P08865;ENST00000484897_19_23827162_ntr_001db3;ENST00000448168_X_87704203_ntr_001db3;F8WD59;ENST00000478027_3_39408650_ntr_100db1;ENST00000478027_3_39408617_ntr_100db1;ENST00000479228_8_80558870_ntr_001db3;ENST00000435879_12_68553882_ntr_001db3	17;17;17;13;12;10;10;10;9;9;8;8;6;6;5;4;4;4;3;3;2;2;2;2;2;2;1;1;1;1;1;1;1;1;1;1;1;1;1;1;1;1;1;1;1	17;17;17;13;12;10;10;10;9;9;8;8;6;6;5;4;4;4;3;3;2;2;2;2;2;2;1;1;1;1;1;1;1;1;1;1;1;1;1;1;1;1;1;1;1	17;17;17;13;12;10;10;10;9;9;8;8;6;6;5;4;4;4;3;3;2;2;2;2;2;2;1;1;1;1;1;1;1;1;1;1;1;1;1;1;1;1;1;1;1	40S ribosomal protein SA	RPSA	tr|C9J9K3|C9J9K3_HUMAN 40S ribosomal protein SA (Fragment) OS=Homo sapiens OX=9606 GN=RPSA PE=1 SV=8;tr|A0A0C4DG17|A0A0C4DG17_HUMAN 40S ribosomal protein SA OS=Homo sapiens OX=9606 GN=RPSA PE=1 SV=1 [ENST00000443003_3_39407654_aTIS_101db1#ENST00000443003_3	45	17	17	17	73.4	73.4	73.4	29404	263	263;300;295;295;286;116;236;247;295;295;208;247;92;208;211;173;173;208;54;199;51;57;60;173;173;176;29;55;59;62;82;88;91;97;104;107;110;113;118;118;118;125;125;139;208	0	243.27	12639000000	972260000	28371000000	240	240				268	349;1090;2515;4020;4833;5456;5457;6053;6054;6343;12997;12998;15636;20708;21588;21808;28652	True;True;True;True;True;True;True;True;True;True;True;True;True;True;True;True;True	350;1091;2516;4021;4834;5457;5458;6054;6055;6344;13000;13001;15639;20714;21594;21815;28660	1627;1628;1629;1630;1631;1632;5216;5217;5218;5219;5220;5221;5222;11865;11866;11867;11868;18946;18947;18948;18949;18950;18951;18952;18953;22459;22460;22461;22462;25522;25523;25524;25525;25526;25527;25528;25529;25530;25531;25532;25533;28575;28576;28577;28578;28579;28580;28581;28582;28583;28584;28585;28586;28587;28588;28589;28590;28591;28592;28593;28594;29871;29872;29873;29874;29875;29876;29877;2987…	2518;2519;2520;2521;2522;2523;2524;2525;2526;2527;7198;7199;7200;7201;7202;7203;7204;7205;7206;7207;7208;7209;7210;7211;7212;7213;7214;7215;7216;7217;16334;16335;16336;16337;26213;26214;26215;26216;26217;26218;26219;26220;26221;26222;26223;26224;26225;26226;26227;30618;30619;30620;30621;30622;30623;30624;30625;30626;30627;30628;30629;30630;30631;30632;30633;30634;30635;30636;30637;30638;30639;306…	2521;7202;16336;26220;30633;35044;35047;39534;39567;41270;84237;84240;100804;130055;134693;135804;179860
B7Z836;E9PEZ7;ENST00000261017_2_203328515_aTIS_101db1;E7EW77;E7EP65;A0A0C4DG21;F8WAL6;Q9NYB9;H7C3Q7	B7Z836;E9PEZ7;ENST00000261017_2_203328515_aTIS_101db1;E7EW77;E7EP65;A0A0C4DG21;F8WAL6;Q9NYB9	3;3;3;3;3;3;3;3;1	2;2;2;2;2;2;2;2;1	2;2;2;2;2;2;2;2;1	Abl interactor 2	ABI2	tr|B7Z836|B7Z836_HUMAN Abl interactor 2 OS=Homo sapiens OX=9606 GN=ABI2 PE=1 SV=1 [ENST00000261016_2_203376016_aTIS_101db1#ENST00000261016_2_203376016_aTIS_db3];tr|E9PEZ7|E9PEZ7_HUMAN Abl interactor 2 OS=Homo sapiens OX=9606 GN=ABI2 PE=1 SV=1 [ENST00000430	9	3	2	2	9.5	7.2	7.2	43088	390	390;458;475;480;486;507;513;513;201	0	63444	131370000	7727700	320680000	6	6				269	9945;12767;27246	True;True;False	9948;12770;27254	47381;47382;47383;47384;61115;61116;61117;61118;129475;129476	64583;64584;64585;64586;82293;82294;171145;171146	64585;82294;171145
A0A0C4DG31;ENST00000371935_9_133417844_aTIS_101db1;Q9GZR2;ENST00000371935_9_133417739_CDS_100db1;ENST00000371942_9_133417739_CDS_100db1;ENST00000494045_9_133417739_ntr_100db1;ENST00000478037_9_133417739_ntr_100db1;ENST00000371942_9_133414930_CDS_010db2	A0A0C4DG31;ENST00000371935_9_133417844_aTIS_101db1;Q9GZR2;ENST00000371935_9_133417739_CDS_100db1;ENST00000371942_9_133417739_CDS_100db1	3;3;3;2;2;1;1;1	3;3;3;2;2;1;1;1	3;3;3;2;2;1;1;1	RNA exonuclease 4	REXO4	tr|A0A0C4DG31|A0A0C4DG31_HUMAN RNA exonuclease 4 (Fragment) OS=Homo sapiens OX=9606 GN=REXO4 PE=1 SV=1;generic|ENST00000371935_9_133417844_aTIS_101db1|ENSG00000148300 ATG True -1 0 [ENST00000371935_9_133417844_aTIS_db3];sp|Q9GZR2|REXO4_HUMAN RNA exonuclea	8	3	3	3	17.2	17.2	17.2	26.47	233	233;250;422;215;387;45;113;320	0	17551	338120000	28176000	780780000	14	14				270	10532;12728;20330	True;True;True	10535;12731;20336	50167;50168;50169;50170;60888;60889;60890;60891;60892;60893;60894;60895;96576;96577;96578;96579	68588;68589;68590;68591;81989;81990;81991;81992;81993;81994;81995;81996;128093;128094;128095;128096	68590;81996;128096
E7ENN3;A0A0C4DG40;Q8NF91;Q5JV20;F8WAI0;H0Y326;H0Y325	E7ENN3;A0A0C4DG40;Q8NF91	3;3;3;1;1;1;1	3;3;3;1;1;1;1	3;3;3;1;1;1;1	Nesprin-1	SYNE1	tr|E7ENN3|E7ENN3_HUMAN Nesprin-1 OS=Homo sapiens OX=9606 GN=SYNE1 PE=1 SV=2 [ENST00000341594_6_152628280_aTIS_100db1];tr|A0A0C4DG40|A0A0C4DG40_HUMAN Nesprin-1 OS=Homo sapiens OX=9606 GN=SYNE1 PE=1 SV=1 [ENST00000423061_6_152628331_aTIS_100db1];sp|Q8NF91|SY	7	3	3	3	0.4	0.4	0.4	964.83	8392	8392;8749;8797;952;975;1355;1654	0.00052002	25316	3975800000	8550000	9041100000	8	8				271	18223;24050;26166	True;True;True	18229;24057;26173	86679;86680;86681;86682;114315;114316;114317;114318;124375;124376;124377;124378;124379	115759;150480;164163;164164;164165;164166;164167;164168	115759;150480;164166
E9PPC2;E9PJ11;E9PI48;E9PRH8;E9PLB9;E9PN31;E9PL66;E9PNN9;ENST00000399066_8_109642947_aTIS_101db1;ENST00000446070_8_109644659_aTIS_101db1;A0A0C4DG86;Q9NX95	E9PPC2;E9PJ11;E9PI48;E9PRH8;E9PLB9;E9PN31;E9PL66;E9PNN9;ENST00000399066_8_109642947_aTIS_101db1;ENST00000446070_8_109644659_aTIS_101db1;A0A0C4DG86;Q9NX95	1;1;1;1;1;1;1;1;1;1;1;1	1;1;1;1;1;1;1;1;1;1;1;1	1;1;1;1;1;1;1;1;1;1;1;1	Syntabulin	SYBU	tr|E9PPC2|E9PPC2_HUMAN Syntabulin (Fragment) OS=Homo sapiens OX=9606 GN=SYBU PE=1 SV=1;tr|E9PJ11|E9PJ11_HUMAN Syntabulin (Fragment) OS=Homo sapiens OX=9606 GN=SYBU PE=1 SV=1;tr|E9PI48|E9PI48_HUMAN Syntabulin (Fragment) OS=Homo sapiens OX=9606 GN=SYBU PE=1	12	1	1	1	17.8	17.8	17.8	83872	73	73;76;95;103;137;151;162;204;660;662;668;663	0.0092123	13363	5066700	1688900	5066700	1	1				272	14725	TRUE	14728	70741	95288	95288
A0A0C4DG89;ENST00000452510_5_134758894_5UTR_010db2;Q7L014;ENST00000628477_5_134773792_CDS_100db1;D6RJA6;ENST00000509178_5_134782968_ntr_100db1;ENST00000509178_5_134782962_ntr_100db1;ENST00000505592_5_134782968_ntr_100db1;ENST00000505592_5_134782962_ntr_100db1;ENST00000505592_5_134781145_ntr_100db1;H0Y9U3;ENST00000509178_5_134785536_ntr_100db1;ENST00000509178_5_134785530_ntr_100db1	A0A0C4DG89;ENST00000452510_5_134758894_5UTR_010db2;Q7L014	21;21;21;10;10;5;5;3;3;1;1;1;1	21;21;21;10;10;5;5;3;3;1;1;1;1	21;21;21;10;10;5;5;3;3;1;1;1;1	Probable ATP-dependent RNA helicase DDX46	DDX46	tr|A0A0C4DG89|A0A0C4DG89_HUMAN Probable ATP-dependent RNA helicase DDX46 OS=Homo sapiens OX=9606 GN=DDX46 PE=1 SV=1 [ENST00000452510_5_134758939_aTIS_101db1#ENST00000452510_5_134758939_aTIS_db3];generic|ENST00000452510_5_134758894_5UTR_010db2|ENSG000001458	13	21	21	21	20.8	20.8	20.8	117.46	1032	1032;1047;1031;338;471;189;191;102;104;35;70;74;76	0	73053	4221500000	79651000	9970900000	120	120				273	6836;7143;8215;8521;10498;11314;12480;12673;14707;15181;15613;15884;17513;17629;18309;20185;20634;22266;23788;27252;27445	True;True;True;True;True;True;True;True;True;True;True;True;True;True;True;True;True;True;True;True;True	6838;7145;8218;8524;10501;11317;12483;12676;14710;15184;15616;15887;17516;17632;18315;20191;20640;22273;23795;27260;27453	32166;32167;32168;32169;33872;33873;33874;33875;39055;39056;40583;40584;40585;40586;40587;40588;40589;40590;50002;50003;50004;50005;50006;50007;50008;50009;53807;53808;53809;53810;59680;59681;59682;59683;59684;60590;60591;60592;70651;70652;70653;70654;72999;73000;73001;74866;74867;74868;74869;76104;76105;76106;76107;83303;83304;83305;83306;83832;83833;83834;87079;87080;87081;87082;87083;87084;959…	44624;44625;44626;44627;44628;44629;46958;53910;53911;55791;55792;55793;55794;55795;55796;55797;55798;55799;55800;55801;55802;55803;55804;55805;68368;68369;68370;68371;68372;68373;68374;68375;68376;68377;68378;68379;68380;68381;73493;73494;73495;73496;73497;73498;73499;80689;80690;80691;80692;81618;95162;95163;95164;95165;95166;95167;95168;98229;98230;100584;100585;100586;100587;100588;100589;100…	44626;46958;53911;55792;68370;73497;80690;81618;95168;98230;100589;102244;111474;112129;116306;127220;129631;138585;148829;171164;172462
A0A0C4DGA2;O75521;ENST00000380125_6_4130383_CDS_100db1;ENST00000496241_6_4119200_3UTR_100db1;F8WAW4;F8W6J1;ENST00000464583_6_4133656_ntr_100db1;F1LLU7;C9JB63	A0A0C4DGA2;O75521;ENST00000380125_6_4130383_CDS_100db1;ENST00000496241_6_4119200_3UTR_100db1	7;7;5;4;2;2;2;2;2	7;7;5;4;2;2;2;2;2	7;7;5;4;2;2;2;2;2	Enoyl-CoA delta isomerase 2, mitochondrial	ECI2	tr|A0A0C4DGA2|A0A0C4DGA2_HUMAN Enoyl-CoA delta isomerase 2, mitochondrial OS=Homo sapiens OX=9606 GN=ECI2 PE=1 SV=1 [ENST00000380125_6_4133671_aTIS_101db1#ENST00000380125_6_4133671_aTIS_db3];sp|O75521|ECI2_HUMAN Enoyl-CoA delta isomerase 2, mitochondrial O	9	7	7	7	25.3	25.3	25.3	40183	364	364;394;231;104;140;152;190;197;220	0	15514	1129400000	66436000	2544700000	15	15				274	2271;2279;14506;16052;19325;27597;27713	True;True;True;True;True;True;True	2272;2280;14509;16055;19331;27605;27721	10698;10699;10700;10701;10755;10756;10757;10758;69697;69698;69699;69700;76819;76820;76821;76822;92023;131097;131098;131099;131100;131581;131582;131583	14666;14667;14752;14753;14754;93906;93907;103235;103236;122573;173332;173333;173334;173335;173971	14667;14752;93906;103236;122573;173332;173971
A0A0C4DGA6;ENST00000465259_3_149086498_5UTR_010db2;Q14527;ENST00000392912_3_149048959_CDS_100db1;ENST00000494055_3_149059721_CDS_100db1;H7C5K0	A0A0C4DGA6;ENST00000465259_3_149086498_5UTR_010db2;Q14527	9;9;9;4;4;3	9;9;9;4;4;3	9;9;9;4;4;3	Helicase-like transcription factor	HLTF	tr|A0A0C4DGA6|A0A0C4DGA6_HUMAN Helicase-like transcription factor OS=Homo sapiens OX=9606 GN=HLTF PE=1 SV=1 [ENST00000465259_3_149086336_aTIS_101db1#ENST00000465259_3_149086336_aTIS_db3];generic|ENST00000465259_3_149086498_5UTR_010db2|ENSG00000071794 CTG N	6	9	9	9	13.1	13.1	13.1	113.86	1008	1008;1062;1009;456;552;425	0	24844	401460000	7299300	926830000	25	25				275	789;4333;10611;10612;13604;14425;16693;24213;28009	True;True;True;True;True;True;True;True;True	790;4334;10614;10615;13607;14428;16696;24220;28017	3705;3706;3707;20349;20350;20351;20352;50541;50542;50543;50544;50545;50546;50547;50548;50549;50550;50551;50552;50553;50554;65414;65415;65416;65417;69366;79690;79691;79692;115096;115097;115098;115099;132888;132889;132890;132891	5243;5244;5245;28130;28131;28132;69145;69146;69147;69148;69149;69150;69151;69152;69153;69154;69155;69156;87899;93454;106712;151588;175521;175522;175523;175524	5243;28131;69146;69156;87899;93454;106712;151588;175524
ENST00000608372_4_140379589_CDS_100db1;ENST00000510586_4_140379186_CDS_100db1;A0A0C4DGB0;ENST00000502535_4_140379159_5UTR_100db1;ENST00000394201_4_140373660_5UTR_110db1;ENST00000338517_4_140343639_aTIS_101db1;Q9UIL1	ENST00000608372_4_140379589_CDS_100db1;ENST00000510586_4_140379186_CDS_100db1;A0A0C4DGB0;ENST00000502535_4_140379159_5UTR_100db1;ENST00000394201_4_140373660_5UTR_110db1;ENST00000338517_4_140343639_aTIS_101db1;Q9UIL1	1;1;1;1;1;1;1	1;1;1;1;1;1;1	1;1;1;1;1;1;1	Short coiled-coil protein	SCOC	generic|ENST00000608372_4_140379589_CDS_100db1|ENSG00000153130 GTG NA 0;generic|ENST00000510586_4_140379186_CDS_100db1|ENSG00000153130 ATG NA +1 0 -1;tr|A0A0C4DGB0|A0A0C4DGB0_HUMAN Short coiled-coil protein OS=Homo sapiens OX=9606 GN=SCOC PE=1 SV=1 [ENST00	7	1	1	1	26.5	26.5	26.5	78498	68	68;77;82;86;118;122;159	0	53136	253420000	126710000	590640000	4	4				276	14742	TRUE	14745	70817;70818;70819;70820	95371;95372;95373;95374	95371
ENST00000528805_11_59787067_aTIS_101db1;A0A0C4DGE4;ENST00000337979_11_59787058_CDS_010db2;A0A286YF28;ENST00000529177_11_59755606_aTIS_101db1;A0A0J9YW33;Q13277	ENST00000528805_11_59787067_aTIS_101db1;A0A0C4DGE4;ENST00000337979_11_59787058_CDS_010db2;A0A286YF28;ENST00000529177_11_59755606_aTIS_101db1;A0A0J9YW33;Q13277	2;2;2;2;2;2;2	2;2;2;2;2;2;2	2;2;2;2;2;2;2	Syntaxin-3	STX3	generic|ENST00000528805_11_59787067_aTIS_101db1|ENSG00000166900 ATC no_data NA [ENST00000528805_11_59787067_aTIS_db3];tr|A0A0C4DGE4|A0A0C4DGE4_HUMAN Syntaxin-3 (Fragment) OS=Homo sapiens OX=9606 GN=STX3 PE=1 SV=1;generic|ENST00000337979_11_59787058_CDS_01	7	2	2	2	11.8	11.8	11.8	23261	204	204;204;244;258;277;287;289	0.00054245	30612	48148000	4012300	104530000	6	6				277	12632;13032	True;True	12635;13035	60384;60385;60386;60387;60388;62683;62684	81434;81435;81436;81437;84426;84427	81434;84426
A0A1B0GWF6;ENST00000371394_9_137754270_3UTR_100db1;ENST00000462484_9_137743481_CDS_100db1;ENST00000371394_9_137743481_3UTR_100db1;ENST00000637261_9_137754270_3UTR_100db1;A0A0C4DGF8;ENST00000462484_9_137619029_aTIS_101db1;ENST00000637261_9_137743481_3UTR_100db1;A0A1B0GU48;ENST00000637161_9_137743481_CDS_100db1;A0A1B0GV09;ENST00000637161_9_137711021_5UTR_100db1;Q9H9B1	A0A1B0GWF6;ENST00000371394_9_137754270_3UTR_100db1;ENST00000462484_9_137743481_CDS_100db1;ENST00000371394_9_137743481_3UTR_100db1;ENST00000637261_9_137754270_3UTR_100db1;A0A0C4DGF8;ENST00000462484_9_137619029_aTIS_101db1;ENST00000637261_9_137743481_3UTR_100db1;A0A1B0GU48;ENST00000637161_9_137743481_CDS_100db1;A0A1B0GV09;ENST00000637161_9_137711021_5UTR_100db1;Q9H9B1	1;1;1;1;1;1;1;1;1;1;1;1;1	1;1;1;1;1;1;1;1;1;1;1;1;1	1;1;1;1;1;1;1;1;1;1;1;1;1	Histone-lysine N-methyltransferase EHMT1	EHMT1	tr|A0A1B0GWF6|A0A1B0GWF6_HUMAN Histone-lysine N-methyltransferase EHMT1 (Fragment) OS=Homo sapiens OX=9606 GN=EHMT1 PE=1 SV=1;generic|ENST00000371394_9_137754270_3UTR_100db1|ENSG00000181090 AAG NA 0 -1;generic|ENST00000462484_9_137743481_CDS_100db1|ENSG000	13	1	1	1	3.8	3.8	3.8	40.79	370	370;407;497;545;705;803;808;843;981;987;1267;1273;1298	0	40499	6403700	376690	17407000	1	1				278	26266	TRUE	26273	124858;124859	164814	164814
E9PJ75;E9PNM9;E9PIY1;A0A0C4DGG1;Q9UKS6;E9PJ33	E9PJ75;E9PNM9;E9PIY1;A0A0C4DGG1;Q9UKS6	3;3;3;3;3;1	3;3;3;3;3;1	3;3;3;3;3;1	Protein kinase C and casein kinase substrate in neurons protein 3	PACSIN3	tr|E9PJ75|E9PJ75_HUMAN Protein kinase C and casein kinase substrate in neurons protein 3 (Fragment) OS=Homo sapiens OX=9606 GN=PACSIN3 PE=1 SV=1;tr|E9PNM9|E9PNM9_HUMAN Protein kinase C and casein kinase substrate in neurons protein 3 (Fragment) OS=Homo sap	6	3	3	3	23.9	23.9	23.9	16175	142	142;148;320;405;424;69	0	15088	123140000	13683000	274080000	7	7				279	2647;2665;6318	True;True;True	2648;2666;6319	12472;12473;12474;12475;12548;29765;29766;29767	17087;17088;17089;17177;41142;41143;41144	17089;17177;41143
ENST00000646806_12_6606373_aTIS_101db1;ENST00000645645_12_6606373_aTIS_101db1;ENST00000357008_12_6606373_aTIS_101db1;ENST00000643335_12_6606373_aTIS_101db1;F5GWX5;ENST00000645005_12_6606373_aTIS_101db1;ENST00000645022_12_6606406_5UTR_010db2;ENST00000642879_12_6606373_aTIS_101db1;A0A0C4DGG9;ENST00000645095_12_6606373_aTIS_101db1;Q14839;ENST00000644137_12_6606373_aTIS_101db1;ENST00000646268_12_6606…	ENST00000646806_12_6606373_aTIS_101db1;ENST00000645645_12_6606373_aTIS_101db1;ENST00000357008_12_6606373_aTIS_101db1;ENST00000643335_12_6606373_aTIS_101db1;F5GWX5;ENST00000645005_12_6606373_aTIS_101db1;ENST00000645022_12_6606406_5UTR_010db2;ENST00000642879_12_6606373_aTIS_101db1;A0A0C4DGG9;ENST00000645095_12_6606373_aTIS_101db1;Q14839;ENST00000644137_12_6606373_aTIS_101db1;ENST00000646268_12_6606…	36;36;36;36;36;36;36;36;36;36;36;30;23;23;21;15;13;13;5;5;4;3;3;3;3;3;2;2;2;2;2;1;1;1;1;1;1;1;1;1;1;1	36;36;36;36;36;36;36;36;36;36;36;30;23;23;21;15;13;13;5;5;4;3;3;3;3;3;2;2;2;2;2;1;1;1;1;1;1;1;1;1;1;1	24;24;24;24;24;24;24;24;24;24;24;20;17;17;17;10;9;9;2;2;4;2;2;2;2;0;0;0;0;0;0;1;1;1;1;0;0;1;0;1;0;0	Chromodomain-helicase-DNA-binding protein 4	CHD4	generic|ENST00000646806_12_6606373_aTIS_101db1|ENSG00000111642 ATG True -1 0 [ENST00000646806_12_6606373_aTIS_db3];generic|ENST00000645645_12_6606373_aTIS_101db1|ENSG00000111642 ATG True -1 0 [ENST00000645645_12_6606373_aTIS_db3];generic|ENST00000357008_	42	36	36	24	21.7	21.7	14.7	215.72	1892	1892;1899;1902;1903;1905;1914;1916;1920;1937;1940;1912;1645;1377;1425;1147;749;597;631;433;440;354;104;108;110;115;1225;249;277;365;383;383;45;46;52;53;63;82;88;89;89;127;179	0	155.57	3705100000	41168000	7838000000	117	117				280	298;574;621;622;2713;5271;5272;5421;5673;6765;6925;7597;9844;10419;10772;11603;12404;12452;14513;15186;15384;17725;17726;17834;18192;18252;22849;24853;25165;25593;26221;26296;27767;27872;28076;28101	True;True;True;True;True;True;True;True;True;True;True;True;True;True;True;True;True;True;True;True;True;True;True;True;True;True;True;True;True;True;True;True;True;True;True;True	299;575;622;623;2714;5272;5273;5422;5674;6767;6927;7600;9847;10422;10775;11606;12407;12455;14516;15189;15387;17729;17730;17840;18198;18258;22856;24860;25172;25600;26228;26303;27775;27880;28084;28109	1393;1394;1395;2706;2707;2708;2709;2922;2923;2924;2925;2926;2927;2928;2929;2930;2931;12757;12758;12759;12760;24614;24615;24616;24617;24618;24619;24620;24621;24622;25342;25343;25344;26487;26488;26489;26490;31862;31863;31864;31865;32643;32644;32645;32646;36061;36062;36063;36064;46875;46876;46877;46878;46879;46880;46881;46882;49648;49649;49650;49651;49652;51272;51273;51274;51275;55248;55249;55250;55…	2138;2139;3946;3947;3948;3949;3950;3951;3952;3953;3954;4172;4173;4174;4175;4176;4177;4178;4179;4180;4181;4182;4183;4184;17552;33900;33901;33902;33903;33904;33905;33906;33907;34833;34834;36320;36321;36322;36323;36324;44224;44225;44226;45162;45163;45164;45165;49997;49998;49999;63858;63859;63860;63861;63862;63863;63864;63865;63866;63867;63868;63869;67895;67896;67897;67898;67899;67900;70121;75509;755…	2138;3950;4173;4175;17552;33901;33907;34833;36320;44224;45165;49998;63864;67895;70121;75512;80156;80556;93954;98263;99457;112798;112799;113392;115556;115907;142006;155291;157260;160395;164552;165005;174215;174784;175943;176103
A0A0C4DGH0;ENST00000318443_15_73702587_CDS_010db2;ENST00000561213_15_73699640_aTIS_101db1;Q5ZPR3	A0A0C4DGH0;ENST00000318443_15_73702587_CDS_010db2;ENST00000561213_15_73699640_aTIS_101db1;Q5ZPR3	1;1;1;1	1;1;1;1	1;1;1;1	CD276 antigen	CD276	tr|A0A0C4DGH0|A0A0C4DGH0_HUMAN CD276 antigen OS=Homo sapiens OX=9606 GN=CD276 PE=1 SV=1 [ENST00000537340_15_73702792_aTIS_101db1#ENST00000537340_15_73702792_aTIS_db3];generic|ENST00000318443_15_73702587_CDS_010db2|ENSG00000103855 GTG NA NA;generic|ENST0000	4	1	1	1	2.6	2.6	2.6	41767	388	388;397;533;534	0.00053022	27945	37793000	2362100	86628000	4	4				281	19960	TRUE	19966	94966;94967;94968;94969	126171;126172;126173;126174;126175	126173
ENST00000549992_12_93399182_CDS_100db1;F8VRL4;ENST00000578341_1_146298416_ntr_100db1;F8VRR0;A0A0C4DGJ4;ENST00000547014_12_93394666_aTIS_101db1;ENST00000549992_12_93394609_5UTR_100db1;ENST00000337179_12_93394609_CDS_100db1;ENST00000337179_12_93378323_aTIS_111db1;Q96G61;Q8NFP7;Q9NZJ9	ENST00000549992_12_93399182_CDS_100db1;F8VRL4;ENST00000578341_1_146298416_ntr_100db1;F8VRR0;A0A0C4DGJ4;ENST00000547014_12_93394666_aTIS_101db1;ENST00000549992_12_93394609_5UTR_100db1;ENST00000337179_12_93394609_CDS_100db1;ENST00000337179_12_93378323_aTIS_111db1;Q96G61;Q8NFP7;Q9NZJ9	1;1;1;1;1;1;1;1;1;1;1;1	1;1;1;1;1;1;1;1;1;1;1;1	1;1;1;1;1;1;1;1;1;1;1;1	Diphosphoinositol polyphosphate phosphohydrolase 3-beta;Diphosphoinositol polyphosphate phosphohydrolase 3-alpha;Diphosphoinositol polyphosphate phosphohydrolase 2	NUDT4;NUDT11;NUDT10	generic|ENST00000549992_12_93399182_CDS_100db1|ENSG00000173598 AAG NA +1 0 -1;tr|F8VRL4|F8VRL4_HUMAN Diphosphoinositol polyphosphate phosphohydrolase 2 (Fragment) OS=Homo sapiens OX=9606 GN=NUDT4 PE=1 SV=1;generic|ENST00000578341_1_146298416_ntr_100db1|ENS	12	1	1	1	23.1	23.1	23.1	70951	65	65;95;99;112;128;129;147;148;181;164;164;180	0.0010124	22174	42228000	42228000	101820000	2	2				282	26351	TRUE	26358	125269;125270;125271;125272	165455;165456	165456
A0A0C4DGN6;ENST00000394869_17_29589378_aTIS_101db1;Q9Y2X7;J3QRU8;ENST00000581348_17_29578323_CDS_100db1;ENST00000225394_17_29578323_CDS_100db1;ENST00000579937_17_29578323_CDS_100db1;J3QLH1;ENST00000581348_17_29576572_CDS_100db1;J3QQI0	A0A0C4DGN6;ENST00000394869_17_29589378_aTIS_101db1;Q9Y2X7;J3QRU8;ENST00000581348_17_29578323_CDS_100db1;ENST00000225394_17_29578323_CDS_100db1;ENST00000579937_17_29578323_CDS_100db1	8;8;8;7;5;5;4;3;2;1	8;8;8;7;5;5;4;3;2;1	7;7;7;6;5;5;4;3;2;1	ARF GTPase-activating protein GIT1	GIT1	tr|A0A0C4DGN6|A0A0C4DGN6_HUMAN ARF GTPase-activating protein GIT1 OS=Homo sapiens OX=9606 GN=GIT1 PE=1 SV=1 [ENST00000581348_17_29589378_aTIS_101db1#ENST00000581348_17_29589378_aTIS_db3];generic|ENST00000394869_17_29589378_aTIS_101db1|ENSG00000108262 ATG F	10	8	8	7	15.5	15.5	13.5	83131	747	747;770;761;694;452;475;408;228;295;149	0	29693	389330000	9733400	904490000	35	35				283	3841;12547;14002;15547;16289;20987;21555;22461	True;True;True;True;True;True;True;True	3842;12550;14005;15550;16292;20993;21561;22468	18123;18124;18125;18126;60010;60011;60012;60013;67362;67363;67364;67365;67366;67367;67368;67369;74578;74579;74580;74581;77823;77824;77825;77826;99734;99735;99736;99737;102441;102442;102443;102444;106595;106596	25173;25174;25175;25176;25177;25178;25179;25180;25181;25182;25183;25184;25185;25186;25187;81072;90527;90528;90529;90530;90531;90532;100247;100248;100249;104484;104485;131479;134551;134552;134553;134554;134555;134556;134557;139743;139744;139745	25178;81072;90528;100247;104484;131479;134555;139743
A0A0C4DGQ7;C9JRL6;ENST00000536630_19_45638554_CDS_010db2;ENST00000536630_19_45642266_CDS_100db1;K7EIK7;ENST00000536630_19_45643588_aTIS_101db1;ENST00000587152_19_45645444_aTIS_101db1;O95834;ENST00000588000_19_45638584_ntr_100db1;K7ERR2;K7EIM1;K7EQR0;K7ERY9;K7EII6;K7EKG3;K7EKU5;ENST00000588000_19_45634347_ntr_100db1;K7ELI8;G3V500;G3V3N9;F8W717;ENST00000334192_14_99793477_aTIS_101db1;O00423	A0A0C4DGQ7;C9JRL6;ENST00000536630_19_45638554_CDS_010db2;ENST00000536630_19_45642266_CDS_100db1;K7EIK7;ENST00000536630_19_45643588_aTIS_101db1;ENST00000587152_19_45645444_aTIS_101db1;O95834;ENST00000588000_19_45638584_ntr_100db1	5;5;5;5;5;5;5;5;4;2;2;2;2;2;2;2;2;1;1;1;1;1;1	5;5;5;5;5;5;5;5;4;2;2;2;2;2;2;2;2;1;1;1;1;1;1	5;5;5;5;5;5;5;5;4;2;2;2;2;2;2;2;2;1;1;1;1;1;1	Echinoderm microtubule-associated protein-like 2	EML2	tr|A0A0C4DGQ7|A0A0C4DGQ7_HUMAN Echinoderm microtubule-associated protein-like 2 OS=Homo sapiens OX=9606 GN=EML2 PE=1 SV=1 [ENST00000588308_19_45639376_aTIS_101db1#ENST00000588308_19_45639376_aTIS_db3];tr|C9JRL6|C9JRL6_HUMAN Echinoderm microtubule-associate	23	5	5	5	15.7	15.7	15.7	46644	427	427;603;606;764;773;796;850;649;428;98;111;133;148;181;223;225;360;121;285;379;803;834;815	0	18.77	289220000	12575000	673480000	15	15				284	11244;14939;16196;17021;21672	True;True;True;True;True	11247;14942;16199;17024;21678	53478;53479;53480;53481;71856;71857;71858;71859;77428;77429;77430;81118;81119;81120;81121;81122;81123;81124;102937;102938;102939;102940	73004;73005;73006;96648;104019;104020;104021;108559;108560;108561;108562;135054;135055;135056;135057	73004;96648;104020;108560;135055
M0QZB9;M0QYQ4;M0QYH7;A0A0C4DGR2;M0QY25;Q86YD1	M0QZB9;M0QYQ4;M0QYH7;A0A0C4DGR2;M0QY25;Q86YD1	1;1;1;1;1;1	1;1;1;1;1;1	1;1;1;1;1;1	Prostate tumor-overexpressed gene 1 protein	PTOV1	tr|M0QZB9|M0QZB9_HUMAN Prostate tumor-overexpressed gene 1 protein (Fragment) OS=Homo sapiens OX=9606 GN=PTOV1 PE=1 SV=1;tr|M0QYQ4|M0QYQ4_HUMAN Prostate tumor overexpressed gene 1, isoform CRA_i OS=Homo sapiens OX=9606 GN=PTOV1 PE=1 SV=1 [ENST00000601612_1	6	1	1	1	18.3	18.3	18.3	15755	142	142;237;283;374;384;416	0.0026928	18823	9866100	1409400	26819000	1	1				285	25430	TRUE	25437	120679;120680	159041	159041
A0A0C4DGS0;ENST00000498737_22_42090747_CDS_010db2;P56556;R4GN43;ENST00000470753_22_42086308_CDS_100db1	A0A0C4DGS0;ENST00000498737_22_42090747_CDS_010db2;P56556;R4GN43	4;4;4;2;1	4;4;4;2;1	4;4;4;2;1	NADH dehydrogenase [ubiquinone] 1 alpha subcomplex subunit 6	NDUFA6	tr|A0A0C4DGS0|A0A0C4DGS0_HUMAN NADH dehydrogenase [ubiquinone] 1 alpha subcomplex subunit 6 OS=Homo sapiens OX=9606 GN=NDUFA6 PE=1 SV=1 [ubiquinone#ENST00000602404_22_42090744_aTIS_101db1#ENST00000602404_22_42090744_aTIS_db3];generic|ENST00000498737_22_420	5	4	4	4	39.8	39.8	39.8	15136	128	128;129;154;71;41	0	24663	1249600000	156200000	2981100000	16	16				286	4774;5084;19562;27257	True;True;True;True	4775;5085;19568;27265	22208;22209;22210;22211;22212;22213;22214;23543;23544;23545;23546;23547;23548;23549;23550;93096;93097;93098;93099;129520;129521	30306;30307;32183;32184;32185;32186;32187;32188;32189;123855;123856;123857;123858;123859;171211;171212	30307;32187;123855;171212
A0A0C4DGS1;P39656;U3KQ84;ENST00000477229_1_20661302_ntr_100db1;ENST00000477229_1_20661356_ntr_100db1;ENST00000477229_1_20661251_ntr_100db1	A0A0C4DGS1;P39656	13;13;5;3;3;2	13;13;5;3;3;2	13;13;5;3;3;2	Dolichyl-diphosphooligosaccharide--protein glycosyltransferase 48 kDa subunit	DDOST	tr|A0A0C4DGS1|A0A0C4DGS1_HUMAN Dolichyl-diphosphooligosaccharide--protein glycosyltransferase 48 kDa subunit OS=Homo sapiens OX=9606 GN=DDOST PE=1 SV=1 [ENST00000602624_1_20661350_aTIS_101db1#ENST00000602624_1_20661350_aTIS_db3];sp|P39656|OST48_HUMAN Dolic	6	13	13	13	49.2	49.2	49.2	48799	439	439;456;154;116;134;99	0	158.42	3304900000	143690000	7532800000	80	80				287	6601;8064;14499;15915;19040;22901;23326;23419;24235;25582;25648;27818;28593	True;True;True;True;True;True;True;True;True;True;True;True;True	6602;8067;14502;15918;19046;22908;23333;23426;24242;25589;25655;27826;28601	31046;31047;31048;31049;38207;38208;38209;38210;38211;38212;38213;38214;69668;69669;69670;69671;76237;90682;90683;90684;90685;108569;108570;108571;108572;110436;110437;110438;111038;111039;111040;111041;111042;111043;111044;111045;115197;115198;115199;115200;121512;121812;121813;121814;132036;132037;132038;135739;135740;135741;135742;135743	42965;42966;42967;42968;42969;42970;42971;42972;42973;52726;52727;52728;52729;52730;52731;52732;93879;93880;93881;102456;120960;120961;120962;120963;120964;120965;120966;120967;120968;120969;120970;120971;120972;120973;120974;142376;142377;142378;142379;142380;142381;142382;142383;142384;142385;142386;144876;145876;145877;145878;145879;145880;145881;145882;145883;151749;151750;151751;151752;15175…	42965;52730;93880;102456;120964;142377;144876;145876;151755;160336;160722;174510;179466
A0A0C4DGS9;Q9Y6K0	A0A0C4DGS9;Q9Y6K0	1;1	1;1	1;1	Choline/ethanolaminephosphotransferase 1	CEPT1	tr|A0A0C4DGS9|A0A0C4DGS9_HUMAN Choline/ethanolaminephosphotransferase 1 OS=Homo sapiens OX=9606 GN=CEPT1 PE=1 SV=1 [ENST00000615636_1_111147715_aTIS_100db1];sp|Q9Y6K0|CEPT1_HUMAN Choline/ethanolaminephosphotransferase 1 OS=Homo sapiens OX=9606 GN=CEPT1 PE=	2	1	1	1	5.7	5.7	5.7	31293	280	280;416	0	32803	8682300	1736500	20081000	4	4				288	22360	TRUE	22367	106132;106133;106134;106135	139110;139111;139112;139113	139113
H3BMK4;A0A0C4DGT4;ENST00000314891_15_34367148_5UTR_100db1;Q643R3	H3BMK4;A0A0C4DGT4;ENST00000314891_15_34367148_5UTR_100db1;Q643R3	1;1;1;1	1;1;1;1	1;1;1;1	Lysophospholipid acyltransferase LPCAT4	LPCAT4	tr|H3BMK4|H3BMK4_HUMAN Lysophospholipid acyltransferase LPCAT4 (Fragment) OS=Homo sapiens OX=9606 GN=LPCAT4 PE=1 SV=1;tr|A0A0C4DGT4|A0A0C4DGT4_HUMAN Lysophospholipid acyltransferase LPCAT4 OS=Homo sapiens OX=9606 GN=LPCAT4 PE=1 SV=1 [ENST00000617710_15_343	4	1	1	1	14.3	14.3	14.3	9.52	84	84;351;540;524	0.0027047	19145	50262000	10052000	136630000	2	2				289	25101	TRUE	25108	119191;119192	156853;156854	156854
ENST00000602860_16_67659059_ntr_100db1;ENST00000602320_16_67659592_CDS_100db1;ENST00000620761_16_67659592_CDS_100db1;ENST00000602320_16_67659934_CDS_100db1;ENST00000620338_16_67659934_CDS_100db1;R4GNJ5;ENST00000602320_16_67660238_5UTR_100db1;A0A0C4DGT6;ENST00000219251_16_67660238_CDS_100db1;ENST00000620338_16_67660238_CDS_100db1;ENST00000219251_16_67660478_aTIS_101db1;Q96AP0	ENST00000602860_16_67659059_ntr_100db1;ENST00000602320_16_67659592_CDS_100db1;ENST00000620761_16_67659592_CDS_100db1;ENST00000602320_16_67659934_CDS_100db1;ENST00000620338_16_67659934_CDS_100db1;R4GNJ5;ENST00000602320_16_67660238_5UTR_100db1;A0A0C4DGT6;ENST00000219251_16_67660238_CDS_100db1;ENST00000620338_16_67660238_CDS_100db1;ENST00000219251_16_67660478_aTIS_101db1;Q96AP0	1;1;1;1;1;1;1;1;1;1;1;1	1;1;1;1;1;1;1;1;1;1;1;1	1;1;1;1;1;1;1;1;1;1;1;1	Adrenocortical dysplasia protein homolog	ACD	generic|ENST00000602860_16_67659059_ntr_100db1|ENSG00000102977 CTG NA 0 +1;generic|ENST00000602320_16_67659592_CDS_100db1|ENSG00000102977 GTG NA -1 0;generic|ENST00000620761_16_67659592_CDS_100db1|ENSG00000102977 GTG NA -1 0;generic|ENST00000602320_16_6765	12	1	1	1	7.7	7.7	7.7	30504	287	287;326;339;375;388;442;448;458;461;464;541;544	0	34561	20137000	2876700	20137000	1	1				290	21987	TRUE	21994	104389	136907	136907
A0A0C4DGU7;Q8N9Z2	A0A0C4DGU7;Q8N9Z2	3;3	3;3	3;3	Coiled-coil domain-containing protein 71L	CCDC71L	tr|A0A0C4DGU7|A0A0C4DGU7_HUMAN Coiled-coil domain-containing protein 71L OS=Homo sapiens OX=9606 GN=CCDC71L PE=1 SV=1 [ENST00000315965_7_106660884_aTIS_100db1];sp|Q8N9Z2|CC71L_HUMAN Coiled-coil domain-containing protein 71L OS=Homo sapiens OX=9606 GN=CCDC7	2	3	3	3	8.9	8.9	8.9	33753	316	316;235	0	39126	283270000	15737000	672650000	6	6				291	21129;21209;22777	True;True;True	21135;21215;22784	100462;100463;100464;100465;100815;100816;100817;100818;108019;108020;108021;108022	132374;132689;132690;132691;132692;141635	132374;132690;141635
A0A0C4DGW6;A6NDU8	A0A0C4DGW6;A6NDU8	1;1	1;1	1;1	UPF0600 protein C5orf51	C5orf51	tr|A0A0C4DGW6|A0A0C4DGW6_HUMAN UPF0600 protein C5orf51 OS=Homo sapiens OX=9606 GN=C5orf51 PE=1 SV=1 [ENST00000612065_5_41904368_aTIS_101db1#ENST00000612065_5_41904368_aTIS_db3];sp|A6NDU8|CE051_HUMAN UPF0600 protein C5orf51 OS=Homo sapiens OX=9606 GN=C5orf5	2	1	1	1	19.1	19.1	19.1	16961	152	152;294	0	18527	49676000	6209500	97926000	3	3				292	21308	TRUE	21314	101230;101231;101232	133046;133047;133048	133046
ENST00000325222_7_148759614_CDS_010db2;A0A0C4DGX4;ENST00000617797_7_148730096_5UTR_100db1;ENST00000409469_7_148730096_5UTR_100db1;Q13616;K7EKM2;ENST00000641389_19_35900502_aTIS_100db1;A0A286YF31;ENST00000606253_19_35902283_aTIS_100db1	ENST00000325222_7_148759614_CDS_010db2;A0A0C4DGX4;ENST00000617797_7_148730096_5UTR_100db1;ENST00000409469_7_148730096_5UTR_100db1;Q13616	11;11;11;11;11;1;1;1;1	11;11;11;11;11;1;1;1;1	11;11;11;11;11;1;1;1;1	Cullin-1	CUL1	generic|ENST00000325222_7_148759614_CDS_010db2|ENSG00000055130 ATT NA NA;tr|A0A0C4DGX4|A0A0C4DGX4_HUMAN Cullin-1 OS=Homo sapiens OX=9606 GN=CUL1 PE=1 SV=1 [ENST00000617797_7_148730123_aTIS_101db1#ENST00000617797_7_148730123_aTIS_db3];generic|ENST0000061779	9	11	11	11	19.3	19.3	19.3	66417	576	576;752;761;785;776;292;455;455;465	0	37037	597730000	18113000	1343600000	24	24				293	6016;8684;8988;10826;12486;12603;15154;15194;15303;16912;18074	True;True;True;True;True;True;True;True;True;True;True	6017;8687;8991;10829;12489;12606;15157;15197;15306;16915;18080	28344;28345;28346;28347;41340;41341;41342;41343;42826;42827;42828;42829;51518;51519;51520;59704;59705;59706;59707;60245;72879;72880;73060;73061;73062;73549;73550;73551;73552;80660;80661;80662;85999;86000;86001;86002;86003;86004;86005	39108;39109;39110;56590;56591;56592;58420;58421;58422;58423;70442;80713;81277;98049;98050;98305;98929;108035;114884;114885;114886;114887;114888;114889;114890;114891	39108;56592;58422;70442;80713;81277;98049;98305;98929;108035;114888
ENST00000610545_4_82451157_CDS_100db1;A0A0C4DGY8;D6RA00;ENST00000273920_4_82430707_5UTR_100db1;ENST00000273920_4_82430611_5UTR_110db1;Q9UHY7;ENST00000505846_4_82454771_aTIS_101db1	ENST00000610545_4_82451157_CDS_100db1;A0A0C4DGY8;D6RA00;ENST00000273920_4_82430707_5UTR_100db1;ENST00000273920_4_82430611_5UTR_110db1;Q9UHY7	4;4;4;4;4;4;1	4;4;4;4;4;4;1	4;4;4;4;4;4;1	Enolase-phosphatase E1	ENOPH1	generic|ENST00000610545_4_82451157_CDS_100db1|ENSG00000145293 ATG NA 0 -1;tr|A0A0C4DGY8|A0A0C4DGY8_HUMAN Enolase-phosphatase E1 OS=Homo sapiens OX=9606 GN=ENOPH1 PE=1 SV=1 [ENST00000610545_4_82451121_aTIS_100db1];tr|D6RA00|D6RA00_HUMAN Enolase-phosphatase	7	4	4	4	32.1	32.1	32.1	15145	137	137;149;173;302;334;261;115	0	15.3	553580000	69197000	1229500000	23	23				294	425;15207;17672;19924	True;True;True;True	426;15210;17676;19930	1983;1984;1985;1986;73116;73117;73118;73119;73120;73121;73122;73123;84046;84047;84048;84049;84050;84051;84052;84053;94789;94790;94791;94792	2967;2968;98365;98366;98367;98368;98369;98370;98371;98372;112421;112422;112423;112424;112425;112426;112427;112428;112429;112430;112431;112432;126021	2967;98367;112427;126021
ENST00000611150_1_1637857_3UTR_100db1;ENST00000340677_1_1657264_aTIS_101db1;ENST00000341832_1_1657392_CDS_010db2;A0A0D9SEI3;ENST00000341832_1_1657485_aTIS_101db1;A0A0D9SER5;A0A0D9SEN2;P21127;ENST00000460465_1_1704999_3UTR_100db1;Q5QPR4;ENST00000404249_1_1722725_CDS_010db2;ENST00000358779_1_1722818_aTIS_101db1;Q5QPR3;ENST00000404249_1_1722818_aTIS_101db1;Q9UQ88;ENST00000615951_1_1637474_3UTR_100db…	ENST00000611150_1_1637857_3UTR_100db1;ENST00000340677_1_1657264_aTIS_101db1;ENST00000341832_1_1657392_CDS_010db2;A0A0D9SEI3;ENST00000341832_1_1657485_aTIS_101db1;A0A0D9SER5;A0A0D9SEN2;P21127;ENST00000460465_1_1704999_3UTR_100db1;Q5QPR4;ENST00000404249_1_1722725_CDS_010db2;ENST00000358779_1_1722818_aTIS_101db1;Q5QPR3;ENST00000404249_1_1722818_aTIS_101db1;Q9UQ88;ENST00000615951_1_1637474_3UTR_100db…	9;9;9;9;9;9;9;9;8;8;8;8;8;8;8;7;5;4;4;4;4;2;2	9;9;9;9;9;9;9;9;8;8;8;8;8;8;8;7;5;4;4;4;4;2;2	9;9;9;9;9;9;9;9;8;8;8;8;8;8;8;7;5;4;4;4;4;2;2	Cyclin-dependent kinase 11B;Cyclin-dependent kinase 11A	CDK11B;CDK11A	generic|ENST00000611150_1_1637857_3UTR_100db1|ENSG00000248333 AAG NA -1 0;generic|ENST00000340677_1_1657264_aTIS_101db1|ENSG00000248333 ATG False -1 [ENST00000340677_1_1657264_aTIS_db3];generic|ENST00000341832_1_1657392_CDS_010db2|ENSG00000248333 ATA NA N	23	9	9	9	32.8	32.8	32.8	36.83	326	326;748;751;772;782;783;785;795;326;746;749;770;779;780;783;281;165;135;165;347;498;65;68	0	23215	1751700000	70069000	4140600000	49	49				295	1969;4134;4683;5131;5637;11472;12659;24140;24614	True;True;True;True;True;True;True;True;True	1970;4135;4684;5132;5638;11475;12662;24147;24621	9230;9231;9232;9233;9234;9235;9236;9237;19461;19462;21817;21818;21819;21820;23769;23770;26347;26348;26349;26350;54667;54668;54669;54670;60522;60523;60524;60525;114717;114718;114719;114720;116920;116921;116922;116923;116924;116925;116926;116927	12552;12553;12554;12555;12556;12557;26915;26916;29834;29835;29836;29837;29838;29839;29840;29841;29842;32533;32534;32535;32536;32537;32538;36132;36133;36134;36135;36136;36137;36138;74752;74753;81549;81550;81551;81552;150978;150979;150980;150981;153817;153818;153819;153820;153821;153822;153823;153824;153825	12552;26916;29838;32537;36133;74753;81550;150980;153821
A0A0D9SEJ5;F5GY05;Q96EK7	A0A0D9SEJ5;F5GY05;Q96EK7	1;1;1	1;1;1	1;1;1	Constitutive coactivator of peroxisome proliferator-activated receptor gamma	FAM120B	tr|A0A0D9SEJ5|A0A0D9SEJ5_HUMAN Constitutive coactivator of peroxisome proliferator-activated receptor gamma OS=Homo sapiens OX=9606 GN=FAM120B PE=1 SV=1 [ENST00000630384_6_170291058_aTIS_101db1#ENST00000630384_6_170291058_aTIS_db3];tr|F5GY05|F5GY05_HUMAN C	3	1	1	1	1	1	1	105.19	922	922;933;910	0.0085529	13667	30572000	587930	70844000	3	3				296	22727	TRUE	22734	107776;107777;107778;107779	141281;141282;141283	141283
ENST00000557997_15_70052422_CDS_010db2;H0YNI7;ENST00000455444_19_3028339_aTIS_101db1;ENST00000317509_15_70076140_CDS_100db1;ENST00000557907_15_70076140_CDS_100db1;ENST00000539550_15_70076140_CDS_100db1;ENST00000559048_15_70076140_CDS_100db1;ENST00000558379_15_70076140_CDS_100db1;ENST00000560939_15_70076140_CDS_100db1;ENST00000440567_15_70076140_CDS_100db1;ENST00000627388_15_70076140_CDS_100db1;EN…	ENST00000557997_15_70052422_CDS_010db2;H0YNI7;ENST00000455444_19_3028339_aTIS_101db1;ENST00000317509_15_70076140_CDS_100db1;ENST00000557907_15_70076140_CDS_100db1;ENST00000539550_15_70076140_CDS_100db1;ENST00000559048_15_70076140_CDS_100db1;ENST00000558379_15_70076140_CDS_100db1;ENST00000560939_15_70076140_CDS_100db1;ENST00000440567_15_70076140_CDS_100db1;ENST00000627388_15_70076140_CDS_100db1;EN…	1;1;1;1;1;1;1;1;1;1;1;1;1;1;1;1;1;1;1;1;1;1;1;1;1;1;1;1;1;1;1;1;1;1;1;1	1;1;1;1;1;1;1;1;1;1;1;1;1;1;1;1;1;1;1;1;1;1;1;1;1;1;1;1;1;1;1;1;1;1;1;1	1;1;1;1;1;1;1;1;1;1;1;1;1;1;1;1;1;1;1;1;1;1;1;1;1;1;1;1;1;1;1;1;1;1;1;1	Transducin-like enhancer protein 2;Transducin-like enhancer protein 1;Transducin-like enhancer protein 3;Transducin-like enhancer protein 4	TLE3;TLE2;TLE1;TLE4	generic|ENST00000557997_15_70052422_CDS_010db2|ENSG00000140332 CTG NA NA;tr|H0YNI7|H0YNI7_HUMAN Transducin-like enhancer protein 3 OS=Homo sapiens OX=9606 GN=TLE3 PE=1 SV=1 [ENST00000559191_15_70057476_aTIS_101db1#ENST00000559191_15_70057476_aTIS_db3];gene	36	1	1	1	14.3	14.3	14.3	85616	77	77;353;621;676;680;681;682;683;684;685;688;688;698;699;704;716;744;748;759;760;760;762;764;767;769;772;772;774;778;782;790;805;743;770;772;773	0.0076584	14016	4760100	680010	12939000	1	1				297	24468	TRUE	24475	116252	153040	153040
ENST00000448631_16_67806536_aTIS_101db1;A0A0D9SEU5;R4GMX8;Q6VN20	ENST00000448631_16_67806536_aTIS_101db1;A0A0D9SEU5;R4GMX8;Q6VN20	1;1;1;1	1;1;1;1	1;1;1;1	Ran-binding protein 10	RANBP10	generic|ENST00000448631_16_67806536_aTIS_101db1|ENSG00000141084 ATG True 0 +1 [ENST00000448631_16_67806536_aTIS_db3];tr|A0A0D9SEU5|A0A0D9SEU5_HUMAN Ran-binding protein 10 OS=Homo sapiens OX=9606 GN=RANBP10 PE=1 SV=1 [ENST00000630626_16_67806536_aTIS_101db	4	1	1	1	2.9	2.9	2.9	64541	594	594;620;650;620	0.00052952	27781	54520000	2726000	123580000	5	5				298	6254	TRUE	6255	29492;29493;29494;29495	40833;40834;40835;40836;40837	40834
A0A0D9SFB3;ENST00000646122_X_41334253_aTIS_101db1;ENST00000644073_X_41336157_aTIS_101db1;A0A0D9SG12;ENST00000644074_X_41334253_aTIS_101db1;ENST00000646319_X_41334253_aTIS_101db1;ENST00000399959_X_41334253_aTIS_101db1;ENST00000644513_X_41334253_aTIS_101db1;ENST00000644109_X_41334253_aTIS_101db1;A0A0D9SF53;O00571;ENST00000646679_X_41343231_aTIS_101db1;ENST00000642322_X_41343231_aTIS_101db1;ENST0000…	A0A0D9SFB3;ENST00000646122_X_41334253_aTIS_101db1;ENST00000644073_X_41336157_aTIS_101db1;A0A0D9SG12;ENST00000644074_X_41334253_aTIS_101db1;ENST00000646319_X_41334253_aTIS_101db1;ENST00000399959_X_41334253_aTIS_101db1;ENST00000644513_X_41334253_aTIS_101db1;ENST00000644109_X_41334253_aTIS_101db1;A0A0D9SF53;O00571;ENST00000646679_X_41343231_aTIS_101db1;ENST00000642322_X_41343231_aTIS_101db1;ENST0000…	23;23;23;23;23;23;23;23;23;23;23;22;22;22;22;21;19;19;19;19;10;5;5;5;5;4;3;3;3;3;2;2;2;2;2;2;1;1;1;1;1;1;1;1;1;1;1;1	22;22;22;22;22;22;22;22;22;22;22;21;21;21;21;20;18;18;18;18;9;5;5;5;5;4;3;3;3;3;2;2;2;2;2;2;1;1;1;1;1;1;1;1;1;1;1;1	4;4;4;4;4;4;4;4;4;4;4;4;4;4;4;4;4;4;3;4;1;2;1;1;1;1;1;1;1;1;1;1;1;1;1;0;1;0;0;0;0;0;0;0;0;0;0;0	ATP-dependent RNA helicase DDX3X	DDX3X	tr|A0A0D9SFB3|A0A0D9SFB3_HUMAN ATP-dependent RNA helicase DDX3X OS=Homo sapiens OX=9606 GN=DDX3X PE=1 SV=1 [ENST00000626301_X_41334253_aTIS_101db1#ENST00000626301_X_41334253_aTIS_db3];generic|ENST00000646122_X_41334253_aTIS_101db1|ENSG00000215301 ATG True	48	23	22	4	36.6	34.8	9.1	70839	640	640;641;647;647;660;661;661;662;716;733;662;475;476;622;646;450;441;442;503;629;200;169;192;214;215;164;133;151;155;156;108;126;130;131;138;224;40;61;66;78;98;100;139;181;193;305;518;724	0	193.22	2079100000	53311000	4657500000	74	74				299	2839;3213;3391;4204;5942;6440;9113;9159;9794;11323;12964;17727;20278;20372;20707;21763;22654;23309;25634;25666;27471;28188;28638	True;True;True;True;True;True;True;True;True;True;True;False;True;True;True;True;True;True;True;True;True;True;True	2840;3214;3392;4205;5943;6441;9116;9162;9797;11326;12967;17731;20284;20378;20713;21770;22661;23316;25641;25673;27479;28196;28646	13267;13268;13269;13270;14979;14980;14981;14982;16115;16116;16117;16118;16119;16120;16121;16122;19770;27976;27977;27978;27979;30313;30314;30315;30316;30317;30318;30319;30320;43414;43415;43416;43417;43641;43642;43643;43644;43645;43646;43647;43648;46665;46666;46667;46668;53852;53853;53854;53855;62308;62309;62310;62311;84373;84374;84375;84376;96326;96327;96328;96329;96773;96774;96775;98397;98398;983…	18382;18383;18384;18385;18386;18387;18388;18389;18390;18391;18392;18393;18394;18395;18396;18397;18398;18399;18400;18401;18402;18403;20576;20577;20578;20579;20580;20581;20582;22541;22542;22543;22544;22545;22546;22547;22548;27291;38623;41970;41971;41972;41973;41974;59141;59142;59143;59144;59145;59400;59401;59402;59403;59404;59405;59406;59407;59408;59409;59410;63608;63609;63610;63611;63612;63613;636…	18383;20580;22541;27291;38623;41974;59144;59400;63608;73559;84014;112804;127687;128269;130050;135461;140885;144798;160637;160821;172650;176641;179684
E7EXA6;ENST00000455171_16_788685_aTIS_101db1;A0A0D9SF58;Q8WVB6;H0Y7D3;F8WCC1;ENST00000491530_16_789680_ntr_100db1	E7EXA6;ENST00000455171_16_788685_aTIS_101db1;A0A0D9SF58;Q8WVB6	5;5;5;5;2;2;1	5;5;5;5;2;2;1	5;5;5;5;2;2;1	Chromosome transmission fidelity protein 18 homolog	CHTF18	tr|E7EXA6|E7EXA6_HUMAN Chromosome transmission fidelity protein 18 homolog OS=Homo sapiens OX=9606 GN=CHTF18 PE=1 SV=2 [ENST00000317063_16_788685_aTIS_101db1#ENST00000317063_16_788685_aTIS_db3];generic|ENST00000455171_16_788685_aTIS_101db1|ENSG00000127586	7	5	5	5	6.9	6.9	6.9	107.43	975	975;1003;1184;975;264;456;119	0	24423	326130000	7584500	748480000	20	20				300	6770;12836;16434;18623;26196	True;True;True;True;True	6772;12839;16437;18629;26203	31879;31880;31881;31882;31883;31884;31885;31886;61642;61643;61644;61645;61646;78529;78530;78531;78532;88567;88568;88569;88570;124510;124511;124512;124513;124514;124515;124516;124517;124518;124519;124520	44248;44249;44250;44251;83108;83109;105212;105213;105214;105215;105216;118064;118065;118066;118067;164383;164384;164385;164386;164387;164388	44248;83108;105212;118067;164383
ENST00000480171_2_158666482_ntr_100db1;ENST00000389757_2_158533185_aTIS_101db1;A0A0D9SF60;Q99569	ENST00000480171_2_158666482_ntr_100db1;ENST00000389757_2_158533185_aTIS_101db1;A0A0D9SF60;Q99569	1;1;1;1	1;1;1;1	1;1;1;1	Plakophilin-4	PKP4	generic|ENST00000480171_2_158666482_ntr_100db1|ENSG00000144283 ATG NA 0 -1;generic|ENST00000389757_2_158533185_aTIS_101db1|ENSG00000144283 ATG True 0 [ENST00000389757_2_158533185_aTIS_db3];tr|A0A0D9SF60|A0A0D9SF60_HUMAN Plakophilin-4 OS=Homo sapiens OX=96	4	1	1	1	4.2	4.2	4.2	35056	310	310;1149;1208;1192	0	27368	60480000	4320000	142670000	5	5				301	36	TRUE	36	173;174;175;176	284;285;286;287;288	288
ENST00000430069_3_177053829_CDS_010db2;A0A0D9SF63;Q9BZK7;C9JLJ1;C9JCK0;C9JBN1;A0A0D9SF25;A0A1B0GUU2;F8W9D8;C9IYU9;A0A1B0GVH3	ENST00000430069_3_177053829_CDS_010db2;A0A0D9SF63;Q9BZK7;C9JLJ1;C9JCK0;C9JBN1;A0A0D9SF25;A0A1B0GUU2;F8W9D8;C9IYU9	3;3;3;2;2;2;2;2;2;2;1	3;3;3;2;2;2;2;2;2;2;1	3;3;3;2;2;2;2;2;2;2;1	F-box-like/WD repeat-containing protein TBL1XR1	TBL1XR1	generic|ENST00000430069_3_177053829_CDS_010db2|ENSG00000177565 ATT NA NA;tr|A0A0D9SF63|A0A0D9SF63_HUMAN F-box-like/WD repeat-containing protein TBL1XR1 OS=Homo sapiens OX=9606 GN=TBL1XR1 PE=1 SV=1 [ENST00000631253_3_177064977_aTIS_001db3];sp|Q9BZK7|TBL1R_H	11	3	3	3	7.1	7.1	7.1	50297	465	465;474;514;55;73;75;122;131;144;145;271	0	10033	137400000	6542900	295110000	9	9				302	3073;13619;14420	True;True;True	3074;13622;14423	14321;14322;14323;65490;65491;65492;65493;69346;69347;69348;69349	19778;19779;19780;19781;19782;19783;87972;87973;87974;87975;93441;93442	19780;87974;93441
E9PQP3;A0A0D9SF70;G5E9L0;Q8N6H7;E9PMU9;E9PIY6;ENST00000524782_11_47175886_CDS_010db2;E9PMR9;B0QYV9;E9PM63;E9PNY8;H0YDX1;B0QYV8;E9PJT7;H0YDN9;E9PK28;E9PN48;ENST00000437119_22_42857182_aTIS_101db1;Q9NP61	E9PQP3;A0A0D9SF70;G5E9L0;Q8N6H7;E9PMU9;E9PIY6;ENST00000524782_11_47175886_CDS_010db2	3;3;3;3;2;2;2;1;1;1;1;1;1;1;1;1;1;1;1	3;3;3;3;2;2;2;1;1;1;1;1;1;1;1;1;1;1;1	3;3;3;3;2;2;2;1;1;1;1;1;1;1;1;1;1;1;1	ADP-ribosylation factor GTPase-activating protein 2	ARFGAP2	tr|E9PQP3|E9PQP3_HUMAN ADP-ribosylation factor GTPase-activating protein 2 (Fragment) OS=Homo sapiens OX=9606 GN=ARFGAP2 PE=1 SV=1;tr|A0A0D9SF70|A0A0D9SF70_HUMAN ADP-ribosylation factor GTPase-activating protein 2 OS=Homo sapiens OX=9606 GN=ARFGAP2 PE=1 SV	19	3	3	3	12	12	12	30597	274	274;385;493;521;156;327;445;89;92;94;110;133;152;173;237;238;252;472;516	0	3696	166270000	8750800	356760000	10	10				303	14386;22321;28214	True;True;True	14389;22328;28222	69186;69187;105929;105930;105931;105932;133855;133856;133857;133858	93215;138884;138885;138886;138887;138888;138889;138890;176857;176858	93215;138890;176858
A0A0D9SF94;Q86Y97	A0A0D9SF94;Q86Y97	1;1	1;1	1;1	Histone-lysine N-methyltransferase SUV420H2	SUV420H2	tr|A0A0D9SF94|A0A0D9SF94_HUMAN Histone-lysine N-methyltransferase OS=Homo sapiens OX=9606 GN=KMT5C PE=1 SV=1 [ENST00000630497_19_55342811_aTIS_100db1];sp|Q86Y97|KMT5C_HUMAN Histone-lysine N-methyltransferase KMT5C OS=Homo sapiens OX=9606 GN=KMT5C PE=1 SV=1	2	1	1	1	3.5	3.5	3.5	38831	347	347;462	0.0019827	20169	24926000	1083800	60858000	1	1				304	20332	TRUE	20338	96587;96588;96589;96590	128102	128102
ENST00000533112_17_29166940_aTIS_100db1;A0A0D9SFK2;ENST00000531253_17_29166940_aTIS_100db1;Q92614;H0YEV9	ENST00000533112_17_29166940_aTIS_100db1;A0A0D9SFK2;ENST00000531253_17_29166940_aTIS_100db1;Q92614	7;7;7;7;1	7;7;7;7;1	7;7;7;7;1	Unconventional myosin-XVIIIa	MYO18A	generic|ENST00000533112_17_29166940_aTIS_100db1|ENSG00000196535 ATG no_data NA;tr|A0A0D9SFK2|A0A0D9SFK2_HUMAN Unconventional myosin-XVIIIa OS=Homo sapiens OX=9606 GN=MYO18A PE=1 SV=1 [ENST00000628822_17_29166940_aTIS_100db1];generic|ENST00000531253_17_2916	5	7	7	7	4.9	4.9	4.9	226.69	2002	2002;2038;2039;2054;197	0	26962	191080000	1910800	422560000	13	13				305	10101;13671;14162;21124;24040;24542;28039	True;True;True;True;True;True;True	10104;13674;14165;21130;24047;24549;28047	48059;48060;48061;48062;65727;68107;100445;100446;100447;100448;114271;116561;116562;116563;116564;133018;133019;133020;133021	65696;65697;88285;91631;132355;132356;132357;150440;153407;153408;175677;175678;175679;175680	65696;88285;91631;132356;150440;153407;175679
H7BY36;A0A0D9SFL3;ENST00000332035_22_29268337_aTIS_101db1;B0QYK0;C9JGE3;ENST00000406548_22_29268337_aTIS_111db1;ENST00000414183_22_29268337_aTIS_101db1;Q01844;ENST00000610553_22_29296278_ntr_100db1;ENST00000400979_1_166276433_ntr_100db1	H7BY36;A0A0D9SFL3;ENST00000332035_22_29268337_aTIS_101db1;B0QYK0;C9JGE3;ENST00000406548_22_29268337_aTIS_111db1;ENST00000414183_22_29268337_aTIS_101db1;Q01844	5;5;5;5;5;5;5;5;2;1	5;5;5;5;5;5;5;5;2;1	5;5;5;5;5;5;5;5;2;1	RNA-binding protein EWS	EWSR1	tr|H7BY36|H7BY36_HUMAN RNA-binding protein EWS (Fragment) OS=Homo sapiens OX=9606 GN=EWSR1 PE=1 SV=1;tr|A0A0D9SFL3|A0A0D9SFL3_HUMAN RNA-binding protein EWS OS=Homo sapiens OX=9606 GN=EWSR1 PE=1 SV=1 [ENST00000629659_22_29268337_aTIS_101db1#ENST00000629659_	10	5	5	5	15.9	15.9	15.9	32071	308	308;584;600;618;620;655;661;656;133;247	0	15352	2056300000	146880000	3102800000	35	35				306	274;6809;21260;23697;23698	True;True;True;True;True	275;6811;21266;23704;23705	1269;1270;1271;1272;1273;1274;1275;1276;32045;32046;32047;32048;101022;101023;101024;101025;112325;112326;112327;112328;112329;112330;112331;112332;112333;112334;112335;112336;112337;112338;112339;112340;112341;112342;112343;112344;112345;112346;112347;112348;112349;112350;112351	1922;1923;1924;1925;1926;1927;1928;1929;44439;44440;44441;44442;132861;132862;132863;147741;147742;147743;147744;147745;147746;147747;147748;147749;147750;147751;147752;147753;147754;147755;147756;147757;147758;147759;147760;147761	1929;44440;132862;147742;147752
ENST00000346330_X_119574959_CDS_100db1;ENST00000628549_X_119574959_CDS_100db1;A0A0D9SG71;A0A0R4J2E5;P49459;ENST00000631185_X_119574959_CDS_100db1;A0A0D9SEZ6	ENST00000346330_X_119574959_CDS_100db1;ENST00000628549_X_119574959_CDS_100db1;A0A0D9SG71;A0A0R4J2E5;P49459;ENST00000631185_X_119574959_CDS_100db1;A0A0D9SEZ6	2;2;2;2;2;1;1	2;2;2;2;2;1;1	1;1;1;1;1;1;1	Ubiquitin-conjugating enzyme E2 A	UBE2A	generic|ENST00000346330_X_119574959_CDS_100db1|ENSG00000077721 GTG NA 0 -1;generic|ENST00000628549_X_119574959_CDS_100db1|ENSG00000077721 GTG NA 0 -1;tr|A0A0D9SG71|A0A0D9SG71_HUMAN Ubiquitin-conjugating enzyme E2 A OS=Homo sapiens OX=9606 GN=UBE2A PE=1 SV=	7	2	2	1	49.6	49.6	14.8	13203	115	115;118;119;149;152;89;123	0.0010173	22556	11871000	2967800	32270000	0	0				307	16784;27786	True;True	16787;27794	80078;131889;131890;131891	107211;174314	107211;174314
ENST00000636962_9_127658434_CDS_100db1;ENST00000637953_9_127658434_CDS_100db1;ENST00000373299_9_127658434_CDS_100db1;ENST00000647107_9_127658434_CDS_100db1;ENST00000373302_9_127658434_CDS_100db1;A0A1B0GWF2;A0A1B0GVQ5;A0A0D9SG72;ENST00000635950_9_127612368_5UTR_100db1;ENST00000637953_9_127612368_5UTR_100db1;A0A1B0GTP9;ENST00000373302_9_127612404_aTIS_101db1;ENST00000373299_9_127612368_5UTR_110db1;…	ENST00000636962_9_127658434_CDS_100db1;ENST00000637953_9_127658434_CDS_100db1;ENST00000373299_9_127658434_CDS_100db1;ENST00000647107_9_127658434_CDS_100db1;ENST00000373302_9_127658434_CDS_100db1;A0A1B0GWF2;A0A1B0GVQ5;A0A0D9SG72;ENST00000635950_9_127612368_5UTR_100db1;ENST00000637953_9_127612368_5UTR_100db1;A0A1B0GTP9;ENST00000373302_9_127612404_aTIS_101db1;ENST00000373299_9_127612368_5UTR_110db1;…	3;3;3;3;3;3;3;3;3;3;3;3;3;3;3;2;2;1;1;1;1;1	3;3;3;3;3;3;3;3;3;3;3;3;3;3;3;2;2;1;1;1;1;1	3;3;3;3;3;3;3;3;3;3;3;3;3;3;3;2;2;1;1;1;1;1	Syntaxin-binding protein 1	STXBP1	generic|ENST00000636962_9_127658434_CDS_100db1|ENSG00000136854 ATC NA 0 -1;generic|ENST00000637953_9_127658434_CDS_100db1|ENSG00000136854 ATC NA 0 -1;generic|ENST00000373299_9_127658434_CDS_100db1|ENSG00000136854 ATC NA 0 -1;generic|ENST00000647107_9_12765	22	3	3	3	7.8	7.8	7.8	56665	498	498;501;518;523;527;574;577;580;586;589;589;603;606;615;594;298;360;75;100;102;147;149	0.0022222	19862	42739000	1780800	87826000	3	3				308	11019;13439;23125	True;True;True	11022;13442;23132	52378;64618;64619;64620;64621;109535;109536	71578;86709;143632	71578;86709;143632
A0A0D9SG77;A0A1B0GVL3;ENST00000438097_15_25405462_aTIS_101db1;ENST00000614096_15_25409107_aTIS_101db1;Q05086;A0A0D9SF91;A0A0D9SGI3;ENST00000566215_15_25371054_CDS_100db1;A0A0D9SES7;S4R306	A0A0D9SG77;A0A1B0GVL3;ENST00000438097_15_25405462_aTIS_101db1;ENST00000614096_15_25409107_aTIS_101db1;Q05086;A0A0D9SF91;A0A0D9SGI3;ENST00000566215_15_25371054_CDS_100db1	4;4;4;4;4;2;2;2;1;1	4;4;4;4;4;2;2;2;1;1	4;4;4;4;4;2;2;2;1;1	Ubiquitin-protein ligase E3A	UBE3A	tr|A0A0D9SG77|A0A0D9SG77_HUMAN Ubiquitin-protein ligase E3A OS=Homo sapiens OX=9606 GN=UBE3A PE=1 SV=1 [ENST00000625778_15_25405462_aTIS_101db1#ENST00000625778_15_25405462_aTIS_db3];tr|A0A1B0GVL3|A0A1B0GVL3_HUMAN Ubiquitin-protein ligase E3A OS=Homo sapien	10	4	4	4	6.3	6.3	6.3	88082	765	765;813;852;872;875;187;237;499;148;189	0	35081	170610000	4874500	367980000	14	14				309	3895;13714;20498;25515	True;True;True;True	3896;13717;20504;25522	18368;18369;18370;18371;65946;65947;65948;97401;121057;121058;121059;121060	25521;25522;88682;88683;88684;129028;159744;159745;159746;159747;159748;159749;159750;159751;159752	25522;88683;129028;159751
ENST00000332070_X_134378080_CDS_010db2;Q5JRC6;A0A0D9SGE8;Q8IWS0;ENST00000370800_X_134378098_CDS_100db1;ENST00000370800_X_134377618_aTIS_101db1	ENST00000332070_X_134378080_CDS_010db2;Q5JRC6;A0A0D9SGE8;Q8IWS0;ENST00000370800_X_134378098_CDS_100db1;ENST00000370800_X_134377618_aTIS_101db1	4;4;4;4;3;3	4;4;4;4;3;3	4;4;4;4;3;3	PHD finger protein 6	PHF6	generic|ENST00000332070_X_134378080_CDS_010db2|ENSG00000156531 AAG NA NA;tr|Q5JRC6|Q5JRC6_HUMAN PHD finger protein 6 OS=Homo sapiens OX=9606 GN=PHF6 PE=1 SV=1 [ENST00000370799_X_134377618_aTIS_101db1#ENST00000370799_X_134377618_aTIS_db3];tr|A0A0D9SGE8|A0A0	6	4	4	4	15	15	15	33495	294	294;324;366;365;235;312	0	15044	344240000	19124000	841050000	16	16				310	4169;7160;24948;24949	True;True;True;True	4170;7162;24955;24956	19622;19623;19624;19625;33957;33958;33959;33960;118460;118461;118462;118463;118464;118465;118466;118467;118468;118469;118470	27099;27100;27101;27102;47049;47050;47051;47052;155962;155963;155964;155965;155966;155967;155968;155969	27100;47049;155962;155969
ENST00000372739_9_128566741_aTIS_100db1;A0A0D9SGF6;Q13813;ENST00000358161_9_128566741_aTIS_100db1;A0A0D9SF54;A0A1B0GUH3;A0A1B0GV13;A0A0D9SFF6	ENST00000372739_9_128566741_aTIS_100db1;A0A0D9SGF6;Q13813;ENST00000358161_9_128566741_aTIS_100db1;A0A0D9SF54	49;49;49;47;47;2;1;1	49;49;49;47;47;2;1;1	49;49;49;47;47;2;1;1	Spectrin alpha chain, non-erythrocytic 1	SPTAN1	generic|ENST00000372739_9_128566741_aTIS_100db1|ENSG00000197694 ATG True +1 0 -1;tr|A0A0D9SGF6|A0A0D9SGF6_HUMAN Spectrin alpha chain, non-erythrocytic 1 OS=Homo sapiens OX=9606 GN=SPTAN1 PE=1 SV=1 [ENST00000630866_9_128566741_aTIS_100db1];sp|Q13813|SPTN1_H	8	49	49	49	25.1	25.1	25.1	285.09	2477	2477;2498;2472;2452;2457;51;103;153	0	323.31	6288800000	43978000	14129000000	217	217				311	157;158;802;1234;1235;1376;1582;1980;3118;3244;4340;5406;7124;7792;8074;8965;9258;11927;12109;12367;12473;12474;13155;13378;13599;13747;14030;14254;14523;14765;14913;15144;15721;16314;17708;17847;17909;17992;19056;19089;19604;19619;19669;20200;20755;22774;26574;27789;28611	True;True;True;True;True;True;True;True;True;True;True;True;True;True;True;True;True;True;True;True;True;True;True;True;True;True;True;True;True;True;True;True;True;True;True;True;True;True;True;True;True;True;True;True;True;True;True;True;True	158;159;803;1235;1236;1377;1583;1981;3119;3245;4341;5407;7126;7795;8077;8968;9261;11930;12112;12370;12476;12477;13158;13381;13602;13750;14033;14257;14526;14768;14916;15147;15724;16317;17712;17853;17914;17997;19062;19095;19610;19625;19675;20206;20761;22781;26581;27797;28619	710;711;712;713;714;715;716;3759;3760;3761;3762;3763;3764;3765;5895;5896;5897;5898;5899;5900;5901;6491;6492;6493;6494;6495;7406;7407;7408;7409;7410;7411;7412;9308;9309;9310;9311;9312;9313;9314;9315;14569;14570;14571;14572;15114;15115;15116;15117;20382;20383;20384;20385;25254;25255;25256;25257;33766;33767;33768;33769;33770;33771;33772;33773;36951;36952;36953;36954;38261;38262;38263;42726;42727;427…	1027;1028;1029;1030;1031;1032;1033;5335;5336;5337;5338;5339;5340;5341;5342;5343;5344;5345;5346;5347;5348;5349;7969;7970;8795;8796;8797;8798;8799;8800;8801;9993;9994;9995;9996;9997;12672;12673;12674;12675;12676;12677;12678;12679;12680;12681;12682;12683;12684;12685;12686;12687;12688;12689;20109;20110;20111;20112;20113;20114;20115;20116;20117;20118;20119;20120;20781;20782;20783;20784;20785;20786;207…	1028;1031;5340;7969;7970;8796;9994;12685;20112;20785;28183;34711;46851;51198;52783;58290;60143;77210;78348;79927;80664;80666;85033;86323;87855;89073;90683;92285;94000;95478;96525;98002;101313;104599;112678;113443;113755;114247;121058;121182;124068;124127;124422;127298;130347;141614;166858;174320;179570
Q5VVR7;ENST00000352065_10_112950757_aTIS_101db1;ENST00000369395_10_112950718_5UTR_100db1;ENST00000352065_10_112950718_5UTR_100db1;C6ZRJ7;ENST00000538897_10_112950757_aTIS_101db1;ENST00000545257_10_112950718_5UTR_100db1;ENST00000355717_10_112950757_aTIS_101db1;ENST00000355717_10_112950718_5UTR_100db1;C6ZRJ6;ENST00000538897_10_112950541_5UTR_100db1;C6ZRK5;A0A0D9SGH8;ENST00000369397_10_112950757_aTI…	Q5VVR7;ENST00000352065_10_112950757_aTIS_101db1;ENST00000369395_10_112950718_5UTR_100db1;ENST00000352065_10_112950718_5UTR_100db1;C6ZRJ7;ENST00000538897_10_112950757_aTIS_101db1;ENST00000545257_10_112950718_5UTR_100db1;ENST00000355717_10_112950757_aTIS_101db1;ENST00000355717_10_112950718_5UTR_100db1;C6ZRJ6;ENST00000538897_10_112950541_5UTR_100db1;C6ZRK5;A0A0D9SGH8;ENST00000369397_10_112950757_aTI…	2;2;2;2;2;2;2;2;2;2;2;2;2;2;2;2;2;2;2;2;2;2;2;2;1;1;1;1;1;1;1;1;1;1;1;1;1;1;1;1;1;1;1;1	2;2;2;2;2;2;2;2;2;2;2;2;2;2;2;2;2;2;2;2;2;2;2;2;1;1;1;1;1;1;1;1;1;1;1;1;1;1;1;1;1;1;1;1	2;2;2;2;2;2;2;2;2;2;2;2;2;2;2;2;2;2;2;2;2;2;2;2;1;1;1;1;1;1;1;1;1;1;1;1;1;1;1;1;1;1;1;1	Transcription factor 7-like 2;Transcription factor 7;Lymphoid enhancer-binding factor 1;Transcription factor 7-like 1	TCF7L2;TCF7;LEF1;TCF7L1	tr|Q5VVR7|Q5VVR7_HUMAN TCF7L2 isoform pFC8A_TCF7L2_H7_ex1-11-13-13b OS=Homo sapiens OX=9606 GN=TCF7L2 PE=1 SV=2 [ENST00000369395_10_112950757_aTIS_101db1#ENST00000369395_10_112950757_aTIS_db3];generic|ENST00000352065_10_112950757_aTIS_101db1|ENSG0000014873	44	2	2	2	5.5	5.5	5.5	50721	455	455;459;468;472;476;482;489;489;502;534;554;579;584;596;602;607;632;651;668;674;679;691;712;619;116;116;143;147;157;204;206;222;268;269;269;371;384;386;408;480;481;384;399;588	0	10208	65286000	3627000	163220000	5	5				312	12787;27748	True;True	12790;27756	61222;61223;61224;61225;131726;131727;131728	82405;174120;174121;174122;174123	82405;174121
A0A0G2JHC2;Q6NYC8;ENST00000615892_6_30684674_aTIS_100db1	A0A0G2JHC2;Q6NYC8;ENST00000615892_6_30684674_aTIS_100db1	2;2;1	2;2;1	2;2;1	Phostensin	PPP1R18	tr|A0A0G2JHC2|A0A0G2JHC2_HUMAN PPP1R18 OS=Homo sapiens OX=9606 GN=PPP1R18 PE=1 SV=1;sp|Q6NYC8|PPR18_HUMAN Phostensin OS=Homo sapiens OX=9606 GN=PPP1R18 PE=1 SV=1 [ENST00000399199_6_30686018_aTIS_101db1#ENST00000274853_6_30686018_aTIS_db3];generic|ENST00000	3	2	2	2	4.6	4.6	4.6	68041	613	613;613;165	0	45552	53211000	1900400	127740000	4	4				313	14316;21217	True;True	14319;21223	68837;68838;68839;68840;100850;100851	92774;92775;132706;132707	92774;132707
A0A0G2JI36;A0A1W2PSE7;A0A0G2JIF2;A0A0G2JL56;P30443;P30455;A0A1W2PQD0;Q09160;P01893	A0A0G2JI36;A0A1W2PSE7;A0A0G2JIF2;A0A0G2JL56;P30443;P30455;A0A1W2PQD0	10;10;10;10;10;9;8;3;2	5;5;5;5;5;4;5;1;2	3;3;3;3;3;2;3;0;0	HLA class I histocompatibility antigen, A-1 alpha chain;HLA class I histocompatibility antigen, A-36 alpha chain	HLA-A	tr|A0A0G2JI36|A0A0G2JI36_HUMAN HLA class I histocompatibility antigen, A-3 alpha chain OS=Homo sapiens OX=9606 GN=HLA-A PE=1 SV=1;tr|A0A1W2PSE7|A0A1W2PSE7_HUMAN HLA class I histocompatibility antigen, A-3 alpha chain OS=Homo sapiens OX=9606 GN=HLA-A PE=1 S	9	10	5	3	30.1	16.1	6.4	34216	299	299;367;371;394;365;365;339;365;362	0	22019	178420000	9390700	434820000	5	5				314	5292;13295;20715;21405;23755;27579;27994;27995;28608;28609	False;True;True;True;True;True;False;False;False;False	5293;13298;20721;21411;23762;27587;28002;28003;28616;28617	24720;24721;24722;24723;24724;24725;63901;63902;98446;98447;98448;98449;101722;101723;101724;101725;112897;112898;112899;112900;112901;112902;112903;112904;112905;131015;131016;131017;131018;131019;132807;132808;132809;132810;132811;132812;132813;132814;132815;132816;132817;132818;135805;135806;135807;135808;135809;135810;135811;135812;135813	33985;33986;33987;33988;33989;33990;33991;33992;33993;33994;33995;33996;33997;33998;85762;85763;130100;133676;133677;148613;148614;148615;148616;148617;148618;173247;173248;173249;173250;173251;173252;173253;175392;175393;175394;175395;175396;175397;175398;175399;175400;175401;175402;175403;175404;175405;175406;175407;175408;175409;175410;175411;175412;175413;175414;175415;175416;175417;175418;17…	33995;85763;130100;133676;148617;173251;175393;175403;179553;179555
ENST00000375530_6_31897677_aTIS_101db1;A0A0G2JIS2;A2ABF8;A0A0G2JIR1;A2ABF9;A0A0G2JK64;Q96KQ7;A0A0G2JRR0;A0A0G2JRN8;ENST00000480912_6_31892436_ntr_100db1;ENST00000480912_6_31892714_ntr_100db1;ENST00000478491_6_31883847_ntr_100db1;ENST00000478491_6_31883919_ntr_100db1;ENST00000480912_6_31883946_ntr_100db1;H0Y4K5	ENST00000375530_6_31897677_aTIS_101db1;A0A0G2JIS2;A2ABF8;A0A0G2JIR1;A2ABF9;A0A0G2JK64;Q96KQ7;A0A0G2JRR0;A0A0G2JRN8;ENST00000480912_6_31892436_ntr_100db1;ENST00000480912_6_31892714_ntr_100db1	6;6;6;6;6;6;6;4;4;4;4;2;2;2;2	6;6;6;6;6;6;6;4;4;4;4;2;2;2;2	6;6;6;6;6;6;6;4;4;4;4;2;2;2;2	Histone-lysine N-methyltransferase EHMT2	EHMT2	generic|ENST00000375530_6_31897677_aTIS_101db1|ENSG00000204371 ATG no_data NA [ENST00000375530_6_31897677_aTIS_db3];tr|A0A0G2JIS2|A0A0G2JIS2_HUMAN Histone-lysine N-methyltransferase EHMT2 OS=Homo sapiens OX=9606 GN=EHMT2 PE=1 SV=1;tr|A2ABF8|A2ABF8_HUMAN H	15	6	6	6	4	4	4	129.02	1176	1176;1176;1233;1233;1267;1267;1210;888;922;939;988;252;276;285;298	0	19037	841560000	15584000	1943600000	19	19				315	2921;9295;21078;21277;22687;24413	True;True;True;True;True;True	2922;9298;21084;21283;22694;24420	13644;13645;13646;13647;44307;44308;44309;44310;100201;100202;100203;100204;101097;101098;101099;101100;107608;107609;107610;107611;115997;115998;115999	18999;60336;60337;60338;60339;132051;132052;132053;132924;132925;132926;132927;141057;141058;141059;141060;152742;152743;152744	18999;60338;132053;132924;141058;152743
A0A0G2JIW1;ENST00000375650_6_31827873_5UTR_100db1;ENST00000375651_6_31815628_5UTR_110db1;P0DMV8;ENST00000375650_6_31828083_CDS_010db2;ENST00000375651_6_31816036_CDS_100db1;ENST00000375651_6_31816132_CDS_100db1;V9GZ37;ENST00000608703_6_31815628_5UTR_100db1;ENST00000375654_6_31811162_CDS_100db1;ENST00000375654_6_31810790_CDS_100db1;ENST00000445535_1_161606651_ntr_100db1;ENST00000531063_11_123061240…	A0A0G2JIW1;ENST00000375650_6_31827873_5UTR_100db1;ENST00000375651_6_31815628_5UTR_110db1;P0DMV8;ENST00000375650_6_31828083_CDS_010db2;ENST00000375651_6_31816036_CDS_100db1;ENST00000375651_6_31816132_CDS_100db1;V9GZ37;ENST00000608703_6_31815628_5UTR_100db1	32;32;32;32;30;26;24;21;21;7;6;3;1	29;29;29;29;28;24;22;19;19;5;4;3;0	18;18;18;18;17;13;12;11;11;0;0;0;0	Heat shock 70 kDa protein 1A	HSPA1A	tr|A0A0G2JIW1|A0A0G2JIW1_HUMAN Heat shock 70 kDa protein 1B OS=Homo sapiens OX=9606 GN=HSPA1B PE=1 SV=1;generic|ENST00000375650_6_31827873_5UTR_100db1|ENSG00000204388 CTG NA +1 0 -1;generic|ENST00000375651_6_31815628_5UTR_110db1|ENSG00000204389 CTG NA -1	13	32	29	18	65.9	62.5	40	70108	642	642;667;684;641;597;548;516;476;519;371;247;247;63	0	323.31	13334000000	416680000	30611000000	261	261				316	26;655;1974;2066;2245;2755;3306;4036;4229;5022;8122;9221;10047;11208;11209;11841;13772;15481;17087;17088;17678;18118;18928;18929;20689;21685;22075;24206;24709;26101;26925;28208	True;True;True;True;True;True;True;True;True;True;True;True;True;False;False;True;True;True;True;True;True;True;True;True;True;True;True;True;False;True;True;True	26;656;1975;2067;2246;2756;3307;4037;4230;5023;8125;9224;10050;11211;11212;11844;13775;15484;17090;17091;17682;18124;18934;18935;20695;21691;22082;24213;24716;26108;26933;28216	124;125;126;3073;3074;3075;3076;3077;3078;3079;3080;3081;3082;3083;3084;9270;9271;9272;9273;9274;9275;9276;9277;9278;9279;9280;9281;9282;9719;9720;9721;9722;9723;9724;9725;9726;10574;10575;10576;12941;12942;12943;12944;12945;12946;15761;15762;15763;15764;19025;19889;19890;19891;19892;23316;23317;23318;23319;38605;43952;43953;43954;43955;43956;43957;43958;43959;43960;43961;43962;43963;47815;47816;…	215;216;217;4360;4361;4362;4363;4364;4365;4366;4367;4368;4369;4370;4371;4372;4373;4374;4375;4376;4377;4378;4379;4380;4381;4382;4383;4384;4385;4386;12606;12607;12608;12609;12610;12611;12612;12613;12614;12615;12616;12617;12618;12619;12620;12621;12622;12623;12624;12625;12626;12627;12628;12629;12630;12631;12632;12633;12634;12635;12636;12637;12638;12639;12640;12641;12642;12643;12644;12645;13216;13217;…	217;4362;12607;13230;14526;17868;22039;26320;27454;31829;53289;59896;65296;72778;72783;76732;89243;99923;109017;109041;112473;115081;120268;120275;129959;135113;137346;151509;154412;163725;169128;176786
[truncated: 4,087 more rows]

## Sheet: peptides
Supplementary File S17B | Identified peptides of the search against the merge between PROTEOFORMER and canonical UniProt for HCT116
Overview of the MaxQuant peptides.txt output file, reporting all identified peptides.
Sequence	N-term cleavage window	C-term cleavage window	Amino acid before	First amino acid	Second amino acid	Second last amino acid	Last amino acid	Amino acid after	A Count	R Count	N Count	D Count	C Count	Q Count	E Count	G Count	H Count	I Count	L Count	K Count	M Count	F Count	P Count	S Count	T Count	W Count	Y Count	V Count	U Count	O Count	Length	Missed cleavages	Mass	Proteins	Leading razor protein	Start position	End position	Gene names	Protein names	Unique (Groups)	Unique (Proteins)	Charges	PEP	Score	Intensity	Reverse	Potential contaminant	id	Protein group IDs
[truncated: 28,736 more rows]
[truncated: 6 more columns]
