# Supplementary material for: PROTEOFORMER 2.0: Further Developments in the Ribosome Profiling-assisted Proteogenomic Hunt for New Proteoforms
Source: Mol Cell Proteomics. 2019 Apr 30;18(8 Suppl 1):S126–40. doi: 10.1074/mcp.RA118.001218 (PMC6692777; doi:10.1074/mcp.RA118.001218)
Supplement: Supplemental file S18 [file 142014_2_supp_322609_pqrw98.xlsx]

## Sheet: proteinGroups
Supplementary File S18A | Identified protein groups of the search against the merge between PROTEOFORMER and splice-included UniProt for HCT116
Overview of the MaxQuant proteinGroups.txt output file, reporting all identified protein groups.
Protein IDs	Majority protein IDs	Peptide counts (all)	Peptide counts (razor+unique)	Peptide counts (unique)	Protein names	Gene names	Fasta headers	Number of proteins	Peptides	Razor + unique peptides	Unique peptides	Sequence coverage [%]	Unique + razor sequence coverage [%]	Unique sequence coverage [%]	Mol. weight [kDa]	Sequence length	Sequence lengths	Q-value	Score	Intensity	iBAQ	LFQ intensity	MS/MS count	MS/MS count	Only identified by site	Reverse	Potential contaminant	id	Peptide IDs	Peptide is razor	Mod. peptide IDs	Evidence IDs	MS/MS IDs	Best MS/MS
A0A024QZX5;ENST00000380546_6_2971537_5UTR_010db2;A0A087X1N8;P35237;ENST00000642543_6_2968811_aTIS_101db1;C9JTJ8;C9JVA8	A0A024QZX5;ENST00000380546_6_2971537_5UTR_010db2;A0A087X1N8;P35237;ENST00000642543_6_2968811_aTIS_101db1	6;6;6;6;5;1;1	6;6;6;6;5;1;1	5;5;5;5;4;0;0	Serpin B6	SERPINB6	tr|A0A024QZX5|A0A024QZX5_HUMAN Serpin B6 OS=Homo sapiens OX=9606 GN=SERPINB6 PE=1 SV=1 [ENST00000616722_6_2968780_aTIS_101db1#ENST00000645580_6_2968780_aTIS_db3];generic|ENST00000380546_6_2971537_5UTR_010db2|ENSG00000124570 CTG NA NA;tr|A0A087X1N8|A0A087X1	7	6	6	5	22.4	22.4	20.3	43024	380	380;395;395;376;332;124;164	0	55843	439800000	20943000	992640000	30	30				0	7548;8585;9278;21803;23689;24922	True;True;True;True;True;True	7551;8588;9281;21810;23696;24929	35724;35725;35726;40762;40763;40764;40765;44125;44126;44127;44128;103255;103256;103257;103258;103259;103260;103261;103262;111968;111969;111970;111971;117986;117987	49602;49603;49604;49605;49606;49607;49608;49609;49610;49611;49612;55991;60122;60123;60124;60125;60126;60127;60128;60129;135644;135645;135646;135647;135648;135649;135650;135651;147379;147380;147381;147382;147383;147384;147385;147386;155515;155516	49603;55991;60129;135645;147385;155516
A0A024R4E5;Q00341;ENST00000391975_2_241266893_5UTR_010db2;ENST00000427183_2_241267648_aTIS_101db1;Q00341-2;H0Y394;H7C0A4;ENST00000487169_2_241249915_ntr_100db1;ENST00000427183_2_241238760_CDS_100db1;C9JIZ1;ENST00000373292_2_241238760_CDS_100db1;H7C2D1;C9J5E5;C9JZI8;H7BZC3;C9JT62;C9JK79;C9JHZ8;C9JES8;ENST00000479169_2_241239963_ntr_100db1;ENST00000442730_2_241229630_3UTR_100db1;C9JHS9;C9J739;C9JMQ…	A0A024R4E5;Q00341;ENST00000391975_2_241266893_5UTR_010db2;ENST00000427183_2_241267648_aTIS_101db1;Q00341-2;H0Y394	24;24;23;22;22;20;9;8;6;5;5;5;4;3;3;2;2;2;2;2;1;1;1;1;1;1;1;1;1;1	24;24;23;22;22;20;9;8;6;5;5;5;4;3;3;2;2;2;2;2;1;1;1;1;1;1;1;1;1;1	22;22;22;21;21;20;9;8;6;3;5;5;2;1;3;0;0;0;0;2;1;0;0;0;1;0;0;0;0;1	Vigilin	HDLBP	tr|A0A024R4E5|A0A024R4E5_HUMAN High density lipoprotein binding protein (Vigilin), isoform CRA_a OS=Homo sapiens OX=9606 GN=HDLBP PE=1 SV=1 [ENST00000310931_2_241266869_aTIS_101db1#ENST00000310931_2_241266869_aTIS_db3];sp|Q00341|VIGLN_HUMAN Vigilin OS=Homo	30	24	24	22	27.8	27.8	25.5	141.44	1268	1268;1268;1276;1235;1235;973;332;601;389;224;285;308;221;164;267;96;128;141;147;207;9;17;19;46;52;53;69;79;81;201	0	146.35	2662500000	40340000	6149100000	98	98				1	543;1758;2066;2217;3059;3691;3723;10639;10861;11337;11911;12646;12911;14407;16330;16673;16983;17987;21884;22921;23484;24140;25783;25784	True;True;True;True;True;True;True;True;True;True;True;True;True;True;True;True;True;True;True;True;True;True;True;True	544;1759;2067;2218;3060;3692;3724;10642;10864;11340;11914;12649;12914;14410;16333;16676;16986;17992;21891;22928;23491;24147;25790;25791	2547;2548;2549;2550;2551;2552;2553;2554;8222;8223;8224;8225;8226;8227;8228;8229;9725;9726;9727;9728;9729;9730;9731;9732;9733;9734;9735;9736;10440;10441;10442;10443;14236;14237;14238;14239;14240;14241;14242;14243;17423;17424;17425;17426;17570;17571;17572;17573;50498;50499;50500;50501;51526;51527;51528;53721;53722;53723;53724;56510;56511;56512;56513;60279;60280;60281;61856;69092;69093;69094;69095;6…	3701;3702;3703;3704;3705;3706;3707;3708;3709;3710;3711;3712;3713;3714;11133;11134;11135;11136;11137;11138;11139;11140;11141;11142;13265;13266;13267;13268;13269;13270;13271;13272;13273;13274;13275;13276;13277;14369;14370;14371;19709;19710;19711;19712;19713;19714;24390;24391;24392;24393;24394;24395;24396;24542;24543;24544;24545;24546;24547;24548;69126;69127;69128;69129;69130;70505;70506;70507;73385…	3707;11135;13277;14371;19709;24395;24547;69130;70506;73385;76937;81288;83359;93161;104446;106358;108096;114009;136083;142118;145893;150727;161179;161181
A0A024R571;Q9H4M9;ENST00000320631_11_64878275_CDS_010db2;C9JC03;C9J2Z4;ENST00000466015_11_64860154_ntr_100db1;C9JDQ8;C9JIJ3;C9IZH1;ENST00000484846_11_64854794_ntr_100db1;ENST00000484846_11_64854491_ntr_100db1	A0A024R571;Q9H4M9;ENST00000320631_11_64878275_CDS_010db2;C9JC03;C9J2Z4	16;16;14;13;9;5;5;4;4;2;1	16;16;14;13;9;5;5;4;4;2;1	9;9;8;6;4;1;2;2;2;2;1	EH domain-containing protein 1	EHD1	tr|A0A024R571|A0A024R571_HUMAN EH domain-containing protein 1 OS=Homo sapiens OX=9606 GN=EHD1 PE=1 SV=1 [ENST00000621096_11_64879630_aTIS_101db1#ENST00000621096_11_64879630_aTIS_db3];sp|Q9H4M9|EHD1_HUMAN EH domain-containing protein 1 OS=Homo sapiens OX=96	11	16	16	9	37	37	24.5	61927	548	548;534;471;374;306;139;162;145;148;153;52	0	76378	587190000	20248000	1324000000	27	27				2	1396;5657;8714;10059;12277;12278;12504;12506;13401;15116;15440;22165;25680;27500;27507;27508	True;True;True;True;True;True;True;True;True;True;True;True;True;True;True;True	1397;5658;8717;10062;12280;12281;12507;12509;13404;15119;15443;22172;25687;27508;27515;27516	6564;6565;26368;41380;41381;41382;41383;47712;47713;47714;47715;58414;58415;58416;58417;59616;59617;59618;59619;59620;59621;59622;59623;59630;59631;59632;59633;64263;64264;64265;64266;64267;64268;64269;64270;72498;72499;72500;73905;73906;73907;73908;73909;73910;73911;73912;104906;104907;104908;104909;121567;121568;121569;121570;121571;121572;121573;121574;130252;130253;130254;130255;130275;130276…	8898;36216;36217;56691;56692;56693;65210;65211;79226;79227;80589;80590;80591;80592;80593;80594;80595;80604;86318;86319;86320;86321;86322;86323;86324;86325;86326;86327;97612;97613;99422;99423;99424;99425;99426;99427;137693;137694;137695;137696;137697;160577;160578;160579;160580;160581;160582;160583;160584;160585;160586;172445;172446;172447;172448;172449;172450;172472;172473;172474;172475;172476;17…	8898;36217;56691;65211;79226;79227;80590;80604;86324;97612;99426;137697;160582;172447;172477;172487
ENST00000485938_13_76992135_CDS_100db1;ENST00000636780_13_76992135_CDS_100db1;ENST00000638147_13_76992135_CDS_100db1;ENST00000616833_13_76992135_CDS_100db1;ENST00000638147_13_76992099_CDS_100db1;A0A1B0GTI0;A0A087WZY0;A0A1B0GWJ7;A0A1C7CYZ2;A0A1B0GTR6;ENST00000636767_13_76992135_CDS_100db1;A0A1B0GTV7;ENST00000636525_13_76992135_CDS_100db1;ENST00000637397_13_76992135_CDS_100db1;ENST00000636525_13_76…	ENST00000485938_13_76992135_CDS_100db1;ENST00000636780_13_76992135_CDS_100db1;ENST00000638147_13_76992135_CDS_100db1;ENST00000616833_13_76992135_CDS_100db1;ENST00000638147_13_76992099_CDS_100db1;A0A1B0GTI0;A0A087WZY0;A0A1B0GWJ7;A0A1C7CYZ2;A0A1B0GTR6;ENST00000636767_13_76992135_CDS_100db1;A0A1B0GTV7;ENST00000636525_13_76992135_CDS_100db1;ENST00000637397_13_76992135_CDS_100db1;ENST00000636525_13_76…	1;1;1;1;1;1;1;1;1;1;1;1;1;1;1;1;1;1;1;1;1	1;1;1;1;1;1;1;1;1;1;1;1;1;1;1;1;1;1;1;1;1	1;1;1;1;1;1;1;1;1;1;1;1;1;1;1;1;1;1;1;1;1	Ceroid-lipofuscinosis neuronal protein 5	CLN5	generic|ENST00000485938_13_76992135_CDS_100db1|ENSG00000102805 ATG NA +1 0 -1;generic|ENST00000636780_13_76992135_CDS_100db1|ENSG00000102805 ATG NA +1 0 -1;generic|ENST00000638147_13_76992135_CDS_100db1|ENSG00000283208 ATG NA +1 0 -1;generic|ENST0000061683	21	1	1	1	5	5	5	20486	179	179;185;189;195;201;204;205;208;210;216;236;249;258;261;271;271;277;304;346;407;358	0.0076887	2036	54291000	4935600	130350000	3	3				3	28029	TRUE	28037	132559;132560;132561;132562	175246;175247;175248	175247
ENST00000539294_8_63186261_CDS_010db2;A0A024R7W5;ENST00000617200_8_63168819_5UTR_100db1;A0A087X0Q1;A0A087WY31;Q7Z739	ENST00000539294_8_63186261_CDS_010db2;A0A024R7W5;ENST00000617200_8_63168819_5UTR_100db1;A0A087X0Q1;A0A087WY31;Q7Z739	2;2;2;2;2;2	1;1;1;1;1;1	1;1;1;1;1;1	YTH domain-containing family protein 3	YTHDF3	generic|ENST00000539294_8_63186261_CDS_010db2|ENSG00000185728 ATG NA NA;tr|A0A024R7W5|A0A024R7W5_HUMAN YTH domain family, member 3, isoform CRA_a OS=Homo sapiens OX=9606 GN=YTHDF3 PE=1 SV=1 [ENST00000617200_8_63186165_aTIS_101db1#ENST00000621890_8_63186165	6	2	1	1	4.6	3.2	3.2	54871	502	502;534;576;583;588;585	0.00053763	36873	67107000	3728200	158660000	4	4				4	7558;20723	True;False	7561;20729	35776;35777;35778;35779;98175;98176;98177	49666;49667;49668;49669;49670;129858;129859;129860	49669;129858
A0A024RAC6;Q14241	A0A024RAC6;Q14241	5;5	5;5	5;5	Transcription elongation factor B polypeptide 3	TCEB3	tr|A0A024RAC6|A0A024RAC6_HUMAN Elongin-A OS=Homo sapiens OX=9606 GN=ELOA PE=1 SV=1 [ENST00000609199_1_23743504_aTIS_101db1#ENST00000609199_1_23743504_aTIS_db3];sp|Q14241|ELOA1_HUMAN Elongin-A OS=Homo sapiens OX=9606 GN=ELOA PE=1 SV=2 [ENST00000613537_1_237	2	5	5	5	6.9	6.9	6.9	87229	772	772;798	0	10961	236090000	6380900	561110000	11	11				5	12058;12563;17379;17825;18453	True;True;True;True;True	12061;12566;17382;17831;18459	57274;57275;57276;57277;57278;57279;57280;59887;59888;59889;59890;59891;82495;82496;82497;82498;84601;84602;84603;84604;87508;87509;87510;87511	77815;77816;77817;80898;80899;110514;113085;116861;116862;116863;116864	77815;80899;110514;113085;116864
F5H796;A0A024RBT2;ENST00000645569_12_122224553_ntr_100db1;Q9NR28-2;Q9NR28;ENST00000413918_12_122218349_CDS_100db1;ENST00000342392_12_122216554_3UTR_100db1;ENST00000535844_12_122216815_3UTR_100db1;F5GYH3;F5GX50;F5GXT8;ENST00000353548_12_122224553_CDS_100db1;Q9NR28-3;F5H0Q4;ENST00000267169_12_122224553_CDS_100db1;H7BZK7;ENST00000267169_12_122226014_aTIS_101db1	F5H796;A0A024RBT2;ENST00000645569_12_122224553_ntr_100db1;Q9NR28-2;Q9NR28;ENST00000413918_12_122218349_CDS_100db1;ENST00000342392_12_122216554_3UTR_100db1;ENST00000535844_12_122216815_3UTR_100db1;F5GYH3;F5GX50;F5GXT8;ENST00000353548_12_122224553_CDS_100db1;Q9NR28-3	5;5;5;5;5;4;3;3;3;3;3;3;3;2;2;2;2	5;5;5;5;5;4;3;3;3;3;3;3;3;2;2;2;2	5;5;5;5;5;4;3;3;3;3;3;3;3;2;2;2;2	Diablo homolog, mitochondrial	DIABLO	tr|F5H796|F5H796_HUMAN Diablo homolog, mitochondrial (Fragment) OS=Homo sapiens OX=9606 GN=DIABLO PE=1 SV=8;tr|A0A024RBT2|A0A024RBT2_HUMAN Diablo homolog, mitochondrial OS=Homo sapiens OX=9606 GN=DIABLO PE=1 SV=1 [ENST00000413918_12_122218361_aTIS_101db1#E	17	5	5	5	42.9	42.9	42.9	17698	156	156;166;192;186;239;162;87;116;125;128;133;148;195;77;162;191;209	0	18146	379520000	47440000	857150000	18	18				6	2575;2637;13403;16336;18346	True;True;True;True;True	2576;2638;13406;16339;18352	12132;12415;12416;12417;12418;64279;64280;64281;64282;64283;77810;77811;77812;77813;87013;87014;87015;87016	16696;17005;17006;17007;17008;17009;17010;17011;17012;86337;86338;86339;86340;86341;104466;116271;116272;116273	16696;17006;86338;104466;116271
E9PRM7;A0A0J9YWM3;A0A024RCG2;Q96BI1	E9PRM7;A0A0J9YWM3;A0A024RCG2;Q96BI1	1;1;1;1	1;1;1;1	1;1;1;1	Solute carrier family 22 member 18	SLC22A18	tr|E9PRM7|E9PRM7_HUMAN Solute carrier family 22 member 18 OS=Homo sapiens OX=9606 GN=SLC22A18 PE=1 SV=1 [ENST00000449793_11_2903346_aTIS_101db1#ENST00000449793_11_2903346_aTIS_db3];tr|A0A0J9YWM3|A0A0J9YWM3_HUMAN Solute carrier family 22 member 18 OS=Homo s	4	1	1	1	3.7	3.7	3.7	34952	326	326;326;424;424	0.0033849	2381	43133000	4792600	103050000	4	4				7	24048	TRUE	24055	113953;113954;113955;113956	150198;150199;150200;150201	150201
B4DMT1;A0A087X2F1;A0A024RCN4;Q16670-2;Q16670	B4DMT1;A0A087X2F1;A0A024RCN4;Q16670-2;Q16670	1;1;1;1;1	1;1;1;1;1	1;1;1;1;1	Zinc finger and SCAN domain-containing protein 26	ZSCAN26;ZNF187	tr|B4DMT1|B4DMT1_HUMAN Zinc finger and SCAN domain-containing protein 26 OS=Homo sapiens OX=9606 GN=ZSCAN26 PE=1 SV=1 [ENST00000611552_6_28276284_aTIS_101db1#ENST00000611552_6_28276284_aTIS_db3];tr|A0A087X2F1|A0A087X2F1_HUMAN Zinc finger and SCAN domain-co	5	1	1	1	4.8	4.8	4.8	31483	270	270;344;479;325;478	0.004526	22193	27017000	1929800	73441000	1	1				8	25487	TRUE	25494	120559;120560;120561	159278	159278
A0A024RCR6;A0A0G2JK23;ENST00000211379_6_31652446_5UTR_100db1;ENST00000211379_6_31652548_5UTR_100db1;P46379-2;P46379;P46379-3;ENST00000439687_6_31652446_5UTR_100db1;ENST00000439687_6_31652548_5UTR_100db1;ENST00000362049_6_31651733_CDS_010db2;A0A0G2JL47;ENST00000362049_6_31652446_5UTR_100db1;ENST00000362049_6_31652548_5UTR_100db1;P46379-4;P46379-5;X6REW1;A0A0G2JJM1;F6S6P2;F6UR09;F6U1F2;F6XTU0;A0A0G…	A0A024RCR6;A0A0G2JK23;ENST00000211379_6_31652446_5UTR_100db1;ENST00000211379_6_31652548_5UTR_100db1;P46379-2;P46379;P46379-3;ENST00000439687_6_31652446_5UTR_100db1;ENST00000439687_6_31652548_5UTR_100db1;ENST00000362049_6_31651733_CDS_010db2;A0A0G2JL47;ENST00000362049_6_31652446_5UTR_100db1;ENST00000362049_6_31652548_5UTR_100db1;P46379-4;P46379-5;X6REW1;A0A0G2JJM1	16;16;16;16;16;16;16;15;15;15;15;15;15;15;15;8;8;7;4;4;4;4;4;4;4;4;4;3;3;3;2;2;1;1;1;1;1	16;16;16;16;16;16;16;15;15;15;15;15;15;15;15;8;8;7;4;4;4;4;4;4;4;4;4;3;3;3;2;2;1;1;1;1;1	16;16;16;16;16;16;16;15;15;15;15;15;15;15;15;8;8;7;4;4;4;4;4;4;4;4;4;3;3;3;2;2;1;1;1;1;1	Large proline-rich protein BAG6	BAT3;BAG6	tr|A0A024RCR6|A0A024RCR6_HUMAN BAG6 OS=Homo sapiens OX=9606 GN=BAG6 PE=1 SV=1;tr|A0A0G2JK23|A0A0G2JK23_HUMAN Large proline-rich protein BAG6 OS=Homo sapiens OX=9606 GN=BAG6 PE=1 SV=1;generic|ENST00000211379_6_31652446_5UTR_100db1|ENSG00000204463 ACG NA -1	37	16	16	16	20.3	20.3	20.3	118.7	1126	1126;1132;1138;1172;1126;1132;1162;915;949;1067;1077;1089;1123;903;1077;742;742;515;197;206;215;232;243;244;258;259;262;136;158;226;83;87;185;238;238;245;245	0	69.24	2159100000	67472000	5042000000	70	70				9	92;1876;4591;14729;15228;16276;16347;17072;17422;21709;23551;24291;25804;25998;25999;27288	True;True;True;True;True;True;True;True;True;True;True;True;True;True;True;True	92;1877;4592;14732;15231;16279;16350;17075;17425;21716;23558;24298;25811;26005;26006;27296	434;435;436;437;8765;8766;8767;8768;8769;8770;8771;8772;21372;21373;21374;70562;70563;70564;70565;73002;73003;73004;73005;77553;77554;77555;77858;81094;81095;81096;81097;81098;81099;81100;81101;82679;82680;82681;82682;102803;102804;102805;102806;102807;102808;102809;111296;111297;111298;111299;115083;115084;115085;115086;122244;122245;122246;123204;123205;123206;123207;123208;129250;129251;129252…	625;11901;11902;11903;11904;11905;11906;11907;11908;11909;11910;11911;11912;11913;29350;95084;95085;95086;95087;98233;98234;98235;98236;98237;98238;104177;104178;104179;104523;108643;108644;108645;108646;108647;108648;108649;108650;110757;110758;110759;110760;134916;134917;134918;134919;134920;146323;146324;146325;151752;151753;151754;161483;161484;161485;162743;162744;162745;162746;171074;171075…	625;11906;29350;95084;98236;104177;104523;108644;110760;134916;146325;151753;161484;162744;162745;171079
A0A075B6F6;ENST00000340852_20_31514522_5UTR_100db1;ENST00000335574_20_31514522_5UTR_100db1;ENST00000398174_20_31514522_5UTR_100db1;Q8TCT9-5;Q8TCT9;Q8TCT9-4;Q8TCT9-2;ENST00000483310_20_31550085_ntr_100db1;ENST00000469097_20_31549315_ntr_100db1;ENST00000469097_20_31549300_ntr_100db1;ENST00000483310_20_31549315_ntr_100db1;ENST00000483310_20_31549300_ntr_100db1;ENST00000472128_20_31550085_ntr_100db1;…	A0A075B6F6;ENST00000340852_20_31514522_5UTR_100db1;ENST00000335574_20_31514522_5UTR_100db1;ENST00000398174_20_31514522_5UTR_100db1;Q8TCT9-5;Q8TCT9;Q8TCT9-4;Q8TCT9-2;ENST00000483310_20_31550085_ntr_100db1;ENST00000469097_20_31549315_ntr_100db1;ENST00000469097_20_31549300_ntr_100db1;ENST00000483310_20_31549315_ntr_100db1;ENST00000483310_20_31549300_ntr_100db1;ENST00000472128_20_31550085_ntr_100db1;…	2;2;2;2;2;2;2;2;1;1;1;1;1;1;1;1;1;1;1;1;1;1;1;1;1;1;1;1;1	2;2;2;2;2;2;2;2;1;1;1;1;1;1;1;1;1;1;1;1;1;1;1;1;1;1;1;1;1	2;2;2;2;2;2;2;2;1;1;1;1;1;1;1;1;1;1;1;1;1;1;1;1;1;1;1;1;1	Minor histocompatibility antigen H13	HM13	tr|A0A075B6F6|A0A075B6F6_HUMAN Minor histocompatibility antigen H13 (Fragment) OS=Homo sapiens OX=9606 GN=HM13 PE=1 SV=1;generic|ENST00000340852_20_31514522_5UTR_100db1|ENSG00000101294 CTG NA 0;generic|ENST00000335574_20_31514522_5UTR_100db1|ENSG0000010129	29	2	2	2	7	7	7	30162	272	272;387;404;436;335;377;394;426;94;101;106;107;112;116;129;134;140;146;150;152;156;158;164;166;168;170;183;215;217	0.00028098	4211	78772000	6059400	185140000	2	2				10	5094;16977	True;True	5095;16980	23544;80678;80679;80680;80681	32240;108067	32240;108067
ENST00000596358_19_49580516_5UTR_010db2;A0A075B6F9;Q9Y314;M0R3B2;M0R1K2;M0QX85;ENST00000596477_19_49556937_ntr_100db1;A0A075B797;ENST00000596477_19_49556382_ntr_100db1;ENST00000596477_19_49556391_ntr_100db1;ENST00000598550_19_49560007_ntr_100db1;ENST00000598550_19_49560013_ntr_100db1;M0R1T7;ENST00000596477_19_49556601_ntr_100db1	ENST00000596358_19_49580516_5UTR_010db2;A0A075B6F9;Q9Y314;M0R3B2;M0R1K2	5;5;5;4;3;2;2;2;1;1;1;1;1;1	5;5;5;4;3;2;2;2;1;1;1;1;1;1	5;5;5;4;3;2;2;2;1;1;1;1;1;1	Nitric oxide synthase-interacting protein	NOSIP	generic|ENST00000596358_19_49580516_5UTR_010db2|ENSG00000142546 AGG NA NA;tr|A0A075B6F9|A0A075B6F9_HUMAN Nitric oxide synthase-interacting protein OS=Homo sapiens OX=9606 GN=NOSIP PE=1 SV=1 [ENST00000339093_19_49560691_aTIS_101db1#ENST00000339093_19_495606	14	5	5	5	20.5	20.5	20.5	33303	302	302;304;301;241;176;96;189;232;45;48;56;58;63;77	0	32705	556140000	32714000	1251900000	26	26				11	3678;4582;16713;18158;24853	True;True;True;True;True	3679;4583;16716;18164;24860	17364;17365;17366;17367;17368;21332;21333;21334;21335;21336;21337;21338;21339;79551;79552;79553;79554;79555;86125;86126;86127;117670;117671;117672;117673;117674	24289;24290;24291;24292;24293;24294;29301;29302;29303;29304;29305;29306;29307;29308;29309;106579;106580;106581;106582;115091;115092;155145;155146;155147;155148;155149	24290;29302;106580;115091;155146
ENST00000517976_8_95041612_3UTR_100db1;A0A075B6P0;Q330K2-2;Q330K2	ENST00000517976_8_95041612_3UTR_100db1;A0A075B6P0;Q330K2-2;Q330K2	2;2;2;2	2;2;2;2	2;2;2;2	NADH dehydrogenase (ubiquinone) complex I, assembly factor 6	NDUFAF6	generic|ENST00000517976_8_95041612_3UTR_100db1|ENSG00000156170 ATC NA 0;tr|A0A075B6P0|A0A075B6P0_HUMAN NADH dehydrogenase (ubiquinone) complex I, assembly factor 6 OS=Homo sapiens OX=9606 GN=NDUFAF6 PE=1 SV=1 [ENST00000396111_8_95032078_aTIS_101db1#ENST000	4	2	2	2	16.2	16.2	16.2	20906	179	179;241;281;333	0.00029274	47981	35593000	3954700	81502000	6	6				12	588;25216	True;True	589;25223	2778;2779;2780;2781;119328;119329;119330;119331	4023;4024;4025;157260;157261;157262;157263;157264	4023;157263
ENST00000260506_1_93523489_CDS_010db2;A0A075B6Q2;S4R347;Q5T0N5-3;Q5T0N5-4;Q5T0N5-2;Q5T0N5-5;Q5T0N5	ENST00000260506_1_93523489_CDS_010db2;A0A075B6Q2;S4R347;Q5T0N5-3;Q5T0N5-4;Q5T0N5-2;Q5T0N5-5;Q5T0N5	2;2;2;2;2;2;2;2	2;2;2;2;2;2;2;2	2;2;2;2;2;2;2;2	Formin-binding protein 1-like	FNBP1L	generic|ENST00000260506_1_93523489_CDS_010db2|ENSG00000137942 ATG NA NA;tr|A0A075B6Q2|A0A075B6Q2_HUMAN Formin-binding protein 1-like (Fragment) OS=Homo sapiens OX=9606 GN=FNBP1L PE=1 SV=1;tr|S4R347|S4R347_HUMAN Formin-binding protein 1-like OS=Homo sapiens	8	2	2	2	4.3	4.3	4.3	50392	438	438;451;609;547;551;600;604;605	0.00031085	57942	117920000	4913400	271260000	5	5				13	8442;13181	True;True	8445;13184	40109;40110;40111;40112;63179;63180;63181;63182	55259;84928;84929;84930;84931	55259;84929
ENST00000542802_17_78821059_CDS_100db1;A0A075B784;Q9P275;K7EMM6;ENST00000449938_17_78821059_CDS_100db1;E9PEW0	ENST00000542802_17_78821059_CDS_100db1;A0A075B784;Q9P275	3;3;3;1;1;1	3;3;3;1;1;1	3;3;3;1;1;1	Ubiquitin carboxyl-terminal hydrolase;Ubiquitin carboxyl-terminal hydrolase 36	USP36	generic|ENST00000542802_17_78821059_CDS_100db1|ENSG00000055483 AAG NA 0;tr|A0A075B784|A0A075B784_HUMAN Ubiquitin carboxyl-terminal hydrolase 36 OS=Homo sapiens OX=9606 GN=USP36 PE=1 SV=1;sp|Q9P275|UBP36_HUMAN Ubiquitin carboxyl-terminal hydrolase 36 OS=Hom	6	3	3	3	3.7	3.7	3.7	94662	870	870;961;1123;259;295;548	0	80259	434280000	8193900	1024800000	8	8				14	1289;12718;24563	True;True;True	1290;12721;24570	6125;6126;60648;60649;60650;60651;60652;60653;60654;60655;116313;116314;116315;116316	8257;8258;81734;81735;81736;81737;81738;153252	8257;81734;153252
A0A075B785;ENST00000644646_18_62187506_aTIS_101db1;Q9P260;Q9P260-2	A0A075B785;ENST00000644646_18_62187506_aTIS_101db1;Q9P260;Q9P260-2	2;2;2;2	2;2;2;2	2;2;2;2	LisH domain and HEAT repeat-containing protein KIAA1468	KIAA1468	tr|A0A075B785|A0A075B785_HUMAN LisH domain and HEAT repeat-containing protein KIAA1468 OS=Homo sapiens OX=9606 GN=KIAA1468 PE=1 SV=7;generic|ENST00000644646_18_62187506_aTIS_101db1|ENSG00000134444 ATG True 0 [ENST00000644646_18_62187506_aTIS_db3];sp|Q9P26	4	2	2	2	2.4	2.4	2.4	112.71	1017	1017;1216;1216;1250	0.00029104	47185	42758000	909740	96704000	7	7				15	1486;16536	True;True	1487;16539	6982;6983;6984;6985;78781;78782;78783;78784	9518;9519;9520;9521;105608;105609;105610	9521;105610
A0A075B7B5;B7ZM87;O75044;A0A075B743;A0A286YEY3;ENST00000605610_1_206303340_CDS_100db1;ENST00000624873_1_206303340_CDS_100db1;ENST00000573034_1_206303340_CDS_100db1;P0DMP2;P0DJJ0;A0A075B7C8;E9PDX4;A0A087X0L1;A0A087WW56;ENST00000612199_1_144995141_CDS_100db1;ENST00000641863_1_144995141_CDS_100db1;ENST00000367123_1_121284862_CDS_100db1;Q5VZB4;G5EA48;Q7Z6B7-2;Q7Z6B7	A0A075B7B5;B7ZM87;O75044;A0A075B743;A0A286YEY3;ENST00000605610_1_206303340_CDS_100db1;ENST00000624873_1_206303340_CDS_100db1;ENST00000573034_1_206303340_CDS_100db1;P0DMP2;P0DJJ0	3;3;3;2;2;2;2;2;2;2;1;1;1;1;1;1;1;1;1;1;1	3;3;3;2;2;2;2;2;2;2;1;1;1;1;1;1;1;1;1;1;1	3;3;3;2;2;2;2;2;2;2;1;1;1;1;1;1;1;1;1;1;1	SLIT-ROBO Rho GTPase-activating protein 2;SLIT-ROBO Rho GTPase-activating protein 2B;SLIT-ROBO Rho GTPase-activating protein 2C	SRGAP2;SRGAP2B;SRGAP2C	tr|A0A075B7B5|A0A075B7B5_HUMAN SLIT-ROBO Rho GTPase-activating protein 2 OS=Homo sapiens OX=9606 GN=SRGAP2 PE=1 SV=1 [ENST00000605610_1_206205971_aTIS_101db1#ENST00000605610_1_206205971_aTIS_db3];tr|B7ZM87|B7ZM87_HUMAN SLIT-ROBO Rho GTPase-activating prote	21	3	3	3	4.1	4.1	4.1	90908	789	789;1070;1071;118;459;747;1028;1029;458;459;86;305;305;305;416;417;417;450;1022;1062;1085	0	70341	46378000	1253500	126070000	2	2				16	8489;26272;26853	True;True;True	8492;26279;26861	40332;40333;124485;127226;127227	55492;164532;168471;168472	55492;164532;168471
A0A075B7C0;ENST00000588815_19_36141084_CDS_010db2;A0A0C4DGQ5;P04632;U3KQE2;K7EIV0;K7ELJ7;K7EM73;K7EKD8;U3KPR7;Q96L46	A0A075B7C0;ENST00000588815_19_36141084_CDS_010db2;A0A0C4DGQ5;P04632;U3KQE2;K7EIV0;K7ELJ7;K7EM73;K7EKD8	7;7;7;7;6;6;6;5;4;3;1	7;7;7;7;6;6;6;5;4;3;1	7;7;7;7;6;6;6;5;4;3;1	Calpain small subunit 1	CAPNS1	tr|A0A075B7C0|A0A075B7C0_HUMAN Calpain small subunit 1 (Fragment) OS=Homo sapiens OX=9606 GN=CAPNS1 PE=1 SV=1;generic|ENST00000588815_19_36141084_CDS_010db2|ENSG00000126247 CTG NA NA;tr|A0A0C4DGQ5|A0A0C4DGQ5_HUMAN Calpain small subunit 1 OS=Homo sapiens OX	11	7	7	7	54.8	54.8	54.8	21911	197	197;244;322;268;161;196;278;163;238;100;248	0	53025	943450000	94345000	2172900000	48	48				17	10327;13969;20767;21882;22517;23426;28362	True;True;True;True;True;True;True	10330;13972;20773;21889;22524;23433;28370	49039;49040;49041;49042;49043;49044;67019;67020;67021;67022;98392;98393;98394;103595;103596;103597;103598;106535;106536;106537;110714;110715;110716;110717;134137;134138;134139;134140	67034;67035;67036;67037;67038;67039;67040;67041;67042;67043;67044;67045;67046;67047;67048;67049;67050;67051;67052;67053;90075;90076;90077;90078;90079;90080;130103;130104;130105;130106;130107;130108;136071;136072;136073;136074;136075;139762;139763;145558;145559;177381;177382;177383;177384;177385;177386;177387	67051;90076;130103;136074;139762;145559;177381
A0A075B7D9;Q92804-2;Q92804;A0A075B7E4;A0A075B7F2	A0A075B7D9;Q92804-2;Q92804	4;4;4;1;1	3;3;3;1;1	3;3;3;1;1	TATA-binding protein-associated factor 2N	TAF15	tr|A0A075B7D9|A0A075B7D9_HUMAN TATA-binding protein-associated factor 2N OS=Homo sapiens OX=9606 GN=TAF15 PE=1 SV=1 [ENST00000603777_17_35820421_aTIS_101db1#ENST00000603777_17_35820421_aTIS_db3];sp|Q92804-2|RBP56_HUMAN Isoform Short of TATA-binding protein	5	4	3	3	12.2	9.1	9.1	48839	449	449;589;592;121;239	0	19043	1654400000	110290000	3771200000	16	16				18	123;4464;6513;23650	True;True;False;True	124;4465;6514;23657	559;560;561;562;563;564;565;566;567;568;569;570;20843;20844;20845;30556;30557;30558;30559;111751;111752;111753	778;779;780;781;782;783;784;785;786;787;788;789;790;28753;42354;42355;42356;42357;147082;147083	780;28753;42357;147082
M0R1Z8;M0R1K0;I6LK00;M0QZM6;I6LJZ9;A0A087WSV0;I6LJZ7;Q9HB09-2;Q9HB09-3;Q9HB09	M0R1Z8;M0R1K0;I6LK00;M0QZM6;I6LJZ9;A0A087WSV0;I6LJZ7;Q9HB09-2;Q9HB09-3;Q9HB09	1;1;1;1;1;1;1;1;1;1	1;1;1;1;1;1;1;1;1;1	1;1;1;1;1;1;1;1;1;1	Bcl-2-like protein 12	BCL2L12	tr|M0R1Z8|M0R1Z8_HUMAN Bcl-2-like protein 12 OS=Homo sapiens OX=9606 GN=BCL2L12 PE=1 SV=2 [ENST00000598306_19_49666693_aTIS_101db1#ENST00000598306_19_49666693_aTIS_db3];tr|M0R1K0|M0R1K0_HUMAN BCL-2-like protein 12 isoform 19 OS=Homo sapiens OX=9606 GN=BCL2	10	1	1	1	7.6	7.6	7.6	99963	92	92;92;130;138;193;250;269;176;333;334	0.0089779	19228	43688000	10922000	95306000	7	7				19	26013	TRUE	26020	123286;123287;123288;123289	162824;162825;162826;162827;162828;162829;162830	162824
E9PIR7;ENST00000529546_12_104288984_5UTR_100db1;ENST00000397736_12_104288984_5UTR_100db1;ENST00000529546_12_104288966_5UTR_100db1;ENST00000397736_12_104288966_5UTR_100db1;ENST00000524698_12_104311326_aTIS_100db1;F8W809;ENST00000527688_12_104288984_5UTR_100db1;ENST00000527688_12_104288966_5UTR_100db1;ENST00000526691_12_104288984_CDS_100db1;ENST00000388854_12_104288984_CDS_100db1;ENST00000503506_12…	E9PIR7;ENST00000529546_12_104288984_5UTR_100db1;ENST00000397736_12_104288984_5UTR_100db1;ENST00000529546_12_104288966_5UTR_100db1;ENST00000397736_12_104288966_5UTR_100db1;ENST00000524698_12_104311326_aTIS_100db1;F8W809;ENST00000527688_12_104288984_5UTR_100db1;ENST00000527688_12_104288966_5UTR_100db1;ENST00000526691_12_104288984_CDS_100db1;ENST00000388854_12_104288984_CDS_100db1;ENST00000503506_12…	16;16;16;16;16;16;16;16;16;16;16;16;16;16;16;16;16;16;16;16;16;16;16;16;16;16;14;14;14;9;5;5;3;3;2;1;1;1;1;1;1;1;1;1;1;1;1;1;1;1;1	16;16;16;16;16;16;16;16;16;16;16;16;16;16;16;16;16;16;16;16;16;16;16;16;16;16;14;14;14;9;5;5;3;3;2;1;1;1;1;1;1;1;1;1;1;1;1;1;1;1;1	16;16;16;16;16;16;16;16;16;16;16;16;16;16;16;16;16;16;16;16;16;16;16;16;16;16;14;14;14;9;5;5;3;3;2;1;1;1;1;1;1;1;1;1;1;1;1;1;1;1;1	Thioredoxin reductase 1, cytoplasmic	TXNRD1	tr|E9PIR7|E9PIR7_HUMAN Thioredoxin reductase 1, cytoplasmic OS=Homo sapiens OX=9606 GN=TXNRD1 PE=1 SV=1 [ENST00000527688_12_104311326_aTIS_101db1#ENST00000527688_12_104311326_aTIS_db3];generic|ENST00000529546_12_104288984_5UTR_100db1|ENSG00000198431 CTG NA	51	16	16	16	45.2	45.2	45.2	53166	482	482;487;488;493;494;497;498;513;519;528;529;534;541;548;549;566;568;568;647;648;499;543;551;598;614;649;459;460;461;175;103;139;70;72;53;44;306;338;463;492;494;494;499;501;501;521;522;523;523;498;524	0	159.96	6595400000	274810000	15145000000	110	110				20	5146;5517;9953;10812;12174;12499;13207;13275;15679;17252;17617;19645;26530;27268;27451;27616	True;True;True;True;True;True;True;True;True;True;True;True;True;True;True;True	5147;5518;9956;10815;12177;12502;13210;13278;15682;17255;17620;19651;26537;27276;27459;27624	23893;23894;23895;23896;25741;25742;25743;25744;25745;25746;25747;25748;47250;47251;47252;47253;51281;51282;51283;51284;51285;51286;57890;57891;57892;57893;59576;59577;59578;59579;59580;59581;59582;59583;59584;59585;59586;59587;59588;63311;63312;63313;63314;63632;63633;63634;63635;63636;63637;74968;74969;74970;74971;74972;74973;74974;74975;81908;81909;81910;81911;83540;83541;83542;83543;83544;835…	32943;32944;32945;32946;32947;35372;35373;35374;35375;35376;35377;35378;35379;35380;35381;35382;35383;35384;35385;35386;35387;64465;64466;70141;70142;70143;70144;70145;78628;78629;78630;78631;78632;80542;80543;80544;80545;80546;80547;80548;80549;80550;80551;80552;80553;80554;80555;80556;80557;85118;85119;85120;85121;85122;85478;85479;85480;85481;85482;100813;100814;100815;100816;100817;109728;109…	32947;35379;64465;70141;78629;80549;85118;85479;100814;109728;111801;124042;166293;170991;172180;173023
A0A087WT20;Q9NV06;ENST00000297579_8_103420377_CDS_010db2;ENST00000612750_8_103430621_CDS_100db1;B3KME9;ENST00000611541_8_103442799_ntr_100db1;ENST00000521716_8_103415453_ntr_100db1;E5RHM4;Q9NV06-2;ENST00000611541_8_103442832_ntr_100db1;A0A087X1F8	A0A087WT20;Q9NV06;ENST00000297579_8_103420377_CDS_010db2;ENST00000612750_8_103430621_CDS_100db1	10;10;9;5;4;3;2;2;2;1;1	10;10;9;5;4;3;2;2;2;1;1	10;10;9;5;4;3;2;2;2;1;1	DDB1- and CUL4-associated factor 13	DCAF13	tr|A0A087WT20|A0A087WT20_HUMAN DDB1- and CUL4-associated factor 13 OS=Homo sapiens OX=9606 GN=DCAF13 PE=1 SV=1 [ENST00000616836_8_103414991_aTIS_101db1#ENST00000297579_8_103414991_aTIS_db3];sp|Q9NV06|DCA13_HUMAN DDB1- and CUL4-associated factor 13 OS=Homo	11	10	10	10	15.9	15.9	15.9	67.55	597	597;445;384;234;221;27;98;185;96;16;204	0	44939	1862600000	51738000	4455500000	42	42				21	2931;5722;5825;9032;9187;10178;11466;22110;23862;25359	True;True;True;True;True;True;True;True;True;True	2932;5723;5826;9035;9190;10181;11469;22117;23869;25366	13663;13664;26664;26665;26666;26667;27142;27143;42923;42924;42925;42926;42927;42928;42929;42930;42931;42932;43658;43659;43660;43661;48296;48297;48298;48299;48300;48301;48302;48303;48304;48305;48306;48307;48308;54462;54463;104602;104603;104604;113086;113087;113088;113089;119965;119966;119967;119968	19008;36646;36647;36648;37342;58507;58508;58509;58510;58511;58512;58513;59431;59432;59433;66151;66152;66153;66154;66155;66156;66157;66158;66159;66160;66161;66162;66163;74522;74523;137317;137318;137319;149061;149062;149063;149064;149065;158196;158197;158198;158199	19008;36646;37342;58511;59433;66158;74523;137318;149063;158198
A0A087WT30;Q8N5I9	A0A087WT30;Q8N5I9	1;1	1;1	1;1	Uncharacterized protein C12orf45	C12orf45	tr|A0A087WT30|A0A087WT30_HUMAN Uncharacterized protein C12orf45 OS=Homo sapiens OX=9606 GN=C12orf45 PE=1 SV=2 [ENST00000637147_12_104986353_aTIS_101db1#ENST00000622317_12_104986353_aTIS_db3];sp|Q8N5I9|CL045_HUMAN Uncharacterized protein C12orf45 OS=Homo sa	2	1	1	1	7.6	7.6	7.6	23066	211	211;185	0.0054438	21639	4473100	344090	12159000	1	1				22	22643	TRUE	22650	107100	140524	140524
ENST00000570646_16_4476457_5UTR_010db2;A0A087WT44;ENST00000458134_16_4476479_5UTR_100db1;ENST00000458134_16_4476446_5UTR_100db1;ENST00000619913_16_4476479_5UTR_100db1;ENST00000619913_16_4476446_5UTR_100db1;P30519-2;P30519;I3L159;I3L1F5;I3L276;I3L4P8;A0A1B0GXH0;I3L463;ENST00000570622_16_4508145_CDS_100db1;ENST00000613539_16_4508145_CDS_100db1;I3L1Y2	ENST00000570646_16_4476457_5UTR_010db2;A0A087WT44;ENST00000458134_16_4476479_5UTR_100db1;ENST00000458134_16_4476446_5UTR_100db1;ENST00000619913_16_4476479_5UTR_100db1;ENST00000619913_16_4476446_5UTR_100db1;P30519-2;P30519;I3L159;I3L1F5;I3L276;I3L4P8;A0A1B0GXH0;I3L463	6;6;6;6;6;6;6;6;5;5;3;3;3;3;1;1;1	6;6;6;6;6;6;6;6;5;5;3;3;3;3;1;1;1	6;6;6;6;6;6;6;6;5;5;3;3;3;3;1;1;1	Heme oxygenase 2	HMOX2	generic|ENST00000570646_16_4476457_5UTR_010db2|ENSG00000103415 CTG NA NA;tr|A0A087WT44|A0A087WT44_HUMAN Heme oxygenase 2 OS=Homo sapiens OX=9606 GN=HMOX2 PE=1 SV=1 [ENST00000613539_16_4496146_aTIS_101db1#ENST00000613539_16_4496146_aTIS_db3];generic|ENST000	17	6	6	6	23.5	23.5	23.5	38742	340	340;370;372;383;392;403;287;316;229;238;110;130;131;132;81;104;110	0	23149	898670000	47298000	1800600000	29	29				23	522;2949;9933;17375;18482;28375	True;True;True;True;True;True	523;2950;9936;17378;18488;28383	2431;2432;2433;2434;13767;13768;13769;13770;47159;47160;47161;47162;47163;47164;47165;47166;47167;82481;82482;87649;87650;87651;87652;87653;87654;134188	3555;19143;19144;64329;64330;64331;64332;64333;64334;64335;64336;64337;64338;64339;64340;64341;64342;64343;64344;110495;110496;110497;110498;117014;117015;117016;117017;117018;177456	3555;19143;64329;110495;117016;177456
A0A087WT99;ENST00000528099_11_93747388_5UTR_010db2;Q9H0W9-2;Q9H0W9;Q9H0W9-4;Q9H0W9-3;E9PJU8;E9PQS1;E9PPB5;E9PR95;E9PSC3;E9PLC5;E9PLB3;E9PIP1	A0A087WT99;ENST00000528099_11_93747388_5UTR_010db2;Q9H0W9-2;Q9H0W9;Q9H0W9-4;Q9H0W9-3;E9PJU8;E9PQS1	5;5;5;5;4;4;3;3;2;1;1;1;1;1	2;2;2;2;2;2;1;0;0;0;0;0;0;0	2;2;2;2;2;2;1;0;0;0;0;0;0;0	Ester hydrolase C11orf54	C11orf54	tr|A0A087WT99|A0A087WT99_HUMAN Ester hydrolase C11orf54 OS=Homo sapiens OX=9606 GN=C11orf54 PE=1 SV=1 [ENST00000617482_11_93747394_aTIS_101db1#ENST00000617482_11_93747394_aTIS_db3];generic|ENST00000528099_11_93747388_5UTR_010db2|ENSG00000182919 AAG NA NA;s	14	5	2	2	33.2	15.2	15.2	28683	256	256;317;296;315;204;265;187;239;185;76;95;100;149;171	0	77452	166380000	11885000	399560000	11	11				24	1862;8452;9232;9289;13894	False;True;False;False;True	1863;8455;9235;9292;13897	8717;8718;8719;8720;40152;40153;40154;43904;43905;43906;43907;43908;43909;43910;43911;44159;44160;44161;44162;66666;66667;66668;66669;66670;66671;66672;66673	11843;11844;11845;11846;11847;55293;55294;59838;59839;59840;59841;59842;59843;59844;60154;60155;60156;60157;60158;60159;60160;60161;89665;89666;89667;89668;89669;89670;89671;89672;89673	11847;55294;59838;60154;89671
ENST00000347454_2_27370299_CDS_010db2;A0A087WTA5;E7ERK9;Q9UI10-3;Q9UI10;Q9UI10-2;ENST00000622434_2_27366917_3UTR_100db1;H7C2L8;ENST00000451130_2_27367108_CDS_100db1;ENST00000622434_2_27367153_3UTR_100db1;A0A087WW69;ENST00000622434_2_27366869_3UTR_100db1;F8W8L6;ENST00000475582_2_27366917_ntr_100db1	ENST00000347454_2_27370299_CDS_010db2;A0A087WTA5;E7ERK9;Q9UI10-3;Q9UI10;Q9UI10-2;ENST00000622434_2_27366917_3UTR_100db1;H7C2L8;ENST00000451130_2_27367108_CDS_100db1;ENST00000622434_2_27367153_3UTR_100db1;A0A087WW69	8;8;8;8;8;8;4;4;4;4;4;3;2;1	8;8;8;8;8;8;4;4;4;4;4;3;2;1	8;8;8;8;8;8;4;4;4;4;4;3;2;1	Translation initiation factor eIF-2B subunit delta	EIF2B4	generic|ENST00000347454_2_27370299_CDS_010db2|ENSG00000115211 GTG NA NA;tr|A0A087WTA5|A0A087WTA5_HUMAN Translation initiation factor eIF-2B subunit delta OS=Homo sapiens OX=9606 GN=EIF2B4 PE=1 SV=1 [ENST00000616081_2_27370314_aTIS_101db1#ENST00000616081_2_	14	8	8	8	24.9	24.9	24.9	57145	518	518;520;544;522;523;543;179;194;197;212;228;163;235;68	0	39066	639780000	26657000	1520000000	33	33				25	14359;15924;20000;20473;22461;25641;27007;27445	True;True;True;True;True;True;True;True	14362;15927;20006;20479;22468;25648;27015;27453	68855;68856;68857;68858;76070;76071;76072;94870;94871;96976;96977;96978;96979;96980;96981;106277;106278;106279;106280;121404;121405;121406;121407;127913;127914;127915;127916;127917;127918;127919;130012;130013;130014;130015	92836;92837;102259;126139;126140;128620;128621;128622;139455;139456;139457;139458;160361;160362;160363;160364;169199;169200;169201;169202;169203;169204;169205;169206;169207;169208;169209;169210;169211;169212;169213;169214;172164;172165;172166;172167	92836;102259;126139;128621;139455;160364;169200;172167
A0A087WTB7;ENST00000369367_12_45928407_CDS_010db2;F8VXG7;Q99590-2;Q99590	A0A087WTB7;ENST00000369367_12_45928407_CDS_010db2;F8VXG7;Q99590-2;Q99590	1;1;1;1;1	1;1;1;1;1	1;1;1;1;1	Protein SCAF11	SCAF11	tr|A0A087WTB7|A0A087WTB7_HUMAN Protein SCAF11 (Fragment) OS=Homo sapiens OX=9606 GN=SCAF11 PE=1 SV=1;generic|ENST00000369367_12_45928407_CDS_010db2|ENSG00000139218 ATT NA NA;tr|F8VXG7|F8VXG7_HUMAN Protein SCAF11 OS=Homo sapiens OX=9606 GN=SCAF11 PE=1 SV=1	5	1	1	1	6.6	6.6	6.6	15951	152	152;1032;1271;1148;1463	0.0010307	3159	78407000	19602000	181370000	4	4				26	13478	TRUE	13481	64594;64595;64596;64597	86711;86712;86713;86714	86713
A0A087WTB8;Q5TBK7;P15374	A0A087WTB8;Q5TBK7;P15374	1;1;1	1;1;1	1;1;1	Ubiquitin carboxyl-terminal hydrolase;Ubiquitin carboxyl-terminal hydrolase isozyme L3	UCHL3	tr|A0A087WTB8|A0A087WTB8_HUMAN Ubiquitin carboxyl-terminal hydrolase OS=Homo sapiens OX=9606 GN=UCHL3 PE=1 SV=1 [ENST00000618773_13_75560807_aTIS_101db1#ENST00000618773_13_75560807_aTIS_db3];tr|Q5TBK7|Q5TBK7_HUMAN Ubiquitin carboxyl-terminal hydrolase isoz	3	1	1	1	12.9	12.9	12.9	21945	194	194;228;230	0.0049917	2202	21431000	1948300	45365000	2	2				27	12733	TRUE	12736	60730;60731;60732	81818;81819	81819
Q5RIB5;ENST00000490323_2_113437869_ntr_010db2;ENST00000433343_2_113437941_CDS_100db1;ENST00000377392_9_65676040_5UTR_100db1;Q5JTY2;A0A087WTC0;Q6NVZ8;F8WEG4;A0A0B4J2E3;A0A087WZQ3;F8WEU0;E7EUZ7;A0A087WYD2;F2Z2T4;A0A087X140;A0A087WWG3;ENST00000416503_2_113437941_CDS_100db1;ENST00000259199_2_113437941_CDS_100db1;A0A0A6YYH9;Q5RIB0;H0Y5V3;C9J3G2;A0A0A0MRU4;Q9BRT8-4;Q5RIA9-3;Q9BRT8-3;Q9BRT8;Q8IUF1;Q5RIA…	Q5RIB5;ENST00000490323_2_113437869_ntr_010db2;ENST00000433343_2_113437941_CDS_100db1;ENST00000377392_9_65676040_5UTR_100db1;Q5JTY2;A0A087WTC0;Q6NVZ8;F8WEG4;A0A0B4J2E3;A0A087WZQ3;F8WEU0;E7EUZ7;A0A087WYD2;F2Z2T4;A0A087X140;A0A087WWG3;ENST00000416503_2_113437941_CDS_100db1;ENST00000259199_2_113437941_CDS_100db1;A0A0A6YYH9;Q5RIB0;H0Y5V3;C9J3G2;A0A0A0MRU4;Q9BRT8-4;Q5RIA9-3;Q9BRT8-3;Q9BRT8;Q8IUF1;Q5RIA…	2;2;2;2;2;2;2;2;2;2;2;2;2;2;2;2;2;2;2;2;2;2;2;2;2;2;2;2;2;2;2;1;1;1;1	2;2;2;2;2;2;2;2;2;2;2;2;2;2;2;2;2;2;2;2;2;2;2;2;2;2;2;2;2;2;2;1;1;1;1	2;2;2;2;2;2;2;2;2;2;2;2;2;2;2;2;2;2;2;2;2;2;2;2;2;2;2;2;2;2;2;1;1;1;1	COBW domain-containing protein 1;COBW domain-containing protein 5;COBW domain-containing protein 2;COBW domain-containing protein 3;COBW domain-containing protein 6	CBWD5;CBWD3;CBWD1;CBWD2;CBWD7;CBWD6	tr|Q5RIB5|Q5RIB5_HUMAN COBW domain-containing protein 3 OS=Homo sapiens OX=9606 GN=CBWD5 PE=4 SV=1 [ENST00000478048_9_68242032_aTIS_101db1#ENST00000377384_9_65675977_aTIS_db3];generic|ENST00000490323_2_113437869_ntr_010db2|ENSG00000136682 ATG NA NA;generic	35	2	2	2	24.8	24.8	24.8	12139	113	113;113;156;159;160;160;180;180;180;180;182;182;182;250;347;347;352;371;375;376;376;376;376;113;347;376;395;395;395;395;395;77;137;359;359	0	23925	279610000	55922000	634920000	12	12				28	10813;24667	True;True	10816;24674	51287;51288;51289;51290;116818;116819;116820;116821;116822;116823;116824	70146;70147;70148;70149;70150;70151;70152;153815;153816;153817;153818;153819	70148;153818
A0A087WTJ9;Q8IWV7-2;Q8IWV7	A0A087WTJ9;Q8IWV7-2;Q8IWV7	1;1;1	1;1;1	1;1;1	E3 ubiquitin-protein ligase UBR1	UBR1	tr|A0A087WTJ9|A0A087WTJ9_HUMAN E3 ubiquitin-protein ligase UBR1 OS=Homo sapiens OX=9606 GN=UBR1 PE=1 SV=1 [ENST00000546274_15_43106022_aTIS_101db1#ENST00000546274_15_43106022_aTIS_db3];sp|Q8IWV7-2|UBR1_HUMAN Isoform 2 of E3 ubiquitin-protein ligase UBR1 OS	3	1	1	1	2.4	2.4	2.4	124.07	1070	1070;803;1749	0	92391	6253300	100860	15644000	2	2				29	8713	TRUE	8716	41376;41377;41378;41379	56689;56690	56690
A0A087WTK8;O75781	A0A087WTK8;O75781	1;1	1;1	1;1	Paralemmin-1	PALM	tr|A0A087WTK8|A0A087WTK8_HUMAN Paralemmin-1 OS=Homo sapiens OX=9606 GN=PALM PE=1 SV=1 [ENST00000592155_19_735058_aTIS_101db1#ENST00000592155_19_735058_aTIS_db3];sp|O75781|PALM_HUMAN Paralemmin-1 OS=Homo sapiens OX=9606 GN=PALM PE=1 SV=2 [ENST00000338448_19	2	1	1	1	4.1	4.1	4.1	25706	242	242;387	0.00029002	46767	105000000	8750300	241280000	3	3				30	26392	TRUE	26399	125087;125088;125089;125090	165451;165452;165453	165453
ENST00000355028_22_17726932_3UTR_100db1;ENST00000498133_22_17726917_3UTR_100db1;ENST00000543133_22_17702285_CDS_100db1;ENST00000618481_22_17683300_CDS_010db2;A0A087WTL4;A0A087WX97;Q9BXK5-4;Q9BXK5	ENST00000355028_22_17726932_3UTR_100db1;ENST00000498133_22_17726917_3UTR_100db1;ENST00000543133_22_17702285_CDS_100db1;ENST00000618481_22_17683300_CDS_010db2;A0A087WTL4;A0A087WX97;Q9BXK5-4;Q9BXK5	1;1;1;1;1;1;1;1	1;1;1;1;1;1;1;1	1;1;1;1;1;1;1;1	Bcl-2-like protein 13	BCL2L13	generic|ENST00000355028_22_17726932_3UTR_100db1|ENSG00000099968 GTG NA 0;generic|ENST00000498133_22_17726917_3UTR_100db1|ENSG00000099968 ATG NA 0 -1;generic|ENST00000543133_22_17702285_CDS_100db1|ENSG00000099968 TTG NA 0 -1;generic|ENST00000618481_22_17683	8	1	1	1	13	13	13	21052	200	200;205;319;416;461;509;323;485	0	86674	62295000	5191200	146880000	4	4				31	4340	TRUE	4341	20335;20336;20337;20338	28160;28161;28162;28163	28162
A0A087WTP3;Q92945;M0R0I5;ENST00000398148_19_6418563_CDS_010db2;M0QYH3;M0QYG1;M0R0C6;ENST00000595223_19_6416753_CDS_100db1;ENST00000595223_19_6416774_CDS_100db1;M0R3J3;ENST00000594745_19_6415540_CDS_100db1;M0QXW7;ENST00000600480_19_6415540_CDS_100db1;ENST00000595223_19_6416618_CDS_100db1;ENST00000595223_19_6416630_CDS_100db1;M0R251;ENST00000594496_19_6415413_CDS_010db2;M0R263	A0A087WTP3;Q92945;M0R0I5;ENST00000398148_19_6418563_CDS_010db2	22;22;12;11;5;3;3;3;3;3;2;2;2;2;2;1;1;1	22;22;12;11;5;3;3;3;3;3;2;2;2;2;2;1;1;1	21;21;12;10;5;2;2;2;2;2;1;2;1;1;1;0;0;0	Far upstream element-binding protein 2	KHSRP	tr|A0A087WTP3|A0A087WTP3_HUMAN Far upstream element-binding protein 2 OS=Homo sapiens OX=9606 GN=KHSRP PE=1 SV=1 [ENST00000619396_19_6424701_aTIS_101db1#ENST00000619396_19_6424701_aTIS_db3];sp|Q92945|FUBP2_HUMAN Far upstream element-binding protein 2 OS=Ho	18	22	22	21	36	36	33.9	73027	711	711;711;279;445;169;114;176;249;256;269;62;116;120;233;237;79;103;143	0	322.46	9232100000	271530000	19883000000	136	136				32	1037;2641;2742;6756;6757;7885;9072;9765;9766;9768;9821;9992;10045;11711;12175;12337;13638;17632;23172;24585;26846;26865	True;True;True;True;True;True;True;True;True;True;True;True;True;True;True;True;True;True;True;True;True;True	1038;2642;2743;6758;6759;7888;9075;9768;9769;9771;9824;9995;10048;11714;12178;12340;13641;17635;23179;24592;26854;26873	4912;4913;4914;4915;4916;4917;4918;4919;4920;4921;4922;12433;12434;12867;12868;12869;12870;12871;31737;31738;31739;31740;31741;31742;31743;31744;31745;31746;31747;31748;37312;37313;43125;43126;43127;43128;46362;46363;46364;46365;46366;46367;46372;46373;46629;46630;46631;47411;47412;47413;47414;47635;47636;47637;47638;47639;47640;55561;55562;57894;57895;57896;57897;58745;58746;58747;58748;58749;58…	6811;6812;6813;6814;6815;6816;6817;6818;6819;6820;6821;17044;17695;17696;17697;17698;17699;44098;44099;44100;44101;44102;44103;44104;44105;44106;44107;44108;44109;44110;44111;51539;58803;58804;58805;58806;58807;58808;58809;63150;63151;63152;63153;63154;63159;63160;63161;63162;63163;63164;63589;63590;63591;64708;64709;64710;64711;65027;65028;65029;65030;65031;65032;65033;75875;78633;79539;79540;79…	6815;17044;17697;44101;44108;51539;58804;63150;63151;63163;63590;64709;65030;75875;78633;79555;87867;111968;143612;153364;168432;168518
ENST00000381329_10_1072279_CDS_100db1;C9JGR9;ENST00000620998_10_1072279_CDS_100db1;E7EQ49;A0A087WTQ2;ENST00000358220_10_1072279_CDS_100db1;Q9Y2I8-3;Q9Y2I8;Q9Y2I8-2	ENST00000381329_10_1072279_CDS_100db1;C9JGR9;ENST00000620998_10_1072279_CDS_100db1;E7EQ49;A0A087WTQ2;ENST00000358220_10_1072279_CDS_100db1;Q9Y2I8-3;Q9Y2I8;Q9Y2I8-2	1;1;1;1;1;1;1;1;1	1;1;1;1;1;1;1;1;1	1;1;1;1;1;1;1;1;1	WD repeat-containing protein 37	WDR37	generic|ENST00000381329_10_1072279_CDS_100db1|ENSG00000047056 ATG NA 0 -1;tr|C9JGR9|C9JGR9_HUMAN WD repeat-containing protein 37 (Fragment) OS=Homo sapiens OX=9606 GN=WDR37 PE=1 SV=1;generic|ENST00000620998_10_1072279_CDS_100db1|ENSG00000047056 ATG NA 0 -1	9	1	1	1	5.8	5.8	5.8	22809	208	208;209;222;249;263;453;264;494;495	0.004527	22196	25621000	2135100	59721000	3	3				33	22982	TRUE	22989	108596;108597;108598;108599	142498;142499;142500	142499
A0A087WUE3;Q5T0Y4;Q68DC0;Q6MZR7;A0A087WTR9;O15151-3;O15151-2;O15151-5;O15151	A0A087WUE3;Q5T0Y4;Q68DC0;Q6MZR7;A0A087WTR9;O15151-3;O15151-2;O15151-5;O15151	1;1;1;1;1;1;1;1;1	1;1;1;1;1;1;1;1;1	1;1;1;1;1;1;1;1;1	Protein Mdm4	MDM4;DKFZp781B1423;DKFZp686B01123	tr|A0A087WUE3|A0A087WUE3_HUMAN Protein Mdm4 OS=Homo sapiens OX=9606 GN=MDM4 PE=1 SV=1 [ENST00000616250_1_204525519_aTIS_101db1#ENST00000616250_1_204525519_aTIS_db3];tr|Q5T0Y4|Q5T0Y4_HUMAN Protein Mdm4 OS=Homo sapiens OX=9606 GN=MDM4 PE=1 SV=1 [ENST00000367	9	1	1	1	10.3	10.3	10.3	12801	116	116;131;140;153;267;127;127;440;490	0.0019866	26682	10098000	1442500	20214000	1	1				34	11107	TRUE	11110	52707;52708	72001	72001
A0A087WTT1;ENST00000318607_8_100721718_5UTR_010db2;P11940-2;P11940;E7EQV3;ENST00000519004_8_100721757_5UTR_100db1;ENST00000519004_8_100721895_5UTR_100db1;E7ERJ7;H0YAR2;H0YBN4;Q9H361;E5RGH3;H0YB86;E5RJB9;H0YAP2;ENST00000517921_8_100721556_ntr_100db1;E5RH24;Q4VXU2;E5RHG7;ENST00000523636_8_100709647_CDS_100db1;ENST00000539977_12_63822986_ntr_100db1;H0YAS6;H0YB75;ENST00000522658_8_100706974_aTIS_101d…	A0A087WTT1;ENST00000318607_8_100721718_5UTR_010db2;P11940-2;P11940;E7EQV3;ENST00000519004_8_100721757_5UTR_100db1;ENST00000519004_8_100721895_5UTR_100db1;E7ERJ7;H0YAR2	26;26;26;26;25;25;25;23;13;11;11;7;7;6;6;6;5;5;3;3;3;3;3;3;3;2;1;1;1;1;1;1	14;14;14;14;13;13;13;13;7;5;8;2;4;2;6;2;2;3;1;2;1;2;2;2;3;1;1;1;1;1;1;1	13;13;13;13;13;13;13;12;7;4;7;2;4;1;6;1;1;2;0;2;1;2;2;2;2;1;1;0;1;0;1;1	Polyadenylate-binding protein;Polyadenylate-binding protein 1	PABPC1	tr|A0A087WTT1|A0A087WTT1_HUMAN Polyadenylate-binding protein OS=Homo sapiens OX=9606 GN=PABPC1 PE=1 SV=1 [ENST00000610907_8_100721508_aTIS_101db1#ENST00000610907_8_100721508_aTIS_db3];generic|ENST00000318607_8_100721718_5UTR_010db2|ENSG00000070756 ATT NA N	32	26	14	13	50.4	28.4	26.2	58535	522	522;681;547;636;591;602;648;604;284;174;631;108;165;129;131;136;118;614;75;122;149;169;183;183;330;136;42;43;51;61;350;382	0	98166	13964000000	450470000	30376000000	169	169				35	1125;1257;1651;1652;3882;3887;5202;5968;6623;6626;8222;11193;11303;11762;13006;14101;14835;17834;18245;19369;19506;21206;22139;22186;22295;28494	False;False;False;False;True;False;True;True;False;True;True;False;True;True;True;True;True;False;True;False;True;False;False;True;False;True	1126;1258;1652;1653;3883;3888;5203;5969;6624;6627;8225;11196;11306;11765;13009;14104;14838;17840;18251;19375;19512;21212;22146;22193;22302;28502	5362;5363;5364;5365;5366;5367;5368;5369;5973;5974;5975;5976;7747;7748;7749;7750;7751;7752;7753;18263;18264;18265;18266;18290;18291;18292;18293;24196;24197;24198;24199;28066;28067;28068;28069;31074;31075;31076;31077;31086;31087;31088;31089;38978;38979;38980;38981;53079;53080;53081;53082;53548;53549;53550;53551;53552;53553;53554;53555;55804;55805;55806;55807;55808;55809;55810;55811;62389;62390;6239…	7379;7380;7381;7382;7383;7384;7385;7386;7387;7388;7389;7390;8052;8053;8054;8055;8056;8057;8058;8059;8060;8061;8062;8063;10520;10521;10522;10523;10524;10525;10526;10527;10528;10529;10530;10531;10532;25406;25407;25408;25409;25410;25411;25412;25413;25414;25415;25416;25417;25418;25461;33358;33359;33360;33361;33362;38808;38809;38810;38811;38812;38813;38814;38815;38816;38817;38818;38819;38820;38821;388…	7385;8059;10520;10532;25416;25461;33358;38810;43068;43097;53844;72498;73164;76154;84112;91056;95830;113121;115621;122548;123291;132347;137537;137864;138452;178368
A0A087WVR3;ENST00000620565_19_4909555_CDS_010db2;A0A087WTW0;Q96T88;Q96T88-2;ENST00000613817_19_4909498_aTIS_101db1;A0A087WWG9;ENST00000624301_19_4941553_CDS_100db1;ENST00000540175_12_20552100_ntr_010db2;ENST00000540175_12_20552436_ntr_100db1;ENST00000540175_12_20552430_ntr_100db1;ENST00000540175_12_20552781_ntr_100db1;ENST00000613817_19_4956721_CDS_100db1	A0A087WVR3;ENST00000620565_19_4909555_CDS_010db2;A0A087WTW0;Q96T88;Q96T88-2;ENST00000613817_19_4909498_aTIS_101db1;A0A087WWG9;ENST00000624301_19_4941553_CDS_100db1;ENST00000540175_12_20552100_ntr_010db2	11;11;11;11;11;7;7;7;6;4;4;1;1	11;11;11;11;11;7;7;7;6;4;4;1;1	10;10;10;10;10;6;6;6;5;3;3;0;0	E3 ubiquitin-protein ligase UHRF1	UHRF1	tr|A0A087WVR3|A0A087WVR3_HUMAN E3 ubiquitin-protein ligase UHRF1 OS=Homo sapiens OX=9606 GN=UHRF1 PE=1 SV=1 [ENST00000622802_19_4910847_aTIS_101db1#ENST00000622802_19_4910847_aTIS_db3];generic|ENST00000620565_19_4909555_CDS_010db2|ENSG00000276043 ACG NA NA	13	11	11	10	15.8	15.8	14.5	91099	806	806;830;857;793;806;496;496;523;303;191;193;76;79	0	64391	883940000	21560000	1995000000	47	47				36	2039;3403;9983;10843;12231;14368;15729;17242;21797;25337;26897	True;True;True;True;True;True;True;True;True;True;True	2040;3404;9986;10846;12234;14371;15732;17245;21804;25344;26905	9616;9617;16133;16134;16135;16136;47378;47379;47380;47381;51443;51444;51445;51446;58169;58170;58171;68899;68900;68901;68902;68903;68904;68905;75199;75200;75201;75202;75203;75204;75205;81870;81871;81872;81873;103219;103220;103221;103222;119849;119850;119851;127408;127409;127410;127411;127412;127413;127414;127415	13115;13116;22554;64656;64657;64658;64659;64660;70366;70367;70368;70369;78943;78944;92878;92879;92880;92881;92882;92883;101093;101094;101095;101096;101097;101098;101099;109697;109698;109699;109700;109701;109702;109703;109704;135610;135611;135612;135613;135614;157955;157956;157957;168643;168644;168645;168646;168647;168648	13116;22554;64659;70369;78943;92878;101097;109701;135610;157957;168647
A0A087WTZ5;E9PRQ7;Q04323;ENST00000616865_11_62677816_CDS_100db1;ENST00000616865_11_62678697_CDS_100db1;ENST00000529640_11_62678597_CDS_100db1;ENST00000529640_11_62678697_CDS_100db1;ENST00000301935_11_62678597_CDS_100db1;ENST00000301935_11_62678697_CDS_110db1;E9PJ81;Q04323-2;ENST00000294119_11_62678597_CDS_100db1;ENST00000294119_11_62678697_CDS_100db1	A0A087WTZ5;E9PRQ7;Q04323;ENST00000616865_11_62677816_CDS_100db1;ENST00000616865_11_62678697_CDS_100db1;ENST00000529640_11_62678597_CDS_100db1;ENST00000529640_11_62678697_CDS_100db1;ENST00000301935_11_62678597_CDS_100db1;ENST00000301935_11_62678697_CDS_110db1;E9PJ81;Q04323-2;ENST00000294119_11_62678597_CDS_100db1;ENST00000294119_11_62678697_CDS_100db1	7;7;7;6;6;6;6;6;6;5;5;4;4	7;7;7;6;6;6;6;6;6;5;5;4;4	7;7;7;6;6;6;6;6;6;5;5;4;4	UBX domain-containing protein 1	UBXN1	tr|A0A087WTZ5|A0A087WTZ5_HUMAN UBX domain-containing protein 1 OS=Homo sapiens OX=9606 GN=UBXN1 PE=1 SV=1 [ENST00000616865_11_62678923_aTIS_101db1#ENST00000616865_11_62678923_aTIS_db3];tr|E9PRQ7|E9PRQ7_HUMAN UBX domain-containing protein 1 OS=Homo sapiens	13	7	7	7	37.8	37.8	37.8	27015	238	238;293;297;131;203;254;258;258;262;290;312;273;277	0	72043	473400000	39450000	1077800000	53	53				37	456;611;2060;6520;15894;17362;20288	True;True;True;True;True;True;True	457;612;2061;6521;15897;17365;20294	2133;2134;2135;2136;2865;2866;2867;2868;9698;30580;30581;30582;30583;30584;30585;30586;75945;75946;75947;75948;82427;82428;82429;82430;96064;96065;96066;96067;96068;96069;96070;96071	3174;3175;3176;3177;3178;3179;3180;3181;3182;3183;3184;3185;3186;3187;3188;3189;3190;3191;3192;3193;4128;4129;4130;4131;4132;4133;13202;42380;42381;42382;42383;42384;42385;42386;42387;42388;102105;102106;102107;102108;110424;110425;110426;127441;127442;127443;127444;127445;127446;127447;127448;127449;127450	3181;4130;13202;42380;102106;110424;127450
H0YI50;ENST00000360150_12_29371624_CDS_100db1;A0A087WU02;Q96RQ1;H0YHS0;H0YI58;F8W0R1;F8VPA6	H0YI50;ENST00000360150_12_29371624_CDS_100db1;A0A087WU02;Q96RQ1;H0YHS0;H0YI58;F8W0R1;F8VPA6	2;2;2;2;1;1;1;1	2;2;2;2;1;1;1;1	2;2;2;2;1;1;1;1	Endoplasmic reticulum-Golgi intermediate compartment protein 2	ERGIC2	tr|H0YI50|H0YI50_HUMAN Endoplasmic reticulum-Golgi intermediate compartment protein 2 (Fragment) OS=Homo sapiens OX=9606 GN=ERGIC2 PE=1 SV=1;generic|ENST00000360150_12_29371624_CDS_100db1|ENSG00000087502 CTG NA 0;tr|A0A087WU02|A0A087WU02_HUMAN Endoplasmic	8	2	2	2	12.4	12.4	12.4	23241	209	209;374;386;377;49;163;172;220	0	80291	82668000	6889000	202510000	5	5				38	9876;10052	True;True	9879;10055	46876;46877;46878;46879;47690;47691;47692;47693	63975;63976;63977;63978;65179	63975;65179
A0A087WU06;ENST00000375669_13_112587962_CDS_010db2;ENST00000261965_13_112587962_CDS_010db2;Q96CW5-3;Q96CW5-2;Q96CW5	A0A087WU06;ENST00000375669_13_112587962_CDS_010db2;ENST00000261965_13_112587962_CDS_010db2;Q96CW5-3;Q96CW5-2;Q96CW5	1;1;1;1;1;1	1;1;1;1;1;1	1;1;1;1;1;1	Gamma-tubulin complex component 3	TUBGCP3	tr|A0A087WU06|A0A087WU06_HUMAN Gamma-tubulin complex component OS=Homo sapiens OX=9606 GN=TUBGCP3 PE=1 SV=1 [ENST00000464139_13_112587980_aTIS_101db1#ENST00000464139_13_112587980_aTIS_db3];generic|ENST00000375669_13_112587962_CDS_010db2|ENSG00000126216 AAG	6	1	1	1	2.1	2.1	2.1	49263	439	439;818;901;434;824;907	0.0019896	26853	24136000	1005700	55124000	2	2				39	12450	TRUE	12453	59360;59361;59362;59363	80341;80342	80341
M0R176;ENST00000543703_12_6492435_5UTR_100db1;A0A087WU28;ENST00000543703_12_6493750_5UTR_100db1;A0A0B4J2C1;ENST00000537701_12_6492901_5UTR_100db1;ENST00000543703_12_6493771_5UTR_100db1;ENST00000543164_12_6492961_5UTR_100db1;ENST00000537701_12_6492970_5UTR_100db1;ENST00000537701_12_6493750_5UTR_100db1;Q4U2R6	M0R176;ENST00000543703_12_6492435_5UTR_100db1;A0A087WU28;ENST00000543703_12_6493750_5UTR_100db1;A0A0B4J2C1;ENST00000537701_12_6492901_5UTR_100db1;ENST00000543703_12_6493771_5UTR_100db1;ENST00000543164_12_6492961_5UTR_100db1;ENST00000537701_12_6492970_5UTR_100db1;ENST00000537701_12_6493750_5UTR_100db1;Q4U2R6	1;1;1;1;1;1;1;1;1;1;1	1;1;1;1;1;1;1;1;1;1;1	1;1;1;1;1;1;1;1;1;1;1	39S ribosomal protein L51, mitochondrial	MRPL51	tr|M0R176|M0R176_HUMAN 39S ribosomal protein L51, mitochondrial OS=Homo sapiens OX=9606 GN=MRPL51 PE=1 SV=1 [ENST00000543703_12_6492369_aTIS_101db1#ENST00000543703_12_6492369_aTIS_db3];generic|ENST00000543703_12_6492435_5UTR_100db1|ENSG00000111639 AGG NA -	11	1	1	1	37.5	37.5	37.5	40216	32	32;54;73;76;76;78;83;98;101;113;128	0	62009	138560000	138560000	322210000	5	5				40	17495	TRUE	17498	82986;82987;82988;82989;82990;82991	111127;111128;111129;111130;111131	111129
ENST00000373336_X_77895365_CDS_100db1;ENST00000373336_X_77895377_CDS_100db1;ENST00000476168_X_77895365_ntr_100db1;ENST00000476168_X_77895377_ntr_100db1;A0A087WU53;Q9H0U3-2;Q9H0U3	ENST00000373336_X_77895365_CDS_100db1;ENST00000373336_X_77895377_CDS_100db1;ENST00000476168_X_77895365_ntr_100db1;ENST00000476168_X_77895377_ntr_100db1;A0A087WU53;Q9H0U3-2;Q9H0U3	1;1;1;1;1;1;1	1;1;1;1;1;1;1	1;1;1;1;1;1;1	Magnesium transporter protein 1	MAGT1	generic|ENST00000373336_X_77895365_CDS_100db1|ENSG00000102158 GTG NA -1 0;generic|ENST00000373336_X_77895377_CDS_100db1|ENSG00000102158 GTG NA 0;generic|ENST00000476168_X_77895365_ntr_100db1|ENSG00000102158 GTG NA -1 0;generic|ENST00000476168_X_77895377_nt	7	1	1	1	8.4	8.4	8.4	13906	119	119;123;235;239;367;134;335	0.0010137	29243	45752000	6536000	107040000	7	7				41	27029	TRUE	27037	128017;128018;128019;128020;128021	169328;169329;169330;169331;169332;169333;169334	169329
A0A087WU64;A6NMQ1;P09884	A0A087WU64;A6NMQ1;P09884	3;3;3	3;3;3	3;3;3	DNA polymerase;DNA polymerase alpha catalytic subunit	POLA1	tr|A0A087WU64|A0A087WU64_HUMAN DNA polymerase OS=Homo sapiens OX=9606 GN=POLA1 PE=1 SV=1 [ENST00000611764_X_24693962_aTIS_100db1];tr|A6NMQ1|A6NMQ1_HUMAN DNA polymerase OS=Homo sapiens OX=9606 GN=POLA1 PE=1 SV=1 [ENST00000379068_X_24693962_aTIS_101db1#ENST0	3	3	3	3	2.9	2.9	2.9	165.77	1461	1461;1468;1462	0.00053022	35137	595310000	8268200	1440900000	8	8				42	2905;8760;19257	True;True;True	2906;8763;19263	13569;13570;13571;41605;41606;41607;91451;91452;91453;91454	18840;56906;56907;56908;56909;121962;121963;121964	18840;56909;121963
A0A087WU65;ENST00000643970_1_150068645_aTIS_101db1;ENST00000369130_1_150067864_CDS_010db2;Q9NRW7;ENST00000644526_1_150067858_aTIS_101db1;Q9NRW7-2;ENST00000491789_1_150067858_aTIS_101db1;ENST00000644704_1_150077735_aTIS_101db1;B7Z7G7;A0A1B0GXI6	A0A087WU65;ENST00000643970_1_150068645_aTIS_101db1;ENST00000369130_1_150067864_CDS_010db2;Q9NRW7;ENST00000644526_1_150067858_aTIS_101db1;Q9NRW7-2;ENST00000491789_1_150067858_aTIS_101db1	6;6;6;6;5;4;3;1;1;1	6;6;6;6;5;4;3;1;1;1	6;6;6;6;5;4;3;1;1;1	Vacuolar protein sorting-associated protein 45	VPS45	tr|A0A087WU65|A0A087WU65_HUMAN Vacuolar protein sorting-associated protein 45 OS=Homo sapiens OX=9606 GN=VPS45 PE=1 SV=1 [ENST00000611412_1_150067858_aTIS_101db1#ENST00000611412_1_150067858_aTIS_db3];generic|ENST00000643970_1_150068645_aTIS_101db1|ENSG0000	10	6	6	6	18.8	18.8	18.8	50736	447	447;534;568;570;643;538;434;158;198;315	0	17581	246100000	9114700	523350000	19	19				43	8035;9185;11371;12611;21728;24688	True;True;True;True;True;True	8038;9188;11374;12614;21735;24695	37994;37995;37996;37997;43653;43654;53901;53902;53903;53904;53905;53906;60103;60104;102882;102883;102884;102885;116914;116915;116916;116917	52509;52510;52511;59426;59427;73595;73596;73597;73598;73599;81137;81138;135017;135018;153990;153991;153992;153993;153994	52509;59427;73596;81137;135017;153994
A0A087WU78;A0A087WWC4;Q6T4R5-4;Q6T4R5-3;Q6T4R5-2;Q6T4R5	A0A087WU78;A0A087WWC4;Q6T4R5-4;Q6T4R5-3;Q6T4R5-2;Q6T4R5	2;2;2;2;2;2	2;2;2;2;2;2	2;2;2;2;2;2	Nance-Horan syndrome protein	NHS	tr|A0A087WU78|A0A087WU78_HUMAN Nance-Horan syndrome protein OS=Homo sapiens OX=9606 GN=NHS PE=1 SV=1 [ENST00000617601_X_17635585_aTIS_100db1];tr|A0A087WWC4|A0A087WWC4_HUMAN Nance-Horan syndrome protein OS=Homo sapiens OX=9606 GN=NHS PE=1 SV=1 [ENST00000615	6	2	2	2	1.5	1.5	1.5	157.77	1447	1447;1471;1473;1474;1630;1651	0.0010293	31542	93437000	1460000	243400000	3	3				44	8927;11117	True;True	8930;11120	42453;42454;42455;52747	57993;57994;72054	57993;72054
ENST00000373469_20_37779295_CDS_100db1;ENST00000373473_20_37765242_CDS_100db1;A0A087WUB9;Q8WYA6-3;Q8WYA6-2;Q8WYA6-4;Q8WYA6;ENST00000373469_20_37840167_CDS_110db1;ENST00000373473_20_37803021_CDS_100db1	ENST00000373469_20_37779295_CDS_100db1;ENST00000373473_20_37765242_CDS_100db1;A0A087WUB9;Q8WYA6-3;Q8WYA6-2;Q8WYA6-4;Q8WYA6	5;5;5;5;5;5;5;2;2	5;5;5;5;5;5;5;2;2	5;5;5;5;5;5;5;2;2	Beta-catenin-like protein 1	CTNNBL1	generic|ENST00000373469_20_37779295_CDS_100db1|ENSG00000132792 CTG NA 0 -1;generic|ENST00000373473_20_37765242_CDS_100db1|ENSG00000132792 CTG NA 0;tr|A0A087WUB9|A0A087WUB9_HUMAN Beta-catenin-like protein 1 OS=Homo sapiens OX=9606 GN=CTNNBL1 PE=1 SV=1 [ENST	9	5	5	5	21.9	21.9	21.9	27126	233	233;360;568;311;376;536;563;137;168	0	62871	296760000	22828000	686690000	16	16				45	6092;15668;23804;26072;28272	True;True;True;True;True	6093;15671;23811;26079;28280	28690;28691;28692;28693;74898;74899;74900;112813;112814;112815;112816;123565;123566;123567;123568;133728;133729	39741;100718;100719;100720;100721;148661;148662;148663;148664;148665;148666;148667;148668;148669;163227;176820	39741;100719;148669;163227;176820
E9PL01;A0A087WUC6;E9PI68;Q15005;ENST00000530257_11_74965061_CDS_100db1;ENST00000436160_1_28096227_ntr_100db1;ENST00000436160_1_28096281_ntr_100db1;ENST00000263672_11_74965061_CDS_100db1;ENST00000610881_11_74965061_CDS_100db1;ENST00000436160_1_28096422_ntr_111db1;ENST00000436160_1_28095894_ntr_100db1;ENST00000530257_11_74969671_CDS_100db1;ENST00000436160_1_28095957_ntr_100db1;ENST00000436160_1_280…	E9PL01;A0A087WUC6;E9PI68;Q15005;ENST00000530257_11_74965061_CDS_100db1;ENST00000436160_1_28096227_ntr_100db1;ENST00000436160_1_28096281_ntr_100db1;ENST00000263672_11_74965061_CDS_100db1;ENST00000610881_11_74965061_CDS_100db1;ENST00000436160_1_28096422_ntr_111db1	5;5;5;5;4;4;4;4;4;4;2;2;2;2;2;2;2;1	5;5;5;5;4;4;4;4;4;4;2;2;2;2;2;2;2;1	5;5;5;5;4;4;4;4;4;4;2;2;2;2;2;2;2;1	Signal peptidase complex subunit 2	SPCS2	tr|E9PL01|E9PL01_HUMAN Signal peptidase complex subunit 2 OS=Homo sapiens OX=9606 GN=SPCS2 PE=1 SV=1 [ENST00000530257_11_74949286_aTIS_101db1#ENST00000530257_11_74949286_aTIS_db3];tr|A0A087WUC6|A0A087WUC6_HUMAN Signal peptidase complex subunit 2 OS=Homo sa	18	5	5	5	29.3	29.3	29.3	17027	157	157;227;257;226;110;161;179;179;180;226;50;71;71;85;85;87;166;22	0	13541	422070000	46897000	879710000	13	13				46	16;5064;14505;21997;21998	True;True;True;True;True	16;5065;14508;22004;22005	63;23398;23399;23400;69510;69511;69512;69513;69514;69515;69516;104106;104107;104108;104109;104110;104111	126;32017;32018;93704;93705;136642;136643;136644;136645;136646;136647;136648;136649	126;32018;93704;136642;136649
A0A087WUD3;ENST00000455507_6_158842170_ntr_001db3;Q9NRP0;Q9NRP0-2	A0A087WUD3;ENST00000455507_6_158842170_ntr_001db3;Q9NRP0;Q9NRP0-2	1;1;1;1	1;1;1;1	1;1;1;1	Oligosaccharyltransferase complex subunit OSTC	OSTC	tr|A0A087WUD3|A0A087WUD3_HUMAN Oligosaccharyltransferase complex subunit OSTC OS=Homo sapiens OX=9606 GN=OSTC PE=1 SV=1 [ENST00000613215_4_108650656_aTIS_101db1#ENST00000613215_4_108650656_aTIS_db3];generic|ENST00000455507_6_158842170_ntr_001db3|ENSG000002	4	1	1	1	14.5	14.5	14.5	9369	83	83;149;149;171	0	64795	130390000	65194000	311000000	8	8				47	26686	TRUE	26694	126462;126463;126464;126465	167426;167427;167428;167429;167430;167431;167432;167433	167429
E9PJK6;A0A087WUG3;Q7L266	E9PJK6;A0A087WUG3;Q7L266	1;1;1	1;1;1	1;1;1	Isoaspartyl peptidase/L-asparaginase;Isoaspartyl peptidase/L-asparaginase alpha chain;Isoaspartyl peptidase/L-asparaginase beta chain	ASRGL1	tr|E9PJK6|E9PJK6_HUMAN Isoaspartyl peptidase/L-asparaginase OS=Homo sapiens OX=9606 GN=ASRGL1 PE=1 SV=1 [ENST00000628829_11_62337978_aTIS_101db1#ENST00000529226_11_62337978_aTIS_db3];tr|A0A087WUG3|A0A087WUG3_HUMAN Isoaspartyl peptidase/L-asparaginase OS=Ho	3	1	1	1	24.3	24.3	24.3	7203	70	70;164;308	0.00030779	56249	26516000	8838700	62631000	2	2				48	17844	TRUE	17850	84668;84669;84670;84671	113143;113144	113143
ENST00000621267_4_82429282_CDS_010db2;A0A087WUK2;O14979-3;O14979-2;O14979	ENST00000621267_4_82429282_CDS_010db2;A0A087WUK2;O14979-3;O14979-2;O14979	8;8;8;8;8	7;7;7;7;7	7;7;7;7;7	Heterogeneous nuclear ribonucleoprotein D-like	HNRNPDL	generic|ENST00000621267_4_82429282_CDS_010db2|ENSG00000152795 AAG NA NA;tr|A0A087WUK2|A0A087WUK2_HUMAN Heterogeneous nuclear ribonucleoprotein D-like OS=Homo sapiens OX=9606 GN=HNRNPDL PE=1 SV=1 [ENST00000614627_4_82429690_aTIS_101db1#ENST00000614627_4_824	5	8	7	7	34.2	31.3	31.3	31614	284	284;363;244;301;420	0	30068	1332700000	95192000	3183500000	39	39				49	3246;5151;6582;6625;17509;17510;20480;25511	True;True;True;False;True;True;True;True	3247;5152;6583;6626;17512;17513;20486;25518	15103;15104;15105;23911;23912;23913;30878;30879;30880;30881;30882;30883;30884;31082;31083;31084;31085;83058;83059;83060;83061;83062;83063;83064;83065;83066;83067;83068;83069;97015;97016;120650;120651;120652;120653;120654;120655;120656;120657	20781;20782;20783;32960;42784;42785;43095;43096;111207;111208;111209;111210;111211;111212;111213;111214;111215;111216;111217;111218;111219;111220;111221;111222;111223;111224;111225;111226;111227;111228;111229;111230;111231;128659;159364;159365;159366;159367;159368;159369;159370;159371	20782;32960;42785;43095;111209;111230;128659;159366
A0A087WUL2;P49720;A0A087WXQ8;A0A087WY10	A0A087WUL2;P49720;A0A087WXQ8;A0A087WY10	8;8;7;7	8;8;7;7	8;8;7;7	Proteasome subunit beta type-3	PSMB3	tr|A0A087WUL2|A0A087WUL2_HUMAN Proteasome subunit beta type-3 (Fragment) OS=Homo sapiens OX=9606 GN=PSMB3 PE=1 SV=1;sp|P49720|PSB3_HUMAN Proteasome subunit beta type-3 OS=Homo sapiens OX=9606 GN=PSMB3 PE=1 SV=2 [ENST00000619426_17_38752827_aTIS_111db1#ENST	4	8	8	8	60.7	60.7	60.7	16161	145	145;205;107;112	0	59012	1138700000	126530000	2581700000	48	48				50	5174;5208;5893;7158;15807;17293;18160;19745	True;True;True;True;True;True;True;True	5175;5209;5894;7160;15810;17296;18166;19751	24025;24026;24027;24028;24029;24030;24031;24032;24221;24222;24223;24224;27671;27672;27673;27674;33865;33866;33867;33868;33869;75571;75572;75573;75574;75575;82102;82103;82104;82105;82106;82107;82108;82109;86132;86133;86134;86135;93674;93675;93676;93677	33130;33131;33132;33133;33134;33135;33136;33137;33138;33139;33140;33141;33422;33423;38294;46972;46973;46974;46975;46976;101558;101559;101560;101561;101562;101563;101564;101565;109944;109945;109946;109947;109948;109949;109950;109951;109952;109953;109954;109955;109956;115097;115098;115099;124600;124601;124602;124603	33130;33422;38294;46974;101558;109951;115098;124600
A0A087X1F5;A0A087WYV9;A0A087WUM0;P57105	A0A087X1F5;A0A087WYV9;A0A087WUM0;P57105	1;1;1;1	1;1;1;1	1;1;1;1	Synaptojanin-2-binding protein	SYNJ2BP-COX16;SYNJ2BP	tr|A0A087X1F5|A0A087X1F5_HUMAN SYNJ2BP-COX16 readthrough (Fragment) OS=Homo sapiens OX=9606 GN=SYNJ2BP-COX16 PE=4 SV=6;tr|A0A087WYV9|A0A087WYV9_HUMAN SYNJ2BP-COX16 readthrough OS=Homo sapiens OX=9606 GN=SYNJ2BP-COX16 PE=4 SV=1 [ENST00000621525_14_70416963_	4	1	1	1	7.9	7.9	7.9	17188	152	152;182;186;145	0	65087	109930000	12215000	261180000	3	3				51	18617	TRUE	18623	88307;88308;88309;88310;88311;88312	117833;117834;117835	117834
E9PM14;A0A087WUM3;O95298-3;E9PQ53;O95298;ENST00000527806_11_78079621_CDS_100db1;ENST00000528164_11_78079621_CDS_100db1;ENST00000530054_11_78079621_CDS_100db1;ENST00000281031_11_78079621_CDS_100db1;ENST00000612612_11_78079621_CDS_100db1;E9PRQ4;E9PRJ5;A0A087WY27;O95298-2	E9PM14;A0A087WUM3;O95298-3;E9PQ53;O95298;ENST00000527806_11_78079621_CDS_100db1;ENST00000528164_11_78079621_CDS_100db1;ENST00000530054_11_78079621_CDS_100db1;ENST00000281031_11_78079621_CDS_100db1;ENST00000612612_11_78079621_CDS_100db1	3;3;3;3;3;2;2;2;2;2;1;1;1;1	3;3;3;3;3;2;2;2;2;2;1;1;1;1	3;3;3;3;3;2;2;2;2;2;1;1;1;1	NADH dehydrogenase [ubiquinone] 1 subunit C2;NADH dehydrogenase [ubiquinone] 1 subunit C2, isoform 2	NDUFC2;KCTD14;NDUFC2-KCTD14	tr|E9PM14|E9PM14_HUMAN NADH dehydrogenase [ubiquinone] 1 subunit C2 OS=Homo sapiens OX=9606 GN=NDUFC2 PE=1 SV=1 [ubiquinone#ENST00000528164_11_78079744_aTIS_101db1#ENST00000528164_11_78079744_aTIS_db3];tr|A0A087WUM3|A0A087WUM3_HUMAN NADH dehydrogenase [ubi	14	3	3	3	16.8	16.8	16.8	12541	107	107;134;88;114;119;47;66;73;78;93;66;71;86;96	0	74741	329900000	47128000	760120000	8	8				52	20951;21025;21185	True;True;True	20957;21031;21191	99282;99283;99284;99285;99652;99653;99654;100404;100405;100406;100407	131052;131053;131487;131488;132279;132280;132281;132282	131052;131487;132281
A0A087WUN7;ENST00000613856_14_77708109_5UTR_100db1;H0YJ40;G3V4X6;ENST00000557623_14_77708109_5UTR_100db1;ENST00000238688_14_77708109_5UTR_100db1;ENST00000557342_14_77708109_5UTR_100db1;G3V2S9;ENST00000557431_14_77708109_5UTR_100db1;Q9GZT3-2;Q9GZT3;H0YJW7;ENST00000557342_14_77708157_CDS_010db2;H0YJ07;ENST00000553981_14_77708178_aTIS_101db1;H0YJU7;ENST00000613856_14_77708187_CDS_100db1;ENST00000556…	A0A087WUN7;ENST00000613856_14_77708109_5UTR_100db1;H0YJ40;G3V4X6;ENST00000557623_14_77708109_5UTR_100db1;ENST00000238688_14_77708109_5UTR_100db1;ENST00000557342_14_77708109_5UTR_100db1;G3V2S9;ENST00000557431_14_77708109_5UTR_100db1;Q9GZT3-2;Q9GZT3;H0YJW7;ENST00000557342_14_77708157_CDS_010db2;H0YJ07;ENST00000553981_14_77708178_aTIS_101db1;H0YJU7	9;9;9;9;9;9;9;9;9;9;9;7;7;5;5;5;3;3;3;3;3;3;3;3;2;2;1;1	9;9;9;9;9;9;9;9;9;9;9;7;7;5;5;5;3;3;3;3;3;3;3;3;2;2;1;1	9;9;9;9;9;9;9;9;9;9;9;7;7;5;5;5;3;3;3;3;3;3;3;3;2;2;1;1	SRA stem-loop-interacting RNA-binding protein, mitochondrial	SLIRP	tr|A0A087WUN7|A0A087WUN7_HUMAN SRA stem-loop-interacting RNA-binding protein, mitochondrial OS=Homo sapiens OX=9606 GN=SLIRP PE=1 SV=1 [ENST00000613856_14_77708112_aTIS_101db1#ENST00000613856_14_77708112_aTIS_db3];generic|ENST00000613856_14_77708109_5UTR_1	28	9	9	9	66.3	66.3	66.3	10353	92	92;93;96;98;99;108;110;124;125;107;109;76;94;56;56;72;67;67;73;73;75;82;84;99;40;80;53;63	0	70634	5841300000	834480000	13729000000	64	64				53	4000;7294;10816;10817;18110;20640;20641;21203;22052	True;True;True;True;True;True;True;True;True	4001;7296;10819;10820;18116;20646;20647;21209;22059	18813;18814;18815;18816;18817;18818;18819;18820;34509;34510;51307;51308;51309;51310;51311;51312;51313;51314;51315;51316;51317;51318;85910;85911;85912;85913;85914;85915;85916;85917;97742;97743;97744;97745;97746;97747;97748;97749;97750;97751;97752;97753;97754;97755;100481;100482;100483;100484;104349;104350;104351;104352	26069;26070;26071;26072;26073;26074;26075;26076;47870;47871;70178;70179;70180;70181;70182;70183;70184;70185;70186;70187;70188;114797;114798;114799;114800;114801;114802;114803;114804;114805;114806;129378;129379;129380;129381;129382;129383;129384;129385;129386;129387;129388;129389;129390;129391;129392;129393;129394;129395;132338;132339;136951;136952;136953;136954;136955;136956;136957;136958;136959;…	26076;47871;70179;70181;114806;129381;129393;132338;136960
ENST00000419783_3_49358125_CDS_010db2;ENST00000620890_3_49358155_CDS_100db1;A0A087WUQ6;P07203;ENST00000643797_3_49358278_aTIS_100db1;ENST00000429271_21_27143517_ntr_010db2	ENST00000419783_3_49358125_CDS_010db2;ENST00000620890_3_49358155_CDS_100db1;A0A087WUQ6;P07203;ENST00000643797_3_49358278_aTIS_100db1	5;5;5;5;4;1	5;5;5;5;4;1	5;5;5;5;4;1	Glutathione peroxidase;Glutathione peroxidase 1	GPX1	generic|ENST00000419783_3_49358125_CDS_010db2|ENSG00000233276 ACG NA NA;generic|ENST00000620890_3_49358155_CDS_100db1|ENSG00000233276 ATC NA -1 0 +1;tr|A0A087WUQ6|A0A087WUQ6_HUMAN Glutathione peroxidase OS=Homo sapiens OX=9606 GN=GPX1 PE=1 SV=1 [ENST000006	6	5	5	5	37.5	37.5	37.5	17084	152	152;161;202;203;157;57	0	16839	780740000	78074000	1760600000	17	17				54	5639;5640;7462;14794;28669	True;True;True;True;True	5640;5641;7464;14797;28677	26286;26287;26288;26289;26290;26291;26292;26293;26294;35289;35290;35291;35292;70888;70889;135652;135653;135654;135655	36110;36111;36112;36113;36114;36115;36116;36117;36118;36119;36120;49005;49006;49007;49008;95548;95549;95550;179600	36110;36114;49006;95550;179600
A0A087WUR6;Q8IU85;H7C071;Q8IU85-2;Q14012	A0A087WUR6;Q8IU85;H7C071;Q8IU85-2;Q14012	2;2;1;1;1	2;2;1;1;1	2;2;1;1;1	Calcium/calmodulin-dependent protein kinase type 1D;Calcium/calmodulin-dependent protein kinase type 1	CAMK1D;CAMK1	tr|A0A087WUR6|A0A087WUR6_HUMAN Calcium/calmodulin-dependent protein kinase type 1D OS=Homo sapiens OX=9606 GN=CAMK1D PE=1 SV=1;sp|Q8IU85|KCC1D_HUMAN Calcium/calmodulin-dependent protein kinase type 1D OS=Homo sapiens OX=9606 GN=CAMK1D PE=1 SV=1 [ENST000006	5	2	2	2	8.6	8.6	8.6	32472	291	291;385;260;357;370	0.00053107	35379	152880000	9555300	299660000	4	4				55	10575;21087	True;True	10578;21093	50214;50215;50216;99964;99965;99966;99967;99968;99969;99970	68680;131861;131862;131863	68680;131862
ENST00000360830_10_78033902_aTIS_101db1;E7ETK0;A0A087WUS0;ENST00000613865_10_78033899_5UTR_010db2;ENST00000476545_10_78033902_aTIS_001db3;P62847-2;P62847-3;P62847;P62847-4;ENST00000473603_11_33237065_ntr_100db1;ENST00000426577_X_133671123_ntr_100db1	ENST00000360830_10_78033902_aTIS_101db1;E7ETK0;A0A087WUS0;ENST00000613865_10_78033899_5UTR_010db2;ENST00000476545_10_78033902_aTIS_001db3;P62847-2;P62847-3;P62847;P62847-4;ENST00000473603_11_33237065_ntr_100db1;ENST00000426577_X_133671123_ntr_100db1	4;4;4;4;4;4;4;4;4;2;2	4;4;4;4;4;4;4;4;4;2;2	4;4;4;4;4;4;4;4;4;2;2	40S ribosomal protein S24	RPS24	generic|ENST00000360830_10_78033902_aTIS_101db1|ENSG00000138326 ATG True +1 0 -1 [ENST00000645440_10_78033902_aTIS_db3];tr|E7ETK0|E7ETK0_HUMAN 40S ribosomal protein S24 OS=Homo sapiens OX=9606 GN=RPS24 PE=1 SV=1 [ENST00000435275_10_78033902_aTIS_101db1#EN	11	4	4	4	29.8	29.8	29.8	15197	131	131;131;132;134;165;130;132;133;289;70;87	0	29.38	3892400000	648730000	9091000000	66	66				56	12920;19980;24645;24677	True;True;True;True	12923;19986;24652;24684	61885;61886;61887;61888;61889;61890;61891;61892;94775;94776;94777;94778;94779;94780;116677;116678;116679;116680;116875;116876;116877;116878	83383;83384;83385;83386;83387;83388;83389;83390;83391;83392;83393;83394;126022;126023;126024;126025;126026;126027;126028;126029;126030;126031;126032;126033;126034;153596;153597;153598;153599;153600;153601;153602;153603;153604;153605;153606;153607;153608;153609;153917;153918;153919;153920;153921;153922;153923;153924;153925;153926;153927;153928;153929;153930;153931;153932;153933;153934;153935;15393…	83388;126022;153604;153922
A0A087WUT6;O60841;ENST00000289371_2_99368531_CDS_010db2;ENST00000494190_2_99396830_ntr_100db1	A0A087WUT6;O60841;ENST00000289371_2_99368531_CDS_010db2	24;24;22;2	24;24;22;2	24;24;22;2	Eukaryotic translation initiation factor 5B	EIF5B	tr|A0A087WUT6|A0A087WUT6_HUMAN Eukaryotic translation initiation factor 5B OS=Homo sapiens OX=9606 GN=EIF5B PE=1 SV=1 [ENST00000617677_2_99337555_aTIS_101db1#ENST00000617677_2_99337555_aTIS_db3];sp|O60841|IF2P_HUMAN Eukaryotic translation initiation factor	4	24	24	24	21.8	21.8	21.8	138.68	1220	1220;1220;778;107	0	110.03	2881000000	55403000	6596200000	109	109				57	1002;1840;3332;3913;7331;8175;8393;8559;8620;10450;10451;10726;12288;13463;14865;15465;15466;19684;20107;20708;21603;23989;24537;24538	True;True;True;True;True;True;True;True;True;True;True;True;True;True;True;True;True;True;True;True;True;True;True;True	1003;1841;3333;3914;7333;8178;8396;8562;8623;10453;10454;10729;12291;13466;14868;15468;15469;19690;20113;20714;21609;23996;24544;24545	4726;4727;8595;8596;15838;15839;18385;18386;34701;34702;34703;34704;38804;38805;38806;39776;39777;39778;39779;40644;40645;40646;40647;40946;40947;40948;40949;40950;40951;40952;40953;49596;49597;49598;49599;49600;49601;49602;50889;50890;50891;50892;58475;58476;58477;58478;58479;58480;58481;58482;64526;64527;64528;64529;71257;71258;71259;71260;74017;74018;74019;74020;74021;74022;74023;74024;74025;7…	6539;6540;6541;6542;6543;6544;11622;11623;22163;25545;48152;48153;48154;48155;48156;48157;48158;48159;48160;48161;48162;53639;53640;53641;54833;54834;54835;54836;55851;56211;56212;56213;56214;67810;67811;67812;67813;67814;67815;67816;67817;67818;67819;67820;67821;67822;67823;67824;69621;69622;69623;69624;69625;69626;69627;69628;69629;69630;69631;69632;69633;69634;69635;69636;69637;69638;69639;792…	6539;11622;22163;25545;48154;53640;54835;55851;56211;67820;67824;69622;79275;86645;95996;99565;99568;124256;126562;129775;134452;149838;153110;153121
A0A087WV30;C9JN51;ENST00000611176_X_154552039_CDS_100db1;ENST00000615874_X_154552039_CDS_100db1;ENST00000619941_X_154552039_CDS_100db1;ENST00000617207_X_154552039_CDS_100db1;ENST00000618670_X_154552039_CDS_100db1;A0A087X0G7;A0A087WUW6;A0A087X1B1;Q9Y6K9-3;Q9Y6K9;Q9Y6K9-2	A0A087WV30;C9JN51;ENST00000611176_X_154552039_CDS_100db1;ENST00000615874_X_154552039_CDS_100db1;ENST00000619941_X_154552039_CDS_100db1;ENST00000617207_X_154552039_CDS_100db1;ENST00000618670_X_154552039_CDS_100db1;A0A087X0G7;A0A087WUW6;A0A087X1B1;Q9Y6K9-3;Q9Y6K9;Q9Y6K9-2	1;1;1;1;1;1;1;1;1;1;1;1;1	1;1;1;1;1;1;1;1;1;1;1;1;1	1;1;1;1;1;1;1;1;1;1;1;1;1	NF-kappa-B essential modulator	IKBKG	tr|A0A087WV30|A0A087WV30_HUMAN NF-kappa-B essential modulator (Fragment) OS=Homo sapiens OX=9606 GN=IKBKG PE=1 SV=1;tr|C9JN51|C9JN51_HUMAN NF-kappa-B essential modulator (Fragment) OS=Homo sapiens OX=9606 GN=IKBKG PE=1 SV=8;generic|ENST00000611176_X_154552	13	1	1	1	17.4	17.4	17.4	12981	115	115;250;308;399;400;406;407;411;412;418;320;419;487	0.000549	39146	110060000	15723000	248810000	4	4				58	13595	TRUE	13598	65187;65188;65189;65190;65191;65192;65193;65194	87633;87634;87635;87636	87635
A0A087WUZ3;Q01082;Q01082-3;Q01082-2;F8W6C1;A4QPE4	A0A087WUZ3;Q01082;Q01082-3;Q01082-2	36;36;33;33;11;1	36;36;33;33;11;1	35;35;32;32;10;0	Spectrin beta chain, non-erythrocytic 1	SPTBN1	tr|A0A087WUZ3|A0A087WUZ3_HUMAN Spectrin beta chain OS=Homo sapiens OX=9606 GN=SPTBN1 PE=1 SV=1 [ENST00000615901_2_54526419_aTIS_100db1];sp|Q01082|SPTB2_HUMAN Spectrin beta chain, non-erythrocytic 1 OS=Homo sapiens OX=9606 GN=SPTBN1 PE=1 SV=2 [ENST000003568	6	36	36	35	21.6	21.6	21.2	274.83	2366	2366;2364;2155;2168;690;934	0	225.71	3814100000	26860000	8605200000	156	156				59	2034;2765;2907;2909;3123;4901;5662;8614;8726;8957;8971;10506;12084;12101;13013;13871;14709;15190;16139;16943;17169;17602;17862;19519;19950;19992;20751;22326;22522;23296;23327;23349;24468;25184;25272;26819	True;True;True;True;True;True;True;True;True;True;True;True;True;True;True;True;True;True;True;True;True;True;True;True;True;True;True;True;True;True;True;True;True;True;True;True	2035;2766;2908;2910;3124;4902;5663;8617;8729;8960;8974;10509;12087;12104;13016;13874;14712;15193;16142;16946;17172;17605;17868;19525;19956;19998;20757;22333;22529;23303;23334;23356;24475;25191;25279;26827	9593;9594;9595;9596;12969;12970;13576;13577;13578;13579;13584;13585;14561;14562;14563;14564;22736;22737;22738;22739;22740;22741;22742;22743;26383;26384;40921;40922;40923;41437;41438;41439;41440;42578;42579;42580;42581;42642;42643;42644;42645;42646;49863;49864;49865;57417;57418;57419;57420;57516;57517;57518;62419;62420;62421;62422;66581;66582;66583;66584;70459;70460;70461;70462;70463;70464;72833;7…	13077;13078;13079;13080;13081;13082;17910;18855;18856;18857;18858;18859;18860;18861;18862;18863;18864;18865;18866;18867;18870;18871;20112;20113;20114;31053;31054;31055;31056;31057;31058;31059;31060;31061;31062;31063;36231;36232;56194;56751;58124;58125;58126;58127;58208;58209;58210;58211;58212;58213;68205;78001;78002;78003;78004;78126;84143;84144;89571;89572;89573;89574;94941;94942;94943;94944;949…	13080;17910;18857;18871;20113;31055;36231;56194;56751;58124;58213;68205;78003;78126;84144;89571;94941;98049;103507;107902;109322;111712;113296;123364;125857;126092;130039;138635;139786;144396;144727;145041;152730;157077;157669;168285
ENST00000495043_1_38873060_ntr_100db1;A0A087WV05;Q99417;ENST00000568483_16_72278313_ntr_100db1;A0A0D9SEI7	ENST00000495043_1_38873060_ntr_100db1;A0A087WV05;Q99417;ENST00000568483_16_72278313_ntr_100db1;A0A0D9SEI7	2;2;2;1;1	2;2;2;1;1	2;2;2;1;1	C-Myc-binding protein	MYCBP	generic|ENST00000495043_1_38873060_ntr_100db1|ENSG00000214114 AGG NA -1 0;tr|A0A087WV05|A0A087WV05_HUMAN Uncharacterized protein OS=Homo sapiens OX=9606 PE=4 SV=1 [ENST00000621281_1_38881467_aTIS_101db1#ENST00000621281_1_38881467_aTIS_db3];sp|Q99417|MYCBP_	5	2	2	2	29.5	29.5	29.5	10122	88	88;110;103;17;56	0	95719	94552000	13507000	230480000	9	9				60	8531;21897	True;True	8534;21904	40526;40527;40528;40529;103661;103662	55742;55743;55744;55745;136149;136150;136151;136152;136153	55743;136149
A0A087WV25;Q8N103-3;O95684-2;O95684	A0A087WV25;Q8N103-3;O95684-2;O95684	1;1;1;1	1;1;1;1	1;1;1;1	FGFR1 oncogene partner	FGFR1OP	tr|A0A087WV25|A0A087WV25_HUMAN FGFR1 oncogene partner OS=Homo sapiens OX=9606 GN=FGFR1OP PE=1 SV=1 [ENST00000622353_6_166999413_aTIS_101db1#ENST00000622353_6_166999413_aTIS_db3];sp|Q8N103-3|TAGAP_HUMAN Isoform 3 of T-cell activation Rho GTPase-activating p	4	1	1	1	8.8	8.8	8.8	38099	351	351;522;379;399	0.00030294	53943	961210	64080	2612800	2	2				61	253	TRUE	254	1101;1102	1586;1587	1586
A0A087WV57;A0A087WYS3;H7C4X9;A0A087WVZ6;Q9ULU4-17;Q9ULU4-15;Q9ULU4-8;Q9ULU4-21;Q9ULU4-18;Q9ULU4-14;Q9ULU4-12;Q9ULU4-22;Q9ULU4-16;Q9ULU4-9;Q9ULU4-5;Q9ULU4-20;Q9ULU4;Q9ULU4-13;Q9ULU4-10;Q9ULU4-11;Q9ULU4-7;Q9ULU4-19;Q9ULU4-4;Q9ULU4-3;Q9ULU4-6;Q9ULU4-23;Q5TH12;Q9ULU4-2	A0A087WV57;A0A087WYS3;H7C4X9;A0A087WVZ6;Q9ULU4-17;Q9ULU4-15;Q9ULU4-8;Q9ULU4-21;Q9ULU4-18;Q9ULU4-14;Q9ULU4-12;Q9ULU4-22;Q9ULU4-16;Q9ULU4-9;Q9ULU4-5;Q9ULU4-20;Q9ULU4;Q9ULU4-13;Q9ULU4-10;Q9ULU4-11;Q9ULU4-7;Q9ULU4-19;Q9ULU4-4;Q9ULU4-3;Q9ULU4-6;Q9ULU4-23	3;3;3;3;3;3;3;3;3;3;3;3;3;3;3;3;3;3;3;3;3;3;2;2;2;2;1;1	3;3;3;3;3;3;3;3;3;3;3;3;3;3;3;3;3;3;3;3;3;3;2;2;2;2;1;1	3;3;3;3;3;3;3;3;3;3;3;3;3;3;3;3;3;3;3;3;3;3;2;2;2;2;1;1	Protein kinase C-binding protein 1	ZMYND8	tr|A0A087WV57|A0A087WV57_HUMAN Protein kinase C-binding protein 1 OS=Homo sapiens OX=9606 GN=ZMYND8 PE=1 SV=1 [ENST00000619049_20_47347880_aTIS_101db1#ENST00000619049_20_47347880_aTIS_db3];tr|A0A087WYS3|A0A087WYS3_HUMAN Protein kinase C-binding protein 1 O	28	3	3	3	5.2	5.2	5.2	85629	767	767;1087;1095;1136;1054;1088;1107;1115;1134;1135;1160;1161;1163;1168;1181;1186;1186;1188;1206;1214;1234;1241;764;995;1023;1105;175;614	0	6878	136250000	2962000	308140000	6	6				62	1163;1702;10416	True;True;True	1164;1703;10419	5544;5545;5546;5547;5548;5549;5550;7976;7977;7978;7979;49460;49461;49462	7598;7599;7600;10783;67659;67660	7598;10783;67660
ENST00000485923_3_150623059_CDS_010db2;Q6IAK0;ENST00000615547_3_150603402_CDS_100db1;ENST00000615547_3_150603375_CDS_100db1;A0A087WVA1;ENST00000615547_3_150603315_5UTR_100db1;P62341	ENST00000485923_3_150623059_CDS_010db2;Q6IAK0;ENST00000615547_3_150603402_CDS_100db1;ENST00000615547_3_150603375_CDS_100db1;A0A087WVA1;ENST00000615547_3_150603315_5UTR_100db1;P62341	1;1;1;1;1;1;1	1;1;1;1;1;1;1	1;1;1;1;1;1;1	Selenoprotein T	SELT	generic|ENST00000485923_3_150623059_CDS_010db2|ENSG00000198843 CTG NA NA;tr|Q6IAK0|Q6IAK0_HUMAN Selenoprotein T OS=Homo sapiens OX=9606 GN=SELENOT PE=1 SV=1 [ENST00000485923_3_150622422_aTIS_101db1#ENST00000485923_3_150622422_aTIS_db3];generic|ENST00000615	7	1	1	1	11.2	11.2	11.2	12217	107	107;137;182;191;195;211;195	0.0091891	19123	4786200	1196500	13010000	2	2				63	15860	TRUE	15863	75796;75797	101887;101888	101888
ENST00000394838_1_84182305_CDS_100db1;A0A087WVC4;A0A0A0MS54;P22694-4;P22694-3;P22694;P22694-5;P22694-7;P22694-6;P22694-9;P22694-2;ENST00000589994_19_14097375_CDS_100db1;ENST00000394839_1_84182305_CDS_100db1;ENST00000370689_1_84184082_CDS_100db1;P22694-10;ENST00000370688_1_84182305_CDS_100db1;B1APF7;ENST00000370680_1_84182305_CDS_100db1;B1APG1;B1APG0;B1APG2;B1APF8;B1APF9;B1APG3;P22694-8;ENST000003…	ENST00000394838_1_84182305_CDS_100db1;A0A087WVC4;A0A0A0MS54;P22694-4;P22694-3;P22694;P22694-5;P22694-7;P22694-6;P22694-9;P22694-2;ENST00000589994_19_14097375_CDS_100db1;ENST00000394839_1_84182305_CDS_100db1;ENST00000370689_1_84184082_CDS_100db1;P22694-10	8;8;8;8;8;8;8;8;8;8;8;6;6;6;6;2;2;2;2;2;2;2;2;2;2;1;1;1	1;1;1;1;1;1;1;1;1;1;1;0;0;0;0;1;1;1;1;1;1;1;1;1;1;1;1;0	1;1;1;1;1;1;1;1;1;1;1;0;0;0;0;1;1;1;1;1;1;1;1;1;1;1;1;0	cAMP-dependent protein kinase catalytic subunit beta	PRKACB	generic|ENST00000394838_1_84182305_CDS_100db1|ENSG00000142875 ATG NA 0 -1;tr|A0A087WVC4|A0A087WVC4_HUMAN cAMP-dependent protein kinase catalytic subunit beta OS=Homo sapiens OX=9606 GN=PRKACB PE=1 SV=1 [ENST00000610457_1_84181660_aTIS_101db1#ENST0000061045	28	8	1	1	25.7	4.3	4.3	32686	280	280;338;357;338;339;351;354;355;357;358;398;101;247;257;321;186;186;187;197;206;209;214;245;264;257;175;176;351	0	65269	75098000	5776800	169330000	3	3				64	5784;5785;10462;13140;14990;18626;26923;27598	False;False;True;False;False;False;False;False	5785;5786;10465;13143;14993;18632;26931;27606	26948;26949;26950;26951;26952;26953;26954;26955;26956;26957;26958;26959;26960;49639;49640;49641;49642;63008;63009;63010;63011;71932;71933;71934;71935;71936;71937;71938;88356;88357;127522;127523;127524;127525;130673;130674;130675;130676	37087;37088;37089;37090;37091;37092;37093;37094;37095;37096;37097;37098;37099;37100;37101;37102;37103;67877;67878;67879;67880;84758;84759;84760;84761;96725;96726;96727;96728;117899;117900;168734;168735;168736;168737;172940	37092;37097;67880;84758;96725;117899;168734;172940
ENST00000217893_5_69369490_5UTR_100db1;A0A087WY94;A0A087WVD7;Q9Y3D8	ENST00000217893_5_69369490_5UTR_100db1;A0A087WY94;A0A087WVD7;Q9Y3D8	1;1;1;1	1;1;1;1	1;1;1;1	Adenylate kinase isoenzyme 6	TAF9;AK6	generic|ENST00000217893_5_69369490_5UTR_100db1|ENSG00000273841 ATG NA -1 0;tr|A0A087WY94|A0A087WY94_HUMAN Adenylate kinase isoenzyme 6 OS=Homo sapiens OX=9606 GN=AK6 PE=1 SV=1 [ENST00000502819_5_69369490_aTIS_101db1#ENST00000502819_5_69369490_aTIS_db3];tr|	4	1	1	1	39	39	39	4269	41	41;47;109;172	0.0034038	24248	16614000	8307200	35723000	0	0				65	17750	TRUE	17754	84245;84246;84247	112671;112672	112672
A0A087WVI0;Q8WTW3;E9PBL8;J3KSY3;ENST00000577238_17_73206164_ntr_100db1;ENST00000582512_17_73206164_CDS_100db1;J3QKY9;J3QLT5	A0A087WVI0;Q8WTW3;E9PBL8	3;3;2;1;1;1;1;1	3;3;2;1;1;1;1;1	3;3;2;1;1;1;1;1	Conserved oligomeric Golgi complex subunit 1	COG1	tr|A0A087WVI0|A0A087WVI0_HUMAN Conserved oligomeric Golgi complex subunit 1 OS=Homo sapiens OX=9606 GN=COG1 PE=1 SV=1 [ENST00000618996_17_73193070_aTIS_101db1#ENST00000618996_17_73193070_aTIS_db3];sp|Q8WTW3|COG1_HUMAN Conserved oligomeric Golgi complex sub	8	3	3	3	4.7	4.7	4.7	104.79	940	940;980;962;26;70;100;102;126	0.00030647	55649	80573000	1644300	201250000	3	3				66	2234;15408;22910	True;True;True	2235;15411;22917	10531;10532;73786;73787;73788;73789;108280;108281;108282	14489;99306;142063	14489;99306;142063
Q7Z404-1;A0A0G2JMP8;A0A0G2JMM6;A0A087WVI4	Q7Z404-1;A0A0G2JMP8;A0A0G2JMM6;A0A087WVI4	1;1;1;1	1;1;1;1	1;1;1;1	Transmembrane channel-like protein	TMC4	sp|Q7Z404-1|TMC4_HUMAN Isoform 2 of Transmembrane channel-like protein 4 OS=Homo sapiens OX=9606 GN=TMC4;tr|A0A0G2JMP8|A0A0G2JMP8_HUMAN Transmembrane channel-like protein OS=Homo sapiens OX=9606 GN=TMC4 PE=1 SV=1;tr|A0A0G2JMM6|A0A0G2JMM6_HUMAN Transmembran	4	1	1	1	2.7	2.7	2.7	78664	706	706;706;706;706	0.00029206	47758	15151000	582730	31447000	1	1				67	6815	TRUE	6817	31998;31999;32000	44447	44447
ENST00000462780_1_155325469_ntr_100db1;ENST00000462780_1_155325322_ntr_100db1;A0A087WYB2;ENST00000471876_1_155325469_5UTR_100db1;A0A087WVK5;A0A087WX95;ENST00000471876_1_155325322_5UTR_100db1;A0A087WW20;ENST00000471876_1_155325107_5UTR_100db1;ENST00000368354_1_155324895_CDS_010db2;ENST00000490373_1_155325469_5UTR_100db1;ENST00000490373_1_155325322_5UTR_100db1;ENST00000490373_1_155325107_5UTR_100db…	ENST00000462780_1_155325469_ntr_100db1;ENST00000462780_1_155325322_ntr_100db1;A0A087WYB2;ENST00000471876_1_155325469_5UTR_100db1;A0A087WVK5;A0A087WX95;ENST00000471876_1_155325322_5UTR_100db1;A0A087WW20;ENST00000471876_1_155325107_5UTR_100db1;ENST00000368354_1_155324895_CDS_010db2;ENST00000490373_1_155325469_5UTR_100db1;ENST00000490373_1_155325322_5UTR_100db1;ENST00000490373_1_155325107_5UTR_100db…	1;1;1;1;1;1;1;1;1;1;1;1;1;1;1;1;1	1;1;1;1;1;1;1;1;1;1;1;1;1;1;1;1;1	1;1;1;1;1;1;1;1;1;1;1;1;1;1;1;1;1	RUN and SH3 domain-containing protein 1	RUSC1	generic|ENST00000462780_1_155325469_ntr_100db1|ENSG00000160753 GTG NA 0 -1;generic|ENST00000462780_1_155325322_ntr_100db1|ENSG00000160753 TTG NA 0 -1;tr|A0A087WYB2|A0A087WYB2_HUMAN RUN and SH3 domain-containing protein 1 (Fragment) OS=Homo sapiens OX=9606	17	1	1	1	17.2	17.2	17.2	72311	64	64;113;225;234;265;271;283;301;309;327;340;389;415;433;492;796;902	0.0012607	28597	13419000	3354800	36477000	1	1				68	22290	TRUE	22297	105481;105482	138424	138424
A0A087WVM4;B7ZM99;Q6UB35;ENST00000611279_6_150918579_CDS_010db2;ENST00000611279_6_151009932_CDS_100db1;H0Y327;Q5JYA8;Q5JYA3;ENST00000367307_6_150865793_5UTR_110db1;Q6UB35-2;Q4VXM1;Q4VXM0	A0A087WVM4;B7ZM99;Q6UB35;ENST00000611279_6_150918579_CDS_010db2	20;20;20;15;7;6;4;4;4;4;2;2	19;19;19;14;7;6;4;4;4;4;2;2	19;19;19;14;7;6;4;4;4;4;2;2	Monofunctional C1-tetrahydrofolate synthase, mitochondrial	MTHFD1L	tr|A0A087WVM4|A0A087WVM4_HUMAN Monofunctional C1-tetrahydrofolate synthase, mitochondrial OS=Homo sapiens OX=9606 GN=MTHFD1L PE=1 SV=1 [ENST00000618312_6_150866359_aTIS_101db1#ENST00000618312_6_150866359_aTIS_db3];tr|B7ZM99|B7ZM99_HUMAN MTHFD1L protein OS=	12	20	19	19	26.7	25.6	25.6	99.31	913	913;979;978;680;232;332;108;114;285;275;57;92	0	102.6	2054400000	44661000	4815000000	71	71				69	1395;2115;2477;2831;5819;5820;6446;10345;12255;13755;14508;16283;17588;22795;23728;23773;25693;26093;26269;28658	True;True;True;True;True;True;True;True;True;True;True;True;True;True;True;True;True;False;True;True	1396;2116;2478;2832;5820;5821;6447;10348;12258;13758;14511;16286;17591;22802;23735;23780;25700;26100;26276;28666	6560;6561;6562;6563;9959;9960;9961;9962;11696;11697;11698;11699;13220;13221;13222;13223;27113;27114;27115;27116;27117;27118;27119;27120;30265;30266;49118;49119;49120;49121;58299;58300;58301;58302;66097;69523;69524;69525;77586;77587;77588;77589;83386;83387;83388;83389;83390;83391;83392;83393;107763;107764;107765;107766;112429;112430;112431;112432;112433;112678;112679;112680;112681;121626;121627;12…	8893;8894;8895;8896;8897;13664;16141;16142;18247;18248;18249;18250;18251;18252;18253;18254;18255;18256;18257;37318;37319;37320;37321;37322;37323;41946;67177;67178;67179;67180;79102;79103;79104;79105;88912;93712;93713;93714;104206;104207;104208;104209;104210;111650;111651;111652;111653;141386;141387;141388;141389;148172;148173;148174;148175;148176;148177;148472;148473;148474;148475;148476;148477;1…	8895;13664;16142;18252;37319;37322;41946;67178;79105;88912;93714;104208;111650;141389;148176;148478;160652;163379;164522;179554
A0A087WVP1;Q14517;D6RCE4	A0A087WVP1;Q14517	19;19;2	19;19;2	19;19;2	Protocadherin Fat 1;Protocadherin Fat 1, nuclear form	FAT1	tr|A0A087WVP1|A0A087WVP1_HUMAN Protocadherin Fat 1 OS=Homo sapiens OX=9606 GN=FAT1 PE=1 SV=1 [ENST00000614102_4_186709827_aTIS_100db1];sp|Q14517|FAT1_HUMAN Protocadherin Fat 1 OS=Homo sapiens OX=9606 GN=FAT1 PE=1 SV=2 [ENST00000441802_4_186709827_aTIS_111d	3	19	19	19	5.1	5.1	5.1	506.37	4590	4590;4588;488	0	43294	938010000	4885400	2119000000	40	40				70	434;521;1041;4603;8698;9724;10270;10447;10505;11258;14811;16508;16522;17042;19709;21914;24124;24611;25808	True;True;True;True;True;True;True;True;True;True;True;True;True;True;True;True;True;True;True	435;522;1042;4604;8701;9727;10273;10450;10508;11261;14814;16511;16525;17045;19715;21921;24131;24618;25815	2023;2024;2025;2026;2027;2427;2428;2429;2430;4935;4936;4937;4938;21423;21424;21425;21426;41316;46158;46159;46160;46161;48792;49585;49586;49587;49862;53356;53357;53358;53359;70952;78659;78660;78661;78662;78718;78719;78720;78721;80968;80969;80970;80971;93503;103727;103728;114299;114300;114301;114302;116543;122258;122259;122260;122261;122262;122263	3006;3007;3553;3554;6835;6836;29397;29398;29399;29400;29401;56638;62815;62816;62817;62818;66701;67801;68204;72873;95642;105461;105462;105463;105464;105532;105533;105534;105535;108458;108459;108460;124383;136240;150631;153468;161502;161503;161504;161505	3007;3554;6836;29401;56638;62815;66701;67801;68204;72873;95642;105461;105535;108459;124383;136240;150631;153468;161505
A0A087WVQ6;Q00610-2;Q00610;ENST00000269122_17_59620114_5UTR_010db2;J3KS13;P53675-2;P53675;A0A087WX41;K7EJJ5;J3KRF5;ENST00000466513_17_59666166_ntr_100db1;ENST00000466513_17_59664835_ntr_100db1;ENST00000466513_17_59664817_ntr_100db1;ENST00000466513_17_59666202_ntr_100db1;ENST00000472129_17_59648252_ntr_100db1;ENST00000585198_17_59647646_ntr_100db1;J3KSQ2;ENST00000496076_17_59683721_ntr_100db1;ENST…	A0A087WVQ6;Q00610-2;Q00610;ENST00000269122_17_59620114_5UTR_010db2	83;83;83;82;29;17;17;16;12;8;7;7;7;6;6;4;4;3;3;3;2;2;2;1;1;1;1	83;83;83;82;29;17;17;16;12;8;7;7;7;6;6;4;4;3;3;3;2;2;2;1;1;1;1	83;83;83;82;29;17;17;16;12;8;7;7;7;6;6;4;4;3;3;3;2;2;2;1;1;1;1	Clathrin heavy chain;Clathrin heavy chain 1	CLTC	tr|A0A087WVQ6|A0A087WVQ6_HUMAN Clathrin heavy chain OS=Homo sapiens OX=9606 GN=CLTC PE=1 SV=1 [ENST00000621829_17_59620132_aTIS_101db1#ENST00000621829_17_59620132_aTIS_db3];sp|Q00610-2|CLH1_HUMAN Isoform 2 of Clathrin heavy chain 1 OS=Homo sapiens OX=9606	27	83	83	83	60.8	60.8	60.8	192.06	1679	1679;1639;1675;1681;612;1583;1640;1260;222;131;142;188;194;130;150;84;122;57;83;97;53;73;103;27;169;369;463	0	323.31	31494000000	349930000	70778000000	681	681				71	70;583;584;865;876;1280;1281;1771;1973;2541;2614;2770;3329;3460;3461;4008;4643;5002;5690;5813;5864;7707;7716;7765;8216;8351;8369;8868;9061;9260;9868;11027;11028;11367;11500;11730;11820;11868;12007;13167;13241;13407;13642;13784;13904;13905;14525;15167;15643;17914;18604;18677;18768;18777;19807;19903;20126;20127;20362;20671;21027;21039;21700;23057;23147;24151;24340;24566;25105;25672;25861;26001;2649…	True;True;True;True;True;True;True;True;True;True;True;True;True;True;True;True;True;True;True;True;True;True;True;True;True;True;True;True;True;True;True;True;True;True;True;True;True;True;True;True;True;True;True;True;True;True;True;True;True;True;True;True;True;True;True;True;True;True;True;True;True;True;True;True;True;True;True;True;True;True;True;True;True;True;True;True;True;True;True;True…	70;584;585;866;877;1281;1282;1772;1974;2542;2615;2771;3330;3461;3462;4009;4644;5003;5691;5814;5865;7710;7719;7768;8219;8354;8372;8871;9064;9263;9871;11030;11031;11370;11503;11733;11823;11871;12010;13170;13244;13410;13645;13787;13907;13908;14528;15170;15646;17919;18610;18683;18774;18783;19813;19909;20132;20133;20368;20677;21033;21045;21707;23064;23154;24158;24347;24573;25112;25679;25868;26008;2650…	328;329;330;331;332;2752;2753;2754;2755;2756;2757;2758;2759;2760;2761;2762;2763;2764;2765;4067;4068;4069;4070;4071;4131;4132;4133;4134;4135;4136;4137;4138;4139;6078;6079;6080;6081;6082;6083;6084;6085;6086;6087;6088;6089;6090;6091;6092;6093;6094;6095;8275;8276;8277;9275;9276;9277;9278;11973;11974;11975;11976;12312;12313;12985;12986;12987;12988;15825;15826;15827;15828;15829;15830;15831;15832;16403;…	460;461;462;463;3994;3995;3996;3997;3998;3999;4000;4001;4002;4003;4004;5732;5733;5734;5735;5736;5737;5738;5739;5740;5741;5742;5743;5818;5819;5820;5821;5822;5823;5824;5825;5826;5827;5828;5829;5830;5831;5832;5833;5834;5835;5836;5837;5838;5839;5840;5841;5842;8201;8202;8203;8204;8205;8206;8207;8208;8209;8210;8211;8212;8213;8214;8215;8216;8217;8218;8219;8220;8221;8222;8223;8224;11180;11181;11182;11183…	462;3994;4004;5733;5840;8204;8213;11180;12639;16476;16906;17932;22150;22984;22989;26119;29598;31682;36454;37284;37931;50610;50650;50944;53818;54614;54695;57613;58758;60023;63822;71423;71425;73572;74710;75985;76446;76750;77502;84870;85290;86360;87894;89160;89703;89710;93894;97918;100567;113512;117733;118308;119134;119204;124970;125648;126678;126684;127940;129570;131510;131585;134885;142911;143477;…
D6RAC5;U3KQ46;A0A087WVT6;A0A087X159;P81877-2;P81877-4;P81877-5;P81877-3;Q9BWW4-2;P81877;Q9BWG4-2;Q9BWW4-3;Q9BWG4;Q9BWW4	D6RAC5;U3KQ46;A0A087WVT6;A0A087X159;P81877-2;P81877-4;P81877-5;P81877-3;Q9BWW4-2;P81877;Q9BWG4-2;Q9BWW4-3;Q9BWG4;Q9BWW4	1;1;1;1;1;1;1;1;1;1;1;1;1;1	1;1;1;1;1;1;1;1;1;1;1;1;1;1	1;1;1;1;1;1;1;1;1;1;1;1;1;1	Single-stranded DNA-binding protein 2;Single-stranded DNA-binding protein 3;Single-stranded DNA-binding protein 4	SSBP2;SSBP4;SSBP3	tr|D6RAC5|D6RAC5_HUMAN Single-stranded DNA-binding protein 2 (Fragment) OS=Homo sapiens OX=9606 GN=SSBP2 PE=1 SV=2;tr|U3KQ46|U3KQ46_HUMAN Single-stranded DNA-binding protein 4 (Fragment) OS=Homo sapiens OX=9606 GN=SSBP4 PE=1 SV=2;tr|A0A087WVT6|A0A087WVT6_H	14	1	1	1	4.8	4.8	4.8	22667	208	208;234;361;369;298;331;339;341;361;361;363;368;385;388	0.0091701	1901	11241000	1248900	30555000	2	2				72	21514	TRUE	21520	101978;101979;101980	134075;134076	134076
ENST00000535010_1_86719539_5UTR_100db1;ENST00000370558_1_86704921_CDS_100db1;ENST00000370558_1_86704909_CDS_100db1;ENST00000482504_1_86704921_CDS_100db1;ENST00000482504_1_86704909_CDS_100db1;ENST00000616170_1_86704921_CDS_100db1;ENST00000616170_1_86704909_CDS_100db1;A0A087WW40;Q9Y371-3;Q9Y371;Q9Y371-2;ENST00000370558_1_86724376_CDS_100db1;ENST00000482504_1_86724376_CDS_100db1;ENST00000616170_1_86…	ENST00000535010_1_86719539_5UTR_100db1;ENST00000370558_1_86704921_CDS_100db1;ENST00000370558_1_86704909_CDS_100db1;ENST00000482504_1_86704921_CDS_100db1;ENST00000482504_1_86704909_CDS_100db1;ENST00000616170_1_86704921_CDS_100db1;ENST00000616170_1_86704909_CDS_100db1;A0A087WW40;Q9Y371-3;Q9Y371;Q9Y371-2	3;3;3;3;3;3;3;3;3;3;3;1;1;1	3;3;3;3;3;3;3;3;3;3;3;1;1;1	3;3;3;3;3;3;3;3;3;3;3;1;1;1	Endophilin-B1	SH3GLB1	generic|ENST00000535010_1_86719539_5UTR_100db1|ENSG00000097033 CTG NA 0 -1;generic|ENST00000370558_1_86704921_CDS_100db1|ENSG00000097033 GTG NA 0 -1;generic|ENST00000370558_1_86704909_CDS_100db1|ENSG00000097033 ATG NA 0 -1;generic|ENST00000482504_1_8670492	14	3	3	3	12.7	12.7	12.7	31402	283	283;358;362;379;383;387;391;394;265;365;386;185;206;214	0	18048	251360000	27928000	558140000	5	5				73	4264;9835;15331	True;True;True	4265;9838;15334	19995;19996;19997;19998;46692;46693;46694;46695;73447;73448;73449;73450	27673;63647;63648;63649;98786;98787	27673;63648;98786
ENST00000638156_10_24602103_aTIS_001db3;A0A1B0GTZ9;F8W9U9;A0A1B0GV73;A0A087WW76;ENST00000320481_10_24721896_aTIS_100db1;ENST00000396432_10_24721899_aTIS_101db1;Q5T5U3-3;Q5T5U3	ENST00000638156_10_24602103_aTIS_001db3;A0A1B0GTZ9;F8W9U9;A0A1B0GV73;A0A087WW76;ENST00000320481_10_24721896_aTIS_100db1;ENST00000396432_10_24721899_aTIS_101db1;Q5T5U3-3;Q5T5U3	1;1;1;1;1;1;1;1;1	1;1;1;1;1;1;1;1;1	1;1;1;1;1;1;1;1;1	Rho GTPase-activating protein 21	ARHGAP21	generic|ENST00000638156_10_24602103_aTIS_001db3|ENSG00000107863 ATC NA NA;tr|A0A1B0GTZ9|A0A1B0GTZ9_HUMAN Rho GTPase-activating protein 21 (Fragment) OS=Homo sapiens OX=9606 GN=ARHGAP21 PE=1 SV=1;tr|F8W9U9|F8W9U9_HUMAN Rho GTPase-activating protein 21 OS=Ho	9	1	1	1	2.2	2.2	2.2	55822	489	489;489;1165;1217;1406;1407;1958;1164;1957	0.0067789	20621	0	0	0	2	2				74	12835	TRUE	12838	61474;61475	82915;82916	82916
A0A087WW77;Q15334;ENST00000621229_17_18237490_CDS_100db1;ENST00000316843_17_18237490_CDS_100db1	A0A087WW77;Q15334	5;5;2;2	5;5;2;2	5;5;2;2	Lethal(2) giant larvae protein homolog 1	LLGL1	tr|A0A087WW77|A0A087WW77_HUMAN Lethal(2) giant larvae protein homolog 1 OS=Homo sapiens OX=9606 GN=LLGL1 PE=1 SV=1 [ENST00000621229_17_18225683_aTIS_100db1];sp|Q15334|L2GL1_HUMAN Lethal(2) giant larvae protein homolog 1 OS=Homo sapiens OX=9606 GN=LLGL1 PE=	4	5	5	5	5.8	5.8	5.8	114.43	1056	1056;1064;516;524	0	13965	214020000	5350500	469800000	14	14				75	1341;1926;6204;14984;20993	True;True;True;True;True	1342;1927;6205;14987;20999	6326;6327;6328;6329;9004;9005;9006;9007;29185;29186;29187;29188;71897;71898;71899;71900;99485;99486;99487;99488	8539;12220;12221;12222;12223;40407;40408;96692;96693;96694;96695;96696;96697;131266;131267	8539;12220;40407;96695;131266
A0A087WW86;A0A0A0MRI1;Q8IXQ4-4;Q8IXQ4	A0A087WW86;A0A0A0MRI1;Q8IXQ4-4;Q8IXQ4	1;1;1;1	1;1;1;1	1;1;1;1	GPALPP motifs-containing protein 1	GPALPP1	tr|A0A087WW86|A0A087WW86_HUMAN GPALPP motifs-containing protein 1 OS=Homo sapiens OX=9606 GN=GPALPP1 PE=1 SV=1 [ENST00000611650_13_44989655_aTIS_100db1];tr|A0A0A0MRI1|A0A0A0MRI1_HUMAN GPALPP motifs-containing protein 1 OS=Homo sapiens OX=9606 GN=GPALPP1 PE	4	1	1	1	12	12	12	10737	100	100;338;175;340	0.0026797	24489	19554000	3910800	41835000	6	6				76	3172	TRUE	3173	14758;14759;14760;14761	20336;20337;20338;20339;20340;20341	20340
A0A087WXD7;A0A087WWF5;K7ESB6;P78368	A0A087WXD7;A0A087WWF5;K7ESB6;P78368	1;1;1;1	1;1;1;1	1;1;1;1	Casein kinase I isoform gamma-2	CSNK1G2	tr|A0A087WXD7|A0A087WXD7_HUMAN Casein kinase I isoform gamma-2 (Fragment) OS=Homo sapiens OX=9606 GN=CSNK1G2 PE=1 SV=1;tr|A0A087WWF5|A0A087WWF5_HUMAN Casein kinase I isoform gamma-2 (Fragment) OS=Homo sapiens OX=9606 GN=CSNK1G2 PE=1 SV=1;tr|K7ESB6|K7ESB6_H	4	1	1	1	7.3	7.3	7.3	22846	206	206;235;299;415	0.0098331	18793	0	0	0	1	1				77	3522	TRUE	3523	16693	23329	23329
F8W8R3;ENST00000223361_7_44122074_5UTR_100db1;ENST00000406581_7_44122074_5UTR_100db1;A0A087WWF6;P49005;C9IZD2;C9J8Z7;C9JLE1;ENST00000610533_7_44118056_CDS_010db2;ENST00000223361_7_44116942_CDS_100db1;ENST00000452185_7_44116942_CDS_100db1;C9JHC7;H7C1B3;ENST00000461116_7_44118032_ntr_100db1;ENST00000464871_7_44118041_ntr_100db1;ENST00000461116_7_44118050_ntr_100db1	F8W8R3;ENST00000223361_7_44122074_5UTR_100db1;ENST00000406581_7_44122074_5UTR_100db1;A0A087WWF6;P49005;C9IZD2;C9J8Z7;C9JLE1;ENST00000610533_7_44118056_CDS_010db2	5;5;5;5;5;3;3;3;3;2;2;2;1;1;1;1	5;5;5;5;5;3;3;3;3;2;2;2;1;1;1;1	5;5;5;5;5;3;3;3;3;2;2;2;1;1;1;1	DNA polymerase delta subunit 2	POLD2	tr|F8W8R3|F8W8R3_HUMAN DNA polymerase delta subunit 2 OS=Homo sapiens OX=9606 GN=POLD2 PE=1 SV=1 [ENST00000223361_7_44122053_aTIS_101db1#ENST00000223361_7_44122053_aTIS_db3];generic|ENST00000223361_7_44122074_5UTR_100db1|ENSG00000106628 AAG NA -1 0 +1;gene	16	5	5	5	13.6	13.6	13.6	49612	455	455;462;476;504;469;148;155;220;393;237;251;257;83;91;94;97	0	29437	310550000	14788000	703890000	11	11				78	1693;2019;5511;14753;25821	True;True;True;True;True	1694;2020;5512;14756;25828	7946;7947;7948;7949;9520;9521;9522;25719;70663;70664;70665;70666;122316;122317;122318;122319;122320;122321;122322	10749;12999;13000;35355;95195;95196;161616;161617;161618;161619;161620	10749;13000;35355;95195;161617
A6NKE1;ENST00000373159_1_36149465_5UTR_100db1;ENST00000373166_1_36149372_CDS_010db2;A0A087WWM0;ENST00000373166_1_36149465_5UTR_100db1;ENST00000616395_1_36149465_5UTR_100db1;ENST00000373163_1_36149412_5UTR_100db1;O43617-2;O43617	A6NKE1;ENST00000373159_1_36149465_5UTR_100db1;ENST00000373166_1_36149372_CDS_010db2;A0A087WWM0;ENST00000373166_1_36149465_5UTR_100db1;ENST00000616395_1_36149465_5UTR_100db1;ENST00000373163_1_36149412_5UTR_100db1;O43617-2;O43617	1;1;1;1;1;1;1;1;1	1;1;1;1;1;1;1;1;1	1;1;1;1;1;1;1;1;1	Trafficking protein particle complex subunit 3	TRAPPC3	tr|A6NKE1|A6NKE1_HUMAN Trafficking protein particle complex subunit 3 OS=Homo sapiens OX=9606 GN=TRAPPC3 PE=1 SV=1 [ENST00000373159_1_36149378_aTIS_101db1#ENST00000373159_1_36149378_aTIS_db3];generic|ENST00000373159_1_36149465_5UTR_100db1|ENSG00000054116 C	9	1	1	1	6.8	6.8	6.8	13343	118	118;147;178;188;209;217;217;134;180	0.0033964	24078	95231000	15872000	211150000	9	9				79	14645	TRUE	14648	70208;70209;70210;70211	94626;94627;94628;94629;94630;94631;94632;94633;94634	94630
ENST00000559910_14_24233281_CDS_100db1;ENST00000456667_14_24233281_CDS_100db1;H0YMB3;H0YLV5;ENST00000620807_14_24233281_CDS_100db1;ENST00000420554_14_24233281_CDS_100db1;ENST00000348719_14_24233281_CDS_100db1;A0A087WWM4;F8WAN9;ENST00000557854_14_24233281_CDS_100db1;H0YNJ6;Q9P2T1-3;Q9P2T1;Q9P2T1-2;ENST00000561038_14_24237080_3UTR_100db1;ENST00000558483_14_24238381_CDS_100db1;ENST00000561130_14_242…	ENST00000559910_14_24233281_CDS_100db1;ENST00000456667_14_24233281_CDS_100db1;H0YMB3;H0YLV5;ENST00000620807_14_24233281_CDS_100db1;ENST00000420554_14_24233281_CDS_100db1;ENST00000348719_14_24233281_CDS_100db1;A0A087WWM4;F8WAN9;ENST00000557854_14_24233281_CDS_100db1;H0YNJ6;Q9P2T1-3;Q9P2T1;Q9P2T1-2;ENST00000561038_14_24237080_3UTR_100db1	3;3;3;3;3;3;3;3;3;3;3;3;3;3;2;1;1;1;1;1;1;1;1;1;1;1;1;1;1;1;1;1	1;1;1;1;1;1;1;1;1;1;1;1;1;1;1;0;0;0;0;0;0;0;0;0;0;0;1;0;0;0;1;0	1;1;1;1;1;1;1;1;1;1;1;1;1;1;1;0;0;0;0;0;0;0;0;0;0;0;1;0;0;0;1;0	GMP reductase;GMP reductase 2	GMPR2	generic|ENST00000559910_14_24233281_CDS_100db1|ENSG00000100938 CTG NA 0 -1;generic|ENST00000456667_14_24233281_CDS_100db1|ENSG00000100938 CTG NA 0 -1;tr|H0YMB3|H0YMB3_HUMAN GMP reductase OS=Homo sapiens OX=9606 GN=GMPR2 PE=1 SV=1 [ENST00000559910_14_242332	32	3	1	1	12.7	7.2	7.2	32889	306	306;311;315;333;339;339;340;348;349;400;427;320;348;366;251;58;61;66;68;69;70;75;88;88;93;93;125;131;139;151;169;239	0.00055788	41153	30715000	2194000	65930000	4	4				80	3534;22942;23695	False;False;True	3535;22949;23702	16747;16748;16749;108420;108421;108422;108423;112010;112011;112012;112013	23377;142249;142250;142251;147427;147428;147429;147430	23377;142249;147428
A0A087WWP4;ENST00000602849_1_110339469_CDS_100db1;ENST00000487146_1_110339469_CDS_100db1;ENST00000618772_1_110339469_CDS_100db1;Q96T37-4;Q96T37-2;Q96T37-3;Q96T37;ENST00000602849_1_110340384_CDS_010db2	A0A087WWP4;ENST00000602849_1_110339469_CDS_100db1;ENST00000487146_1_110339469_CDS_100db1;ENST00000618772_1_110339469_CDS_100db1;Q96T37-4;Q96T37-2;Q96T37-3;Q96T37;ENST00000602849_1_110340384_CDS_010db2	3;3;3;3;3;3;3;3;2	3;3;3;3;3;3;3;3;2	3;3;3;3;3;3;3;3;2	Putative RNA-binding protein 15	RBM15	tr|A0A087WWP4|A0A087WWP4_HUMAN Putative RNA-binding protein 15 OS=Homo sapiens OX=9606 GN=RBM15 PE=1 SV=1 [ENST00000617047_1_110339538_aTIS_101db1#ENST00000617047_1_110339538_aTIS_db3];generic|ENST00000602849_1_110339469_CDS_100db1|ENSG00000162775 CTG NA +	9	3	3	3	4.2	4.2	4.2	102.13	933	933;936;948;956;913;957;969;977;631	0	98975	224390000	4233700	510860000	12	12				81	16041;17249;25526	True;True;True	16044;17252;25533	76568;76569;76570;76571;81896;81897;81898;81899;120715;120716;120717;120718	102959;102960;102961;102962;102963;109722;109723;109724;109725;159454;159455;159456	102963;109724;159456
H3BQI4;I3L2Z5;ENST00000616501_16_29807476_CDS_100db1;ENST00000616501_16_29807464_CDS_100db1;ENST00000322945_16_29807464_CDS_100db1;A0A087WWR2;ENST00000219782_16_29807464_CDS_100db1;ENST00000322945_16_29807302_CDS_010db2;ENST00000545521_16_29807164_CDS_100db1;ENST00000219782_16_29807164_CDS_100db1;ENST00000545521_16_29807047_CDS_100db1;ENST00000219782_16_29807047_CDS_100db1;P56270-3;P56270;P56270-2	H3BQI4;I3L2Z5;ENST00000616501_16_29807476_CDS_100db1;ENST00000616501_16_29807464_CDS_100db1;ENST00000322945_16_29807464_CDS_100db1;A0A087WWR2;ENST00000219782_16_29807464_CDS_100db1;ENST00000322945_16_29807302_CDS_010db2;ENST00000545521_16_29807164_CDS_100db1;ENST00000219782_16_29807164_CDS_100db1;ENST00000545521_16_29807047_CDS_100db1;ENST00000219782_16_29807047_CDS_100db1;P56270-3;P56270;P56270-2	1;1;1;1;1;1;1;1;1;1;1;1;1;1;1	1;1;1;1;1;1;1;1;1;1;1;1;1;1;1	1;1;1;1;1;1;1;1;1;1;1;1;1;1;1	Myc-associated zinc finger protein	MAZ	tr|H3BQI4|H3BQI4_HUMAN Myc-associated zinc finger protein (Fragment) OS=Homo sapiens OX=9606 GN=MAZ PE=1 SV=1;tr|I3L2Z5|I3L2Z5_HUMAN Myc-associated zinc finger protein (Fragment) OS=Homo sapiens OX=9606 GN=MAZ PE=1 SV=1;generic|ENST00000616501_16_29807476_	15	1	1	1	6.6	6.6	6.6	20615	196	196;202;246;250;251;252;267;305;351;367;390;406;454;477;493	0	66402	149910000	21416000	362210000	5	5				82	21759	TRUE	21766	103022;103023;103024;103025;103026;103027;103028	135210;135211;135212;135213;135214	135210
A0A087WWS1;Q96FV9;J3KT14;Q96FV9-2;J3KRD7;J3QQZ3;ENST00000261600_18_224154_CDS_010db2;R4GMN4;A0A087WY84;ENST00000616322_18_247953_CDS_100db1;ENST00000261600_18_247953_CDS_100db1	A0A087WWS1;Q96FV9;J3KT14;Q96FV9-2	3;3;2;2;1;1;1;1;1;1;1	3;3;2;2;1;1;1;1;1;1;1	3;3;2;2;1;1;1;1;1;1;1	THO complex subunit 1	THOC1	tr|A0A087WWS1|A0A087WWS1_HUMAN THO complex subunit 1 OS=Homo sapiens OX=9606 GN=THOC1 PE=1 SV=1 [ENST00000616322_18_268019_aTIS_101db1#ENST00000616322_18_268019_aTIS_db3];sp|Q96FV9|THOC1_HUMAN THO complex subunit 1 OS=Homo sapiens OX=9606 GN=THOC1 PE=1 SV=	11	3	3	3	5	5	5	75651	657	657;657;251;377;86;121;246;272;360;430;430	0	89392	34609000	961350	54746000	4	4				83	10863;22617;22688	True;True;True	10866;22624;22695	51533;106982;106983;106984;107289	70511;140388;140762;140763	70511;140388;140762
H3BMK2;ENST00000566353_16_31033695_ntr_100db1;A0A087WWW0;ENST00000487411_16_31033695_ntr_100db1;C9JFM5;ENST00000313843_16_31033695_5UTR_100db1;Q12846	H3BMK2;ENST00000566353_16_31033695_ntr_100db1;A0A087WWW0;ENST00000487411_16_31033695_ntr_100db1;C9JFM5;ENST00000313843_16_31033695_5UTR_100db1;Q12846	1;1;1;1;1;1;1	1;1;1;1;1;1;1	1;1;1;1;1;1;1	Syntaxin-4	STX4	tr|H3BMK2|H3BMK2_HUMAN Syntaxin-4 OS=Homo sapiens OX=9606 GN=STX4 PE=1 SV=1 [ENST00000460668_16_31033806_aTIS_001db3];generic|ENST00000566353_16_31033695_ntr_100db1|ENSG00000103496 TTG NA 0;tr|A0A087WWW0|A0A087WWW0_HUMAN Syntaxin-4 (Fragment) OS=Homo sapie	7	1	1	1	17.2	17.2	17.2	71405	64	64;101;115;116;175;334;297	0.00052549	34196	56752000	14188000	135750000	2	2				84	25091	TRUE	25098	118782;118783;118784;118785	156492;156493	156492
ENST00000620248_1_85270870_CDS_100db1;A0A087WWW9;ENST00000370580_1_85270870_CDS_100db1;ENST00000370580_1_85276307_CDS_010db2;O95999;ENST00000620248_1_85270762_CDS_100db1;ENST00000370580_1_85270762_CDS_100db1	ENST00000620248_1_85270870_CDS_100db1;A0A087WWW9;ENST00000370580_1_85270870_CDS_100db1;ENST00000370580_1_85276307_CDS_010db2;O95999;ENST00000620248_1_85270762_CDS_100db1;ENST00000370580_1_85270762_CDS_100db1	2;2;2;2;2;1;1	2;2;2;2;2;1;1	2;2;2;2;2;1;1	B-cell lymphoma/leukemia 10	BCL10	generic|ENST00000620248_1_85270870_CDS_100db1|ENSG00000142867 ATC NA -1 0 +1;tr|A0A087WWW9|A0A087WWW9_HUMAN B-cell lymphoma/leukemia 10 OS=Homo sapiens OX=9606 GN=BCL10 PE=1 SV=1 [ENST00000620248_1_85276352_aTIS_101db1#ENST00000620248_1_85276352_aTIS_db3];	7	2	2	2	15.2	15.2	15.2	14543	125	125;156;202;218;233;89;166	0.00054289	37994	36781000	4597600	83004000	2	2				85	3798;7233	True;True	3799;7235	17906;34202;34203;34204;34205	24949;47397	24949;47397
A0A087WXB0;ENST00000618166_5_78360654_5UTR_100db1;ENST00000621999_5_78360654_5UTR_100db1;O15126;A0A087WTX8;A0A087WZA6;ENST00000621999_5_78418885_CDS_010db2;A0A087WU14;O15126-2	A0A087WXB0;ENST00000618166_5_78360654_5UTR_100db1;ENST00000621999_5_78360654_5UTR_100db1;O15126;A0A087WTX8;A0A087WZA6;ENST00000621999_5_78418885_CDS_010db2;A0A087WU14;O15126-2	2;2;2;2;1;1;1;1;1	2;2;2;2;1;1;1;1;1	2;2;2;2;1;1;1;1;1	Secretory carrier-associated membrane protein 1	SCAMP1	tr|A0A087WXB0|A0A087WXB0_HUMAN Secretory carrier-associated membrane protein OS=Homo sapiens OX=9606 GN=SCAMP1 PE=1 SV=1 [ENST00000618166_5_78360672_aTIS_101db1#ENST00000618166_5_78360672_aTIS_db3];generic|ENST00000618166_5_78360654_5UTR_100db1|ENSG0000008	9	2	2	2	15.7	15.7	15.7	35046	312	312;318;344;338;42;119;187;206;157	0	37333	153940000	11842000	357820000	8	8				86	17870;24825	True;True	17875;24832	84790;84791;117524;117525;117526;117527	113333;113334;154830;154831;154832;154833;154834;154835	113334;154833
A0A087WXC5;E7ESZ7;O95299;ENST00000404554_2_240021266_CDS_010db2;O95299-2;Q8N1B9;C9J6X0;H7C2W5;ENST00000497536_2_240022334_ntr_100db1;H7C1Y7;H7C2X4;ENST00000497536_2_240025286_ntr_100db1	A0A087WXC5;E7ESZ7;O95299;ENST00000404554_2_240021266_CDS_010db2;O95299-2	7;7;7;6;5;2;2;1;1;1;1;1	7;7;7;6;5;2;2;1;1;1;1;1	7;7;7;6;5;2;2;1;1;1;1;1	NADH dehydrogenase [ubiquinone] 1 alpha subcomplex subunit 10, mitochondrial	NDUFA10	tr|A0A087WXC5|A0A087WXC5_HUMAN NADH dehydrogenase [ubiquinone] 1 alpha subcomplex subunit 10, mitochondrial OS=Homo sapiens OX=9606 GN=NDUFA10 PE=1 SV=1 [ubiquinone#ENST00000620965_2_240025301_aTIS_100db1];tr|E7ESZ7|E7ESZ7_HUMAN NADH dehydrogenase [ubiquin	12	7	7	7	25.6	25.6	25.6	40836	355	355;390;355;260;429;201;244;129;133;133;138;155	0	37767	430520000	22659000	991430000	27	27				87	11251;11252;12868;15514;15617;19566;25908	True;True;True;True;True;True;True	11254;11255;12871;15517;15620;19572;25915	53331;53332;53333;53334;53335;53336;53337;53338;61656;61657;61658;61659;74228;74229;74230;74231;74668;74669;74670;92826;122720	72823;72824;72825;72826;72827;72828;72829;72830;72831;72832;72833;72834;72835;83085;99850;99851;99852;99853;99854;99855;99856;100382;100383;100384;100385;123602;162117	72823;72825;83085;99852;100383;123602;162117
ENST00000566510_16_68823428_3UTR_100db1;ENST00000566510_16_68815677_3UTR_100db1;ENST00000562836_16_68810251_ntr_100db1;ENST00000562836_16_68808777_ntr_100db1;ENST00000261769_16_68801792_CDS_010db2;A0A087WXI5;P12830-2;P12830	ENST00000566510_16_68823428_3UTR_100db1;ENST00000566510_16_68815677_3UTR_100db1;ENST00000562836_16_68810251_ntr_100db1;ENST00000562836_16_68808777_ntr_100db1;ENST00000261769_16_68801792_CDS_010db2;A0A087WXI5;P12830-2;P12830	1;1;1;1;1;1;1;1	1;1;1;1;1;1;1;1	1;1;1;1;1;1;1;1	Cadherin-1;E-Cad/CTF1;E-Cad/CTF2;E-Cad/CTF3	CDH1	generic|ENST00000566510_16_68823428_3UTR_100db1|ENSG00000039068 ATG NA 0;generic|ENST00000566510_16_68815677_3UTR_100db1|ENSG00000039068 GTG NA 0 -1;generic|ENST00000562836_16_68810251_ntr_100db1|ENSG00000039068 ATT NA 0;generic|ENST00000562836_16_68808777	8	1	1	1	7	7	7	25046	227	227;388;635;677;787;903;821;882	0	24003	54847000	6094100	102540000	10	10				88	19230	TRUE	19236	91317;91318;91319;91320;91321;91322;91323;91324	121794;121795;121796;121797;121798;121799;121800;121801;121802;121803	121801
B7Z879;A0A087WXL6;Q9H270;A0A0G2JS92;ENST00000620429_11_119077621_5UTR_100db1;ENST00000534551_11_119077621_ntr_100db1;ENST00000622309_11_119077621_ntr_100db1;A0A087X2J4	B7Z879;A0A087WXL6;Q9H270;A0A0G2JS92;ENST00000620429_11_119077621_5UTR_100db1	3;3;3;2;2;1;1;1	3;3;3;2;2;1;1;1	3;3;3;2;2;1;1;1	Vacuolar protein sorting-associated protein 11 homolog	VPS11	tr|B7Z879|B7Z879_HUMAN Vacuolar protein sorting-associated protein 11 homolog OS=Homo sapiens OX=9606 GN=VPS11 PE=1 SV=1 [ENST00000614944_11_119068069_aTIS_101db1#ENST00000614944_11_119068069_aTIS_db3];tr|A0A087WXL6|A0A087WXL6_HUMAN Vacuolar protein sortin	8	3	3	3	4.1	4.1	4.1	107.37	931	931;941;941;484;513;84;155;181	0	12.63	285420000	5708500	686390000	9	9				89	9899;10413;14491	True;True;True	9902;10416;14494	46976;46977;46978;46979;46980;49447;49448;49449;49450;69435	64084;64085;64086;64087;64088;64089;67652;67653;93615	64084;67653;93615
A0A087WXM6;J3QQT2;J3KRX5;ENST00000498103_15_71341712_ntr_111db1;A0A0A6YYL6;P18621;ENST00000498103_15_71341580_ntr_100db1;J3QLC8;ENST00000471722_1_77129114_ntr_011db2;A0A0A0MRF8;P18621-2;ENST00000414070_1_108992414_ntr_100db1;ENST00000414070_1_108992282_ntr_011db2;J3KRB3;A0A087WWH0;J3QS96;A0A087WY81;ENST00000582935_18_49490876_ntr_100db1;ENST00000446498_1_26455073_ntr_100db1;ENST00000452862_3_1978…	A0A087WXM6;J3QQT2;J3KRX5;ENST00000498103_15_71341712_ntr_111db1;A0A0A6YYL6;P18621;ENST00000498103_15_71341580_ntr_100db1;J3QLC8;ENST00000471722_1_77129114_ntr_011db2;A0A0A0MRF8;P18621-2;ENST00000414070_1_108992414_ntr_100db1;ENST00000414070_1_108992282_ntr_011db2;J3KRB3;A0A087WWH0;J3QS96;A0A087WY81	10;10;10;10;10;10;9;9;9;9;9;8;8;7;7;7;5;4;4;4;3;3;2;2;1;1;1;1;1;1;1;1;1;1;1	10;10;10;10;10;10;9;9;9;9;9;8;8;7;7;7;5;4;4;4;3;3;2;2;1;1;1;1;1;1;1;1;1;1;1	10;10;10;10;10;10;9;9;9;9;9;8;8;7;7;7;5;4;4;4;3;3;2;2;1;1;1;1;1;1;1;1;1;1;1	60S ribosomal protein L17	RPL17;RPL17-C18orf32	tr|A0A087WXM6|A0A087WXM6_HUMAN 60S ribosomal protein L17 (Fragment) OS=Homo sapiens OX=9606 GN=RPL17 PE=3 SV=1;tr|J3QQT2|J3QQT2_HUMAN 60S ribosomal protein L17 (Fragment) OS=Homo sapiens OX=9606 GN=RPL17 PE=3 SV=1;tr|J3KRX5|J3KRX5_HUMAN 60S ribosomal prote	35	10	10	10	58	58	58	19586	169	169;171;174;184;228;184;140;174;184;190;146;140;184;129;131;138;97;75;136;184;70;140;56;184;13;25;31;33;37;37;37;45;56;73;83	0	84531	12815000000	1423900000	18822000000	160	160				90	4518;7235;10662;10663;12980;18080;20244;21437;28295;28561	True;True;True;True;True;True;True;True;True;True	4519;7237;10665;10666;12983;18086;20250;21443;28303;28569	21062;21063;21064;21065;34210;34211;34212;34213;34214;34215;34216;34217;34218;34219;34220;50609;50610;50611;50612;50613;50614;50615;50616;50617;50618;50619;50620;50621;50622;50623;50624;62239;62240;62241;62242;62243;62244;62245;62246;62247;62248;62249;62250;62251;62252;62253;62254;85785;85786;85787;85788;85789;85790;85791;85792;95872;101567;101568;101569;101570;101571;101572;101573;101574;101575;…	29020;29021;29022;29023;29024;47415;47416;47417;47418;47419;47420;47421;47422;47423;47424;47425;47426;47427;47428;47429;47430;47431;47432;47433;47434;47435;47436;47437;47438;47439;47440;47441;47442;47443;47444;47445;69235;69236;69237;69238;69239;69240;69241;69242;69243;69244;69245;69246;69247;69248;69249;69250;69251;69252;69253;69254;69255;69256;69257;83925;83926;83927;83928;83929;83930;83931;839…	29022;47439;69247;69250;83940;114642;127234;133563;176946;178916
K7ENU8;A0A087WXM8;P50895	K7ENU8;A0A087WXM8;P50895	1;1;1	1;1;1	1;1;1	Basal cell adhesion molecule	BCAM	tr|K7ENU8|K7ENU8_HUMAN Basal cell adhesion molecule (Fragment) OS=Homo sapiens OX=9606 GN=BCAM PE=1 SV=1;tr|A0A087WXM8|A0A087WXM8_HUMAN Basal cell adhesion molecule OS=Homo sapiens OX=9606 GN=BCAM PE=1 SV=1 [ENST00000611077_19_44809125_aTIS_101db1#ENST0000	3	1	1	1	5.5	5.5	5.5	32103	291	291;588;628	0.0022086	25418	47756000	2809200	106650000	1	1				91	15858	TRUE	15861	75788;75789;75790;75791	101882	101882
A0A087WXP3;E9PEE8;P18564-2;P18564	A0A087WXP3;E9PEE8;P18564-2;P18564	1;1;1;1	1;1;1;1	1;1;1;1	Integrin beta;Integrin beta-6	ITGB6	tr|A0A087WXP3|A0A087WXP3_HUMAN Integrin beta OS=Homo sapiens OX=9606 GN=ITGB6 PE=1 SV=1;tr|E9PEE8|E9PEE8_HUMAN Integrin beta OS=Homo sapiens OX=9606 GN=ITGB6 PE=1 SV=1;sp|P18564-2|ITB6_HUMAN Isoform 2 of Integrin beta-6 OS=Homo sapiens OX=9606 GN=ITGB6;sp|	4	1	1	1	1.3	1.3	1.3	75849	693	693;746;681;788	0.0045249	22167	739420000	21748000	1727400000	4	4				92	14255	TRUE	14258	68347;68348;68349;68350	92111;92112;92113;92114	92112
A0A087WXP9;Q8IY47	A0A087WXP9;Q8IY47	1;1	1;1	1;1	Kelch repeat and BTB domain-containing protein 2	KBTBD2	tr|A0A087WXP9|A0A087WXP9_HUMAN Kelch repeat and BTB domain-containing protein 2 OS=Homo sapiens OX=9606 GN=KBTBD2 PE=1 SV=1 [ENST00000621876_7_32879604_aTIS_101db1#ENST00000621876_7_32879604_aTIS_db3];sp|Q8IY47|KBTB2_HUMAN Kelch repeat and BTB domain-conta	2	1	1	1	3.6	3.6	3.6	38191	334	334;623	0.00338	23703	0	0	0	1	1				93	22784	TRUE	22791	107722	141351	141351
A0A087WXS7;O43681;K7ERW9;ENST00000591090_19_12738656_CDS_010db2;ENST00000590633_19_12737623_ntr_100db1	A0A087WXS7;O43681;K7ERW9;ENST00000591090_19_12738656_CDS_010db2	6;6;4;4;1	6;6;4;4;1	6;6;4;4;1	ATPase ASNA1	ASNA1	tr|A0A087WXS7|A0A087WXS7_HUMAN ATPase ASNA1 OS=Homo sapiens OX=9606 GN=ASNA1 PE=1 SV=1 [ENST00000611688_19_12737555_aTIS_101db1#ENST00000611688_19_12737555_aTIS_db3];sp|O43681|ASNA_HUMAN ATPase ASNA1 OS=Homo sapiens OX=9606 GN=ASNA1 PE=1 SV=2 [ENST00000357	5	6	6	6	27.2	27.2	27.2	37119	331	331;348;200;246;143	0	26696	1069200000	66823000	2453400000	42	42				94	6294;7495;7785;15396;15996;27633	True;True;True;True;True;True	6295;7498;7788;15399;15999;27641	29587;29588;29589;29590;35459;35460;35461;35462;36831;36832;36833;36834;36835;36836;36837;36838;73737;73738;73739;73740;76362;76363;76364;76365;76366;130836;130837;130838;130839	40969;40970;40971;40972;40973;49188;49189;49190;49191;49192;49193;49194;49195;51081;51082;51083;51084;51085;51086;99239;99240;99241;99242;99243;99244;99245;99246;99247;99248;99249;102628;102629;102630;102631;102632;102633;102634;102635;173152;173153;173154;173155	40969;49188;51085;99242;102630;173153
A0A087WY00;G3V394;F8WE88;F8W6H6;Q9Y4I1-2;Q9Y4I1;Q9Y4I1-3;H0YM96;H0YMK3;Q9NQX4-2	A0A087WY00;G3V394;F8WE88;F8W6H6;Q9Y4I1-2;Q9Y4I1;Q9Y4I1-3	4;4;4;4;4;4;4;1;1;1	4;4;4;4;4;4;4;1;1;1	3;3;3;3;3;3;3;0;0;0	Unconventional myosin-Va	MYO5A	tr|A0A087WY00|A0A087WY00_HUMAN Unconventional myosin-Va OS=Homo sapiens OX=9606 GN=MYO5A PE=1 SV=1 [ENST00000613858_15_52528806_aTIS_101db1#ENST00000613858_15_52528806_aTIS_db3];tr|G3V394|G3V394_HUMAN Unconventional myosin-Va OS=Homo sapiens OX=9606 GN=MYO	10	4	4	3	2.9	2.9	1.4	212.2	1828	1828;1853;1855;1855;1828;1855;1880;153;269;430	0	10356	96534000	1005600	220230000	3	3				95	12338;13224;13650;18798	True;True;True;True	12341;13227;13653;18804	58754;58755;58756;63398;63399;63400;63401;65449;65450;65451;65452;89289;89290	79564;85187;87959;119311;119312	79564;85187;87959;119312
A0A087WY55;Q9NP79;ENST00000620996_6_142166260_CDS_100db1;ENST00000620996_6_142166254_CDS_100db1;ENST00000367630_6_142166260_CDS_100db1;ENST00000367630_6_142166254_CDS_100db1;Q5TGM0;Q9NP79-2	A0A087WY55;Q9NP79;ENST00000620996_6_142166260_CDS_100db1;ENST00000620996_6_142166254_CDS_100db1;ENST00000367630_6_142166260_CDS_100db1;ENST00000367630_6_142166254_CDS_100db1;Q5TGM0;Q9NP79-2	9;9;6;6;6;6;5;5	9;9;6;6;6;6;5;5	9;9;6;6;6;6;5;5	Vacuolar protein sorting-associated protein VTA1 homolog	VTA1	tr|A0A087WY55|A0A087WY55_HUMAN Chromosome 6 open reading frame 55, isoform CRA_b OS=Homo sapiens OX=9606 GN=VTA1 PE=1 SV=1 [ENST00000620996_6_142147288_aTIS_101db1#ENST00000620996_6_142147288_aTIS_db3];sp|Q9NP79|VTA1_HUMAN Vacuolar protein sorting-associat	8	9	9	9	38.6	38.6	38.6	31102	280	280;307;232;234;259;261;249;222	0	25283	1406000000	117170000	3379900000	33	33				96	137;2373;15599;15662;16811;17254;19845;22071;27843	True;True;True;True;True;True;True;True;True	138;2374;15602;15665;16814;17257;19851;22078;27851	631;632;633;634;11149;11150;11151;11152;74595;74875;74876;74877;74878;74879;74880;74881;74882;79967;79968;79969;79970;81914;94118;94119;94120;94121;104425;104426;104427;104428;104429;131721	883;884;885;886;887;888;889;890;891;892;893;894;15268;15269;15270;100272;100686;100687;100688;107182;107183;109731;125210;125211;125212;125213;137081;137082;137083;137084;137085;137086;174269	894;15270;100272;100687;107182;109731;125213;137083;174269
ENST00000402588_22_23980198_aTIS_100db1;ENST00000634759_22_23980198_aTIS_100db1;Q6ICJ4;A0A087WY67;P0CG30;P0CG29;A0A0G2JMS2;A0A0G2JQD8;A0A0G2JRG0;A0A1B0GXB6;A0A0G2JQD2;A0A0G2JQM0;A0A0G2JRN4;A0A0G2JRJ5;A0A0G2JRQ5;P30711	ENST00000402588_22_23980198_aTIS_100db1;ENST00000634759_22_23980198_aTIS_100db1;Q6ICJ4;A0A087WY67;P0CG30;P0CG29;A0A0G2JMS2;A0A0G2JQD8;A0A0G2JRG0;A0A1B0GXB6;A0A0G2JQD2;A0A0G2JQM0;A0A0G2JRN4;A0A0G2JRJ5;A0A0G2JRQ5;P30711	2;2;2;2;2;2;1;1;1;1;1;1;1;1;1;1	2;2;2;2;2;2;1;1;1;1;1;1;1;1;1;1	2;2;2;2;2;2;1;1;1;1;1;1;1;1;1;1	Glutathione S-transferase theta-2B;Glutathione S-transferase theta-2;Glutathione S-transferase theta-1	Em:AP000351.3;GSTT2;GSTT2B;GSTT1	generic|ENST00000402588_22_23980198_aTIS_100db1|ENSG00000099984 ATG no_data NA;generic|ENST00000634759_22_23980198_aTIS_100db1|ENSG00000099984 ATG no_data NA;tr|Q6ICJ4|Q6ICJ4_HUMAN Em:AP000351.3 protein OS=Homo sapiens OX=9606 GN=GSTT2B PE=1 SV=1 [ENST0000	16	2	2	2	11.6	11.6	11.6	20609	181	181;195;230;243;244;244;44;45;46;65;65;97;105;114;226;240	0	12424	125080000	12508000	275300000	6	6				97	2635;7244	True;True	2636;7246	12403;12404;12405;12406;34263;34264;34265;34266	17000;17001;47492;47493;47494;47495	17001;47494
A0A087WY71;E9PFW3;Q96CW1-2;Q96CW1;C9JJ47;C9JTK4;C9JGT8;ENST00000621863_3_184179116_CDS_100db1;ENST00000292807_3_184179113_CDS_010db2;C9JJD3;C9JPV8;ENST00000487958_3_184179044_ntr_100db1;ENST00000487958_3_184179035_ntr_100db1;ENST00000480260_3_184181784_ntr_100db1;ENST00000487958_3_184179116_ntr_100db1;ENST00000480260_3_184181949_ntr_100db1	A0A087WY71;E9PFW3;Q96CW1-2;Q96CW1;C9JJ47;C9JTK4;C9JGT8;ENST00000621863_3_184179116_CDS_100db1;ENST00000292807_3_184179113_CDS_010db2	12;12;12;12;10;7;7;6;6;5;5;2;2;2;1;1	12;12;12;12;10;7;7;6;6;5;5;2;2;2;1;1	12;12;12;12;10;7;7;6;6;5;5;2;2;2;1;1	AP-2 complex subunit mu	AP2M1	tr|A0A087WY71|A0A087WY71_HUMAN AP-2 complex subunit mu OS=Homo sapiens OX=9606 GN=AP2M1 PE=1 SV=1 [ENST00000621863_3_184176994_aTIS_101db1#ENST00000621863_3_184176994_aTIS_db3];tr|E9PFW3|E9PFW3_HUMAN AP-2 complex subunit mu OS=Homo sapiens OX=9606 GN=AP2M1	16	12	12	12	38.5	38.5	38.5	49526	434	434;460;433;435;252;160;195;323;325;113;136;61;64;121;37;66	0	48788	2014800000	77491000	4676800000	49	49				98	17623;18763;20936;21207;22078;22538;22697;23550;24539;24662;26634;27570	True;True;True;True;True;True;True;True;True;True;True;True	17626;18769;20942;21213;22085;22545;22704;23557;24546;24669;26642;27578	83581;83582;83583;83584;83585;83586;89138;89139;89140;89141;99201;99202;99203;99204;100496;100497;104462;104463;106629;106630;106631;106632;106633;106634;106635;106636;107324;107325;107326;111294;111295;116192;116193;116194;116195;116795;116796;126260;126261;126262;126263;130556;130557;130558;130559	111854;111855;111856;111857;111858;111859;111860;111861;119103;119104;130948;130949;130950;130951;132351;137142;137143;139904;139905;139906;139907;139908;139909;139910;140801;140802;140803;140804;146321;146322;153122;153123;153794;167139;167140;167141;172826;172827;172828;172829;172830;172831;172832;172833;172834;172835;172836;172837;172838;172839	111861;119103;130950;132351;137142;139906;140804;146322;153123;153794;167139;172830
ENST00000289779_1_161001125_3UTR_100db1;A0A087WY82;ENST00000621309_1_161021082_5UTR_100db1;ENST00000368026_1_161021082_5UTR_110db1;Q9Y624;ENST00000289779_1_161000691_3UTR_100db1;ENST00000289779_1_161000751_3UTR_100db1;ENST00000537746_1_161021082_5UTR_100db1;Q9Y624-2;ENST00000289779_1_161000169_3UTR_100db1	ENST00000289779_1_161001125_3UTR_100db1;A0A087WY82;ENST00000621309_1_161021082_5UTR_100db1;ENST00000368026_1_161021082_5UTR_110db1;Q9Y624;ENST00000289779_1_161000691_3UTR_100db1;ENST00000289779_1_161000751_3UTR_100db1;ENST00000537746_1_161021082_5UTR_100db1;Q9Y624-2	6;6;6;6;6;4;4;4;4;2	6;6;6;6;6;4;4;4;4;2	6;6;6;6;6;4;4;4;4;2	Junctional adhesion molecule A	F11R	generic|ENST00000289779_1_161001125_3UTR_100db1|ENSG00000270149 GTG NA -1 0;tr|A0A087WY82|A0A087WY82_HUMAN Junctional adhesion molecule A OS=Homo sapiens OX=9606 GN=F11R PE=1 SV=1 [ENST00000621309_1_161021073_aTIS_101db1#ENST00000621309_1_161021073_aTIS_db	10	6	6	6	26	26	26	27741	254	254;279;282;302;299;190;210;253;250;110	0	31736	385850000	27561000	920820000	30	30				99	2898;13187;14805;16454;25925;27100	True;True;True;True;True;True	2899;13190;14808;16457;25932;27108	13542;13543;13544;63216;63217;63218;63219;70931;70932;70933;78407;78408;78409;78410;78411;78412;122787;122788;128382;128383;128384;128385	18801;18802;84975;84976;95619;95620;95621;95622;105087;105088;105089;105090;105091;105092;105093;105094;162191;162192;169755;169756;169757;169758;169759;169760;169761;169762;169763;169764;169765;169766	18801;84975;95619;105089;162191;169758
A0A0C4DFR0;A0A087WYC6;Q96DT5;U3KQN2	A0A0C4DFR0;A0A087WYC6;Q96DT5;U3KQN2	2;2;2;1	2;2;2;1	2;2;2;1	Dynein heavy chain 11, axonemal	DNAH11	tr|A0A0C4DFR0|A0A0C4DFR0_HUMAN Dynein heavy chain 11, axonemal OS=Homo sapiens OX=9606 GN=DNAH11 PE=4 SV=1 [ENST00000328843_7_21543246_aTIS_100db1];tr|A0A087WYC6|A0A087WYC6_HUMAN Dynein heavy chain 11, axonemal OS=Homo sapiens OX=9606 GN=DNAH11 PE=4 SV=1 [	4	2	2	2	0.5	0.5	0.5	521.05	4523	4523;4523;4516;174	0.0067836	20654	183920000	769540	416030000	5	5				100	930;19348	True;True	931;19354	4396;4397;4398;4399;91870;91871	6135;6136;6137;6138;122458	6135;122458
ENST00000374897_6_32830398_CDS_100db1;ENST00000620123_6_32830398_CDS_100db1;ENST00000374897_6_32835721_CDS_010db2;A0A0G2JLV0;A0A087WYD6;X5CMH5;Q9NUT2-5;Q9NUT2-4;Q03519;Q9NUT2-2;Q9NUT2;Q9NRK6	ENST00000374897_6_32830398_CDS_100db1;ENST00000620123_6_32830398_CDS_100db1;ENST00000374897_6_32835721_CDS_010db2;A0A0G2JLV0;A0A087WYD6;X5CMH5;Q9NUT2-5;Q9NUT2-4;Q03519;Q9NUT2-2;Q9NUT2;Q9NRK6	1;1;1;1;1;1;1;1;1;1;1;1	1;1;1;1;1;1;1;1;1;1;1;1	1;1;1;1;1;1;1;1;1;1;1;1	ATP-binding cassette sub-family B member 8, mitochondrial;Antigen peptide transporter 2;ATP-binding cassette sub-family B member 10, mitochondrial	TAP2;ABCB8;ABCB10	generic|ENST00000374897_6_32830398_CDS_100db1|ENSG00000204267 GTG NA -1 0;generic|ENST00000620123_6_32830398_CDS_100db1|ENSG00000204267 GTG NA -1 0;generic|ENST00000374897_6_32835721_CDS_010db2|ENSG00000204267 ATC NA NA;tr|A0A0G2JLV0|A0A0G2JLV0_HUMAN Antig	12	1	1	1	4.3	4.3	4.3	20213	185	185;201;466;702;702;703;548;630;686;718;735;738	0.0007776	3247	74069000	8229900	152350000	2	2				101	24802	TRUE	24809	117419;117420;117421;117422	154679;154680	154679
A0A087WYF7;ENST00000373173_X_85003892_5UTR_100db1;ENST00000373173_X_85003883_5UTR_010db2;Q6UXV4	A0A087WYF7;ENST00000373173_X_85003892_5UTR_100db1;ENST00000373173_X_85003883_5UTR_010db2;Q6UXV4	1;1;1;1	1;1;1;1	1;1;1;1	MICOS complex subunit MIC27	APOOL	tr|A0A087WYF7|A0A087WYF7_HUMAN MICOS complex subunit OS=Homo sapiens OX=9606 GN=APOOL PE=1 SV=1 [ENST00000613473_X_85046301_aTIS_101db1#ENST00000613473_X_85046301_aTIS_db3];generic|ENST00000373173_X_85003892_5UTR_100db1|ENSG00000155008 TTG NA -1;generic|EN	4	1	1	1	5.2	5.2	5.2	29205	268	268;275;278;268	0.00052521	34054	9171500	655100	16805000	1	1				102	13277	TRUE	13280	63642;63643	85487	85487
D6RAF1;A0A087WYF8;A0A0A0MQY0;Q53GG5-3;Q53GG5-2;Q53GG5;ENST00000643009_4_185535422_aTIS_101db1	D6RAF1;A0A087WYF8;A0A0A0MQY0;Q53GG5-3;Q53GG5-2;Q53GG5;ENST00000643009_4_185535422_aTIS_101db1	2;2;2;2;2;2;1	2;2;2;2;2;2;1	2;2;2;2;2;2;1	PDZ and LIM domain protein 3	PDLIM3	tr|D6RAF1|D6RAF1_HUMAN PDZ and LIM domain protein 3 OS=Homo sapiens OX=9606 GN=PDLIM3 PE=1 SV=1 [ENST00000505886_4_185535434_aTIS_101db1#ENST00000505886_4_185535434_aTIS_db3];tr|A0A087WYF8|A0A087WYF8_HUMAN PDZ and LIM domain protein 3 OS=Homo sapiens OX=96	7	2	2	2	71.4	71.4	71.4	45253	42	42;197;276;189;316;364;130	0	82973	59781000	19927000	142450000	2	2				103	16511;19400	True;True	16514;19406	78672;78673;78674;92080;92081;92082;92083	105479;105480;122711	105479;122711
E9PFH7;A0A087WYG2;Q9UPT6	E9PFH7;A0A087WYG2;Q9UPT6	2;2;2	1;1;1	1;1;1	C-Jun-amino-terminal kinase-interacting protein 3	MAPK8IP3	tr|E9PFH7|E9PFH7_HUMAN C-Jun-amino-terminal kinase-interacting protein 3 OS=Homo sapiens OX=9606 GN=MAPK8IP3 PE=1 SV=1 [ENST00000356010_16_1706340_aTIS_100db1];tr|A0A087WYG2|A0A087WYG2_HUMAN C-Jun-amino-terminal kinase-interacting protein 3 OS=Homo sapiens	3	2	1	1	1.6	0.8	0.8	146.68	1330	1330;1337;1336	0.0019841	26534	49212000	834100	117930000	2	2				104	21133;26976	True;False	21139;26984	100188;100189;100190;100191;127774;127775;127776;127777	132108;132109;169034;169035;169036;169037	132108;169036
ENST00000470030_1_1314886_ntr_100db1;C9J979;C9IYS7;A0A087WYI0;Q5TA45-2;Q5TA45-4;Q5TA45-3;Q5TA45;Q5TA45-5;ENST00000531020_1_1314886_ntr_100db1;J3QRY6;Q96HV7	ENST00000470030_1_1314886_ntr_100db1;C9J979;C9IYS7;A0A087WYI0;Q5TA45-2;Q5TA45-4;Q5TA45-3;Q5TA45;Q5TA45-5;ENST00000531020_1_1314886_ntr_100db1;J3QRY6;Q96HV7	2;2;2;2;2;2;2;2;2;1;1;1	2;2;2;2;2;2;2;2;2;1;1;1	2;2;2;2;2;2;2;2;2;1;1;1	Integrator complex subunit 11	CPSF3L	generic|ENST00000470030_1_1314886_ntr_100db1|ENSG00000127054 AAG NA 0;tr|C9J979|C9J979_HUMAN Integrator complex subunit 11 (Fragment) OS=Homo sapiens OX=9606 GN=INTS11 PE=1 SV=2;tr|C9IYS7|C9IYS7_HUMAN Cleavage and polyadenylation specific factor 3-like, is	12	2	2	2	15.9	15.9	15.9	16324	138	138;344;502;502;499;571;578;600;606;43;342;389	0.00052097	32993	64951000	10825000	148450000	3	3				105	26205;26715	True;True	26212;26723	124177;124178;124179;124180;126580;126581;126582	164111;167565;167566	164111;167565
A0A087WYN9;Q7Z478;ENST00000504778_5_55270675_ntr_100db1;ENST00000504778_5_55277204_ntr_100db1;ENST00000621106_5_55277204_CDS_100db1;ENST00000251636_5_55277246_CDS_100db1;ENST00000621106_5_55277246_CDS_100db1;ENST00000251636_5_55262797_CDS_010db2;H0Y8L1;ENST00000504778_5_55294100_ntr_100db1	A0A087WYN9;Q7Z478	11;11;5;5;5;5;5;3;2;2	11;11;5;5;5;5;5;3;2;2	11;11;5;5;5;5;5;3;2;2	ATP-dependent RNA helicase DHX29	DHX29	tr|A0A087WYN9|A0A087WYN9_HUMAN ATP-dependent RNA helicase DHX29 OS=Homo sapiens OX=9606 GN=DHX29 PE=1 SV=1 [ENST00000621106_5_55307573_aTIS_101db1#ENST00000621106_5_55307573_aTIS_db3];sp|Q7Z478|DHX29_HUMAN ATP-dependent RNA helicase DHX29 OS=Homo sapiens O	10	11	11	11	10.9	10.9	10.9	155.29	1370	1370;1369;404;640;641;654;655;149;160;432	0	35424	692660000	9755700	1597300000	24	24				106	1255;1778;2040;4688;7755;10005;11000;12543;17937;19244;24577	True;True;True;True;True;True;True;True;True;True;True	1256;1779;2041;4689;7758;10008;11003;12546;17942;19250;24584	5965;5966;5967;5968;8302;8303;8304;8305;9618;9619;21782;21783;21784;21785;36687;36688;36689;36690;47470;47471;47472;47473;47474;47475;47476;52128;52129;52130;52131;59803;59804;59805;59806;85083;85084;85085;85086;85087;85088;85089;85090;91396;91397;91398;116382;116383;116384;116385	8046;11223;13117;29829;29830;29831;29832;50887;64822;64823;64824;64825;64826;64827;71247;71248;80837;113647;113648;113649;121894;121895;121896;153311;153312;153313;153314	8046;11223;13117;29829;50887;64826;71247;80837;113649;121894;153311
A0A087WYP2;ENST00000622257_11_57741533_5UTR_100db1;ENST00000622257_11_57741503_5UTR_100db1;ENST00000622257_11_57741401_5UTR_100db1;Q8IZQ5;H0YE28;ENST00000388857_11_57741888_CDS_100db1;H3BV83;ENST00000534355_11_57741933_CDS_010db2;ENST00000388857_11_57741596_aTIS_100db1;ENST00000534355_11_57741533_5UTR_110db1;ENST00000534355_11_57741503_5UTR_100db1;ENST00000534355_11_57741401_5UTR_100db1	A0A087WYP2;ENST00000622257_11_57741533_5UTR_100db1;ENST00000622257_11_57741503_5UTR_100db1;ENST00000622257_11_57741401_5UTR_100db1;Q8IZQ5;H0YE28;ENST00000388857_11_57741888_CDS_100db1	4;4;4;4;4;3;2;1;1;1;1;1;1	4;4;4;4;4;3;2;1;1;1;1;1;1	4;4;4;4;4;3;2;1;1;1;1;1;1	Selenoprotein H	C11orf31;SELH	tr|A0A087WYP2|A0A087WYP2_HUMAN Selenoprotein H OS=Homo sapiens OX=9606 GN=SELENOH PE=1 SV=1 [ENST00000622257_11_57741596_aTIS_101db1#ENST00000622257_11_57741596_aTIS_db3];generic|ENST00000622257_11_57741533_5UTR_100db1|ENSG00000211450 GTG NA +1 0 -1;generi	13	4	4	4	48.8	48.8	48.8	13303	121	121;142;152;186;122;94;55;18;40;43;64;74;108	0	12601	282760000	40394000	689570000	11	11				107	5749;11580;18059;20535	True;True;True;True	5750;11583;18065;20541	26776;26777;26778;26779;54977;54978;54979;54980;54981;54982;85697;85698;85699;85700;97239;97240	36767;75221;75222;75223;75224;75225;114559;114560;114561;114562;128897;128898	36767;75222;114562;128898
D6RAR7;ENST00000462989_6_15533336_CDS_100db1;D6RJC6;ENST00000622898_6_15662866_CDS_100db1;A0A087WYP9;ENST00000355917_6_15662866_CDS_100db1;A6NFV8;ENST00000344537_6_15662866_CDS_100db1;Q96EV8-3;Q96EV8	D6RAR7;ENST00000462989_6_15533336_CDS_100db1;D6RJC6;ENST00000622898_6_15662866_CDS_100db1;A0A087WYP9;ENST00000355917_6_15662866_CDS_100db1;A6NFV8;ENST00000344537_6_15662866_CDS_100db1;Q96EV8-3;Q96EV8	1;1;1;1;1;1;1;1;1;1	1;1;1;1;1;1;1;1;1;1	1;1;1;1;1;1;1;1;1;1	Dysbindin	DTNBP1	tr|D6RAR7|D6RAR7_HUMAN Dysbindin (Fragment) OS=Homo sapiens OX=9606 GN=DTNBP1 PE=1 SV=1;generic|ENST00000462989_6_15533336_CDS_100db1|ENSG00000047579 AAG NA 0;tr|D6RJC6|D6RJC6_HUMAN Dysbindin OS=Homo sapiens OX=9606 GN=DTNBP1 PE=1 SV=1 [ENST00000462989_6_1	10	1	1	1	11.3	11.3	11.3	15829	142	142;161;195;315;316;333;334;350;270;351	0.0010217	30615	31421000	7855400	73165000	1	1				108	1160	TRUE	1161	5533;5534;5535;5536	7595	7595
ENST00000504696_5_112864630_ntr_100db1;ENST00000621420_5_112862575_CDS_100db1;ENST00000505459_5_112862575_CDS_100db1;A0A087WYR0;ENST00000505459_5_112861290_5UTR_010db2;P09132	ENST00000504696_5_112864630_ntr_100db1;ENST00000621420_5_112862575_CDS_100db1;ENST00000505459_5_112862575_CDS_100db1;A0A087WYR0;ENST00000505459_5_112861290_5UTR_010db2;P09132	1;1;1;1;1;1	1;1;1;1;1;1	1;1;1;1;1;1	Signal recognition particle 19 kDa protein	SRP19	generic|ENST00000504696_5_112864630_ntr_100db1|ENSG00000153037 ATG NA +1 0 -1;generic|ENST00000621420_5_112862575_CDS_100db1|ENSG00000153037 ATA NA 0 -1;generic|ENST00000505459_5_112862575_CDS_100db1|ENSG00000153037 ATA NA 0 -1;tr|A0A087WYR0|A0A087WYR0_HUM	6	1	1	1	15.4	15.4	15.4	89473	78	78;84;108;120;173;144	0.0063425	20987	73707000	24569000	169830000	3	3				109	23143	TRUE	23150	109294;109295;109296;109297	143447;143448;143449	143449
A0A087WYR3;O43399;O43399-5;O43399-7;ENST00000346249_20_63869328_CDS_010db2	A0A087WYR3;O43399;O43399-5;O43399-7;ENST00000346249_20_63869328_CDS_010db2	9;9;9;9;8	9;9;9;9;8	2;2;2;2;2	Tumor protein D54	TPD52L2	tr|A0A087WYR3|A0A087WYR3_HUMAN Tumor protein D54 OS=Homo sapiens OX=9606 GN=TPD52L2 PE=1 SV=1 [ENST00000615907_20_63865366_aTIS_101db1#ENST00000615907_20_63865366_aTIS_db3];sp|O43399|TPD54_HUMAN Tumor protein D54 OS=Homo sapiens OX=9606 GN=TPD52L2 PE=1 SV=	5	9	9	2	45.5	45.5	9.9	23764	222	222;206;220;229;189	0	157.97	539280000	41483000	1259600000	12	12				110	7348;14364;14365;20783;23219;24333;24334;24521;27177	True;True;True;True;True;True;True;True;True	7350;14367;14368;20789;23226;24340;24341;24528;27185	34772;34773;34774;34775;68876;68877;68878;68879;68880;68881;68882;68883;68884;68885;68886;68887;98470;98471;109640;109641;109642;109643;109644;109645;109646;109647;115273;115274;115275;115276;115277;115278;115279;115280;115281;115282;116117;116118;116119;116120;128741;128742;128743;128744	48256;48257;48258;48259;48260;92851;92852;92853;92854;92855;92856;92857;92858;92859;92860;92861;92862;92863;92864;92865;92866;92867;130187;130188;143901;143902;143903;143904;143905;143906;143907;143908;143909;151987;151988;151989;151990;151991;151992;151993;151994;151995;151996;151997;151998;151999;152000;152001;152002;153017;153018;153019;153020;153021;153022;153023;153024;153025;153026;153027;1…	48256;92858;92864;130187;143904;151987;151991;153025;170344
ENST00000394417_2_63841214_5UTR_110db1;A0A087WYS1;E7EUC7;Q16851-2;Q16851;ENST00000475550_2_63882604_ntr_100db1;ENST00000475550_2_63882625_ntr_100db1;C9JNZ1;ENST00000475550_2_63885596_ntr_100db1;ENST00000475550_2_63890129_ntr_100db1;ENST00000475550_2_63886380_ntr_100db1;C9JWG0;C9JVG3;C9JQU9;ENST00000465515_2_63856386_ntr_100db1;F2Z3H1;C9JTZ5;ENST00000494536_2_63856386_ntr_100db1;C9JUW1	ENST00000394417_2_63841214_5UTR_110db1;A0A087WYS1;E7EUC7;Q16851-2;Q16851;ENST00000475550_2_63882604_ntr_100db1;ENST00000475550_2_63882625_ntr_100db1	9;9;9;9;9;6;5;4;4;2;2;2;2;2;1;1;1;1;1	9;9;9;9;9;6;5;4;4;2;2;2;2;2;1;1;1;1;1	9;9;9;9;9;6;5;4;4;2;2;2;2;2;1;1;1;1;1	UTP--glucose-1-phosphate uridylyltransferase	UGP2	generic|ENST00000394417_2_63841214_5UTR_110db1|ENSG00000169764 CTG NA 0 -1 [ENST00000394417_2_63841214_5UTR_db2];tr|A0A087WYS1|A0A087WYS1_HUMAN UTP--glucose-1-phosphate uridylyltransferase OS=Homo sapiens OX=9606 GN=UGP2 PE=1 SV=1 [ENST00000613823_2_63855	19	9	9	9	19.9	19.9	19.9	56951	508	508;508;517;497;508;314;307;212;251;54;141;150;170;175;56;76;104;118;135	0	82402	1949500000	69626000	4593600000	48	48				111	3874;7990;10526;10643;11416;11532;16959;18212;21703	True;True;True;True;True;True;True;True;True	3875;7993;10529;10646;11419;11535;16962;18218;21710	18229;18230;18231;18232;37750;37751;37752;49956;49957;49958;49959;49960;49961;49962;49963;49964;49965;49966;49967;50517;50518;50519;50520;50521;50522;50523;50524;50525;54092;54093;54094;54095;54755;54756;54757;54758;80607;80608;80609;80610;86381;86382;86383;86384;102778;102779;102780;102781;102782	25352;25353;25354;25355;25356;25357;25358;25359;52106;52107;52108;68328;68329;68330;68331;68332;68333;68334;68335;68336;68337;68338;68339;69166;69167;69168;69169;69170;73850;73851;73852;73853;73854;74911;74912;107979;107980;115444;115445;115446;115447;115448;115449;134895;134896;134897;134898;134899;134900	25355;52106;68334;69167;73852;74912;107980;115444;134895
A0A087WYT3;ENST00000614328_12_56688178_5UTR_010db2;Q15185-4;Q15185;ENST00000439531_1_89104767_ntr_101db1;Q15185-3;ENST00000439531_1_89104563_ntr_110db1;B4DDC6;Q15185-2	A0A087WYT3;ENST00000614328_12_56688178_5UTR_010db2;Q15185-4;Q15185;ENST00000439531_1_89104767_ntr_101db1;Q15185-3;ENST00000439531_1_89104563_ntr_110db1	6;6;6;6;5;5;3;2;2	6;6;6;6;5;5;3;2;2	6;6;6;6;5;5;3;2;2	Prostaglandin E synthase 3	PTGES3	tr|A0A087WYT3|A0A087WYT3_HUMAN Prostaglandin E synthase 3 OS=Homo sapiens OX=9606 GN=PTGES3 PE=1 SV=1 [ENST00000614328_12_56686882_aTIS_101db1#ENST00000614328_12_56686882_aTIS_db3];generic|ENST00000614328_12_56688178_5UTR_010db2|ENSG00000110958 GTG NA NA;s	9	6	6	6	37.2	37.2	37.2	19155	164	164;236;139;160;160;130;92;124;127	0	157.49	2161400000	270170000	5188700000	63	63				112	8748;11934;15868;16742;22025;22168	True;True;True;True;True;True	8751;11937;15871;16745;22032;22175	41532;41533;41534;41535;41536;41537;41538;41539;41540;41541;41542;41543;56636;56637;75825;75826;75827;75828;75829;79669;79670;79671;79672;104233;104234;104235;104236;104916;104917;104918;104919;104920;104921	56836;56837;56838;56839;56840;56841;56842;56843;56844;56845;56846;56847;56848;56849;56850;56851;56852;56853;56854;56855;56856;56857;56858;56859;56860;56861;77087;101922;101923;101924;101925;101926;101927;101928;101929;106744;106745;106746;106747;106748;106749;136807;136808;136809;136810;136811;136812;136813;136814;137702;137703;137704;137705;137706;137707;137708;137709;137710;137711;137712;137713…	56847;77087;101925;106744;136811;137702
H3BS73;H3BRT2;H3BNB2;A0A087WYU2;Q96S19-3;Q96S19-5;Q96S19-2;Q96S19-6;Q96S19;Q96S19-4;ENST00000338401_16_636227_CDS_100db1;ENST00000397664_16_636227_CDS_100db1;ENST00000448973_16_636227_ntr_100db1;ENST00000568773_16_636227_CDS_100db1;H3BQ55;H3BNT3;ENST00000614890_16_636227_CDS_100db1;ENST00000397665_16_636227_CDS_100db1;H3BMF3;ENST00000456420_16_636239_aTIS_001db3;ENST00000301686_16_636227_CDS_100d…	H3BS73;H3BRT2;H3BNB2;A0A087WYU2;Q96S19-3;Q96S19-5;Q96S19-2;Q96S19-6;Q96S19;Q96S19-4;ENST00000338401_16_636227_CDS_100db1;ENST00000397664_16_636227_CDS_100db1;ENST00000448973_16_636227_ntr_100db1;ENST00000568773_16_636227_CDS_100db1;H3BQ55;H3BNT3;ENST00000614890_16_636227_CDS_100db1;ENST00000397665_16_636227_CDS_100db1;H3BMF3;ENST00000456420_16_636239_aTIS_001db3;ENST00000301686_16_636227_CDS_100d…	2;2;2;2;2;2;2;2;2;2;1;1;1;1;1;1;1;1;1;1;1;1	2;2;2;2;2;2;2;2;2;2;1;1;1;1;1;1;1;1;1;1;1;1	2;2;2;2;2;2;2;2;2;2;1;1;1;1;1;1;1;1;1;1;1;1	UPF0585 protein C16orf13	C16orf13	tr|H3BS73|H3BS73_HUMAN Methyltransferase-like 26 OS=Homo sapiens OX=9606 GN=METTL26 PE=1 SV=1 [ENST00000568077_16_636290_aTIS_001db3];tr|H3BRT2|H3BRT2_HUMAN Methyltransferase-like 26 (Fragment) OS=Homo sapiens OX=9606 GN=METTL26 PE=1 SV=1;tr|H3BNB2|H3BNB2_	22	2	2	2	26.2	26.2	26.2	11138	103	103;133;174;184;107;127;147;185;204;205;86;106;126;159;161;162;163;164;176;176;183;184	0	90066	376180000	62697000	815160000	7	7				113	18484;26129	True;True	18490;26136	87658;87659;87660;123808;123809;123810;123811;123812;123813;123814;123815;123816	117023;117024;117025;163594;163595;163596;163597	117024;163594
ENST00000531485_11_86344708_ntr_100db1;ENST00000531485_11_86302421_ntr_100db1;A0A087WYW7;Q53FT3	ENST00000531485_11_86344708_ntr_100db1;ENST00000531485_11_86302421_ntr_100db1;A0A087WYW7;Q53FT3	1;1;1;1	1;1;1;1	1;1;1;1	Protein Hikeshi	C11orf73	generic|ENST00000531485_11_86344708_ntr_100db1|ENSG00000149196 GTG NA 0 -1;generic|ENST00000531485_11_86302421_ntr_100db1|ENSG00000149196 CTG NA 0 -1;tr|A0A087WYW7|A0A087WYW7_HUMAN Protein Hikeshi OS=Homo sapiens OX=9606 GN=HIKESHI PE=1 SV=1 [ENST000006181	4	1	1	1	45.5	45.5	45.5	28693	22	22;127;131;197	0.0052207	2181	14239000	7119400	38705000	1	1				114	20716	TRUE	20722	98145;98146;98147	129807	129807
A0A087WZ13;E9PAU2;Q8IY67-2;Q8IY67;K7EQG2;K7EKR9	A0A087WZ13;E9PAU2;Q8IY67-2;Q8IY67	13;13;12;7;3;1	13;13;12;7;3;1	13;13;12;7;3;1	Ribonucleoprotein PTB-binding 1	RAVER1	tr|A0A087WZ13|A0A087WZ13_HUMAN Ribonucleoprotein PTB-binding 1 OS=Homo sapiens OX=9606 GN=RAVER1 PE=1 SV=1 [ENST00000617231_19_10333507_aTIS_101db1#ENST00000617231_19_10333507_aTIS_db3];tr|E9PAU2|E9PAU2_HUMAN Ribonucleoprotein PTB-binding 1 OS=Homo sapiens	6	13	13	13	33	33	33	77843	739	739;756;739;606;157;96	0	89626	1505400000	60217000	3489300000	56	56				115	1176;3426;7172;7376;7925;10755;20774;20962;21580;21682;22848;24234;26963	True;True;True;True;True;True;True;True;True;True;True;True;True	1177;3427;7174;7378;7928;10758;20780;20968;21586;21689;22855;24241;26971	5614;5615;5616;5617;5618;5619;5620;5621;16249;16250;16251;16252;33930;33931;33932;34911;34912;34913;37469;37470;37471;51015;51016;51017;51018;98428;98429;98430;99321;99322;102240;102241;102242;102243;102688;102689;102690;108009;108010;108011;108012;114858;114859;114860;114861;114862;114863;114864;114865;127710;127711;127712;127713	7652;7653;7654;7655;7656;7657;7658;22728;22729;22730;22731;22732;22733;22734;22735;22736;22737;47041;47042;47043;47044;48450;48451;48452;51718;51719;69794;69795;69796;69797;69798;69799;69800;69801;130145;130146;130147;130148;131087;134345;134346;134810;134811;134812;141679;141680;151510;151511;151512;151513;151514;151515;151516;151517;168904;168905;168906	7656;22728;47041;48450;51719;69796;130145;131087;134345;134810;141680;151515;168904
ENST00000354570_6_136389503_CDS_010db2;ENST00000432797_6_136389506_5UTR_100db1;A0A087WZ40;Q14244-5;Q14244-3;Q14244-2;Q14244-6;Q14244-4;Q14244;Q14244-7	ENST00000354570_6_136389503_CDS_010db2;ENST00000432797_6_136389506_5UTR_100db1;A0A087WZ40;Q14244-5;Q14244-3;Q14244-2;Q14244-6;Q14244-4;Q14244;Q14244-7	6;6;6;6;6;6;6;6;6;6	6;6;6;6;6;6;6;6;6;6	6;6;6;6;6;6;6;6;6;6	Ensconsin	MAP7	generic|ENST00000354570_6_136389503_CDS_010db2|ENSG00000135525 GTG NA NA;generic|ENST00000432797_6_136389506_5UTR_100db1|ENSG00000135525 ATA NA 0;tr|A0A087WZ40|A0A087WZ40_HUMAN Ensconsin OS=Homo sapiens OX=9606 GN=MAP7 PE=1 SV=1 [ENST00000617204_6_13652596	10	6	6	6	13.1	13.1	13.1	74.77	663	663;664;779;603;655;712;734;734;749;771	0	17.13	284660000	11861000	624120000	15	15				116	199;4554;10010;15586;20861;22386	True;True;True;True;True;True	200;4555;10013;15589;20867;22393	870;871;872;21212;21213;47496;47497;47498;47499;74544;74545;74546;98860;98861;98862;105916;105917;105918	1248;1249;1250;1251;29193;64864;64865;64866;100217;100218;100219;100220;130627;138947;138948;138949	1248;29193;64865;100219;130627;138948
ENST00000551091_14_25267306_ntr_100db1;ENST00000275036_6_79234569_5UTR_100db1;ENST00000551091_14_25267324_ntr_100db1;ENST00000551091_14_25267336_ntr_001db3;ENST00000344726_6_79234569_5UTR_100db1;ENST00000275036_6_79234644_5UTR_100db1;ENST00000344726_6_79234644_5UTR_100db1;A0A087WZE9;ENST00000620514_6_79234563_5UTR_010db2;ENST00000620514_6_79234569_5UTR_100db1;ENST00000620514_6_79234644_5UTR_100db…	ENST00000551091_14_25267306_ntr_100db1;ENST00000275036_6_79234569_5UTR_100db1;ENST00000551091_14_25267324_ntr_100db1;ENST00000551091_14_25267336_ntr_001db3;ENST00000344726_6_79234569_5UTR_100db1;ENST00000275036_6_79234644_5UTR_100db1;ENST00000344726_6_79234644_5UTR_100db1;A0A087WZE9;ENST00000620514_6_79234563_5UTR_010db2;ENST00000620514_6_79234569_5UTR_100db1;ENST00000620514_6_79234644_5UTR_100db…	3;3;3;3;3;3;3;3;3;3;3;3;3	1;1;1;1;1;1;1;1;1;1;1;1;1	1;1;1;1;1;1;1;1;1;1;1;1;1	High mobility group nucleosome-binding domain-containing protein 3	HMGN3	generic|ENST00000551091_14_25267306_ntr_100db1|ENSG00000257179 AAG NA 0 +1;generic|ENST00000275036_6_79234569_5UTR_100db1|ENSG00000118418 ATA NA 0;generic|ENST00000551091_14_25267324_ntr_100db1|ENSG00000257179 AAG NA 0;generic|ENST00000551091_14_25267336_n	13	3	1	1	18.8	13.8	13.8	83834	80	80;80;86;90;102;105;127;130;131;133;158;77;99	0.0010235	30829	368010000	184010000	895280000	5	5				117	16441;19232;19234	False;False;True	16444;19238;19240	78348;78349;78350;78351;78352;78353;78354;78355;91333;91334;91345;91346;91347;91348;91349;91350;91351;91352	104994;104995;104996;104997;104998;104999;105000;105001;105002;105003;105004;105005;105006;105007;105008;105009;105010;105011;105012;121815;121816;121833;121834;121835;121836;121837	104994;121816;121834
A0A087WZN1;O43837;A0A087X2E5;O43837-2;O43837-3;ENST00000613370_20_2660578_CDS_100db1;ENST00000380851_20_2660578_CDS_100db1;A0A0D9SG66;ENST00000462967_20_2663701_ntr_100db1;ENST00000462967_20_2660967_ntr_100db1;ENST00000462967_20_2663512_ntr_100db1;ENST00000462967_20_2660560_ntr_100db1;ENST00000462967_20_2660578_ntr_100db1;ENST00000491065_20_2660795_ntr_100db1;ENST00000491065_20_2663701_ntr_100db1	A0A087WZN1;O43837;A0A087X2E5;O43837-2;O43837-3;ENST00000613370_20_2660578_CDS_100db1;ENST00000380851_20_2660578_CDS_100db1	13;13;12;12;8;7;7;5;5;4;4;2;2;1;1	13;13;12;12;8;7;7;5;5;4;4;2;2;1;1	13;13;12;12;8;7;7;5;5;4;4;2;2;1;1	Isocitrate dehydrogenase [NAD] subunit, mitochondrial;Isocitrate dehydrogenase [NAD] subunit beta, mitochondrial	IDH3B	tr|A0A087WZN1|A0A087WZN1_HUMAN Isocitrate dehydrogenase [NAD] subunit, mitochondrial OS=Homo sapiens OX=9606 GN=IDH3B PE=1 SV=1 [NAD#ENST00000474315_20_2664188_aTIS_101db1#ENST00000474315_20_2664188_aTIS_db3];sp|O43837|IDH3B_HUMAN Isocitrate dehydrogenase	15	13	13	13	35.1	35.1	35.1	42.41	387	387;385;376;383;233;195;202;145;146;91;114;35;41;60;75	0	57234	4133900000	196850000	9198600000	86	86				118	48;4858;4859;8750;8751;8879;8914;12358;13770;14218;18372;20684;23109	True;True;True;True;True;True;True;True;True;True;True;True;True	48;4859;4860;8753;8754;8882;8917;12361;13773;14221;18378;20690;23116	221;222;223;22517;22518;22519;22520;22521;41552;41553;41554;41555;41556;41557;41558;41559;41560;41561;41562;41563;41564;41565;41566;41567;41568;41569;41570;41571;41572;41573;41574;41575;41576;42203;42204;42205;42206;42207;42208;42209;42379;42380;42381;42382;42383;42384;42385;42386;58838;58839;66180;66181;66182;66183;68175;68176;68177;68178;87140;87141;87142;87143;87144;87145;87146;87147;97984;979…	329;30764;30765;30766;30767;30768;30769;56868;56869;56870;56871;56872;56873;56874;56875;56876;56877;56878;56879;56880;56881;56882;56883;56884;56885;56886;57665;57666;57667;57668;57669;57883;57884;57885;57886;57887;57888;57889;79691;89070;89071;89072;89073;91807;91808;91809;91810;91811;91812;91813;91814;91815;91816;91817;91818;91819;116412;116413;116414;116415;116416;116417;116418;116419;116420;11…	329;30765;30769;56873;56880;57668;57887;79691;89072;91809;116432;129651;143239
A0A0A0MS96;X6RJS7;ENST00000369459_X_155071540_CDS_100db1;ENST00000453705_X_155071644_CDS_100db1;ENST00000330045_X_155071540_CDS_100db1;ENST00000340647_X_155071540_CDS_100db1;ENST00000620502_X_155071540_CDS_100db1;A0A087WZR3;ENST00000369462_X_155071540_CDS_100db1;ENST00000630295_X_155071540_CDS_100db1;ENST00000399042_X_155071540_CDS_100db1;H9KVA9;A0A0D9SF50;P46736-5;P46736-2;P46736-3;P46736	A0A0A0MS96;X6RJS7;ENST00000369459_X_155071540_CDS_100db1;ENST00000453705_X_155071644_CDS_100db1;ENST00000330045_X_155071540_CDS_100db1;ENST00000340647_X_155071540_CDS_100db1;ENST00000620502_X_155071540_CDS_100db1;A0A087WZR3;ENST00000369462_X_155071540_CDS_100db1;ENST00000630295_X_155071540_CDS_100db1;ENST00000399042_X_155071540_CDS_100db1;H9KVA9;A0A0D9SF50;P46736-5;P46736-2;P46736-3;P46736	1;1;1;1;1;1;1;1;1;1;1;1;1;1;1;1;1	1;1;1;1;1;1;1;1;1;1;1;1;1;1;1;1;1	1;1;1;1;1;1;1;1;1;1;1;1;1;1;1;1;1	Lys-63-specific deubiquitinase BRCC36	BRCC3	tr|A0A0A0MS96|A0A0A0MS96_HUMAN Lys-63-specific deubiquitinase BRCC36 (Fragment) OS=Homo sapiens OX=9606 GN=BRCC3 PE=1 SV=1 [ENST00000399026_X_155073411_aTIS_101db1#ENST00000399026_X_155073411_aTIS_db3];tr|X6RJS7|X6RJS7_HUMAN Lys-63-specific deubiquitinase	17	1	1	1	11.1	11.1	11.1	10364	90	90;226;243;249;287;288;289;293;312;313;313;317;317;247;291;292;316	0.0045368	22501	279560000	55913000	656590000	4	4				119	13413	TRUE	13416	64325;64326;64327;64328;64329;64330;64331	86399;86400;86401;86402	86402
A0A087WZT0;M0QZ22;Q5PRF9	A0A087WZT0;M0QZ22;Q5PRF9	1;1;1	1;1;1	1;1;1	Protein Smaug homolog 2	SAMD4B	tr|A0A087WZT0|A0A087WZT0_HUMAN Protein Smaug homolog 2 OS=Homo sapiens OX=9606 GN=SAMD4B PE=1 SV=1 [ENST00000611159_19_39356894_aTIS_101db1#ENST00000611159_19_39356894_aTIS_db3];tr|M0QZ22|M0QZ22_HUMAN Protein Smaug homolog 2 OS=Homo sapiens OX=9606 GN=SAMD	3	1	1	1	2.3	2.3	2.3	72413	663	663;692;694	0.0022118	25563	22271000	856590	52396000	1	1				120	18109	TRUE	18115	85906;85907;85908;85909	114796	114796
ENST00000380596_16_29454062_CDS_100db1;ENST00000569282_16_30193666_aTIS_100db1;ENST00000330978_16_29454343_CDS_010db2;A0A087WZT3;Q9H3K6;ENST00000565417_16_29454062_CDS_100db1;ENST00000380596_16_29454032_CDS_100db1;ENST00000567436_16_30193595_CDS_100db1;H3BV85;H3BTW0;A0A0B4J295;ENST00000569622_16_29454062_CDS_100db1;ENST00000569622_16_29454253_CDS_100db1;H3BVE0;Q9H3K6-2	ENST00000380596_16_29454062_CDS_100db1;ENST00000569282_16_30193666_aTIS_100db1;ENST00000330978_16_29454343_CDS_010db2;A0A087WZT3;Q9H3K6;ENST00000565417_16_29454062_CDS_100db1;ENST00000380596_16_29454032_CDS_100db1;ENST00000567436_16_30193595_CDS_100db1;H3BV85;H3BTW0;A0A0B4J295;ENST00000569622_16_29454062_CDS_100db1;ENST00000569622_16_29454253_CDS_100db1;H3BVE0;Q9H3K6-2	2;2;2;2;2;1;1;1;1;1;1;1;1;1;1	2;2;2;2;2;1;1;1;1;1;1;1;1;1;1	2;2;2;2;2;1;1;1;1;1;1;1;1;1;1	BolA-like protein 2	BOLA2;BOLA2B	generic|ENST00000380596_16_29454062_CDS_100db1|ENSG00000183336 GTG NA -1 0;generic|ENST00000569282_16_30193666_aTIS_100db1|ENSG00000169627 AAG no_data NA;generic|ENST00000330978_16_29454343_CDS_010db2|ENSG00000183336 GTG NA NA;tr|A0A087WZT3|A0A087WZT3_HUMA	15	2	2	2	58.3	58.3	58.3	56525	48	48;97;116;152;86;16;38;54;88;89;124;179;217;249;58	0	8703	763480000	381740000	1824500000	21	21				121	5027;17076	True;True	5028;17079	23266;23267;23268;23269;81114;81115;81116;81117;81118;81119;81120;81121	31804;31805;31806;31807;31808;31809;31810;31811;31812;31813;108659;108660;108661;108662;108663;108664;108665;108666;108667;108668;108669	31812;108661
ENST00000647441_20_18593784_CDS_100db1;ENST00000647441_20_18588073_aTIS_101db1;ENST00000494921_20_18596025_CDS_100db1;ENST00000377452_20_18593784_CDS_100db1;ENST00000494921_20_18593784_CDS_100db1;ENST00000377452_20_18588082_CDS_010db2;ENST00000494921_20_18588073_aTIS_101db1;A0A087WZV9;Q8TEA8	ENST00000647441_20_18593784_CDS_100db1;ENST00000647441_20_18588073_aTIS_101db1;ENST00000494921_20_18596025_CDS_100db1;ENST00000377452_20_18593784_CDS_100db1;ENST00000494921_20_18593784_CDS_100db1;ENST00000377452_20_18588082_CDS_010db2;ENST00000494921_20_18588073_aTIS_101db1;A0A087WZV9;Q8TEA8	2;2;2;2;2;2;2;2;2	2;2;2;2;2;2;2;2;2	2;2;2;2;2;2;2;2;2	D-tyrosyl-tRNA(Tyr) deacylase;D-tyrosyl-tRNA(Tyr) deacylase 1	DTD1	generic|ENST00000647441_20_18593784_CDS_100db1|ENSG00000125821 ATT NA 0;generic|ENST00000647441_20_18588073_aTIS_101db1|ENSG00000125821 ATG False 1 [ENST00000647441_20_18588073_aTIS_db3];generic|ENST00000494921_20_18596025_CDS_100db1|ENSG00000125821 CTG N	9	2	2	2	29.5	29.5	29.5	11301	95	95;127;162;177;181;206;213;223;209	0.00028662	45126	41920000	8384000	93426000	1	1				122	7526;7527	True;True	7529;7530	35620;35621;35622;35623;35624;35625;35626	49441;49442;49443;49444	49441;49444
ENST00000526143_11_118901399_CDS_100db1;A0A087WZX0;Q86UU0-4;Q86UU0-2;Q86UU0	ENST00000526143_11_118901399_CDS_100db1;A0A087WZX0;Q86UU0-4;Q86UU0-2;Q86UU0	1;1;1;1;1	1;1;1;1;1	1;1;1;1;1	B-cell CLL/lymphoma 9-like protein	BCL9L	generic|ENST00000526143_11_118901399_CDS_100db1|ENSG00000186174 ATG NA -1 0;tr|A0A087WZX0|A0A087WZX0_HUMAN B-cell CLL/lymphoma 9-like protein OS=Homo sapiens OX=9606 GN=BCL9L PE=1 SV=1 [ENST00000526143_11_118908570_aTIS_101db1#ENST00000526143_11_118908570_	5	1	1	1	2.2	2.2	2.2	75192	718	718;1462;1453;1494;1499	0.0005207	32918	62149000	2825000	143880000	1	1				123	10072	TRUE	10075	47774;47775;47776;47777	65340	65340
ENST00000366466_9_32573057_CDS_100db1;A0A087WZX2;ENST00000379847_9_32573057_CDS_100db1;ENST00000379847_9_32573090_5UTR_010db2;O95139;ENST00000350021_9_32573057_CDS_100db1;O95139-2	ENST00000366466_9_32573057_CDS_100db1;A0A087WZX2;ENST00000379847_9_32573057_CDS_100db1;ENST00000379847_9_32573090_5UTR_010db2;O95139	3;3;3;3;3;1;1	3;3;3;3;3;1;1	3;3;3;3;3;1;1	NADH dehydrogenase [ubiquinone] 1 beta subcomplex subunit 6	NDUFB6	generic|ENST00000366466_9_32573057_CDS_100db1|ENSG00000165264 ACG NA -1 0 +1;tr|A0A087WZX2|A0A087WZX2_HUMAN NADH dehydrogenase [ubiquinone] 1 beta subcomplex subunit 6 OS=Homo sapiens OX=9606 GN=NDUFB6 PE=1 SV=1 [ubiquinone#ENST00000366466_9_32573060_aTIS_	7	3	3	3	36.5	36.5	36.5	11614	96	96;97;127;138;128;112;113	0	69312	92718000	15453000	219670000	14	14				124	9657;9658;27675	True;True;True	9660;9661;27683	45874;45875;45876;45877;45878;45879;45880;45881;130999;131000;131001;131002	62452;62453;62454;62455;62456;62457;62458;62459;62460;173369;173370;173371;173372;173373	62456;62460;173371
ENST00000487055_5_132702659_ntr_100db1;ENST00000403231_5_132702659_CDS_100db1;ENST00000487055_5_132703572_ntr_100db1;ENST00000378735_5_132715769_CDS_010db2;J3KPF9;A0A087X011;E9PES4;Q9Y496	ENST00000487055_5_132702659_ntr_100db1;ENST00000403231_5_132702659_CDS_100db1;ENST00000487055_5_132703572_ntr_100db1;ENST00000378735_5_132715769_CDS_010db2;J3KPF9;A0A087X011;E9PES4;Q9Y496	1;1;1;1;1;1;1;1	1;1;1;1;1;1;1;1	1;1;1;1;1;1;1;1	Kinesin-like protein;Kinesin-like protein KIF3A	KIF3A	generic|ENST00000487055_5_132702659_ntr_100db1|ENSG00000131437 TTG NA 0;generic|ENST00000403231_5_132702659_CDS_100db1|ENSG00000131437 TTG NA 0;generic|ENST00000487055_5_132703572_ntr_100db1|ENSG00000131437 ATT NA 0;generic|ENST00000378735_5_132715769_CDS_	8	1	1	1	11.4	11.4	11.4	12656	105	105;174;205;330;702;725;726;699	0.00053149	35468	7178800	1196500	19514000	1	1				125	16255	TRUE	16258	77472;77473;77474;77475	104115;104116;104117;104118	104115
A0A087X028;Q9NZT2-2;Q9NZT2;ENST00000621591_20_62808253_CDS_100db1;ENST00000370461_20_62808253_CDS_100db1;A0A0A0MRN5;Q4VXW3	A0A087X028;Q9NZT2-2;Q9NZT2;ENST00000621591_20_62808253_CDS_100db1;ENST00000370461_20_62808253_CDS_100db1;A0A0A0MRN5	7;7;7;6;6;6;1	7;7;7;6;6;6;1	7;7;7;6;6;6;1	Opioid growth factor receptor	OGFR	tr|A0A087X028|A0A087X028_HUMAN Opioid growth factor receptor OS=Homo sapiens OX=9606 GN=OGFR PE=1 SV=1 [ENST00000621591_20_62804860_aTIS_100db1];sp|Q9NZT2-2|OGFR_HUMAN Isoform 2 of Opioid growth factor receptor OS=Homo sapiens OX=9606 GN=OGFR;sp|Q9NZT2|OGF	7	7	7	7	17.4	17.4	17.4	44756	390	390;657;677;308;595;625;94	0	24661	1483200000	87246000	3446900000	37	37				126	232;2672;4480;5083;5435;20416;20436	True;True;True;True;True;True;True	233;2673;4481;5084;5436;20422;20442	1005;1006;1007;1008;12558;12559;20893;20894;23496;23497;23498;23499;25370;25371;25372;25373;25374;25375;25376;25377;25378;96697;96698;96699;96700;96701;96702;96703;96704;96705;96706;96707;96708;96805;96806;96807;96808	1402;1403;1404;1405;17192;17193;28804;32157;32158;32159;34912;34913;34914;34915;34916;34917;34918;34919;34920;34921;34922;34923;34924;34925;34926;128312;128313;128314;128315;128316;128317;128318;128319;128320;128321;128322;128441;128442;128443	1402;17192;28804;32159;34914;128317;128441
A0A087X054;ENST00000617285_11_119057078_5UTR_010db2;Q9Y4L1;E9PJ21;A0A087WWI4;K7EQK2;ENST00000614711_11_119057078_5UTR_100db1;ENST00000532519_11_119057078_5UTR_100db1;Q9Y4L1-2;ENST00000543287_11_119054173_3UTR_100db1;J3KTF1;J3QL06;ENST00000543287_11_119052390_3UTR_100db1;Q9BST8;J3QQH7;J3QLE9;A0A087X214;A0A087WW13;ENST00000531694_11_119055204_ntr_100db1;ENST00000531694_11_119054646_ntr_100db1;ENST0…	A0A087X054;ENST00000617285_11_119057078_5UTR_010db2;Q9Y4L1;E9PJ21;A0A087WWI4;K7EQK2;ENST00000614711_11_119057078_5UTR_100db1;ENST00000532519_11_119057078_5UTR_100db1;Q9Y4L1-2	36;36;36;30;30;30;30;30;24;17;13;12;12;9;9;9;6;6;6;4;2;2;1;1;1;1;1;1;1;1;1;1;1	36;36;36;30;30;30;30;30;24;17;13;12;12;9;9;9;6;6;6;4;2;2;1;1;1;1;1;1;1;1;1;1;1	36;36;36;30;30;30;30;30;24;17;13;12;12;9;9;9;6;6;6;4;2;2;1;1;1;1;1;1;1;1;1;1;1	Hypoxia up-regulated protein 1	HYOU1	tr|A0A087X054|A0A087X054_HUMAN Hypoxia up-regulated protein 1 OS=Homo sapiens OX=9606 GN=HYOU1 PE=1 SV=1 [ENST00000612687_11_119056160_aTIS_101db1#ENST00000621959_11_119056160_aTIS_db3];generic|ENST00000617285_11_119057078_5UTR_010db2|ENSG00000149428 GTG N	33	36	36	36	45.5	45.5	45.5	104.78	937	937;1021;999;656;677;678;699;700;559;399;224;211;304;147;149;154;92;102;132;90;18;76;25;27;33;40;42;51;54;77;84;3176;2789	0	323.31	15326000000	319290000	35564000000	260	260				127	195;858;2449;2789;3664;4774;5071;5748;13094;13095;13184;13450;13710;14387;14740;14908;15887;16163;18432;19491;20340;20696;22200;22201;23911;24041;24436;25061;25298;25992;26337;26700;26831;27179;28000;28555	True;True;True;True;True;True;True;True;True;True;True;True;True;True;True;True;True;True;True;True;True;True;True;True;True;True;True;True;True;True;True;True;True;True;True;True	196;859;2450;2790;3665;4775;5072;5749;13097;13098;13187;13453;13713;14390;14743;14911;15890;16166;18438;19497;20346;20702;22207;22208;23918;24048;24443;25068;25305;25999;26344;26708;26839;27187;28008;28563	857;858;859;860;4025;4026;4027;4028;11578;11579;11580;11581;13056;13057;13058;13059;17307;17308;22153;23427;23428;23429;23430;26768;26769;26770;26771;26772;26773;26774;26775;62757;62758;62759;62760;62761;62762;62763;63196;63197;63198;63199;64470;64471;64472;64473;65723;65724;65725;65726;68987;68988;68989;68990;70609;70610;71483;71484;71485;71486;75912;75913;75914;75915;75916;75917;75918;75919;770…	1225;1226;1227;1228;1229;1230;1231;1232;1233;1234;5680;5681;5682;5683;5684;5685;5686;5687;5688;16034;16035;18046;18047;18048;18049;18050;18051;18052;18053;18054;24228;24229;24230;30274;32068;32069;32070;32071;32072;32073;32074;32075;32076;32077;32078;36753;36754;36755;36756;36757;36758;36759;36760;36761;36762;36763;36764;36765;36766;84470;84471;84472;84946;84947;84948;84949;84950;84951;86565;8656…	1229;5685;16034;18051;24228;30274;32077;36762;84470;84472;84946;86566;88443;92996;95150;96268;102055;103631;116764;123226;127859;129706;137935;137938;149423;150149;152569;156342;157768;162698;165044;167493;168333;170362;175099;178880
G3V2W9;A0A087X060;ENST00000618169_14_34539664_5UTR_100db1;ENST00000618169_14_34539673_5UTR_100db1;ENST00000250454_14_34539664_5UTR_100db1;ENST00000250454_14_34539673_5UTR_110db1;Q56P03	G3V2W9;A0A087X060;ENST00000618169_14_34539664_5UTR_100db1;ENST00000618169_14_34539673_5UTR_100db1;ENST00000250454_14_34539664_5UTR_100db1;ENST00000250454_14_34539673_5UTR_110db1;Q56P03	1;1;1;1;1;1;1	1;1;1;1;1;1;1	1;1;1;1;1;1;1	E2F-associated phosphoprotein	EAPP	tr|G3V2W9|G3V2W9_HUMAN E2F-associated phosphoprotein (Fragment) OS=Homo sapiens OX=9606 GN=EAPP PE=1 SV=1;tr|A0A087X060|A0A087X060_HUMAN E2F-associated phosphoprotein OS=Homo sapiens OX=9606 GN=EAPP PE=1 SV=1 [ENST00000618169_14_34539628_aTIS_101db1#ENST00	7	1	1	1	4.9	4.9	4.9	23468	205	205;231;243;246;297;300;285	0.0029197	24397	10840000	985440	29466000	3	3				128	20549	TRUE	20555	97330;97331;97332	128992;128993;128994	128993
A0A087X091;ENST00000218056_X_48597997_aTIS_101db1;ENST00000376729_X_48597519_5UTR_100db1;Q9H1Z4-2;Q9H1Z4	A0A087X091;ENST00000218056_X_48597997_aTIS_101db1;ENST00000376729_X_48597519_5UTR_100db1;Q9H1Z4-2;Q9H1Z4	1;1;1;1;1	1;1;1;1;1	1;1;1;1;1	WD repeat-containing protein 13	WDR13	tr|A0A087X091|A0A087X091_HUMAN WD repeat-containing protein 13 (Fragment) OS=Homo sapiens OX=9606 GN=WDR13 PE=1 SV=1;generic|ENST00000218056_X_48597997_aTIS_101db1|ENSG00000101940 ATG True 0 -1 [ENST00000218056_X_48597997_aTIS_db3];generic|ENST00000376729	5	1	1	1	8	8	8	20602	187	187;485;530;393;485	0.00028361	42958	41394000	3449500	97629000	2	2				129	17198	TRUE	17201	81709;81710;81711;81712	109495;109496	109496
ENST00000220166_15_78944903_CDS_010db2;A0A087X0D5;P09668;E9PKT6	ENST00000220166_15_78944903_CDS_010db2;A0A087X0D5;P09668	3;3;3;1	3;3;3;1	3;3;3;1	Pro-cathepsin H;Cathepsin H mini chain;Cathepsin H;Cathepsin H heavy chain;Cathepsin H light chain	CTSH	generic|ENST00000220166_15_78944903_CDS_010db2|ENSG00000103811 GTG NA NA;tr|A0A087X0D5|A0A087X0D5_HUMAN Pro-cathepsin H OS=Homo sapiens OX=9606 GN=CTSH PE=1 SV=1 [ENST00000615999_15_78944981_aTIS_101db1#ENST00000615999_15_78944981_aTIS_db3];sp|P09668|CATH_	4	3	3	3	13.9	13.9	13.9	34784	309	309;323;335;134	0	85072	281240000	20088000	614020000	5	5				130	17395;23647;24338	True;True;True	17398;23654;24345	82573;82574;82575;82576;111739;111740;111741;111742;115295;115296;115297;115298	110637;110638;147071;147072;152017	110638;147072;152017
A0A087X0E3;A0A0A0MS59;ENST00000380361_16_30704067_aTIS_101db1;A0A0C4DFX4;Q6ZRS2-3;Q6ZRS2-2;Q6ZRS2;ENST00000483083_16_30712723_CDS_100db1	A0A087X0E3;A0A0A0MS59;ENST00000380361_16_30704067_aTIS_101db1;A0A0C4DFX4;Q6ZRS2-3;Q6ZRS2-2;Q6ZRS2;ENST00000483083_16_30712723_CDS_100db1	4;4;4;4;4;4;4;3	3;3;3;3;3;3;3;2	3;3;3;3;3;3;3;2	Helicase SRCAP	SRCAP	tr|A0A087X0E3|A0A087X0E3_HUMAN Helicase SRCAP (Fragment) OS=Homo sapiens OX=9606 GN=SRCAP PE=1 SV=1;tr|A0A0A0MS59|A0A0A0MS59_HUMAN Helicase SRCAP OS=Homo sapiens OX=9606 GN=SRCAP PE=1 SV=1 [ENST00000395059_16_30707671_aTIS_101db1#ENST00000395059_16_3070767	8	4	3	3	2.2	1.7	1.7	168.9	1610	1610;2971;3053;3053;3072;3168;3230;1231	0.00055066	39477	2441700000	50869000	6605300000	5	5				131	16803;24378;26353;28292	True;True;False;True	16806;24385;26360;28300	79925;115489;115490;115491;115492;124877;133823;133824;133825;133826	107105;152264;152265;165153;176937;176938	107105;152264;165153;176937
A0A087X0K1;Q9Y376;ENST00000614925_2_230798763_CDS_100db1;ENST00000409788_2_230798763_CDS_100db1;ENST00000493540_2_230817844_ntr_100db1;ENST00000493540_2_230817838_ntr_100db1;ENST00000478152_2_230798763_ntr_100db1;B7ZBJ4;Q5TAW7;Q9H9S4	A0A087X0K1;Q9Y376;ENST00000614925_2_230798763_CDS_100db1;ENST00000409788_2_230798763_CDS_100db1	8;8;6;6;1;1;1;1;1;1	8;8;6;6;1;1;1;1;1;1	8;8;6;6;1;1;1;1;1;1	Calcium-binding protein 39	CAB39	tr|A0A087X0K1|A0A087X0K1_HUMAN Calcium-binding protein 39 OS=Homo sapiens OX=9606 GN=CAB39 PE=1 SV=1 [ENST00000614925_2_230760002_aTIS_101db1#ENST00000614925_2_230760002_aTIS_db3];sp|Q9Y376|CAB39_HUMAN Calcium-binding protein 39 OS=Homo sapiens OX=9606 GN=	10	8	8	8	20.4	20.4	20.4	39452	339	339;341;195;197;21;23;52;193;280;337	0	17289	512030000	25602000	1183700000	23	23				132	3495;8863;10040;11736;14649;15214;18454;28181	True;True;True;True;True;True;True;True	3496;8866;10043;11739;14652;15217;18460;28189	16569;16570;16571;16572;42142;42143;42144;42145;47616;55687;55688;70226;70227;70228;70229;72931;72932;72933;87512;87513;87514;87515;87516;133279;133280;133281;133282	23189;23190;57598;57599;57600;57601;65006;76007;94647;94648;94649;94650;94651;94652;98150;98151;98152;116865;116866;116867;116868;116869;176219;176220;176221;176222	23189;57601;65006;76007;94649;98151;116865;176222
A0A087X0K9;G5E9E7;Q07157-2;G3V1L9;Q07157;H0Y3R8;ENST00000400007_15_29708614_CDS_010db2;ENST00000462916_15_29732646_ntr_100db1;H0YKB1	A0A087X0K9;G5E9E7;Q07157-2;G3V1L9;Q07157	19;19;19;18;18;3;2;1;1	19;19;19;18;18;3;2;1;1	19;19;19;18;18;3;2;1;1	Tight junction protein ZO-1	TJP1	tr|A0A087X0K9|A0A087X0K9_HUMAN Tight junction protein ZO-1 OS=Homo sapiens OX=9606 GN=TJP1 PE=1 SV=1 [ENST00000614355_15_29800693_aTIS_101db1#ENST00000614355_15_29800693_aTIS_db3];tr|G5E9E7|G5E9E7_HUMAN Tight junction protein 1 (Zona occludens 1), isoform	9	19	19	19	15.7	15.7	15.7	187.85	1676	1676;1692;1668;1768;1748;227;157;39;383	0	75917	2708300000	30092000	6143000000	83	83				133	3660;3806;5533;5708;6048;6049;9507;10709;11058;13624;14445;15869;16400;16401;21393;21702;26595;26596;28499	True;True;True;True;True;True;True;True;True;True;True;True;True;True;True;True;True;True;True	3661;3807;5534;5709;6049;6050;9510;10712;11061;13627;14448;15872;16403;16404;21399;21709;26602;26603;28507	17288;17289;17290;17291;17292;17293;17294;17295;17939;25815;25816;25817;25818;26607;26608;26609;26610;26611;26612;26613;26614;26615;26616;26617;28492;28493;28494;28495;28496;28497;45182;50820;50821;50822;50823;52396;52397;52398;52399;52400;52401;52402;52403;65329;65330;65331;65332;65333;65334;69240;69241;69242;69243;75830;75831;75832;75833;78159;78160;78161;78162;78163;78164;78165;78166;78167;101…	24191;24192;24193;24194;24195;24196;24197;24198;24199;24200;24201;24976;35497;35498;35499;35500;35501;36567;36568;36569;36570;36571;36572;39486;39487;39488;39489;39490;61541;69518;69519;71640;71641;71642;71643;71644;71645;71646;71647;87788;87789;87790;87791;87792;87793;87794;87795;87796;93370;93371;93372;93373;93374;101930;101931;101932;101933;104808;104809;104810;104811;104812;104813;104814;1048…	24195;24976;35497;36568;39486;39489;61541;69519;71644;87793;93370;101930;104809;104815;133309;134888;166678;166680;178463
A0A087X0M4;ENST00000613058_2_27663900_CDS_010db2;Q9BWU0;A0A087WWF4	A0A087X0M4;ENST00000613058_2_27663900_CDS_010db2;Q9BWU0;A0A087WWF4	2;2;2;1	2;2;2;1	2;2;2;1	Kanadaptin	SLC4A1AP	tr|A0A087X0M4|A0A087X0M4_HUMAN Kanadaptin OS=Homo sapiens OX=9606 GN=SLC4A1AP PE=1 SV=1 [ENST00000618046_2_27663915_aTIS_101db1#ENST00000618046_2_27663915_aTIS_db3];generic|ENST00000613058_2_27663900_CDS_010db2|ENSG00000163798 TTG NA NA;sp|Q9BWU0|NADAP_HUM	4	2	2	2	2.6	2.6	2.6	82.89	742	742;747;796;273	0.00030741	56054	153080000	3733600	376480000	11	11				134	12713;28111	True;True	12716;28119	60623;60624;60625;60626;132939;132940;132941;132942	81697;81698;81699;81700;81701;81702;81703;175835;175836;175837;175838	81702;175836
ENST00000380903_22_50201037_aTIS_100db1;A0A087X0Q9;Q9BVL4	ENST00000380903_22_50201037_aTIS_100db1;A0A087X0Q9;Q9BVL4	4;4;4	4;4;4	4;4;4	Selenoprotein O	SELO	generic|ENST00000380903_22_50201037_aTIS_100db1|ENSG00000073169 ATG True +1 0;tr|A0A087X0Q9|A0A087X0Q9_HUMAN Selenoprotein O OS=Homo sapiens OX=9606 GN=SELENOO PE=1 SV=1 [ENST00000611222_22_50201037_aTIS_101db1#ENST00000611222_22_50201037_aTIS_db3];sp|Q9BV	3	4	4	4	9.5	9.5	9.5	73164	666	666;668;669	0	18704	176990000	5899700	418630000	11	11				135	13436;16919;26852;26864	True;True;True;True	13439;16922;26860;26872	64415;64416;80439;80440;80441;80442;80443;80444;80445;80446;127222;127223;127224;127225;127271;127272;127273;127274	86504;107798;107799;107800;107801;168467;168468;168469;168470;168515;168516;168517	86504;107801;168467;168515
A0A087X0R6;ENST00000374274_X_71068396_5UTR_010db2;Q9UMY4-2;Q9UMY4;Q9UMY4-3;ENST00000465030_X_71062876_ntr_100db1	A0A087X0R6;ENST00000374274_X_71068396_5UTR_010db2;Q9UMY4-2;Q9UMY4;Q9UMY4-3	4;4;4;4;3;1	3;3;3;3;3;1	3;3;3;3;3;1	Sorting nexin-12	SNX12	tr|A0A087X0R6|A0A087X0R6_HUMAN Sorting nexin-12 OS=Homo sapiens OX=9606 GN=SNX12 PE=1 SV=1 [ENST00000622259_X_71068306_aTIS_101db1#ENST00000622259_X_71068306_aTIS_db3];generic|ENST00000374274_X_71068396_5UTR_010db2|ENSG00000147164 ATT NA NA;sp|Q9UMY4-2|SNX	6	4	3	3	21.5	17.4	17.4	19825	172	172;192;162;172;158;41	0	15192	754280000	68570000	1722400000	19	19				136	9299;11440;21152;24294	True;True;True;False	9302;11443;21158;24301	44198;44199;44200;44201;44202;54188;54189;54190;54191;100289;100290;100291;100292;100293;100294;115104;115105;115106;115107	60213;60214;60215;60216;60217;60218;60219;60220;73994;73995;73996;73997;73998;132191;132192;132193;132194;132195;132196;151778;151779;151780;151781	60215;73996;132193;151778
A0A087X0R7;Q9H4L4;ENST00000580997_17_7564982_ntr_100db1;J3QL36	A0A087X0R7;Q9H4L4	4;4;1;1	4;4;1;1	4;4;1;1	Sentrin-specific protease 3	SENP3-EIF4A1;SENP3	tr|A0A087X0R7|A0A087X0R7_HUMAN SENP3-EIF4A1 readthrough (NMD candidate) (Fragment) OS=Homo sapiens OX=9606 GN=SENP3-EIF4A1 PE=4 SV=1;sp|Q9H4L4|SENP3_HUMAN Sentrin-specific protease 3 OS=Homo sapiens OX=9606 GN=SENP3 PE=1 SV=2 [ENST00000429205_17_7563077_aT	4	4	4	4	15	15	15	61277	540	540;574;100;237	0	26924	148120000	7795800	346990000	13	13				137	11979;14347;22207;27770	True;True;True;True	11982;14350;22214;27778	56867;56868;56869;56870;68808;68809;68810;68811;105121;105122;105123;131397;131398;131399;131400	77372;77373;77374;77375;92775;137960;137961;137962;137963;173845;173846;173847;173848	77374;92775;137960;173845
Q2TAM5;E9PKH5;A0A087X0W8;ENST00000612991_11_65662943_5UTR_100db1;ENST00000406246_11_65661939_CDS_010db2;ENST00000308639_11_65662943_5UTR_100db1;ENST00000406246_11_65662943_5UTR_100db1;Q04206-2;Q04206-3;Q04206-4;Q04206;ENST00000525693_11_65658787_CDS_100db1;E9PI38;E9PQS6;E9PKV4;A0A087WVP0;ENST00000612991_11_65658787_CDS_100db1;ENST00000615805_11_65662943_5UTR_100db1;ENST00000308639_11_65658787_CDS…	Q2TAM5;E9PKH5;A0A087X0W8;ENST00000612991_11_65662943_5UTR_100db1;ENST00000406246_11_65661939_CDS_010db2;ENST00000308639_11_65662943_5UTR_100db1;ENST00000406246_11_65662943_5UTR_100db1;Q04206-2;Q04206-3;Q04206-4;Q04206;ENST00000525693_11_65658787_CDS_100db1;E9PI38;E9PQS6;E9PKV4;A0A087WVP0;ENST00000612991_11_65658787_CDS_100db1;ENST00000615805_11_65662943_5UTR_100db1;ENST00000308639_11_65658787_CDS…	6;6;6;6;6;6;6;6;6;6;6;3;3;3;3;3;3;3;3;2;2;2;2;2	6;6;6;6;6;6;6;6;6;6;6;3;3;3;3;3;3;3;3;2;2;2;2;2	6;6;6;6;6;6;6;6;6;6;6;3;3;3;3;3;3;3;3;2;2;2;2;2	Transcription factor p65	RELA	tr|Q2TAM5|Q2TAM5_HUMAN RELA protein OS=Homo sapiens OX=9606 GN=RELA PE=1 SV=1 [ENST00000525693_11_65662832_aTIS_101db1#ENST00000525693_11_65662832_aTIS_db3];tr|E9PKH5|E9PKH5_HUMAN Transcription factor p65 (Fragment) OS=Homo sapiens OX=9606 GN=RELA PE=1 SV=	24	6	6	6	14.6	14.6	14.6	42868	377	377;418;448;485;490;585;588;537;541;548;551;179;185;208;237;246;250;283;353;72;89;95;153;161	0	14164	656090000	28526000	1468000000	27	27				138	3345;11070;13017;16046;20180;22606	True;True;True;True;True;True	3346;11073;13020;16049;20186;22613	15889;15890;15891;15892;52463;52464;62443;62444;62445;62446;62447;62448;76589;76590;76591;76592;76593;76594;95589;95590;95591;95592;106929;106930;106931;106932	22210;22211;22212;22213;22214;22215;71748;84170;84171;84172;102982;102983;102984;102985;102986;102987;102988;102989;102990;102991;102992;102993;102994;102995;126923;126924;126925;140325	22210;71748;84170;102982;126923;140325
ENST00000522894_8_91078566_3UTR_100db1;ENST00000522894_8_91078359_3UTR_100db1;ENST00000617869_8_91070328_CDS_100db1;ENST00000285420_8_91070310_CDS_010db2;A0A087X0W9;Q8N6M0-2;Q8N6M0	ENST00000522894_8_91078566_3UTR_100db1;ENST00000522894_8_91078359_3UTR_100db1;ENST00000617869_8_91070328_CDS_100db1;ENST00000285420_8_91070310_CDS_010db2;A0A087X0W9;Q8N6M0-2;Q8N6M0	3;3;3;3;3;3;3	3;3;3;3;3;3;3	3;3;3;3;3;3;3	OTU domain-containing protein 6B	OTUD6B	generic|ENST00000522894_8_91078566_3UTR_100db1|ENSG00000155100 GTG NA 0 -1;generic|ENST00000522894_8_91078359_3UTR_100db1|ENSG00000155100 AAG NA 0;generic|ENST00000617869_8_91070328_CDS_100db1|ENSG00000155100 GTG NA 0;generic|ENST00000285420_8_91070310_CDS	7	3	3	3	43.2	43.2	43.2	13405	118	118;187;312;318;323;192;293	0	13076	163650000	32729000	361880000	4	4				139	1567;8324;12772	True;True;True	1568;8327;12775	7338;7339;7340;39461;39462;39463;39464;60967;60968;60969;60970	9927;9928;9929;54516;82121	9928;54516;82121
A0A087X0X3;P52272;P52272-2;ENST00000325495_19_8463606_CDS_100db1;ENST00000620401_19_8462558_CDS_100db1;ENST00000325495_19_8462558_CDS_100db1;ENST00000348943_19_8463606_CDS_100db1;ENST00000348943_19_8462558_CDS_100db1;ENST00000600806_19_8463606_3UTR_100db1;M0R019;M0R2T0;M0R0N3;M0QYQ7;M0R2I7;M0R0Y6;ENST00000597813_19_8455451_ntr_100db1;ENST00000597813_19_8445050_ntr_100db1;M0QY96;ENST00000325495_19…	A0A087X0X3;P52272;P52272-2;ENST00000325495_19_8463606_CDS_100db1;ENST00000620401_19_8462558_CDS_100db1;ENST00000325495_19_8462558_CDS_100db1;ENST00000348943_19_8463606_CDS_100db1;ENST00000348943_19_8462558_CDS_100db1;ENST00000600806_19_8463606_3UTR_100db1;M0R019;M0R2T0	34;34;33;26;26;26;25;25;24;19;18;15;14;8;7;6;6;6;4;2;2;2	34;34;33;26;26;26;25;25;24;19;18;15;14;8;7;6;6;6;4;2;2;2	22;22;21;14;14;14;13;13;14;15;14;11;11;5;7;6;6;5;4;2;2;0	Heterogeneous nuclear ribonucleoprotein M	HNRNPM	tr|A0A087X0X3|A0A087X0X3_HUMAN Heterogeneous nuclear ribonucleoprotein M OS=Homo sapiens OX=9606 GN=HNRNPM PE=1 SV=1 [ENST00000620401_19_8444999_aTIS_101db1#ENST00000620401_19_8444999_aTIS_db3];sp|P52272|HNRPM_HUMAN Heterogeneous nuclear ribonucleoprotein	22	34	34	22	60.3	60.3	33.7	77569	730	730;730;691;611;626;626;572;587;596;352;357;275;219;214;99;46;82;116;83;42;56;99	0	323.31	15751000000	335140000	36404000000	184	184				140	112;322;553;3057;4724;5045;6452;6798;6799;6984;6991;7514;9045;10626;10627;11554;11570;14443;14885;17529;17530;17544;17554;17561;17563;17567;18017;18650;19656;20494;25558;25944;26484;27743	True;True;True;True;True;True;True;True;True;True;True;True;True;True;True;True;True;True;True;True;True;True;True;True;True;True;True;True;True;True;True;True;True;True	112;323;554;3058;4725;5046;6453;6800;6801;6986;6993;7517;9048;10629;10630;11557;11573;14446;14888;17532;17533;17547;17557;17564;17566;17570;18023;18656;19662;20500;25565;25951;26491;27751	507;508;509;1503;1504;1505;1506;2594;2595;2596;2597;14221;14222;14223;14224;14225;14226;14227;14228;14229;14230;14231;14232;21925;21926;21927;21928;23338;23339;23340;23341;23342;23343;23344;23345;30290;30291;30292;30293;30294;30295;30296;30297;31913;31914;31915;31916;31917;31918;31919;31920;31921;31922;31923;31924;31925;31926;31927;31928;31929;32841;32842;32843;32844;32845;32846;32847;32848;32875…	714;715;716;2339;2340;3763;3764;3765;3766;3767;3768;3769;3770;3771;3772;3773;3774;3775;3776;19690;19691;19692;19693;19694;19695;19696;19697;19698;19699;19700;19701;19702;19703;19704;19705;19706;19707;30033;30034;30035;31946;31947;31948;31949;31950;31951;31952;31953;31954;31955;31956;31957;31958;31959;31960;31961;31962;41988;41989;41990;41991;41992;41993;41994;41995;41996;41997;41998;41999;42000;4…	716;2340;3768;19697;30034;31960;42001;44310;44323;45495;45538;49351;58560;69048;69068;75112;75171;93360;96112;111384;111387;111445;111477;111515;111521;111539;114303;118034;124091;128707;159903;162321;165945;173723
H0YJE4;ENST00000556502_14_60165282_ntr_100db1;ENST00000216500_14_60165231_CDS_010db2;A0A087X0Z7;H0YJ66;Q9Y394-2;Q9Y394	H0YJE4;ENST00000556502_14_60165282_ntr_100db1;ENST00000216500_14_60165231_CDS_010db2;A0A087X0Z7;H0YJ66;Q9Y394-2;Q9Y394	1;1;1;1;1;1;1	1;1;1;1;1;1;1	1;1;1;1;1;1;1	Dehydrogenase/reductase SDR family member 7	DHRS7	tr|H0YJE4|H0YJE4_HUMAN Dehydrogenase/reductase SDR family member 7 (Fragment) OS=Homo sapiens OX=9606 GN=DHRS7 PE=1 SV=1;generic|ENST00000556502_14_60165282_ntr_100db1|ENSG00000100612 CTG NA 0;generic|ENST00000216500_14_60165231_CDS_010db2|ENSG00000100612	7	1	1	1	12.5	12.5	12.5	17851	160	160;226;313;376;399;289;339	0.00055633	40939	25047000	3130900	56296000	2	2				141	2999	TRUE	3000	13990;13991;13992;13993	19389;19390	19389
E7EWM3;A0A087X127;Q8NF64-3;Q8NF64-2;Q8NF64	E7EWM3;A0A087X127;Q8NF64-3;Q8NF64-2;Q8NF64	1;1;1;1;1	1;1;1;1;1	1;1;1;1;1	Zinc finger MIZ domain-containing protein 2	ZMIZ2	tr|E7EWM3|E7EWM3_HUMAN Zinc finger MIZ domain-containing protein 2 OS=Homo sapiens OX=9606 GN=ZMIZ2 PE=1 SV=1 [ENST00000433667_7_44756250_aTIS_101db1#ENST00000433667_7_44756250_aTIS_db3];tr|A0A087X127|A0A087X127_HUMAN Zinc finger MIZ domain-containing prot	5	1	1	1	3.9	3.9	3.9	93667	888	888;923;862;894;920	0.00030788	56264	693240	31511	1884400	1	1				142	19426	TRUE	19432	92195	122854	122854
A0A087X142;A6NMH6;A6NFQ9;F8W8I8;Q92599-2;Q92599-4;Q92599;ENST00000378701_5_132764372_CDS_010db2;Q92599-3	A0A087X142;A6NMH6;A6NFQ9;F8W8I8;Q92599-2;Q92599-4;Q92599;ENST00000378701_5_132764372_CDS_010db2;Q92599-3	4;4;4;4;4;4;4;3;3	4;4;4;4;4;4;4;3;3	4;4;4;4;4;4;4;3;3	Septin-8	39692	tr|A0A087X142|A0A087X142_HUMAN Septin-8 OS=Homo sapiens OX=9606 GN=SEPT8 PE=1 SV=1 [ENST00000620483_5_132777137_aTIS_101db1#ENST00000620483_5_132777137_aTIS_db3];tr|A6NMH6|A6NMH6_HUMAN Septin-8 OS=Homo sapiens OX=9606 GN=SEPT8 PE=1 SV=1 [ENST00000378706_5_	9	4	4	4	9.9	9.9	9.9	49355	426	426;430;440;460;429;442;483;374;369	0	23593	479700000	25247000	1103100000	20	20				143	268;269;11566;22425	True;True;True;True	269;270;11569;22432	1190;1191;1192;1193;1194;1195;1196;1197;1198;1199;1200;1201;54909;54910;54911;54912;106123;106124;106125;106126	1723;1724;1725;1726;1727;1728;1729;1730;1731;1732;1733;1734;75155;75156;75157;75158;139249;139250;139251;139252	1723;1730;75155;139251
Q5W0J0;A0A087X163;Q9NP72-3;Q9NP72;Q9NP72-2;H0Y6T8	Q5W0J0;A0A087X163;Q9NP72-3;Q9NP72;Q9NP72-2	3;3;3;3;3;1	3;3;3;3;3;1	3;3;3;3;3;1	Ras-related protein Rab-18	RAB18	tr|Q5W0J0|Q5W0J0_HUMAN Ras-related protein Rab-18 OS=Homo sapiens OX=9606 GN=RAB18 PE=1 SV=1 [ENST00000375802_10_27504370_aTIS_101db1#ENST00000375802_10_27504370_aTIS_db3];tr|A0A087X163|A0A087X163_HUMAN Ras-related protein Rab-18 OS=Homo sapiens OX=9606 GN	6	3	3	3	23.6	23.6	23.6	18023	161	161;182;142;206;235;291	0	11.39	246400000	27378000	563010000	8	8				144	10089;10363;12103	True;True;True	10092;10366;12106	47839;47840;49223;49224;49225;49226;57527;57528;57529;57530	65398;67310;67311;67312;67313;78132;78133;78134;78135	65398;67310;78135
ENST00000450066_2_85619234_CDS_100db1;ENST00000323701_2_85621492_CDS_100db1;ENST00000613444_2_85619234_CDS_100db1;A0A087X1B2;ENST00000409470_2_85616280_CDS_010db2;Q53GS9-2;Q53GS9;ENST00000459775_2_85625641_ntr_100db1;ENST00000493829_2_85621492_ntr_100db1;ENST00000409025_2_85621492_CDS_100db1;ENST00000493829_2_85619234_ntr_100db1;ENST00000409025_2_85619234_CDS_100db1;B9A018;ENST00000493829_2_85625…	ENST00000450066_2_85619234_CDS_100db1;ENST00000323701_2_85621492_CDS_100db1;ENST00000613444_2_85619234_CDS_100db1;A0A087X1B2;ENST00000409470_2_85616280_CDS_010db2;Q53GS9-2;Q53GS9;ENST00000459775_2_85625641_ntr_100db1;ENST00000493829_2_85621492_ntr_100db1;ENST00000409025_2_85621492_CDS_100db1;ENST00000493829_2_85619234_ntr_100db1;ENST00000409025_2_85619234_CDS_100db1;B9A018;ENST00000493829_2_85625…	10;10;10;10;10;10;10;9;9;9;9;9;9;8;7;7;7;5;4;4;4;2;1;1;1	10;10;10;10;10;10;10;9;9;9;9;9;9;8;7;7;7;5;4;4;4;2;1;1;1	10;10;10;10;10;10;10;9;9;9;9;9;9;8;7;7;7;5;4;4;4;2;1;1;1	U4/U6.U5 tri-snRNP-associated protein 2	USP39	generic|ENST00000450066_2_85619234_CDS_100db1|ENSG00000168883 GTG NA +1 0 -1;generic|ENST00000323701_2_85621492_CDS_100db1|ENSG00000168883 CTG NA 0 -1;generic|ENST00000613444_2_85619234_CDS_100db1|ENSG00000168883 GTG NA +1 0 -1;tr|A0A087X1B2|A0A087X1B2_HUM	25	10	10	10	33.9	33.9	33.9	51831	446	446;450;471;487;537;462;565;341;410;421;431;442;536;301;373;394;488;173;133;144;193;88;48;59;61	0	57723	896440000	38975000	2047500000	44	44				145	914;1717;2667;4523;9928;18859;19040;21062;23895;24927	True;True;True;True;True;True;True;True;True;True	915;1718;2668;4524;9931;18865;19046;21068;23902;24934	4328;4329;8041;8042;8043;8044;8045;8046;8047;8048;12540;12541;12542;12543;21086;21087;21088;21089;47130;47131;47132;47133;89587;89588;89589;89590;90414;90415;90416;90417;90418;90419;90420;90421;99830;99831;99832;99833;99834;113257;118003;118004	6021;10855;10856;10857;10858;10859;10860;10861;10862;10863;10864;10865;10866;10867;10868;10869;10870;17162;17163;17164;17165;17166;17167;17168;17169;17170;29047;29048;29049;29050;29051;29052;29053;29054;64286;64287;64288;64289;119678;119679;119680;119681;120730;120731;131683;131684;149341;155531	6021;10862;17162;29047;64286;119679;120731;131684;149341;155531
A0A087X1B7;ENST00000614256_1_153634325_5UTR_100db1;X6R700;ENST00000368690_1_153634325_5UTR_010db2;Q9Y3Y2-4;Q9Y3Y2;Q9Y3Y2-3;Q5T7Y7	A0A087X1B7;ENST00000614256_1_153634325_5UTR_100db1;X6R700;ENST00000368690_1_153634325_5UTR_010db2;Q9Y3Y2-4;Q9Y3Y2;Q9Y3Y2-3;Q5T7Y7	4;4;4;4;4;4;4;2	4;4;4;4;4;4;4;2	4;4;4;4;4;4;4;2	Chromatin target of PRMT1 protein	CHTOP	tr|A0A087X1B7|A0A087X1B7_HUMAN Chromatin target of PRMT1 protein OS=Homo sapiens OX=9606 GN=CHTOP PE=1 SV=1 [ENST00000614256_1_153636589_aTIS_101db1#ENST00000614256_1_153636589_aTIS_db3];generic|ENST00000614256_1_153634325_5UTR_100db1|ENSG00000160679 CTG N	8	4	4	4	52.6	52.6	52.6	85199	76	76;88;223;261;202;248;249;101	0	21082	1517300000	303470000	3560300000	25	25				146	2173;13604;18521;20717	True;True;True;True	2174;13607;18527;20723	10238;10239;10240;10241;10242;65231;65232;65233;65234;65235;65236;65237;65238;87821;87822;87823;87824;87825;87826;87827;87828;98148;98149;98150;98151;98152;98153;98154;98155	14155;14156;14157;14158;14159;87677;87678;87679;87680;87681;87682;87683;87684;87685;87686;87687;87688;117208;117209;129808;129809;129810;129811;129812;129813	14156;87681;117209;129808
ENST00000423813_11_6481296_5UTR_100db1;ENST00000254584_11_6481309_5UTR_100db1;A0A087X1E4;ENST00000396777_11_6481296_5UTR_100db1;ENST00000614314_11_6481296_5UTR_100db1;ENST00000614314_11_6481320_5UTR_010db2;P53365-3;P53365;ENST00000614314_11_6478881_CDS_100db1;ENST00000445086_11_6479992_CDS_100db1;P53365-2;E9PRV8;ENST00000525235_11_6481296_5UTR_100db1;ENST00000525235_11_6478881_CDS_100db1;ENST0000…	ENST00000423813_11_6481296_5UTR_100db1;ENST00000254584_11_6481309_5UTR_100db1;A0A087X1E4;ENST00000396777_11_6481296_5UTR_100db1;ENST00000614314_11_6481296_5UTR_100db1;ENST00000614314_11_6481320_5UTR_010db2;P53365-3;P53365;ENST00000614314_11_6478881_CDS_100db1;ENST00000445086_11_6479992_CDS_100db1;P53365-2;E9PRV8;ENST00000525235_11_6481296_5UTR_100db1	5;5;5;5;5;5;5;5;4;4;4;3;3;2;1;1;1	5;5;5;5;5;5;5;5;4;4;4;3;3;2;1;1;1	5;5;5;5;5;5;5;5;4;4;4;3;3;2;1;1;1	Arfaptin-2	ARFIP2	generic|ENST00000423813_11_6481296_5UTR_100db1|ENSG00000132254 CTG NA -1 0 +1;generic|ENST00000254584_11_6481309_5UTR_100db1|ENSG00000132254 ATC NA -1 0 +1;tr|A0A087X1E4|A0A087X1E4_HUMAN Arfaptin-2 OS=Homo sapiens OX=9606 GN=ARFIP2 PE=1 SV=1 [ENST000006143	17	5	5	5	25.2	25.2	25.2	36662	330	330;368;374;377;410;418;303;341;210;243;256;202;238;71;49;159;186	0	45572	789120000	49320000	1834100000	20	20				147	1587;7794;8941;16415;20703	True;True;True;True;True	1588;7797;8944;16418;20709	7426;7427;7428;7429;7430;7431;7432;7433;36875;36876;36877;36878;36879;36880;36881;36882;36883;36884;36885;36886;42507;78234;78235;78236;78237;98085;98086;98087;98088	10036;10037;10038;10039;10040;10041;51127;51128;51129;51130;51131;51132;51133;51134;51135;58033;104884;104885;104886;129753;129754;129755	10037;51135;58033;104884;129753
ENST00000616787_1_86903337_CDS_100db1;ENST00000616787_1_86914054_CDS_100db1;A0A087X1G7;O60613	ENST00000616787_1_86903337_CDS_100db1;ENST00000616787_1_86914054_CDS_100db1;A0A087X1G7;O60613	1;1;1;1	1;1;1;1	1;1;1;1	15 kDa selenoprotein	42248	generic|ENST00000616787_1_86903337_CDS_100db1|ENSG00000183291 CTG NA -1 0;generic|ENST00000616787_1_86914054_CDS_100db1|ENSG00000183291 TTG NA -1 0 +1;tr|A0A087X1G7|A0A087X1G7_HUMAN Selenoprotein F OS=Homo sapiens OX=9606 GN=SELENOF PE=1 SV=1 [ENST00000616	4	1	1	1	9.1	9.1	9.1	11.28	99	99;145;164;165	0.00029815	50733	111960000	18661000	257370000	9	9				148	5783	TRUE	5784	26944;26945;26946;26947	37078;37079;37080;37081;37082;37083;37084;37085;37086	37080
ENST00000618471_3_195342494_CDS_100db1;ENST00000618471_3_195442835_CDS_100db1;ENST00000326793_3_195442835_CDS_100db1;A0A087X1H5;Q15057;ENST00000475905_3_195301988_ntr_100db1;ENST00000618471_3_195297221_CDS_100db1;A0A0U1RQT1;Q15027	ENST00000618471_3_195342494_CDS_100db1;ENST00000618471_3_195442835_CDS_100db1;ENST00000326793_3_195442835_CDS_100db1;A0A087X1H5;Q15057;ENST00000475905_3_195301988_ntr_100db1;ENST00000618471_3_195297221_CDS_100db1;A0A0U1RQT1;Q15027	2;2;2;2;2;1;1;1;1	2;2;2;2;2;1;1;1;1	2;2;2;2;2;1;1;1;1	Arf-GAP with coiled-coil, ANK repeat and PH domain-containing protein 2;Arf-GAP with coiled-coil, ANK repeat and PH domain-containing protein 1	ACAP2;ACAP1	generic|ENST00000618471_3_195342494_CDS_100db1|ENSG00000114331 ATA NA -1 0;generic|ENST00000618471_3_195442835_CDS_100db1|ENSG00000114331 GTG NA -1 0;generic|ENST00000326793_3_195442835_CDS_100db1|ENSG00000114331 GTG NA -1 0;tr|A0A087X1H5|A0A087X1H5_HUMAN	9	2	2	2	6.4	6.4	6.4	68653	610	610;773;774;777;778;145;293;547;740	0.0054464	21693	72593000	2016500	173890000	3	3				149	6375;22293	True;True	6376;22300	29935;29936;29937;105495;105496;105497;105498	41455;138442;138443	41455;138442
X6RLL4;A0A087X1N3;O75818-2;O75818;F8WC38	X6RLL4;A0A087X1N3;O75818-2;O75818;F8WC38	2;2;2;2;1	2;2;2;2;1	2;2;2;2;1	Ribonuclease P protein subunit p40	RPP40	tr|X6RLL4|X6RLL4_HUMAN Ribonuclease P protein subunit p40 OS=Homo sapiens OX=9606 GN=RPP40 PE=1 SV=1 [ENST00000464646_6_5002188_aTIS_101db1#ENST00000464646_6_5002188_aTIS_db3];tr|A0A087X1N3|A0A087X1N3_HUMAN Ribonuclease P 40kDa subunit, isoform CRA_c OS=Ho	5	2	2	2	8.3	8.3	8.3	34676	303	303;321;340;363;113	0.0002805	41843	233070000	15538000	609340000	5	5				150	18656;25087	True;True	18662;25094	88509;88510;88511;88512;118767	118085;118086;118087;118088;156452	118085;156452
A0A087X1N6;J3QRU7;Q6QNY1-2;Q6QNY1	A0A087X1N6;J3QRU7;Q6QNY1-2;Q6QNY1	1;1;1;1	1;1;1;1	1;1;1;1	Biogenesis of lysosome-related organelles complex 1 subunit 2	BLOC1S2	tr|A0A087X1N6|A0A087X1N6_HUMAN Biogenesis of lysosome-related organelles complex 1 subunit 2 OS=Homo sapiens OX=9606 GN=BLOC1S2 PE=1 SV=1 [ENST00000618916_10_100282936_aTIS_101db1#ENST00000618916_10_100282936_aTIS_db3];tr|J3QRU7|J3QRU7_HUMAN Biogenesis of	4	1	1	1	28.4	28.4	28.4	11125	95	95;117;99;142	0	89436	9337500	2334400	22575000	4	4				151	27841	TRUE	27849	131713;131714;131715;131716	174260;174261;174262;174263	174263
ENST00000416077_6_51410314_ntr_010db2;ENST00000337387_6_159739038_CDS_100db1;ENST00000614346_6_159739038_CDS_100db1;A0A087X1R4;ENST00000614346_6_159736263_5UTR_010db2;ENST00000358372_6_159739038_CDS_100db1;ENST00000621533_6_159736263_5UTR_010db2;Q15007-2;Q15007	ENST00000416077_6_51410314_ntr_010db2;ENST00000337387_6_159739038_CDS_100db1;ENST00000614346_6_159739038_CDS_100db1;A0A087X1R4;ENST00000614346_6_159736263_5UTR_010db2;ENST00000358372_6_159739038_CDS_100db1;ENST00000621533_6_159736263_5UTR_010db2;Q15007-2;Q15007	1;1;1;1;1;1;1;1;1	1;1;1;1;1;1;1;1;1	1;1;1;1;1;1;1;1;1	Pre-mRNA-splicing regulator WTAP	WTAP	generic|ENST00000416077_6_51410314_ntr_010db2|ENSG00000232702 ATC NA NA;generic|ENST00000337387_6_159739038_CDS_100db1|ENSG00000146457 ATT NA +1 0 -1;generic|ENST00000614346_6_159739038_CDS_100db1|ENSG00000146457 ATT NA +1 0 -1;tr|A0A087X1R4|A0A087X1R4_HUM	9	1	1	1	18.2	18.2	18.2	90334	77	77;125;144;170;171;370;397;151;396	0.00028752	45567	299880000	59976000	712780000	4	4				152	22996	TRUE	23003	108657;108658;108659;108660	142598;142599;142600;142601	142598
A0A087X1Z3;Q9UL46;H0YM70;ENST00000442824_5_98213402_ntr_001db3;ENST00000216802_14_24145390_CDS_100db1;ENST00000615264_14_24145390_CDS_100db1;ENST00000560410_14_24145441_CDS_100db1;ENST00000471700_14_24146563_ntr_100db1;ENST00000615264_14_24145441_CDS_100db1;ENST00000216802_14_24145736_CDS_010db2;ENST00000559005_14_24143653_ntr_100db1;ENST00000559493_14_24146563_ntr_100db1;ENST00000442824_5_982136…	A0A087X1Z3;Q9UL46;H0YM70;ENST00000442824_5_98213402_ntr_001db3;ENST00000216802_14_24145390_CDS_100db1;ENST00000615264_14_24145390_CDS_100db1;ENST00000560410_14_24145441_CDS_100db1;ENST00000471700_14_24146563_ntr_100db1;ENST00000615264_14_24145441_CDS_100db1;ENST00000216802_14_24145736_CDS_010db2	6;6;5;4;3;3;3;3;3;3;2;2;2;1;1;1;1;1;1;1;1;1	6;6;5;4;3;3;3;3;3;3;2;2;2;1;1;1;1;1;1;1;1;1	6;6;5;4;3;3;3;3;3;3;2;2;2;1;1;1;1;1;1;1;1;1	Proteasome activator complex subunit 2	PSME2	tr|A0A087X1Z3|A0A087X1Z3_HUMAN Proteasome activator complex subunit 2 OS=Homo sapiens OX=9606 GN=PSME2 PE=1 SV=1 [ENST00000615264_14_24146581_aTIS_101db1#ENST00000615264_14_24146581_aTIS_db3];sp|Q9UL46|PSME2_HUMAN Proteasome activator complex subunit 2 OS=	22	6	6	6	30.3	30.3	30.3	29126	254	254;239;228;239;166;181;183;184;198;200;49;87;166;20;27;31;39;48;64;71;117;134	0	195.68	2547400000	169820000	5741800000	49	49				153	653;1156;1704;10142;19990;23970	True;True;True;True;True;True	654;1157;1705;10145;19996;23977	3055;3056;3057;3058;3059;3060;3061;3062;5519;5520;7986;7987;7988;7989;48084;48085;48086;48087;48088;48089;48090;48091;94812;94813;94814;94815;94816;94817;94818;94819;113606;113607;113608;113609	4333;4334;4335;4336;4337;4338;4339;4340;4341;4342;4343;4344;7584;10788;10789;10790;10791;65808;65809;65810;65811;65812;65813;65814;65815;65816;65817;65818;65819;65820;65821;65822;65823;65824;65825;65826;126068;126069;126070;126071;126072;126073;126074;126075;126076;126077;126078;149726;149727;149728;149729	4335;7584;10789;65812;126076;149726
A0A087X253;P63010;P63010-2;ENST00000620039_17_35605724_3UTR_100db1;P63010-3;ENST00000610402_17_35608250_CDS_010db2;A0A087WYD1;A0A087WU93;A0A087WZQ6;ENST00000620039_17_35639674_3UTR_100db1;ENST00000612116_17_35674206_3UTR_100db1;K7ERB2;K7EN71;A0A087WXS3;K7EKZ5;K7EJX1;ENST00000441188_X_93224251_ntr_100db1;ENST00000628168_17_35598292_CDS_100db1;ENST00000612116_17_35717323_3UTR_100db1;ENST00000441188…	A0A087X253;P63010;P63010-2;ENST00000620039_17_35605724_3UTR_100db1;P63010-3;ENST00000610402_17_35608250_CDS_010db2;A0A087WYD1;A0A087WU93;A0A087WZQ6	27;27;27;24;24;23;17;17;17;11;8;6;4;3;3;3;3;2;2;2;2;2;2;2;2;1;1	27;27;27;24;24;23;17;17;17;11;8;6;4;3;3;3;3;2;2;2;2;2;2;2;2;1;1	19;19;19;17;17;16;9;9;9;11;8;3;3;2;2;2;2;2;2;2;2;0;1;0;0;1;1	AP-2 complex subunit beta	AP2B1	tr|A0A087X253|A0A087X253_HUMAN AP complex subunit beta OS=Homo sapiens OX=9606 GN=AP2B1 PE=1 SV=1 [ENST00000616681_17_35594031_aTIS_101db1#ENST00000616681_17_35594031_aTIS_db3];sp|P63010|AP2B1_HUMAN AP-2 complex subunit beta OS=Homo sapiens OX=9606 GN=AP2B	27	27	27	19	35	35	27.7	101.33	913	913;937;951;883;880;822;639;663;677;487;215;151;132;49;63;80;199;30;33;126;164;175;186;210;243;65;67	0	158.19	2177500000	51844000	5094300000	83	83				154	1531;1805;1806;2632;3759;5479;7243;9489;10882;11928;12329;13032;13172;13567;13635;13636;13637;16270;16526;18438;18949;20193;20984;22757;23299;25742;28470	True;True;True;True;True;True;True;True;True;True;True;True;True;True;True;True;True;True;True;True;True;True;True;True;True;True;True	1532;1806;1807;2633;3760;5480;7245;9492;10885;11931;12332;13035;13175;13570;13638;13639;13640;16273;16529;18444;18955;20199;20990;22764;23306;25749;28478	7200;7201;7202;8421;8422;8423;8424;8425;8426;8427;8428;8429;8430;8431;8432;8433;8434;12388;12389;12390;12391;17727;17728;17729;17730;25548;25549;25550;25551;34255;34256;34257;34258;34259;34260;34261;34262;45110;45111;45112;45113;45114;45115;51602;51603;51604;56615;58711;58712;58713;58714;62499;62500;62501;62502;63143;63144;65049;65050;65051;65052;65053;65054;65055;65056;65378;65379;65380;65381;65…	9773;9774;9775;11380;11381;11382;11383;11384;11385;11386;11387;11388;11389;11390;11391;11392;16980;16981;16982;16983;16984;16985;16986;16987;16988;16989;16990;24764;24765;24766;35122;35123;35124;35125;35126;35127;35128;35129;35130;35131;47488;47489;47490;47491;61451;61452;61453;61454;70585;77071;79505;79506;79507;79508;79509;79510;84215;84216;84217;84218;84900;87450;87451;87452;87453;87454;87455;…	9773;11380;11389;16983;24764;35123;47488;61451;70585;77071;79508;84217;84900;87466;87844;87854;87857;104158;105557;116779;120221;126987;131228;141228;144410;160959;178226
A0A087X256;Q2M389;ENST00000550053_12_105126249_3UTR_100db1;F8W1W1;ENST00000547171_12_105164194_ntr_100db1;ENST00000550036_12_105164194_ntr_100db1;ENST00000620430_12_105164194_CDS_100db1;F8VYH7;Q2M389-2	A0A087X256;Q2M389;ENST00000550053_12_105126249_3UTR_100db1;F8W1W1	4;4;3;2;1;1;1;1;1	4;4;3;2;1;1;1;1;1	4;4;3;2;1;1;1;1;1	WASH complex subunit 7	KIAA1033	tr|A0A087X256|A0A087X256_HUMAN WASH complex subunit 4 OS=Homo sapiens OX=9606 GN=WASHC4 PE=1 SV=1 [ENST00000620430_12_105107801_aTIS_101db1#ENST00000620430_12_105107801_aTIS_db3];sp|Q2M389|WASC4_HUMAN WASH complex subunit 4 OS=Homo sapiens OX=9606 GN=WASHC	9	4	4	4	3.9	3.9	3.9	136.5	1174	1174;1173;865;116;50;58;93;189;851	0	12942	106560000	1639400	207500000	6	6				155	8670;15457;15510;17796	True;True;True;True	8673;15460;15513;17801	41169;41170;41171;41172;41173;73966;73967;73968;73969;74215;84448;84449;84450;84451	56392;56393;56394;99526;99835;112913	56394;99526;99835;112913
ENST00000471162_3_49012378_ntr_100db1;ENST00000471162_3_49011823_ntr_100db1;E9PDU5;A0A087X295;Q9NNW5	ENST00000471162_3_49012378_ntr_100db1;ENST00000471162_3_49011823_ntr_100db1;E9PDU5;A0A087X295;Q9NNW5	1;1;1;1;1	1;1;1;1;1	1;1;1;1;1	WD repeat-containing protein 6	WDR6	generic|ENST00000471162_3_49012378_ntr_100db1|ENSG00000178252 GTG NA +1 0 -1;generic|ENST00000471162_3_49011823_ntr_100db1|ENSG00000178252 ATT NA +1 0 -1;tr|E9PDU5|E9PDU5_HUMAN WD repeat-containing protein 6 OS=Homo sapiens OX=9606 GN=WDR6 PE=1 SV=1 [ENST0	5	1	1	1	2.4	2.4	2.4	62293	580	580;765;1070;1151;1121	0.00053619	36606	0	0	0	3	3				156	7918	TRUE	7921	37429;37430;37431	51659;51660;51661	51661
B0QYY6;ENST00000491982_22_35840203_ntr_100db1;A0A0G2JSB3;I3L1D4;B0QYY7;S4R469;F8VR27;F8VZY7;J3QQZ2;B0QYV1;J3QRF4;B0QYY4;A0A087X2B1;A0A0G2JRA5;J3KNW3;B7Z1U7;F8VZG9;A0A286YEU2;A6NFN3;A6NFN3-2;O43251-9;Q9NWB1-3;O43251-4;O43251-5;O43251-10;O43251-2;O43251;Q9NWB1-4;Q9NWB1-5;Q9NWB1;O43251-7;Q9NWB1-2;O43251-6;O43251-8;F5H0M1;F8VRS4;O43251-3	B0QYY6;ENST00000491982_22_35840203_ntr_100db1;A0A0G2JSB3;I3L1D4;B0QYY7;S4R469;F8VR27;F8VZY7;J3QQZ2;B0QYV1;J3QRF4;B0QYY4;A0A087X2B1;A0A0G2JRA5;J3KNW3;B7Z1U7;F8VZG9;A0A286YEU2;A6NFN3;A6NFN3-2;O43251-9;Q9NWB1-3;O43251-4;O43251-5;O43251-10;O43251-2;O43251;Q9NWB1-4;Q9NWB1-5;Q9NWB1;O43251-7;Q9NWB1-2;O43251-6;O43251-8;F5H0M1;F8VRS4;O43251-3	2;2;2;2;2;2;2;2;2;2;2;2;2;2;2;2;2;2;2;2;2;2;2;2;2;2;2;2;2;2;2;2;2;2;1;1;1	2;2;2;2;2;2;2;2;2;2;2;2;2;2;2;2;2;2;2;2;2;2;2;2;2;2;2;2;2;2;2;2;2;2;1;1;1	2;2;2;2;2;2;2;2;2;2;2;2;2;2;2;2;2;2;2;2;2;2;2;2;2;2;2;2;2;2;2;2;2;2;1;1;1	RNA binding protein fox-1 homolog;RNA binding protein fox-1 homolog 3;RNA binding protein fox-1 homolog 2;RNA binding protein fox-1 homolog 1	RBFOX2;RBFOX1;RBFOX3	tr|B0QYY6|B0QYY6_HUMAN RNA-binding protein fox-1 homolog 2 (Fragment) OS=Homo sapiens OX=9606 GN=RBFOX2 PE=1 SV=1;generic|ENST00000491982_22_35840203_ntr_100db1|ENSG00000100320 ATG NA 0;tr|A0A0G2JSB3|A0A0G2JSB3_HUMAN RNA-binding protein fox-1 homolog 2 (Fr	37	2	2	2	16.4	16.4	16.4	13995	128	128;164;186;189;200;234;262;263;328;357;358;370;375;389;402;425;466;582;312;325;367;370;370;376;380;381;390;392;395;397;400;418;450;451;380;391;358	0	69451	1084400000	361450000	2351500000	9	9				157	10283;20793	True;True	10286;20799	48843;48844;48845;98510;98511;98512;98513;98514;98515;98516	66754;130227;130228;130229;130230;130231;130232;130233;130234	66754;130230
ENST00000545507_19_579598_5UTR_110db1;A0A087X2B5;ENST00000353555_19_572626_5UTR_010db2;P35613-2;P35613;I3L192;ENST00000571735_19_580666_ntr_100db1;A0A087WUV8;P35613-3;P35613-4;R4GMX5;R4GN83;ENST00000571735_19_581321_ntr_100db1;ENST00000571735_19_580762_ntr_100db1;ENST00000576925_19_579598_ntr_100db1;ENST00000576925_19_579538_ntr_100db1;ENST00000576925_19_572659_ntr_100db1;ENST00000576925_19_57265…	ENST00000545507_19_579598_5UTR_110db1;A0A087X2B5;ENST00000353555_19_572626_5UTR_010db2;P35613-2;P35613;I3L192;ENST00000571735_19_580666_ntr_100db1;A0A087WUV8;P35613-3;P35613-4;R4GMX5	6;6;6;6;6;5;4;4;4;4;3;2;2;2;1;1;1;1;1;1;1;1	6;6;6;6;6;5;4;4;4;4;3;2;2;2;1;1;1;1;1;1;1;1	6;6;6;6;6;5;4;4;4;4;3;2;2;2;1;1;1;1;1;1;1;1	Basigin	BSG	generic|ENST00000545507_19_579598_5UTR_110db1|ENSG00000172270 CTG NA +1 0 -1 [ENST00000333511_19_579598_CDS_db2];tr|A0A087X2B5|A0A087X2B5_HUMAN Basigin (Fragment) OS=Homo sapiens OX=9606 GN=BSG PE=1 SV=1;generic|ENST00000353555_19_572626_5UTR_010db2|ENSG0	22	6	6	6	49.5	49.5	49.5	23663	214	214;221;272;269;385;160;160;189;176;205;84;52;119;128;20;40;67;69;71;78;110;132	0	50293	4457600000	371460000	10293000000	57	57				158	5119;6843;21636;21665;22826;23476	True;True;True;True;True;True	5120;6845;21642;21671;22833;23483	23663;23664;23665;23666;32117;32118;32119;32120;32121;32122;32123;32124;102485;102486;102487;102488;102612;102613;102614;102615;107900;107901;107902;107903;107904;107905;107906;107907;107908;107909;107910;107911;107912;107913;107914;107915;107916;107917;110944;110945;110946	32437;32438;32439;32440;32441;32442;32443;32444;32445;32446;32447;32448;32449;32450;32451;32452;44578;44579;44580;44581;44582;44583;44584;44585;44586;44587;134611;134732;134733;134734;134735;134736;134737;134738;134739;134740;134741;134742;134743;134744;134745;141574;141575;141576;141577;141578;141579;141580;141581;141582;141583;141584;141585;141586;141587;141588;145858	32438;44578;134611;134744;141583;145858
ENST00000370874_X_132214413_CDS_100db1;A0A087X2C3;ENST00000370874_X_132217265_CDS_100db1;ENST00000342983_X_132217277_5UTR_100db1;ENST00000342983_X_132217286_5UTR_010db2;Q9Y3L5	ENST00000370874_X_132214413_CDS_100db1;A0A087X2C3;ENST00000370874_X_132217265_CDS_100db1;ENST00000342983_X_132217277_5UTR_100db1;ENST00000342983_X_132217286_5UTR_010db2;Q9Y3L5	1;1;1;1;1;1	1;1;1;1;1;1	1;1;1;1;1;1	Ras-related protein Rap-2c	RAP2C	generic|ENST00000370874_X_132214413_CDS_100db1|ENSG00000123728 GTG NA 0 +1;tr|A0A087X2C3|A0A087X2C3_HUMAN RAP2C, member of RAS oncogene family, isoform CRA_b OS=Homo sapiens OX=9606 GN=RAP2C PE=1 SV=1 [ENST00000620646_X_132217070_aTIS_101db1#ENST0000062064	6	1	1	1	11.1	11.1	11.1	92476	81	81;117;182;186;189;183	0.0010157	29584	201460000	28781000	473080000	2	2				159	26731	TRUE	26739	126648;126649;126650;126651	167637;167638	167638
ENST00000613675_17_38298458_CDS_100db1;A0A087X2D5;Q9BRJ2;ENST00000613675_17_38299440_CDS_100db1;ENST00000619548_17_38298458_CDS_100db1;A0A0G2JMS5;A0A087WU62;ENST00000619548_17_38299440_CDS_100db1	ENST00000613675_17_38298458_CDS_100db1;A0A087X2D5;Q9BRJ2;ENST00000613675_17_38299440_CDS_100db1;ENST00000619548_17_38298458_CDS_100db1;A0A0G2JMS5;A0A087WU62;ENST00000619548_17_38299440_CDS_100db1	5;5;5;4;4;4;4;3	5;5;5;4;4;4;4;3	5;5;5;4;4;4;4;3	39S ribosomal protein L45, mitochondrial	MRPL45	generic|ENST00000613675_17_38298458_CDS_100db1|ENSG00000278845 GTG NA 0 -1;tr|A0A087X2D5|A0A087X2D5_HUMAN 39S ribosomal protein L45, mitochondrial OS=Homo sapiens OX=9606 GN=MRPL45 PE=1 SV=1 [ENST00000613675_17_38297184_aTIS_111db1#ENST00000613675_17_38297	8	5	5	5	21	21	21	32492	281	281;306;306;195;231;256;256;145	0	11879	948520000	52696000	2173700000	26	26				160	6050;11396;11397;15715;27755	True;True;True;True;True	6051;11399;11400;15718;27763	28498;28499;28500;28501;54006;54007;54008;54009;54010;54011;54012;54013;75134;75135;75136;75137;131343	39491;39492;39493;39494;39495;39496;39497;39498;73749;73750;73751;73752;73753;73754;73755;73756;73757;73758;73759;73760;73761;73762;73763;73764;101020;101021;173769	39492;73750;73764;101020;173769
ENST00000399332_14_31205936_aTIS_101db1;A0A087X2H1;Q9ULT8;G3V4V5;A0A087WVU6;H0YJP0;H0YJD4	ENST00000399332_14_31205936_aTIS_101db1;A0A087X2H1;Q9ULT8;G3V4V5	5;5;5;3;2;2;1	5;5;5;3;2;2;1	5;5;5;3;2;2;1	E3 ubiquitin-protein ligase HECTD1	HECTD1	generic|ENST00000399332_14_31205936_aTIS_101db1|ENSG00000092148 ATG no_data NA [ENST00000399332_14_31205936_aTIS_db3];tr|A0A087X2H1|A0A087X2H1_HUMAN E3 ubiquitin-protein ligase HECTD1 OS=Homo sapiens OX=9606 GN=HECTD1 PE=1 SV=1 [ENST00000611816_14_3120593	7	5	5	5	2.5	2.5	2.5	289.37	2610	2610;2614;2610;926;212;1465;976	0	11.22	188410000	1495400	419860000	13	13				161	1102;7889;11666;15991;17370	True;True;True;True;True	1103;7892;11669;15994;17373	5258;5259;5260;37320;55364;55365;55366;55367;76344;82456;82457;82458;82459;82460;82461;82462;82463	7261;51544;75666;75667;75668;102608;110462;110463;110464;110465;110466;110467;110468;110469	7261;51544;75668;102608;110465
A0A087X2I1;P62333;H0YJC0;H0YJS8;ENST00000435260_8_56050934_ntr_100db1;ENST00000435260_8_56051207_ntr_001db3;ENST00000458604_14_52711116_ntr_100db1;ENST00000435260_8_56050805_ntr_010db2;ENST00000435260_8_56050910_ntr_100db1;ENST00000458604_14_52711426_ntr_100db1;ENST00000458604_14_52711140_ntr_100db1;ENST00000435260_8_56050715_ntr_100db1;ENST00000458604_14_52713932_ntr_100db1;ENST00000435260_8_560…	A0A087X2I1;P62333;H0YJC0;H0YJS8;ENST00000435260_8_56050934_ntr_100db1;ENST00000435260_8_56051207_ntr_001db3	12;12;7;6;6;6;5;5;5;4;4;3;2;2;2;2;1;1;1;1;1	12;12;7;6;6;6;5;5;5;4;4;3;2;2;2;2;1;1;1;1;1	12;12;7;6;6;6;5;5;5;4;4;3;2;2;2;2;1;1;1;1;1	26S protease regulatory subunit 10B	PSMC6	tr|A0A087X2I1|A0A087X2I1_HUMAN 26S proteasome regulatory subunit 10B OS=Homo sapiens OX=9606 GN=PSMC6 PE=1 SV=1 [ENST00000445930_14_52707178_aTIS_101db1#ENST00000445930_14_52707178_aTIS_db3];sp|P62333|PRS10_HUMAN 26S proteasome regulatory subunit 10B OS=Ho	21	12	12	12	38	38	38	45796	403	403;389;262;194;298;389;115;255;290;92;107;225;42;78;137;158;64;70;96;97;247	0	70896	2482700000	107940000	5318700000	90	90				162	1546;2396;4351;4736;6438;9860;12182;17634;19061;24115;25068;27403	True;True;True;True;True;True;True;True;True;True;True;True	1547;2397;4352;4737;6439;9863;12185;17637;19067;24122;25075;27411	7258;7259;7260;7261;11293;11294;11295;11296;11297;11298;20384;20385;21984;21985;21986;30233;30234;30235;46793;46794;46795;46796;57936;57937;57938;57939;83641;83642;83643;83644;83645;83646;83647;90501;90502;90503;90504;114249;114250;114251;114252;114253;114254;114255;114256;118693;118694;118695;118696;129827;129828;129829;129830	9843;9844;9845;9846;9847;9848;9849;9850;9851;15456;15457;15458;15459;15460;15461;15462;15463;15464;15465;15466;15467;15468;15469;15470;15471;15472;28220;30083;30084;30085;30086;30087;41892;41893;41894;63776;63777;63778;63779;63780;63781;63782;78659;78660;78661;78662;111973;111974;111975;111976;111977;111978;111979;111980;111981;111982;120819;120820;120821;120822;150538;150539;150540;150541;150542…	9844;15456;28220;30084;41893;63781;78659;111979;120821;150548;156372;171929
A0A088AWN3;A0A0A0MSY4;Q9BZ29-3;Q9BZ29-5;Q9BZ29;Q9BZ29-4;Q5JUD3;H7BZ79;Q5JUD8;H0Y3S1;A0A0D9SFH5;A0A0A0MT38;Q6ZSL5;Q9BZ29-6	A0A088AWN3;A0A0A0MSY4;Q9BZ29-3;Q9BZ29-5;Q9BZ29;Q9BZ29-4;Q5JUD3;H7BZ79;Q5JUD8;H0Y3S1;A0A0D9SFH5;A0A0A0MT38;Q6ZSL5;Q9BZ29-6	2;2;2;2;2;2;1;1;1;1;1;1;1;1	2;2;2;2;2;2;1;1;1;1;1;1;1;1	2;2;2;2;2;2;1;1;1;1;1;1;1;1	Dedicator of cytokinesis protein 9	DOCK9	tr|A0A088AWN3|A0A088AWN3_HUMAN Dedicator of cytokinesis protein 9 OS=Homo sapiens OX=9606 GN=DOCK9 PE=1 SV=2 [ENST00000448493_13_99015608_aTIS_101db1#ENST00000448493_13_99015608_aTIS_db3];tr|A0A0A0MSY4|A0A0A0MSY4_HUMAN Dedicator of cytokinesis protein 9 OS	14	2	2	2	1.2	1.2	1.2	237.91	2081	2081;2101;2061;2068;2069;2093;203;390;424;669;705;1254;1393;1253	0.00029044	46894	1980500	17683	5383500	2	2				163	4418;13471	True;True	4419;13474	20655;64564	28555;86675	28555;86675
A0A088AWP7;Q5VZR0;Q9H4G4	A0A088AWP7;Q5VZR0;Q9H4G4	1;1;1	1;1;1	1;1;1	Golgi-associated plant pathogenesis-related protein 1	GLIPR2	tr|A0A088AWP7|A0A088AWP7_HUMAN Golgi-associated plant pathogenesis-related protein 1 OS=Homo sapiens OX=9606 GN=GLIPR2 PE=1 SV=1 [ENST00000396613_9_36136779_aTIS_101db1#ENST00000396613_9_36136779_aTIS_db3];tr|Q5VZR0|Q5VZR0_HUMAN Golgi-associated plant path	3	1	1	1	12.9	12.9	12.9	70999	62	62;128;154	0.0029211	24462	29042000	9680700	62974000	3	3				164	19627	TRUE	19633	93090;93091;93092;93093	123936;123937;123938	123937
A0A096LNH6;Q14185	A0A096LNH6;Q14185	2;2	2;2	2;2	Dedicator of cytokinesis protein 1	DOCK1	tr|A0A096LNH6|A0A096LNH6_HUMAN Dedicator of cytokinesis protein 1 OS=Homo sapiens OX=9606 GN=DOCK1 PE=1 SV=1 [ENST00000623213_10_126905518_aTIS_101db1#ENST00000623213_10_126905518_aTIS_db3];sp|Q14185|DOCK1_HUMAN Dedicator of cytokinesis protein 1 OS=Homo s	2	2	2	2	1.5	1.5	1.5	217.75	1886	1886;1865	0	6326	42495000	412570	95861000	7	7				165	14838;16839	True;True	14841;16842	71103;71104;71105;71106;80086;80087;80088;80089	95837;95838;95839;95840;107330;107331;107332	95838;107332
ENST00000244061_20_49941589_CDS_010db2;A0A096LNV3;A0A096LP02;Q9Y508-2;Q9Y508;ENST00000624620_20_49936524_ntr_100db1	ENST00000244061_20_49941589_CDS_010db2;A0A096LNV3;A0A096LP02;Q9Y508-2;Q9Y508;ENST00000624620_20_49936524_ntr_100db1	2;2;2;2;2;1	2;2;2;2;2;1	2;2;2;2;2;1	E3 ubiquitin-protein ligase RNF114	RNF114	generic|ENST00000244061_20_49941589_CDS_010db2|ENSG00000124226 CTG NA NA;tr|A0A096LNV3|A0A096LNV3_HUMAN E3 ubiquitin-protein ligase RNF114 (Fragment) OS=Homo sapiens OX=9606 GN=RNF114 PE=1 SV=1;tr|A0A096LP02|A0A096LP02_HUMAN E3 ubiquitin-protein ligase RNF	6	2	2	2	8.7	8.7	8.7	19889	172	172;188;206;191;228;77	0.0026803	24518	254810000	23165000	566770000	5	5				166	12664;21478	True;True	12667;21484	60358;60359;60360;60361;101804;101805;101806	81370;81371;133854;133855;133856	81371;133855
A0A096LNZ9;A0A096LPJ4;ENST00000379389_1_1013520_5UTR_010db2;P05161;ENST00000379389_1_1014224_CDS_100db1	A0A096LNZ9;A0A096LPJ4;ENST00000379389_1_1013520_5UTR_010db2;P05161	4;4;4;4;1	4;4;4;4;1	4;4;4;4;1	Ubiquitin-like protein ISG15	ISG15	tr|A0A096LNZ9|A0A096LNZ9_HUMAN Ubiquitin-like protein ISG15 (Fragment) OS=Homo sapiens OX=9606 GN=ISG15 PE=1 SV=6;tr|A0A096LPJ4|A0A096LPJ4_HUMAN Ubiquitin-like protein ISG15 OS=Homo sapiens OX=9606 GN=ISG15 PE=1 SV=1 [ENST00000624697_1_1014005_aTIS_101db1#	5	4	4	4	35.7	35.7	35.7	15562	143	143;157;183;165;84	0	19371	1735000000	173500000	4089600000	25	25				167	9843;13672;16841;26723	True;True;True;True	9846;13675;16844;26731	46717;46718;46719;46720;65557;65558;65559;65560;65561;65562;65563;65564;80094;80095;80096;80097;126612;126613;126614;126615	63670;63671;63672;63673;63674;63675;88148;88149;88150;88151;88152;88153;88154;107337;107338;107339;107340;107341;107342;107343;107344;107345;107346;167607;167608	63674;88154;107342;167608
C9JFE4;A0A096LP07;A0A096LPJ3;A8K070;Q13098-5;Q13098;Q13098-7;J3QQX0;ENST00000306823_17_82056377_CDS_100db1;ENST00000584460_17_82056371_3UTR_100db1;ENST00000623761_17_82056308_CDS_100db1;ENST00000584460_17_82054622_3UTR_100db1;ENST00000584460_17_82054613_3UTR_100db1;ENST00000584460_17_82054607_3UTR_100db1;ENST00000578552_17_82054604_CDS_010db2;Q13098-6;ENST00000392357_17_82053901_ntr_100db1;ENST00…	C9JFE4;A0A096LP07;A0A096LPJ3;A8K070;Q13098-5;Q13098;Q13098-7;J3QQX0;ENST00000306823_17_82056377_CDS_100db1;ENST00000584460_17_82056371_3UTR_100db1;ENST00000623761_17_82056308_CDS_100db1;ENST00000584460_17_82054622_3UTR_100db1;ENST00000584460_17_82054613_3UTR_100db1;ENST00000584460_17_82054607_3UTR_100db1;ENST00000578552_17_82054604_CDS_010db2;Q13098-6	3;3;3;3;3;3;3;2;2;2;2;2;2;2;2;2;1;1;1;1;1;1;1;1;1;1;1;1;1;1	3;3;3;3;3;3;3;2;2;2;2;2;2;2;2;2;1;1;1;1;1;1;1;1;1;1;1;1;1;1	3;3;3;3;3;3;3;2;2;2;2;2;2;2;2;2;1;1;1;1;1;1;1;1;1;1;1;1;1;1	COP9 signalosome complex subunit 1	GPS1	tr|C9JFE4|C9JFE4_HUMAN COP9 signalosome complex subunit 1 OS=Homo sapiens OX=9606 GN=GPS1 PE=1 SV=2 [ENST00000320548_17_82053289_aTIS_101db1#ENST00000320548_17_82053289_aTIS_db3];tr|A0A096LP07|A0A096LP07_HUMAN COP9 signalosome complex subunit 1 OS=Homo sap	30	3	3	3	11	11	11	53371	471	471;486;490;526;487;491;527;79;147;149;170;347;350;352;353;549;50;69;71;83;92;101;134;139;166;168;168;186;210;253	0	40267	518610000	28812000	1234900000	23	23				168	1380;17369;17397	True;True;True	1381;17372;17400	6498;6499;6500;6501;6502;6503;6504;6505;82452;82453;82454;82455;82581;82582	8815;8816;8817;8818;8819;8820;8821;8822;8823;8824;8825;8826;8827;8828;8829;8830;8831;110458;110459;110460;110461;110642;110643	8823;110459;110642
A0A096LP34;ENST00000423807_9_127715591_CDS_100db1;ENST00000456267_9_127715591_CDS_100db1;A0A096LP22;C9J7Z1;ENST00000543175_9_127715591_CDS_100db1;Q86Y79;ENST00000414832_9_127715591_CDS_100db1;A0A096LPA3	A0A096LP34;ENST00000423807_9_127715591_CDS_100db1;ENST00000456267_9_127715591_CDS_100db1;A0A096LP22;C9J7Z1;ENST00000543175_9_127715591_CDS_100db1;Q86Y79;ENST00000414832_9_127715591_CDS_100db1;A0A096LPA3	2;2;2;2;2;2;2;1;1	2;2;2;2;2;2;2;1;1	2;2;2;2;2;2;2;1;1	Probable peptidyl-tRNA hydrolase	PTRH1	tr|A0A096LP34|A0A096LP34_HUMAN Probable peptidyl-tRNA hydrolase (Fragment) OS=Homo sapiens OX=9606 GN=PTRH1 PE=1 SV=1;generic|ENST00000423807_9_127715591_CDS_100db1|ENSG00000187024 ATG NA -1 0;generic|ENST00000456267_9_127715591_CDS_100db1|ENSG00000187024	9	2	2	2	27.7	27.7	27.7	14956	137	137;166;167;172;182;198;214;148;162	0	73868	121590000	15198000	285710000	7	7				169	65;9071	True;True	65;9074	288;289;290;291;43117;43118;43119;43120;43121;43122;43123;43124	389;390;391;58799;58800;58801;58802	391;58800
A0A096LPI6;ENST00000620528_21_5127950_CDS_010db2;A0A0B4J2D5;P30042;A0A096LNH5;H7C1F6;A0A0B4J2H4;P30042-2;H7C2G3;A0A096LP73;ENST00000480786_21_44133710_ntr_100db1;F2Z2Q0;A0A096LP12;A0A096LNJ1;ENST00000623476_21_5121757_CDS_100db1;ENST00000495007_21_44140284_ntr_100db1;ENST00000291577_21_44140263_CDS_010db2;ENST00000644251_21_44133698_aTIS_101db1;ENST00000495007_21_44143257_ntr_100db1;ENST000006247…	A0A096LPI6;ENST00000620528_21_5127950_CDS_010db2;A0A0B4J2D5;P30042;A0A096LNH5;H7C1F6;A0A0B4J2H4;P30042-2;H7C2G3;A0A096LP73;ENST00000480786_21_44133710_ntr_100db1;F2Z2Q0;A0A096LP12	10;9;9;9;8;8;7;7;6;5;5;5;5;4;4;4;4;4;3;3;3;3;2;2;2;2;2;1;1	10;9;9;9;8;8;7;7;6;5;5;5;5;4;4;4;4;4;3;3;3;3;2;2;2;2;2;1;1	9;9;9;9;8;8;7;7;6;5;5;5;5;4;4;4;4;4;3;3;3;3;2;2;2;2;2;1;1	ES1 protein homolog, mitochondrial	C21orf33	tr|A0A096LPI6|A0A096LPI6_HUMAN Uncharacterized protein (Fragment) OS=Homo sapiens OX=9606 PE=4 SV=2;generic|ENST00000620528_21_5127950_CDS_010db2|ENSG00000280071 GTG NA NA;tr|A0A0B4J2D5|A0A0B4J2D5_HUMAN Uncharacterized protein OS=Homo sapiens OX=9606 GN=LO	29	10	10	9	51.6	51.6	47	30376	279	279;221;268;268;182;257;237;237;191;137;209;217;224;106;110;114;121;163;77;102;102;140;40;117;121;121;125;84;88	0	46923	972080000	54005000	2303200000	35	35				170	804;3852;4788;6732;7146;11172;13190;18694;19118;27421	True;True;True;True;True;True;True;True;True;True	805;3853;4789;6733;7148;11175;13193;18700;19124;27429	3759;3760;3761;3762;18127;18128;18129;18130;22198;22199;22200;22201;31628;31629;31630;31631;31632;31633;31634;31635;33803;33804;33805;52982;52983;52984;52985;63231;63232;63233;63234;88697;88698;88699;88700;90801;90802;90803;129894;129895;129896;129897	5349;5350;5351;5352;25203;25204;30319;30320;30321;43960;43961;43962;43963;43964;43965;43966;46895;46896;72377;72378;72379;72380;72381;72382;72383;72384;72385;72386;72387;72388;72389;72390;84985;84986;118369;121170;121171;121172;171983	5349;25203;30320;43962;46895;72378;84985;118369;121172;171983
ENST00000357348_20_56468764_CDS_010db2;A0A0A0MQR2;Q9BY42;ENST00000395881_20_56518119_3UTR_100db1;A2A2L6;ENST00000023939_20_56473373_CDS_010db2;A2A2L5	ENST00000357348_20_56468764_CDS_010db2;A0A0A0MQR2;Q9BY42;ENST00000395881_20_56518119_3UTR_100db1;A2A2L6;ENST00000023939_20_56473373_CDS_010db2;A2A2L5	2;2;2;1;1;1;1	2;2;2;1;1;1;1	2;2;2;1;1;1;1	Protein RTF2 homolog	RTFDC1	generic|ENST00000357348_20_56468764_CDS_010db2|ENSG00000022277 AAG NA NA;tr|A0A0A0MQR2|A0A0A0MQR2_HUMAN Replication termination factor 2 OS=Homo sapiens OX=9606 GN=RTF2 PE=1 SV=1 [ENST00000023939_20_56468698_aTIS_101db1#ENST00000023939_20_56468698_aTIS_db3	7	2	2	2	7	7	7	31528	284	284;336;306;48;230;259;277	0.00055036	39428	73198000	4574900	186190000	4	4				171	21028;22264	True;True	21034;22271	99670;99671;99672;105377;105378;105379;105380	131524;138314;138315;138316	131524;138315
A0A0A0MQR4;I3L2J0;Q96RK0	A0A0A0MQR4;I3L2J0;Q96RK0	1;1;1	1;1;1	1;1;1	Protein capicua homolog	CIC	tr|A0A0A0MQR4|A0A0A0MQR4_HUMAN Protein capicua homolog OS=Homo sapiens OX=9606 GN=CIC PE=1 SV=1 [ENST00000160740_19_42284705_aTIS_100db1];tr|I3L2J0|I3L2J0_HUMAN Protein capicua homolog OS=Homo sapiens OX=9606 GN=CIC PE=1 SV=1 [ENST00000572681_19_42271784_a	3	1	1	1	0.8	0.8	0.8	163.68	1606	1606;2514;1608	0.0017469	27268	34168000	533880	77307000	1	1				172	14586	TRUE	14589	69933;69934;69935;69936	94261	94261
A0A0D9SG14;E9PM57;A8MUE8;A8MXR8;A0A0A0MQS0;F8W9L8;A8MW92-2;A8MW92-4;A8MW92	A0A0D9SG14;E9PM57;A8MUE8;A8MXR8;A0A0A0MQS0;F8W9L8;A8MW92-2;A8MW92-4;A8MW92	1;1;1;1;1;1;1;1;1	1;1;1;1;1;1;1;1;1	1;1;1;1;1;1;1;1;1	PHD finger protein 20-like protein 1	PHF20L1	tr|A0A0D9SG14|A0A0D9SG14_HUMAN PHD finger protein 20-like protein 1 OS=Homo sapiens OX=9606 GN=PHF20L1 PE=1 SV=1 [ENST00000485595_8_132777829_aTIS_101db1#ENST00000485595_8_132777829_aTIS_db3];tr|E9PM57|E9PM57_HUMAN PHD finger protein 20-like protein 1 OS=H	9	1	1	1	9.4	9.4	9.4	19246	160	160;264;311;316;991;992;285;573;1017	0.0045433	2264	49485000	4948500	117940000	1	1				173	12810	TRUE	12813	61345;61346;61347;61348	82766	82766
B5MD87;A0A0A0MQS1;Q53H96-2;Q53H96	B5MD87;A0A0A0MQS1;Q53H96-2;Q53H96	2;2;2;2	2;2;2;2	2;2;2;2	Pyrroline-5-carboxylate reductase;Pyrroline-5-carboxylate reductase 3	PYCRL	tr|B5MD87|B5MD87_HUMAN Pyrroline-5-carboxylate reductase 3 OS=Homo sapiens OX=9606 GN=PYCR3 PE=1 SV=2 [ENST00000377579_8_143606604_aTIS_101db1#ENST00000377579_8_143606604_aTIS_db3];tr|A0A0A0MQS1|A0A0A0MQS1_HUMAN Pyrroline-5-carboxylate reductase OS=Homo sa	4	2	2	2	19	19	19	14341	137	137;286;254;274	0	13366	263920000	37703000	603860000	4	4				174	261;17744	True;True	262;17748	1159;1160;1161;1162;84209;84210;84211;84212;84213;84214;84215;84216;84217;84218;84219	1686;112641;112642;112643;112644	1686;112642
K7EKC9;K7EM61;ENST00000587112_19_45040270_aTIS_101db1;ENST00000391952_19_45040213_aTIS_001db3;F5H0Q6;A0A0A0MQS2;Q8N2M8-3;Q8N2M8	K7EKC9;K7EM61;ENST00000587112_19_45040270_aTIS_101db1;ENST00000391952_19_45040213_aTIS_001db3;F5H0Q6;A0A0A0MQS2;Q8N2M8-3;Q8N2M8	1;1;1;1;1;1;1;1	1;1;1;1;1;1;1;1	1;1;1;1;1;1;1;1	CLK4-associating serine/arginine rich protein	CLASRP	tr|K7EKC9|K7EKC9_HUMAN CLK4-associating serine/arginine-rich protein (Fragment) OS=Homo sapiens OX=9606 GN=CLASRP PE=1 SV=1;tr|K7EM61|K7EM61_HUMAN CLK4-associating serine/arginine-rich protein (Fragment) OS=Homo sapiens OX=9606 GN=CLASRP PE=1 SV=2;generic|	8	1	1	1	16.3	16.3	16.3	10294	86	86;188;188;594;655;674;594;674	0.0007758	32206	137570000	45857000	336910000	7	7				175	10182	TRUE	10185	48326;48327;48328;48329	66184;66185;66186;66187;66188;66189;66190	66185
U3KQC1;K7EIR0;ENST00000585809_19_984378_CDS_010db2;A0A0A0MQU0;ENST00000585809_19_984321_5UTR_100db1;Q9BV38;ENST00000590354_19_992053_3UTR_100db1;ENST00000591997_19_984414_CDS_100db1;ENST00000590354_19_991278_CDS_100db1;ENST00000591997_19_984378_aTIS_101db1;A0A087X237;K7EKX5;K7EML4	U3KQC1;K7EIR0;ENST00000585809_19_984378_CDS_010db2;A0A0A0MQU0;ENST00000585809_19_984321_5UTR_100db1;Q9BV38	3;3;3;3;3;3;1;1;1;1;1;1;1	3;3;3;3;3;3;1;1;1;1;1;1;1	3;3;3;3;3;3;1;1;1;1;1;1;1	WD repeat-containing protein 18	WDR18	tr|U3KQC1|U3KQC1_HUMAN WD repeat-containing protein 18 (Fragment) OS=Homo sapiens OX=9606 GN=WDR18 PE=1 SV=1;tr|K7EIR0|K7EIR0_HUMAN WD repeat-containing protein 18 OS=Homo sapiens OX=9606 GN=WDR18 PE=1 SV=1 [ENST00000587001_19_984354_aTIS_101db1#ENST000005	13	3	3	3	14.2	14.2	14.2	43237	394	394;409;424;429;443;432;89;132;133;144;144;152;268	0	20.31	101490000	5074600	239060000	10	10				176	3141;7201;7699	True;True;True	3142;7203;7702	14641;14642;14643;14644;34060;34061;36444;36445;36446;36447	20195;20196;47216;50574;50575;50576;50577;50578;50579;50580;50581	20195;47216;50574
A0A0A0MQU4;Q96I15-2;Q96I15;ENST00000409736_2_238064367_CDS_100db1;ENST00000254663_2_238064367_CDS_100db1;C9JNL5;H7C3V9;H7C277;ENST00000409736_2_238082180_CDS_100db1;F8WCL3;F8WBU3;H7C2M1;H7C1N7;ENST00000416757_2_238064367_CDS_100db1;H7C280;ENST00000437134_2_238082180_CDS_100db1;ENST00000450965_2_238082180_CDS_100db1;H7C1S7;H7C4A1;ENST00000254663_2_238082180_CDS_100db1;ENST00000450965_2_238081735_a…	A0A0A0MQU4;Q96I15-2;Q96I15;ENST00000409736_2_238064367_CDS_100db1;ENST00000254663_2_238064367_CDS_100db1	5;5;5;4;4;2;2;2;1;1;1;1;1;1;1;1;1;1;1;1;1	5;5;5;4;4;2;2;2;1;1;1;1;1;1;1;1;1;1;1;1;1	5;5;5;4;4;2;2;2;1;1;1;1;1;1;1;1;1;1;1;1;1	Selenocysteine lyase	SCLY	tr|A0A0A0MQU4|A0A0A0MQU4_HUMAN Selenocysteine lyase OS=Homo sapiens OX=9606 GN=SCLY PE=1 SV=1 [ENST00000254663_2_238061031_aTIS_101db1#ENST00000254663_2_238061031_aTIS_db3];sp|Q96I15-2|SCLY_HUMAN Isoform 2 of Selenocysteine lyase OS=Homo sapiens OX=9606 GN	21	5	5	5	20.1	20.1	20.1	48793	453	453;317;445;284;412;170;241;251;68;71;73;109;122;130;151;158;162;168;195;196;241	0	13.1	110050000	4585300	208200000	9	9				177	2772;6350;7277;15985;26980	True;True;True;True;True	2773;6351;7279;15988;26988	12993;12994;12995;12996;29833;29834;29835;29836;34418;34419;34420;76326;127788	17950;17951;17952;17953;17954;17955;41243;47716;102592;169045	17953;41243;47716;102592;169045
C9JP00;A0A0A0MQX8;Q9NR56;Q9NR56-3;Q9NR56-4;Q9NR56-7;Q9NR56-6;Q9NR56-2;Q9NR56-5;H7C4T5;Q86VM6;ENST00000282488_3_152445396_CDS_010db2;B1AKI6;Q9NUK0-2;Q9NUK0;C9J4T8;C9JCX1;H7C4Y1;ENST00000357472_3_152415001_CDS_010db2;Q9NUK0-4;Q9NUK0-3	C9JP00;A0A0A0MQX8;Q9NR56;Q9NR56-3;Q9NR56-4;Q9NR56-7;Q9NR56-6;Q9NR56-2;Q9NR56-5;H7C4T5;Q86VM6	6;6;6;5;5;5;5;5;5;4;3;2;2;2;2;1;1;1;1;1;1	6;6;6;5;5;5;5;5;5;4;3;2;2;2;2;1;1;1;1;1;1	3;3;3;2;2;2;2;2;2;1;2;1;1;1;1;1;0;0;0;1;1	Muscleblind-like protein 1	MBNL1	tr|C9JP00|C9JP00_HUMAN Muscleblind-like protein 1 OS=Homo sapiens OX=9606 GN=MBNL1 PE=1 SV=1 [ENST00000498502_3_152300194_aTIS_101db1#ENST00000498502_3_152300194_aTIS_db3];tr|A0A0A0MQX8|A0A0A0MQX8_HUMAN Muscleblind-like protein 1 OS=Homo sapiens OX=9606 GN	21	6	6	3	19.8	19.8	11.8	37898	348	348;400;388;302;314;340;342;370;382;329;343;179;342;334;354;58;155;210;264;292;304	0	23216	629550000	57232000	1516700000	14	14				178	2581;21033;25745;27698;27981;28284	True;True;True;True;True;True	2582;21039;25752;27706;27989;28292	12156;12157;12158;12159;99688;99689;99690;99691;121901;121902;121903;131098;131099;131100;131101;132326;132327;132328;132329;132330;132331;132332;132333;133776;133777;133778;133779	16719;131538;131539;131540;131541;131542;131543;131544;160977;160978;160979;160980;160981;160982;173528;173529;173530;174945;174946;174947;174948;174949;174950;174951;174952;174953;174954;174955;176881;176882;176883;176884;176885;176886	16719;131542;160977;173529;174949;176884
A0A0A0MR02;P45880;P45880-2;P45880-1;Q5JSD2;Q5JSD1;ENST00000543351_10_75214038_CDS_100db1;ENST00000543351_10_75220882_CDS_100db1;A2A3S1;ENST00000468285_10_75220882_ntr_100db1;ENST00000460044_10_75229668_ntr_100db1;ENST00000468285_10_75220786_ntr_100db1;ENST00000481876_10_75214038_ntr_100db1;ENST00000468285_10_75220774_ntr_100db1;ENST00000430995_1_117641141_ntr_100db1	A0A0A0MR02;P45880;P45880-2;P45880-1;Q5JSD2;Q5JSD1;ENST00000543351_10_75214038_CDS_100db1	11;11;9;9;8;8;8;4;2;1;1;1;1;1;1	11;11;9;9;8;8;8;4;2;1;1;1;1;1;1	11;11;9;9;8;8;8;4;2;1;1;1;1;1;1	Voltage-dependent anion-selective channel protein 2	VDAC2	tr|A0A0A0MR02|A0A0A0MR02_HUMAN Voltage-dependent anion-selective channel protein 2 (Fragment) OS=Homo sapiens OX=9606 GN=VDAC2 PE=1 SV=1;sp|P45880|VDAC2_HUMAN Voltage-dependent anion-selective channel protein 2 OS=Homo sapiens OX=9606 GN=VDAC2 PE=1 SV=2 [E	15	11	11	11	45.7	45.7	45.7	30348	282	282;294;283;309;194;204;255;129;109;30;41;62;65;66;109	0	93893	5806000000	414710000	13511000000	124	124				179	2294;6616;16736;16737;16800;18760;19371;26594;27718;28231;28502	True;True;True;True;True;True;True;True;True;True;True	2295;6617;16739;16740;16803;18766;19377;26601;27726;28239;28510	10831;10832;10833;10834;31040;31041;31042;31043;79646;79647;79648;79649;79650;79651;79652;79653;79654;79655;79915;79916;79917;79918;89119;89120;89121;89122;89123;91950;91951;91952;125987;125988;125989;125990;125991;125992;125993;125994;125995;125996;125997;125998;125999;126000;131179;131180;131181;133527;133528;133529;133530;133531;133532;133533;134830;134831;134832;134833	14836;14837;14838;14839;14840;14841;14842;14843;14844;14845;14846;14847;14848;14849;14850;14851;14852;42997;42998;42999;43000;43001;43002;43003;43004;43005;43006;43007;43008;43009;43010;43011;43012;106716;106717;106718;106719;106720;106721;106722;106723;106724;106725;106726;106727;106728;106729;106730;107077;107078;107079;107080;107081;107082;107083;107084;107085;107086;107087;107088;107089;10709…	14843;42999;106716;106719;107081;119073;122555;166672;173599;176562;178488
A0A0A0MR04;B4DI03;K7EJQ7;Q9BY50	A0A0A0MR04;B4DI03;K7EJQ7;Q9BY50	1;1;1;1	1;1;1;1	1;1;1;1	Signal peptidase complex catalytic subunit SEC11;Signal peptidase complex catalytic subunit SEC11C	SEC11C;SEC11L3	tr|A0A0A0MR04|A0A0A0MR04_HUMAN Signal peptidase complex catalytic subunit SEC11C OS=Homo sapiens OX=9606 GN=SEC11C PE=1 SV=1 [ENST00000299714_18_59139949_aTIS_001db3];tr|B4DI03|B4DI03_HUMAN Signal peptidase complex catalytic subunit SEC11 OS=Homo sapiens O	4	1	1	1	21.2	21.2	21.2	10944	99	99;156;161;192	0.00030039	52298	129800000	25960000	298480000	7	7				180	671	TRUE	672	3151;3152;3153;3154;3155;3156;3157;3158	4484;4485;4486;4487;4488;4489;4490	4485
A0A0C4DG68;A0A0A0MR59;Q8TB72-2;Q8TB72-4;Q8TB72-3;Q8TB72;ENST00000403432_2_20256152_CDS_010db2;ENST00000440577_2_20253872_CDS_100db1	A0A0C4DG68;A0A0A0MR59;Q8TB72-2;Q8TB72-4;Q8TB72-3;Q8TB72;ENST00000403432_2_20256152_CDS_010db2	4;4;4;4;4;4;2;1	4;4;4;4;4;4;2;1	4;4;4;4;4;4;2;1	Pumilio homolog 2	PUM2	tr|A0A0C4DG68|A0A0C4DG68_HUMAN Pumilio homolog 2 (Fragment) OS=Homo sapiens OX=9606 GN=PUM2 PE=1 SV=1;tr|A0A0A0MR59|A0A0A0MR59_HUMAN Pumilio homolog 2 OS=Homo sapiens OX=9606 GN=PUM2 PE=1 SV=1 [ENST00000319801_2_20312415_aTIS_101db1#ENST00000319801_2_20312	8	4	4	4	4.7	4.7	4.7	94068	876	876;929;987;1008;1064;1066;230;60	0	12898	304390000	10871000	730990000	10	10				181	3171;5772;10968;26035	True;True;True;True	3172;5773;10971;26042	14754;14755;14756;14757;26884;26885;26886;51984;51985;51986;51987;123391;123392;123393;123394	20333;20334;20335;37007;37008;71089;71090;71091;162979;162980	20333;37007;71089;162979
A0A0A0MRA5;B7Z4B8;Q9BUJ2-4;Q9BUJ2-2;Q9BUJ2;Q9BUJ2-3;M0R3F1;ENST00000595196_19_41272180_3UTR_100db1;ENST00000595196_19_41279095_3UTR_100db1;M0QYZ0;ENST00000595196_19_41294347_3UTR_100db1;M0R0K8;M0QYI8;M0R203;M0QYM5;M0QZV6;ENST00000600596_19_41279095_CDS_100db1	A0A0A0MRA5;B7Z4B8;Q9BUJ2-4;Q9BUJ2-2;Q9BUJ2;Q9BUJ2-3;M0R3F1;ENST00000595196_19_41272180_3UTR_100db1;ENST00000595196_19_41279095_3UTR_100db1;M0QYZ0;ENST00000595196_19_41294347_3UTR_100db1	16;16;16;16;16;15;14;14;13;9;9;3;3;2;2;2;1	16;16;16;16;16;15;14;14;13;9;9;3;3;2;2;2;1	16;16;16;16;16;15;14;14;13;9;9;3;3;2;2;2;1	Heterogeneous nuclear ribonucleoprotein U-like protein 1	HNRNPUL1	tr|A0A0A0MRA5|A0A0A0MRA5_HUMAN Heterogeneous nuclear ribonucleoprotein U-like protein 1 OS=Homo sapiens OX=9606 GN=HNRNPUL1 PE=1 SV=1 [ENST00000352456_19_41268228_aTIS_101db1#ENST00000352456_19_41268228_aTIS_db3];tr|B7Z4B8|B7Z4B8_HUMAN Heterogeneous nuclea	17	16	16	16	27	27	27	85939	766	766;767;756;804;856;752;641;684;588;371;431;158;172;81;90;118;29	0	77888	1696800000	51419000	3950200000	84	84				182	467;1722;1723;1724;3693;8765;11619;13332;17919;19184;19650;21034;22857;27583;27706;28406	True;True;True;True;True;True;True;True;True;True;True;True;True;True;True;True	468;1723;1724;1725;3694;8768;11622;13335;17924;19190;19656;21040;22864;27591;27714;28414	2177;2178;2179;2180;8055;8056;8057;8058;8059;8060;8061;8062;8063;8064;8065;8066;17431;17432;17433;17434;17435;17436;17437;17438;17439;17440;17441;41621;41622;41623;41624;55149;55150;55151;55152;63924;63925;63926;63927;84999;85000;85001;85002;85003;85004;85005;91101;91102;91103;93200;93201;93202;93203;99692;99693;99694;99695;108053;108054;108055;130614;130615;130616;130617;131130;131131;131132;131…	3248;3249;3250;3251;3252;3253;3254;3255;10876;10877;10878;10879;10880;10881;10882;10883;10884;10885;10886;10887;10888;10889;10890;24398;24399;24400;24401;24402;24403;24404;24405;24406;24407;24408;24409;24410;56921;56922;56923;56924;56925;75419;75420;75421;85793;85794;85795;85796;113556;113557;113558;113559;113560;113561;121502;124058;124059;124060;124061;124062;124063;124064;124065;131545;131546;…	3253;10879;10887;10890;24407;56923;75420;85795;113558;121502;124059;131547;141797;172886;173563;177751
A0A0A0MSK4;A0A0A0MRC4;ENST00000440944_9_136327585_5UTR_100db1;Q86YR5-2;Q86YR5-4;Q86YR5	A0A0A0MSK4;A0A0A0MRC4;ENST00000440944_9_136327585_5UTR_100db1;Q86YR5-2;Q86YR5-4;Q86YR5	1;1;1;1;1;1	1;1;1;1;1;1	1;1;1;1;1;1	G-protein-signaling modulator 1	GPSM1	tr|A0A0A0MSK4|A0A0A0MSK4_HUMAN G-protein-signaling modulator 1 OS=Homo sapiens OX=9606 GN=GPSM1 PE=1 SV=1 [ENST00000440944_9_136327696_aTIS_101db1#ENST00000440944_9_136327696_aTIS_db3];tr|A0A0A0MRC4|A0A0A0MRC4_HUMAN G-protein-signaling modulator 1 OS=Homo	6	1	1	1	1.5	1.5	1.5	74481	675	675;707;712;166;652;675	0.0087618	19316	7750400	203960	19830000	2	2				183	11198	TRUE	11201	53105;53106;53107;53108	72529;72530	72530
ENST00000357231_17_76101830_CDS_100db1;A0A0A0MRE1;ENST00000467929_17_76101830_CDS_100db1;B4DJ07;A0A0A0MSB8;Q9UPT5-2;Q9UPT5-5;Q9UPT5-1;Q9UPT5-6;Q9UPT5;ENST00000357231_17_76089300_CDS_100db1;ENST00000405575_17_76089300_CDS_100db1;ENST00000411744_17_76089300_CDS_100db1;ENST00000607838_17_76089300_CDS_100db1;ENST00000467586_17_76089258_ntr_100db1;ENST00000467586_17_76089300_ntr_100db1;Q9UPT5-4;ENST00…	ENST00000357231_17_76101830_CDS_100db1;A0A0A0MRE1;ENST00000467929_17_76101830_CDS_100db1;B4DJ07;A0A0A0MSB8;Q9UPT5-2;Q9UPT5-5;Q9UPT5-1;Q9UPT5-6;Q9UPT5;ENST00000357231_17_76089300_CDS_100db1;ENST00000405575_17_76089300_CDS_100db1;ENST00000411744_17_76089300_CDS_100db1;ENST00000607838_17_76089300_CDS_100db1;ENST00000467586_17_76089258_ntr_100db1;ENST00000467586_17_76089300_ntr_100db1	7;7;7;7;7;7;7;7;7;7;5;5;5;5;4;4;2;1;1;1;1;1	7;7;7;7;7;7;7;7;7;7;5;5;5;5;4;4;2;1;1;1;1;1	7;7;7;7;7;7;7;7;7;7;5;5;5;5;4;4;2;1;1;1;1;1	Exocyst complex component 7	EXOC7	generic|ENST00000357231_17_76101830_CDS_100db1|ENSG00000182473 ATG NA 0 +1;tr|A0A0A0MRE1|A0A0A0MRE1_HUMAN Exocyst complex component 7 (Fragment) OS=Homo sapiens OX=9606 GN=EXOC7 PE=1 SV=1;generic|ENST00000467929_17_76101830_CDS_100db1|ENSG00000182473 ATG N	22	7	7	7	19.5	19.5	19.5	69393	609	609;617;644;656;693;653;676;684;707;735;355;363;377;390;171;185;283;106;121;122;159;168	0	36222	122080000	4069400	271240000	17	17				184	8336;13048;13609;13924;23524;26156;27394	True;True;True;True;True;True;True	8339;13051;13612;13927;23531;26163;27402	39507;39508;39509;39510;39511;39512;62561;62562;62563;65269;65270;66787;111159;111160;123926;123927;123928;123929;129776;129777;129778;129779	54568;54569;54570;54571;54572;84271;84272;84273;87718;89799;146113;163800;171863;171864;171865;171866;171867	54569;84272;87718;89799;146113;163800;171864
G3V5X4;A0A0A0MRE3;Q8WXH0;Q8WXH0-2;Q8WXH0-9;Q8WXH0-8	G3V5X4;A0A0A0MRE3;Q8WXH0;Q8WXH0-2	3;3;3;3;1;1	3;3;3;3;1;1	3;3;3;3;1;1	Nesprin-2	SYNE2	tr|G3V5X4|G3V5X4_HUMAN Nesprin-2 OS=Homo sapiens OX=9606 GN=SYNE2 PE=1 SV=1 [ENST00000554584_14_63909149_aTIS_100db1];tr|A0A0A0MRE3|A0A0A0MRE3_HUMAN Nesprin-2 OS=Homo sapiens OX=9606 GN=SYNE2 PE=1 SV=1 [ENST00000357395_14_63909149_aTIS_100db1];sp|Q8WXH0|SY	6	3	3	3	0.5	0.5	0.5	787.71	6818	6818;6824;6885;6907;267;285	0	65872	199110000	510540	483980000	9	9				185	10638;16459;22042	True;True;True	10641;16462;22049	50494;50495;50496;50497;78434;78435;78436;78437;78438;104303	69125;105122;105123;105124;105125;105126;105127;105128;136888	69125;105123;136888
A0A0A0MRE9;A0A0A0MRF6;Q99996-5;Q99996-3;Q99996;Q99996-1;Q99996-6;A0A087WX84;H7BYL6;Q99996-4	A0A0A0MRE9;A0A0A0MRF6;Q99996-5;Q99996-3;Q99996;Q99996-1;Q99996-6;A0A087WX84;H7BYL6;Q99996-4	2;2;2;2;2;2;2;1;1;1	2;2;2;2;2;2;2;1;1;1	2;2;2;2;2;2;2;1;1;1	A-kinase anchor protein 9	AKAP9	tr|A0A0A0MRE9|A0A0A0MRE9_HUMAN A-kinase anchor protein 9 OS=Homo sapiens OX=9606 GN=AKAP9 PE=1 SV=1 [ENST00000358100_7_91941100_aTIS_100db1];tr|A0A0A0MRF6|A0A0A0MRF6_HUMAN A-kinase anchor protein 9 OS=Homo sapiens OX=9606 GN=AKAP9 PE=1 SV=1 [ENST0000035902	10	2	2	2	0.8	0.8	0.8	362.57	3126	3126;3910;3857;3899;3907;3911;3929;1637;1769;1643	0.00055006	39421	113750000	586360	298430000	3	3				186	10904;13918	True;True	10907;13921	51692;51693;66766;66767;66768;66769	70716;70717;89773	70716;89773
A0A0A0MRF9;P16885;H3BQV5;H3BPZ3	A0A0A0MRF9;P16885	6;6;2;1	6;6;2;1	6;6;2;1	Phosphoinositide phospholipase C;1-phosphatidylinositol 4,5-bisphosphate phosphodiesterase gamma-2	PLCG2	tr|A0A0A0MRF9|A0A0A0MRF9_HUMAN Phosphoinositide phospholipase C OS=Homo sapiens OX=9606 GN=PLCG2 PE=1 SV=1 [ENST00000359376_16_81785990_aTIS_100db1];sp|P16885|PLCG2_HUMAN 1-phosphatidylinositol 4,5-bisphosphate phosphodiesterase gamma-2 OS=Homo sapiens OX=	4	6	6	6	6.4	6.4	6.4	146.06	1252	1252;1265;159;178	0	17356	147420000	2106000	308420000	10	10				187	1290;5520;6354;10350;16430;23835	True;True;True;True;True;True	1291;5521;6355;10353;16433;23842	6127;6128;6129;6130;6131;6132;25757;25758;25759;29853;29854;29855;49156;49157;78307;112959;112960;112961;112962	8259;8260;8261;8262;35412;35413;41282;41283;41284;67221;104953;148882	8262;35412;41283;67221;104953;148882
A0A0A0MRG2;E9PG40;P05067-10;P05067-4;P05067-6;P05067-11;P05067-8;P05067;H7C0V9;P05067-3;P05067-5;P05067-7;P05067-9;H7C2L2	A0A0A0MRG2;E9PG40;P05067-10;P05067-4;P05067-6;P05067-11;P05067-8;P05067;H7C0V9;P05067-3;P05067-5;P05067-7;P05067-9	3;3;3;3;3;3;3;3;2;2;2;2;2;1	3;3;3;3;3;3;3;3;2;2;2;2;2;1	3;3;3;3;3;3;3;3;2;2;2;2;2;1	Amyloid beta A4 protein;N-APP;Soluble APP-alpha;Soluble APP-beta;C99;Beta-amyloid protein 42;Beta-amyloid protein 40;C83;P3(42);P3(40);C80;Gamma-secretase C-terminal fragment 59;Gamma-secretase C-terminal fragment 57;Gamma-secretase C-terminal fragment 50;C31	APP	tr|A0A0A0MRG2|A0A0A0MRG2_HUMAN Amyloid-beta A4 protein OS=Homo sapiens OX=9606 GN=APP PE=1 SV=1 [ENST00000359726_21_26112098_aTIS_101db1#ENST00000359726_21_26112098_aTIS_db3];tr|E9PG40|E9PG40_HUMAN Amyloid-beta A4 protein OS=Homo sapiens OX=9606 GN=APP PE=	14	3	3	3	6.2	6.2	6.2	75109	660	660;714;639;695;714;746;751;770;485;677;696;733;752;181	0	98427	94352000	3369700	214550000	4	4				188	2483;7435;13502	True;True;True	2484;7437;13505	11719;11720;11721;11722;35161;35162;64766;64767;64768;64769	16170;16171;48809;86996	16170;48809;86996
ENST00000360831_17_35142086_CDS_100db1;A0A0A0MRH0;ENST00000586869_17_35142086_5UTR_100db1;Q9NVX2;K7EN33;ENST00000586869_17_35137846_5UTR_100db1;Q9NVX2-2;ENST00000589367_17_35142086_CDS_100db1;K7ERN7;ENST00000593176_17_35142086_ntr_100db1	ENST00000360831_17_35142086_CDS_100db1;A0A0A0MRH0;ENST00000586869_17_35142086_5UTR_100db1;Q9NVX2;K7EN33;ENST00000586869_17_35137846_5UTR_100db1;Q9NVX2-2	4;4;4;4;3;3;2;1;1;1	4;4;4;4;3;3;2;1;1;1	4;4;4;4;3;3;2;1;1;1	Notchless protein homolog 1	NLE1	generic|ENST00000360831_17_35142086_CDS_100db1|ENSG00000073536 GTG NA -1 0;tr|A0A0A0MRH0|A0A0A0MRH0_HUMAN Notchless protein homolog 1 OS=Homo sapiens OX=9606 GN=NLE1 PE=1 SV=1 [ENST00000360831_17_35142275_aTIS_101db1#ENST00000360831_17_35142275_aTIS_db3];g	10	4	4	4	13.9	13.9	13.9	46636	425	425;443;467;485;304;317;193;109;127;163	0	18302	110800000	5539900	244720000	12	12				189	10519;11301;17158;26074	True;True;True;True	10522;11304;17161;26081	49934;53539;81510;81511;123573;123574;123575;123576	68302;73139;109257;109258;163232;163233;163234;163235;163236;163237;163238;163239	68302;73139;109257;163234
ENST00000362031_14_34630113_CDS_100db1;A0A0A0MRI2;Q9UNH7;Q9UNH7-2;ENST00000396526_14_34603422_CDS_100db1;G3V5X9;ENST00000556303_14_34630113_ntr_100db1;G3V5U2;H0YJF8;G3V4Z5	ENST00000362031_14_34630113_CDS_100db1;A0A0A0MRI2;Q9UNH7;Q9UNH7-2;ENST00000396526_14_34603422_CDS_100db1	9;9;9;8;7;3;1;1;1;1	9;9;9;8;7;3;1;1;1;1	9;9;9;8;7;3;1;1;1;1	Sorting nexin-6;Sorting nexin-6, N-terminally processed	SNX6	generic|ENST00000362031_14_34630113_CDS_100db1|ENSG00000129515 ATG NA -1 0 +1;tr|A0A0A0MRI2|A0A0A0MRI2_HUMAN Sorting nexin OS=Homo sapiens OX=9606 GN=SNX6 PE=1 SV=1 [ENST00000362031_14_34630152_aTIS_101db1#ENST00000362031_14_34630152_aTIS_db3];sp|Q9UNH7|SN	10	9	9	9	23.7	23.7	23.7	46517	405	405;418;406;290;259;239;130;132;150;169	0	22.73	579150000	25180000	1361100000	18	18				190	7533;9832;12676;18708;22875;23560;24713;24961;26942	True;True;True;True;True;True;True;True;True	7536;9835;12679;18714;22882;23567;24720;24968;26950	35650;35651;35652;35653;46679;46680;46681;46682;60410;60411;88759;88760;88761;88762;108132;108133;108134;108135;111335;111336;117011;117012;117013;118159;118160;118161;118162;127618;127619;127620;127621	49515;49516;49517;63640;81417;118441;118442;118443;118444;118445;118446;141933;141934;146373;146374;154139;154140;155723;155724;168814	49516;63640;81417;118445;141934;146373;154140;155724;168814
H0Y6V3;H0Y7V8;A0A0A0MRJ1;H0Y5V1;ENST00000366766_1_227112377_5UTR_100db1;A0A0A0MRJ0;Q5VT25-3;Q5VT25-4;Q5VT25-5;Q5VT25;Q5VT25-2;Q5VT25-6;H0Y6R0	H0Y6V3;H0Y7V8;A0A0A0MRJ1;H0Y5V1;ENST00000366766_1_227112377_5UTR_100db1;A0A0A0MRJ0;Q5VT25-3;Q5VT25-4;Q5VT25-5;Q5VT25;Q5VT25-2;Q5VT25-6;H0Y6R0	2;2;2;2;2;2;2;2;2;2;2;2;1	2;2;2;2;2;2;2;2;2;2;2;2;1	2;2;2;2;2;2;2;2;2;2;2;2;1	Non-specific serine/threonine protein kinase;Serine/threonine-protein kinase MRCK alpha	CDC42BPA	tr|H0Y6V3|H0Y6V3_HUMAN Serine/threonine-protein kinase MRCK alpha (Fragment) OS=Homo sapiens OX=9606 GN=CDC42BPA PE=1 SV=1;tr|H0Y7V8|H0Y7V8_HUMAN Serine/threonine-protein kinase MRCK alpha (Fragment) OS=Homo sapiens OX=9606 GN=CDC42BPA PE=1 SV=1;tr|A0A0A0M	13	2	2	2	4.4	4.4	4.4	81575	728	728;984;1018;1048;1109;1699;1638;1691;1719;1732;1754;1781;546	0.00029533	49323	12158000	328600	25767000	1	1				191	9912;18559	True;True	9915;18565	47048;47049;47050;88020;88021;88022;88023	64199;117521	64199;117521
E9PPY4;ENST00000498756_1_156599013_ntr_100db1;ENST00000497287_1_156599013_ntr_100db1;F2Z3C6;ENST00000368232_1_156599013_CDS_100db1;A0A0A0MRK1;E9PAV9;Q5T3I0-2;Q5T3I0;Q5T3I0-3	E9PPY4;ENST00000498756_1_156599013_ntr_100db1;ENST00000497287_1_156599013_ntr_100db1;F2Z3C6;ENST00000368232_1_156599013_CDS_100db1;A0A0A0MRK1;E9PAV9;Q5T3I0-2;Q5T3I0;Q5T3I0-3	1;1;1;1;1;1;1;1;1;1	1;1;1;1;1;1;1;1;1;1	1;1;1;1;1;1;1;1;1;1	G patch domain-containing protein 4	GPATCH4	tr|E9PPY4|E9PPY4_HUMAN G patch domain-containing protein 4 OS=Homo sapiens OX=9606 GN=GPATCH4 PE=1 SV=1 [ENST00000463513_1_156599046_aTIS_001db3];generic|ENST00000498756_1_156599013_ntr_100db1|ENSG00000160818 ATG NA -1 0;generic|ENST00000497287_1_156599013	10	1	1	1	10.1	10.1	10.1	13556	119	119;131;138;143;359;370;375;139;446;451	0	86272	145670000	16185000	304610000	8	8				192	28402	TRUE	28410	134337;134338;134339;134340;134341;134342	177727;177728;177729;177730;177731;177732;177733;177734	177727
ENST00000452490_10_113721713_CDS_100db1;Q5SVL2;ENST00000369318_10_113679931_5UTR_100db1;ENST00000345633_10_113679942_5UTR_100db1;ENST00000369315_10_113679942_5UTR_100db1;A0A0A0MRL7;P55210-4;P55210;P55210-3	ENST00000452490_10_113721713_CDS_100db1;Q5SVL2;ENST00000369318_10_113679931_5UTR_100db1;ENST00000345633_10_113679942_5UTR_100db1;ENST00000369315_10_113679942_5UTR_100db1;A0A0A0MRL7;P55210-4;P55210;P55210-3	1;1;1;1;1;1;1;1;1	1;1;1;1;1;1;1;1;1	1;1;1;1;1;1;1;1;1	Caspase-7;Caspase-7 subunit p20;Caspase-7 subunit p11	CASP7	generic|ENST00000452490_10_113721713_CDS_100db1|ENSG00000165806 CTG NA 0 -1;tr|Q5SVL2|Q5SVL2_HUMAN Caspase-7 (Fragment) OS=Homo sapiens OX=9606 GN=CASP7 PE=1 SV=1;generic|ENST00000369318_10_113679931_5UTR_100db1|ENSG00000165806 ACG NA +1 0 -1;generic|ENST0	9	1	1	1	7	7	7	22661	200	200;222;319;340;351;388;278;303;336	0.0002942	48829	118630000	10784000	239430000	8	8				193	2933	TRUE	2934	13668;13669;13670;13671;13672;13673;13674;13675	19011;19012;19013;19014;19015;19016;19017;19018	19012
A0A0A0MRM8;Q9UM54-5;Q9UM54-2;A0A0D9SGC1;E7EW20;Q9UM54-6;Q9UM54-4;Q9UM54-1;Q9UM54;ENST00000369975_6_75908546_CDS_100db1;ENST00000369977_6_75908546_CDS_100db1	A0A0A0MRM8;Q9UM54-5;Q9UM54-2;A0A0D9SGC1;E7EW20;Q9UM54-6;Q9UM54-4;Q9UM54-1;Q9UM54	24;24;24;23;23;23;23;23;23;3;3	24;24;24;23;23;23;23;23;23;3;3	24;24;24;23;23;23;23;23;23;3;3	Unconventional myosin-VI	MYO6	tr|A0A0A0MRM8|A0A0A0MRM8_HUMAN Unconventional myosin-VI OS=Homo sapiens OX=9606 GN=MYO6 PE=1 SV=1 [ENST00000369975_6_75817548_aTIS_101db1#ENST00000369975_6_75817548_aTIS_db3];sp|Q9UM54-5|MYO6_HUMAN Isoform 5 of Unconventional myosin-VI OS=Homo sapiens OX=9	11	24	24	24	22.6	22.6	22.6	145.01	1253	1253;1253;1262;1294;1295;1285;1285;1285;1294;166;175	0	115.03	3941400000	65690000	8943500000	102	102				194	2106;5697;6100;10378;10717;11315;12173;13698;14544;16501;16989;19181;19432;19533;20516;20726;22292;22825;22928;23556;24472;24882;25397;26732	True;True;True;True;True;True;True;True;True;True;True;True;True;True;True;True;True;True;True;True;True;True;True;True	2107;5698;6101;10381;10720;11318;12176;13701;14547;16504;16992;19187;19438;19539;20522;20732;22299;22832;22935;23563;24479;24889;25404;26740	9913;9914;9915;9916;9917;9918;9919;9920;26552;26553;26554;26555;28718;28719;28720;28721;28722;28723;28724;28725;49290;49291;49292;50849;50850;50851;50852;53632;53633;53634;57889;65685;69737;69738;69739;69740;69741;69742;69743;69744;78625;78626;78627;78628;80737;80738;80739;80740;80741;80742;80743;80744;91084;91085;91086;91087;92220;92221;92222;92223;92676;92677;92678;92679;92680;92681;92682;92683…	13595;13596;13597;13598;13599;13600;13601;36506;36507;39784;39785;67434;67435;67436;69544;69545;73284;73285;73286;73287;73288;73289;78627;88395;94043;94044;94045;94046;94047;105410;105411;105412;105413;108133;108134;108135;108136;108137;108138;108139;108140;108141;108142;108143;108144;108145;121487;122890;122891;123460;123461;123462;123463;123464;123465;123466;123467;123468;128805;128806;128807;1…	13597;36506;39785;67435;69544;73286;78627;88395;94046;105411;108135;121487;122891;123462;128807;129872;138436;141573;142138;146351;152753;155358;158552;167643
A0A0A0MRM9;ENST00000405356_10_102152393_5UTR_010db2;Q14978-2;Q14978;S4R349;S4R3C2;S4R402;ENST00000405356_10_102161887_CDS_100db1	A0A0A0MRM9;ENST00000405356_10_102152393_5UTR_010db2;Q14978-2;Q14978	19;19;19;18;7;4;3;1	19;19;19;18;7;4;3;1	2;2;2;1;0;0;0;0	Nucleolar and coiled-body phosphoprotein 1	NOLC1	tr|A0A0A0MRM9|A0A0A0MRM9_HUMAN Nucleolar and coiled-body phosphoprotein 1 (Fragment) OS=Homo sapiens OX=9606 GN=NOLC1 PE=1 SV=1;generic|ENST00000405356_10_102152393_5UTR_010db2|ENSG00000166197 ACG NA NA;sp|Q14978-2|NOLC1_HUMAN Isoform Beta of Nucleolar and	8	19	19	2	25.1	25.1	4.5	74543	708	708;715;709;699;258;281;46;65	0	146.89	588720000	17840000	1247700000	11	11				195	177;2282;3309;6826;7886;10189;11243;12541;13276;16143;16329;18516;18517;21304;22291;22589;25023;27360;27361	True;True;True;True;True;True;True;True;True;True;True;True;True;True;True;True;True;True;True	178;2283;3310;6828;7889;10192;11246;12544;13279;16146;16332;18522;18523;21310;22298;22596;25030;27368;27369	794;795;796;797;10769;10770;10771;10772;10773;10774;10775;15743;32047;32048;32049;32050;37314;37315;37316;48363;48364;48365;48366;53297;53298;53299;53300;59796;59797;59798;59799;63638;63639;63640;63641;77003;77004;77005;77785;77786;77787;77788;77789;87793;87794;87795;87796;87797;87798;87799;87800;87801;87802;87803;87804;87805;87806;87807;87808;87809;87810;87811;87812;87813;100944;100945;100946;10…	1150;1151;1152;1153;1154;1155;1156;1157;14775;14776;14777;14778;14779;14780;14781;22022;44508;44509;44510;51540;51541;66225;66226;66227;66228;72783;72784;72785;72786;80835;85483;85484;85485;85486;103527;103528;103529;104431;104432;104433;104434;104435;104436;104437;104438;104439;104440;104441;104442;104443;104444;104445;117166;117167;117168;117169;117170;117171;117172;117173;117174;117175;117176;…	1154;14781;22022;44510;51540;66227;72784;80835;85485;103529;104436;117181;117194;132775;138430;140265;156045;171709;171727
A0A0A0MRN7;Q6YP21-3;Q6YP21	A0A0A0MRN7;Q6YP21-3;Q6YP21	2;2;2	2;2;2	2;2;2	Kynurenine--oxoglutarate transaminase 3	CCBL2	tr|A0A0A0MRN7|A0A0A0MRN7_HUMAN Kynurenine--oxoglutarate transaminase 3 (Fragment) OS=Homo sapiens OX=9606 GN=KYAT3 PE=1 SV=1;sp|Q6YP21-3|KAT3_HUMAN Isoform 3 of Kynurenine--oxoglutarate transaminase 3 OS=Homo sapiens OX=9606 GN=KYAT3 [ENST00000370491_1_889	3	2	2	2	9.5	9.5	9.5	29471	262	262;420;454	0	13088	595570000	49631000	1372000000	12	12				196	1000;17380	True;True	1001;17383	4714;4715;4716;4717;4718;4719;4720;4721;82499;82500;82501;82502	6527;6528;6529;6530;6531;6532;6533;6534;110515;110516;110517;110518	6528;110517
ENST00000371121_X_129518387_CDS_010db2;A0A0A0MRP6;B7ZLQ5;ENST00000371123_X_129523442_5UTR_010db2;P28370-2;P28370;ENST00000617310_X_129515918_ntr_100db1;ENST00000617310_X_129496833_ntr_100db1;ENST00000508573_4_143547474_ntr_100db1;ENST00000508573_4_143547441_ntr_100db1	ENST00000371121_X_129518387_CDS_010db2;A0A0A0MRP6;B7ZLQ5;ENST00000371123_X_129523442_5UTR_010db2;P28370-2;P28370;ENST00000617310_X_129515918_ntr_100db1	11;11;11;11;11;11;6;3;2;2	2;2;2;2;2;2;1;1;0;0	2;2;2;2;2;2;1;1;0;0	Probable global transcription activator SNF2L1	SMARCA1	generic|ENST00000371121_X_129518387_CDS_010db2|ENSG00000102038 ATG NA NA;tr|A0A0A0MRP6|A0A0A0MRP6_HUMAN Probable global transcription activator SNF2L1 OS=Homo sapiens OX=9606 GN=SMARCA1 PE=1 SV=1 [ENST00000371123_X_129523370_aTIS_101db1#ENST00000371123_X_1	10	11	2	2	10.4	1.9	1.9	116.42	992	992;1058;1070;1082;1042;1054;608;262;89;100	0.00030066	5241	39296000	701710	100690000	5	5				197	1813;5306;8446;14002;15397;15590;16393;18444;19391;26199;28193	False;True;False;False;False;True;False;False;False;False;False	1814;5307;8449;14005;15400;15593;16396;18450;19397;26206;28201	8465;8466;8467;8468;24717;24718;24719;40131;40132;40133;40134;67171;67172;67173;73741;73742;73743;73744;73745;73746;73747;73748;74560;74561;74562;78109;78110;78111;78112;78113;78114;78115;78116;87474;87475;87476;87477;87478;87479;87480;87481;92048;92049;92050;124147;124148;124149;124150;133326;133327;133328;133329;133330;133331;133332;133333;133334	11433;11434;11435;11436;34042;55281;55282;55283;55284;90319;90320;90321;99250;99251;99252;99253;99254;99255;99256;99257;99258;99259;99260;99261;99262;99263;99264;100239;100240;100241;100242;104757;104758;104759;104760;104761;104762;104763;104764;116815;116816;116817;116818;116819;116820;116821;116822;116823;116824;116825;116826;116827;116828;116829;116830;116831;116832;122673;164081;164082;164083…	11434;34042;55282;90319;99255;100239;104762;116831;122673;164089;176329
A0A0A0MRR7;P09234	A0A0A0MRR7;P09234	2;2	2;2	2;2	U1 small nuclear ribonucleoprotein C	SNRPC	tr|A0A0A0MRR7|A0A0A0MRR7_HUMAN U1 small nuclear ribonucleoprotein C OS=Homo sapiens OX=9606 GN=SNRPC PE=1 SV=1 [ENST00000374017_6_34757841_aTIS_101db1#ENST00000374017_6_34757841_aTIS_db3];sp|P09234|RU1C_HUMAN U1 small nuclear ribonucleoprotein C OS=Homo sa	2	2	2	2	11.7	11.7	11.7	19687	180	180;159	0	10024	61904000	7738000	142190000	7	7				198	27704;27705	True;True	27712;27713	131124;131125;131126;131127;131128;131129	173553;173554;173555;173556;173557;173558;173559;173560	173553;173555
B6VEX4;A0A0A0MRT6;Q8IZP0-10;Q8IZP0-8;Q8IZP0-7;Q8IZP0-2;Q8IZP0-4;Q8IZP0-3;Q8IZP0-5;Q8IZP0-6;Q8IZP0-9;Q8IZP0-12;Q8IZP0;ENST00000536334_10_26777232_CDS_100db1;ENST00000376137_10_26777232_CDS_100db1;ENST00000376166_10_26777232_CDS_100db1;ENST00000376170_10_26777232_CDS_100db1;ENST00000376138_10_26777232_CDS_100db1;ENST00000376160_10_26777232_CDS_100db1;ENST00000376139_10_26777232_CDS_100db1;ENST00000…	B6VEX4;A0A0A0MRT6;Q8IZP0-10;Q8IZP0-8;Q8IZP0-7;Q8IZP0-2;Q8IZP0-4;Q8IZP0-3;Q8IZP0-5;Q8IZP0-6;Q8IZP0-9;Q8IZP0-12;Q8IZP0;ENST00000536334_10_26777232_CDS_100db1;ENST00000376137_10_26777232_CDS_100db1;ENST00000376166_10_26777232_CDS_100db1;ENST00000376170_10_26777232_CDS_100db1;ENST00000376138_10_26777232_CDS_100db1;ENST00000376160_10_26777232_CDS_100db1;ENST00000376139_10_26777232_CDS_100db1;ENST00000…	5;5;5;5;5;5;5;5;5;5;5;5;5;4;4;4;4;4;4;4;4;4;4;4;3;2;2;1;1	5;5;5;5;5;5;5;5;5;5;5;5;5;4;4;4;4;4;4;4;4;4;4;4;3;2;2;1;1	4;4;4;4;4;4;4;4;4;4;4;4;4;3;3;3;3;3;3;3;3;3;3;3;2;2;2;0;0	Abl interactor 1	ABI1	tr|B6VEX4|B6VEX4_HUMAN Abl interactor 1 OS=Homo sapiens OX=9606 GN=ABI1 PE=1 SV=1 [ENST00000536334_10_26860863_aTIS_101db1#ENST00000536334_10_26860863_aTIS_db3];tr|A0A0A0MRT6|A0A0A0MRT6_HUMAN Abl interactor 1 OS=Homo sapiens OX=9606 GN=ABI1 PE=1 SV=1 [ENST	29	5	5	4	15.8	15.8	13.5	43294	393	393;475;388;393;422;446;451;452;476;480;481;496;508;295;324;348;353;354;377;378;381;382;383;410;329;70;75;126;293	0	13.62	231910000	12884000	536950000	8	8				199	453;9947;12758;23369;27222	True;True;True;True;True	454;9950;12761;23376;27230	2114;2115;2116;47229;47230;60887;60888;60889;60890;60891;60892;60893;110422;110423;128953;128954	3139;64413;64414;82045;82046;82047;82048;145155;170664;170665	3139;64414;82046;145155;170664
ENST00000477045_1_2587208_ntr_100db1;ENST00000477045_1_2587175_ntr_100db1;ENST00000477045_1_2587163_ntr_100db1;ENST00000477045_1_2587142_ntr_100db1;ENST00000537325_1_2587142_CDS_100db1;ENST00000378425_1_2587142_CDS_100db1;ENST00000378427_1_2587142_CDS_100db1;J3QKK8;ENST00000419916_1_2587142_CDS_100db1;ENST00000378424_1_2587142_CDS_100db1;ENST00000419916_1_2587109_CDS_010db2;ENST00000444521_1_2587…	ENST00000477045_1_2587208_ntr_100db1;ENST00000477045_1_2587175_ntr_100db1;ENST00000477045_1_2587163_ntr_100db1;ENST00000477045_1_2587142_ntr_100db1;ENST00000537325_1_2587142_CDS_100db1;ENST00000378425_1_2587142_CDS_100db1;ENST00000378427_1_2587142_CDS_100db1;J3QKK8;ENST00000419916_1_2587142_CDS_100db1;ENST00000378424_1_2587142_CDS_100db1;ENST00000419916_1_2587109_CDS_010db2;ENST00000444521_1_2587…	1;1;1;1;1;1;1;1;1;1;1;1;1;1;1;1;1;1;1;1;1;1;1;1;1	1;1;1;1;1;1;1;1;1;1;1;1;1;1;1;1;1;1;1;1;1;1;1;1;1	1;1;1;1;1;1;1;1;1;1;1;1;1;1;1;1;1;1;1;1;1;1;1;1;1	Prostamide/prostaglandin F synthase	FAM213B	generic|ENST00000477045_1_2587208_ntr_100db1|ENSG00000157870 CTG NA +1 0 -1;generic|ENST00000477045_1_2587175_ntr_100db1|ENSG00000157870 ATC NA +1 0;generic|ENST00000477045_1_2587163_ntr_100db1|ENSG00000157870 GTG NA +1 0;generic|ENST00000477045_1_2587142_	25	1	1	1	16.3	16.3	16.3	10.4	98	98;109;113;120;123;124;145;154;160;163;171;178;191;192;196;213;228;231;246;162;183;194;198;201;216	0.0022146	25648	32893000	5482200	78428000	2	2				200	28426	TRUE	28434	134449;134450;134451;134452	177852;177853	177853
ENST00000379825_9_32989882_CDS_100db1;ENST00000379813_9_32989882_CDS_100db1;A0A0A0MRW7;ENST00000463596_9_32989882_CDS_100db1;Q7Z2E3-13;Q7Z2E3-9;Q7Z2E3-11;Q7Z2E3-8;Q7Z2E3-7;Q7Z2E3;ENST00000494649_9_32989882_CDS_100db1;F8WBD6;E7EUY4;ENST00000474658_9_32989882_CDS_100db1;F8WBM3;ENST00000478279_9_32989882_CDS_100db1;Q6JV79;E7EVB7;C9J8U3;ENST00000460940_9_32989806_CDS_100db1;F8W6G5;C9JZ40;ENST00000397…	ENST00000379825_9_32989882_CDS_100db1;ENST00000379813_9_32989882_CDS_100db1;A0A0A0MRW7;ENST00000463596_9_32989882_CDS_100db1;Q7Z2E3-13;Q7Z2E3-9;Q7Z2E3-11;Q7Z2E3-8;Q7Z2E3-7;Q7Z2E3;ENST00000494649_9_32989882_CDS_100db1;F8WBD6;E7EUY4;ENST00000474658_9_32989882_CDS_100db1;F8WBM3;ENST00000478279_9_32989882_CDS_100db1;Q6JV79;E7EVB7;C9J8U3;ENST00000460940_9_32989806_CDS_100db1;F8W6G5;C9JZ40;ENST00000397…	2;2;2;2;2;2;2;2;2;2;1;1;1;1;1;1;1;1;1;1;1;1;1;1;1;1;1;1;1	2;2;2;2;2;2;2;2;2;2;1;1;1;1;1;1;1;1;1;1;1;1;1;1;1;1;1;1;1	2;2;2;2;2;2;2;2;2;2;1;1;1;1;1;1;1;1;1;1;1;1;1;1;1;1;1;1;1	Aprataxin	APTX	generic|ENST00000379825_9_32989882_CDS_100db1|ENSG00000137074 GTG NA -1 0 +1;generic|ENST00000379813_9_32989882_CDS_100db1|ENSG00000137074 GTG NA -1 0 +1;tr|A0A0A0MRW7|A0A0A0MRW7_HUMAN Aprataxin OS=Homo sapiens OX=9606 GN=APTX PE=1 SV=1 [ENST00000379813_9_	29	2	2	2	15.9	15.9	15.9	32907	289	289;319;336;339;192;292;306;337;342;356;46;52;63;65;74;82;85;99;155;162;198;216;267;285;312;49;284;288;302	0	93632	66185000	4412400	142830000	7	7				201	10964;16277	True;True	10967;16280	51964;51965;51966;51967;77556;77557;77558;77559	71065;104180;104181;104182;104183;104184;104185	71065;104182
A0A0A0MS29;ENST00000392059_2_227330813_5UTR_100db1;ENST00000304593_2_227330813_CDS_100db1;ENST00000353339_2_227330813_CDS_100db1;ENST00000353339_2_227330675_CDS_010db2;Q9GZY8-2;Q9GZY8;E9PQX8;C9JHF5;H7C433;ENST00000456345_2_227340292_aTIS_101db1;ENST00000409565_2_227330813_CDS_100db1;ENST00000349901_2_227330813_CDS_100db1;ENST00000337110_2_227330813_CDS_100db1;Q9GZY8-4;Q9GZY8-5;Q9GZY8-3	A0A0A0MS29;ENST00000392059_2_227330813_5UTR_100db1;ENST00000304593_2_227330813_CDS_100db1;ENST00000353339_2_227330813_CDS_100db1;ENST00000353339_2_227330675_CDS_010db2;Q9GZY8-2;Q9GZY8;E9PQX8;C9JHF5;H7C433;ENST00000456345_2_227340292_aTIS_101db1;ENST00000409565_2_227330813_CDS_100db1;ENST00000349901_2_227330813_CDS_100db1;ENST00000337110_2_227330813_CDS_100db1;Q9GZY8-4;Q9GZY8-5;Q9GZY8-3	2;2;2;2;2;2;2;1;1;1;1;1;1;1;1;1;1	2;2;2;2;2;2;2;1;1;1;1;1;1;1;1;1;1	2;2;2;2;2;2;2;1;1;1;1;1;1;1;1;1;1	Mitochondrial fission factor	MFF	tr|A0A0A0MS29|A0A0A0MS29_HUMAN Mitochondrial fission factor OS=Homo sapiens OX=9606 GN=MFF PE=1 SV=1 [ENST00000392059_2_227330816_aTIS_101db1#ENST00000392059_2_227330816_aTIS_db3];generic|ENST00000392059_2_227330813_5UTR_100db1|ENSG00000168958 ATA NA +1 0	17	2	2	2	17.2	17.2	17.2	25302	221	221;222;242;267;313;291;342;69;138;154;154;169;189;194;218;238;243	0	13.99	75161000	5368600	188090000	5	5				202	7026;26417	True;True	7028;26424	33193;33194;33195;33196;125194;125195;125196	46012;165593;165594;165595;165596	46012;165594
E7EQ01;E7EVN1;E7ETB7;E7EQ06;A0A0A0MS31;ENST00000339403_2_201258358_ntr_100db1;ENST00000392266_2_201258133_5UTR_100db1;ENST00000432109_2_201234107_5UTR_100db1;ENST00000358485_2_201258358_CDS_100db1;ENST00000358485_2_201258202_5UTR_010db2;ENST00000358485_2_201258133_5UTR_100db1;Q14790-6;Q14790-5;Q14790-8;Q14790-7;Q14790-3;Q14790-2;Q14790;Q14790-4;Q14790-9	E7EQ01;E7EVN1;E7ETB7;E7EQ06;A0A0A0MS31;ENST00000339403_2_201258358_ntr_100db1;ENST00000392266_2_201258133_5UTR_100db1;ENST00000432109_2_201234107_5UTR_100db1;ENST00000358485_2_201258358_CDS_100db1;ENST00000358485_2_201258202_5UTR_010db2;ENST00000358485_2_201258133_5UTR_100db1;Q14790-6;Q14790-5;Q14790-8;Q14790-7;Q14790-3;Q14790-2;Q14790;Q14790-4;Q14790-9	1;1;1;1;1;1;1;1;1;1;1;1;1;1;1;1;1;1;1;1	1;1;1;1;1;1;1;1;1;1;1;1;1;1;1;1;1;1;1;1	1;1;1;1;1;1;1;1;1;1;1;1;1;1;1;1;1;1;1;1	Caspase-8;Caspase-8 subunit p18;Caspase-8 subunit p10	CASP8	tr|E7EQ01|E7EQ01_HUMAN Caspase-8 (Fragment) OS=Homo sapiens OX=9606 GN=CASP8 PE=1 SV=1;tr|E7EVN1|E7EVN1_HUMAN Caspase-8 (Fragment) OS=Homo sapiens OX=9606 GN=CASP8 PE=1 SV=1;tr|E7ETB7|E7ETB7_HUMAN Caspase-8 (Fragment) OS=Homo sapiens OX=9606 GN=CASP8 PE=1	20	1	1	1	8.6	8.6	8.6	13925	116	116;124;198;209;278;293;294;481;496;548;571;220;235;261;276;395;464;479;496;538	0.00027988	41608	93488000	11686000	214770000	5	5				203	5608	TRUE	5609	26147;26148;26149;26150	35903;35904;35905;35906;35907	35907
A0A0A0MS41;A0A1P0AYU5;S4R3N9	A0A0A0MS41;A0A1P0AYU5;S4R3N9	5;5;4	4;4;4	4;4;4	Sideroflexin	SFXN3	tr|A0A0A0MS41|A0A0A0MS41_HUMAN Sideroflexin OS=Homo sapiens OX=9606 GN=SFXN3 PE=1 SV=1 [ENST00000393459_10_101034695_aTIS_101db1#ENST00000393459_10_101034695_aTIS_db3];tr|A0A1P0AYU5|A0A1P0AYU5_HUMAN Sideroflexin OS=Homo sapiens OX=9606 GN=SFXN3 PE=1 SV=1 [	3	5	4	4	22.1	16.2	16.2	35503	321	321;325;177	0	18002	256510000	12826000	538220000	23	23				204	6152;8398;18624;19851;27582	False;True;True;True;True	6153;8401;18630;19857;27590	28966;28967;28968;28969;28970;28971;39798;39799;39800;39801;88349;88350;88351;94155;94156;94157;94158;94159;130610;130611;130612;130613	40113;40114;40115;40116;40117;40118;40119;40120;40121;54849;117881;117882;117883;117884;117885;117886;117887;117888;117889;117890;125241;125242;172874;172875;172876;172877;172878;172879;172880;172881;172882;172883;172884	40120;54849;117887;125242;172880
A0A0A0MS58;ENST00000395011_10_70376521_CDS_100db1;ENST00000395011_10_70376527_CDS_100db1;X6RK58;ENST00000355790_10_70376521_CDS_100db1;ENST00000355790_10_70376527_CDS_100db1;Q8TCA0-2;Q8TCA0;ENST00000357631_10_70376521_CDS_100db1;ENST00000357631_10_70376527_CDS_100db1;Q8TCA0-3	A0A0A0MS58;ENST00000395011_10_70376521_CDS_100db1;ENST00000395011_10_70376527_CDS_100db1;X6RK58;ENST00000355790_10_70376521_CDS_100db1;ENST00000355790_10_70376527_CDS_100db1;Q8TCA0-2;Q8TCA0;ENST00000357631_10_70376521_CDS_100db1;ENST00000357631_10_70376527_CDS_100db1;Q8TCA0-3	2;2;2;2;2;2;2;2;1;1;1	2;2;2;2;2;2;2;2;1;1;1	2;2;2;2;2;2;2;2;1;1;1	Leucine-rich repeat-containing protein 20	LRRC20	tr|A0A0A0MS58|A0A0A0MS58_HUMAN Leucine rich repeat containing 20, isoform CRA_e OS=Homo sapiens OX=9606 GN=LRRC20 PE=1 SV=1 [ENST00000395010_10_70340577_aTIS_101db1#ENST00000395010_10_70340577_aTIS_db3];generic|ENST00000395011_10_70376521_CDS_100db1|ENSG00	11	2	2	2	17.4	17.4	17.4	12.95	115	115;130;132;174;180;182;134;184;124;126;128	0.0045346	22371	169770000	24252000	399800000	4	4				205	16068;25753	True;True	16071;25760	76692;76693;76694;76695;121936;121937;121938;121939	103136;103137;103138;161013	103136;161013
ENST00000396334_3_38140567_CDS_010db2;ENST00000424893_3_38140543_CDS_100db1;ENST00000421516_3_38140543_CDS_100db1;ENST00000424893_3_38140495_CDS_100db1;ENST00000417037_3_38140495_CDS_100db1;ENST00000424893_3_38138965_CDS_100db1;ENST00000396334_3_38138965_CDS_100db1;ENST00000421516_3_38138965_CDS_100db1;A0A0A0MSI9;A0A0A0MS70;H0Y4G9;A0A0A0MST0;Q99836-2;Q99836-5;Q99836;Q99836-6	ENST00000396334_3_38140567_CDS_010db2;ENST00000424893_3_38140543_CDS_100db1;ENST00000421516_3_38140543_CDS_100db1;ENST00000424893_3_38140495_CDS_100db1;ENST00000417037_3_38140495_CDS_100db1;ENST00000424893_3_38138965_CDS_100db1;ENST00000396334_3_38138965_CDS_100db1;ENST00000421516_3_38138965_CDS_100db1;A0A0A0MSI9;A0A0A0MS70;H0Y4G9;A0A0A0MST0;Q99836-2;Q99836-5;Q99836;Q99836-6	1;1;1;1;1;1;1;1;1;1;1;1;1;1;1;1	1;1;1;1;1;1;1;1;1;1;1;1;1;1;1;1	1;1;1;1;1;1;1;1;1;1;1;1;1;1;1;1	Myeloid differentiation primary response protein MyD88	MYD88	generic|ENST00000396334_3_38140567_CDS_010db2|ENSG00000172936 AGG NA NA;generic|ENST00000424893_3_38140543_CDS_100db1|ENSG00000172936 ATT NA +1 0;generic|ENST00000421516_3_38140543_CDS_100db1|ENSG00000172936 ATT NA +1 0;generic|ENST00000424893_3_38140495_C	16	1	1	1	14.6	14.6	14.6	95773	82	82;90;98;106;114;163;208;216;264;309;316;317;251;275;296;304	0	66372	87223000	17445000	210550000	2	2				206	4893	TRUE	4894	22700;22701;22702;22703;22704;22705	31023;31024	31024
G3V5B5;G3V239;G3V5P9;G3V5D7;G3V2S0;G3V3C3;G3V2Y3;G3V5G7;G3V552;G3V3X3;G3V3P6;H0YJ56;G3V4T9;G3V2T2;G3V5A6;G3V280;G3V3P1;G3V5V9;G3V3D5;G3V3X2;G3V285;G3V3L1;G3V4S2;G3V271;G3V358;G3V5B7;H7C0X0;G3V383;G3V5S0;G3V392;G3V5G0;G3V2I9;G3V5H8;G3V4S9;A0A0A0MS87;Q9UN36-4;Q9UN36-5;Q9UN36-2;Q9UN36-3;Q9UN36-6;Q9UN36	G3V5B5;G3V239;G3V5P9;G3V5D7;G3V2S0;G3V3C3;G3V2Y3;G3V5G7;G3V552;G3V3X3;G3V3P6;H0YJ56;G3V4T9;G3V2T2;G3V5A6;G3V280;G3V3P1;G3V5V9;G3V3D5;G3V3X2;G3V285;G3V3L1;G3V4S2;G3V271;G3V358;G3V5B7;H7C0X0;G3V383;G3V5S0;G3V392;G3V5G0;G3V2I9;G3V5H8;G3V4S9;A0A0A0MS87;Q9UN36-4;Q9UN36-5;Q9UN36-2;Q9UN36-3;Q9UN36-6;Q9UN36	1;1;1;1;1;1;1;1;1;1;1;1;1;1;1;1;1;1;1;1;1;1;1;1;1;1;1;1;1;1;1;1;1;1;1;1;1;1;1;1;1	1;1;1;1;1;1;1;1;1;1;1;1;1;1;1;1;1;1;1;1;1;1;1;1;1;1;1;1;1;1;1;1;1;1;1;1;1;1;1;1;1	1;1;1;1;1;1;1;1;1;1;1;1;1;1;1;1;1;1;1;1;1;1;1;1;1;1;1;1;1;1;1;1;1;1;1;1;1;1;1;1;1	Protein NDRG2	NDRG2	tr|G3V5B5|G3V5B5_HUMAN Protein NDRG2 (Fragment) OS=Homo sapiens OX=9606 GN=NDRG2 PE=1 SV=1;tr|G3V239|G3V239_HUMAN Protein NDRG2 (Fragment) OS=Homo sapiens OX=9606 GN=NDRG2 PE=1 SV=1;tr|G3V5P9|G3V5P9_HUMAN Protein NDRG2 (Fragment) OS=Homo sapiens OX=9606 GN	41	1	1	1	17.4	17.4	17.4	96078	86	86;92;99;108;118;120;122;127;129;133;136;139;140;141;142;144;148;149;149;150;153;154;160;167;172;174;181;194;219;221;224;252;273;300;356;328;341;357;360;367;371	0.00028265	42648	76427000	12738000	174310000	3	3				207	20968	TRUE	20974	99353;99354;99355	131110;131111;131112	131110
A0A0A0MS99;ENST00000399408_16_16016505_5UTR_100db1;I3L4X2;P33527-6;P33527-4;P33527-2;P33527;P33527-9;P33527-8;P33527-7;P33527-5;P33527-3	A0A0A0MS99;ENST00000399408_16_16016505_5UTR_100db1;I3L4X2;P33527-6;P33527-4;P33527-2;P33527;P33527-9;P33527-8;P33527-7;P33527-5;P33527-3	4;4;4;4;4;4;4;4;3;3;3;3	4;4;4;4;4;4;4;4;3;3;3;3	4;4;4;4;4;4;4;4;3;3;3;3	Multidrug resistance-associated protein 1	ABCC1	tr|A0A0A0MS99|A0A0A0MS99_HUMAN Multidrug resistance-associated protein 1 OS=Homo sapiens OX=9606 GN=ABCC1 PE=1 SV=1 [ENST00000399408_16_16044619_aTIS_101db1#ENST00000399408_16_16044619_aTIS_db3];generic|ENST00000399408_16_16016505_5UTR_100db1|ENSG000001032	12	4	4	4	3.6	3.6	3.6	134.99	1215	1215;1375;1440;1407;1466;1472;1531;1541;1351;1410;1416;1475	0	11387	161810000	2838700	338840000	12	12				208	2881;8567;11204;22878	True;True;True;True	2882;8570;11207;22885	13428;13429;40672;40673;40674;40675;53124;53125;53126;53127;108144	18620;18621;55874;55875;55876;55877;55878;72540;72541;72542;72543;141943	18620;55875;72542;141943
A0A0A0MSA7;ENST00000634879_1_21176836_aTIS_101db1;A0A0U1RQK7;O43432-4;O43432;O43432-3;ENST00000400422_1_20807390_CDS_010db2	A0A0A0MSA7;ENST00000634879_1_21176836_aTIS_101db1;A0A0U1RQK7;O43432-4;O43432;O43432-3	3;3;3;3;3;3;1	2;2;2;2;2;2;1	2;2;2;2;2;2;1	Eukaryotic translation initiation factor 4 gamma 3	EIF4G3	tr|A0A0A0MSA7|A0A0A0MSA7_HUMAN Eukaryotic translation initiation factor 4 gamma 3 OS=Homo sapiens OX=9606 GN=EIF4G3 PE=1 SV=1 [ENST00000400422_1_21002742_aTIS_101db1#ENST00000400422_1_21002742_aTIS_db3];generic|ENST00000634879_1_21176836_aTIS_101db1|ENSG00	7	3	2	2	1.9	1.4	1.4	180.5	1621	1621;1774;1774;1305;1585;1591;23	0.0010191	30256	26424000	307260	59598000	2	2				209	5308;7579;23176	False;True;True	5309;7582;23183	24723;24724;24725;24726;35886;35887;35888;35889;109431;109432;109433	34045;34046;34047;34048;34049;34050;34051;34052;34053;34054;49819;143617	34050;49819;143617
A0A0A0MSA9;ENST00000344956_19_44643995_5UTR_100db1;ENST00000403059_19_44643995_5UTR_100db1;A0A0C4DG49;ENST00000425690_19_44643995_5UTR_100db1;P15151-3;P15151-2;P15151-4;P15151;ENST00000187830_19_44647417_3UTR_100db1	A0A0A0MSA9;ENST00000344956_19_44643995_5UTR_100db1;ENST00000403059_19_44643995_5UTR_100db1;A0A0C4DG49;ENST00000425690_19_44643995_5UTR_100db1;P15151-3;P15151-2;P15151-4;P15151;ENST00000187830_19_44647417_3UTR_100db1	4;4;4;4;4;4;4;4;4;3	4;4;4;4;4;4;4;4;4;3	4;4;4;4;4;4;4;4;4;3	Poliovirus receptor	PVR	tr|A0A0A0MSA9|A0A0A0MSA9_HUMAN Poliovirus receptor OS=Homo sapiens OX=9606 GN=PVR PE=1 SV=1 [ENST00000406449_19_44644097_aTIS_101db1#ENST00000406449_19_44644097_aTIS_db3];generic|ENST00000344956_19_44643995_5UTR_100db1|ENSG00000073008 CTG NA 0 -1;generic|E	10	4	4	4	10.2	10.2	10.2	42882	392	392;398;406;417;451;364;372;392;417;326	0	10.54	447760000	34443000	1046200000	10	10				210	20757;23056;26030;26855	True;True;True;True	20763;23063;26037;26863	98347;98348;98349;98350;108901;108902;108903;123371;127232;127233;127234	130065;130066;130067;142892;142893;142894;162943;168485;168486;168487	130065;142893;162943;168485
ENST00000626637_4_108009864_CDS_110db1;ENST00000403312_4_108009864_CDS_100db1;ENST00000505878_4_108009864_CDS_100db1;A0A1W2PNM1;A0A0A0MSE2;A0A0D9SFP2;E9PF18;Q16836;Q16836-3;Q16836-2;ENST00000639146_4_108009864_CDS_100db1;A0A1W2PQ78;ENST00000640201_4_108009864_ntr_100db1;A0A1W2PQV5;ENST00000640201_4_108019661_ntr_100db1;ENST00000639698_4_108009864_CDS_100db1;ENST00000640752_4_108009864_ntr_100db1;…	ENST00000626637_4_108009864_CDS_110db1;ENST00000403312_4_108009864_CDS_100db1;ENST00000505878_4_108009864_CDS_100db1;A0A1W2PNM1;A0A0A0MSE2;A0A0D9SFP2;E9PF18;Q16836;Q16836-3;Q16836-2;ENST00000639146_4_108009864_CDS_100db1;A0A1W2PQ78;ENST00000640201_4_108009864_ntr_100db1;A0A1W2PQV5;ENST00000640201_4_108019661_ntr_100db1	9;9;9;9;9;9;9;9;9;9;7;7;7;7;5;4;4;4;4;4;2;1;1	9;9;9;9;9;9;9;9;9;9;7;7;7;7;5;4;4;4;4;4;2;1;1	9;9;9;9;9;9;9;9;9;9;7;7;7;7;5;4;4;4;4;4;2;1;1	Hydroxyacyl-coenzyme A dehydrogenase, mitochondrial	HADH	generic|ENST00000626637_4_108009864_CDS_110db1|ENSG00000138796 AAG NA 0 -1 [ENST00000309522_4_108009864_CDS_db2];generic|ENST00000403312_4_108009864_CDS_100db1|ENSG00000138796 AAG NA 0 -1;generic|ENST00000505878_4_108009864_CDS_100db1|ENSG00000138796 AAG	23	9	9	9	55.3	55.3	55.3	26144	235	235;238;252;267;317;318;390;314;331;390;166;176;200;245;99;144;150;165;165;183;49;100;145	0	57102	1345700000	112140000	2828100000	63	63				211	1332;3477;4866;5375;8950;14192;15616;23530;24184	True;True;True;True;True;True;True;True;True	1333;3478;4867;5376;8953;14195;15619;23537;24191	6293;6294;6295;16473;22548;22549;22550;22551;22552;22553;22554;22555;22556;25025;25026;25027;25028;42549;42550;68058;68059;68060;68061;74660;74661;74662;74663;74664;74665;74666;74667;111189;111190;114604;114605;114606;114607;114608;114609;114610;114611	8510;8511;23063;30820;30821;30822;30823;30824;30825;30826;30827;30828;30829;30830;30831;30832;30833;30834;30835;30836;30837;30838;30839;30840;30841;30842;30843;34471;34472;34473;34474;58079;91642;91643;91644;91645;91646;91647;100374;100375;100376;100377;100378;100379;100380;100381;146149;151103;151104;151105;151106;151107;151108;151109;151110;151111;151112;151113;151114;151115;151116;151117;151118	8511;23063;30825;34471;58079;91645;100374;146149;151109
A0A0A0MSG2;ENST00000393353_2_105398844_5UTR_100db1;ENST00000344213_2_105398853_CDS_010db2;J3KNW4;Q14192	A0A0A0MSG2;ENST00000393353_2_105398844_5UTR_100db1;ENST00000344213_2_105398853_CDS_010db2;J3KNW4;Q14192	3;2;2;2;2	3;2;2;2;2	3;2;2;2;2	Four and a half LIM domains protein 2	FHL2	tr|A0A0A0MSG2|A0A0A0MSG2_HUMAN Four and a half LIM domains protein 2 OS=Homo sapiens OX=9606 GN=FHL2 PE=1 SV=1 [ENST00000409177_2_105399545_aTIS_101db1#ENST00000409177_2_105399545_aTIS_db3];generic|ENST00000393353_2_105398844_5UTR_100db1|ENSG00000115641 CT	5	3	3	3	8.1	8.1	8.1	44838	395	395;288;308;389;279	0	94187	704820000	27108000	1701200000	13	13				212	12763;18970;25759	True;True;True	12766;18976;25766	60919;60920;60921;60922;60923;60924;60925;60926;60927;90116;90117;90118;90119;121972;121973;121974;121975	82076;82077;82078;82079;82080;82081;82082;82083;120355;120356;120357;120358;161047	82079;120357;161047
C9JHU6;C9JUM0;ENST00000237822_2_20774893_CDS_010db2;B5MCU4;A0A0A0MSH6;B5MDU6;Q9H6V9-4;Q9H6V9-3;Q9H6V9;Q9H6V9-2	C9JHU6;C9JUM0;ENST00000237822_2_20774893_CDS_010db2;B5MCU4;A0A0A0MSH6;B5MDU6;Q9H6V9-4;Q9H6V9-3;Q9H6V9;Q9H6V9-2	1;1;1;1;1;1;1;1;1;1	1;1;1;1;1;1;1;1;1;1	1;1;1;1;1;1;1;1;1;1	UPF0554 protein C2orf43	LDAH;C2orf43	tr|C9JHU6|C9JHU6_HUMAN Lipid droplet-associated hydrolase (Fragment) OS=Homo sapiens OX=9606 GN=LDAH PE=1 SV=1;tr|C9JUM0|C9JUM0_HUMAN Lipid droplet-associated hydrolase (Fragment) OS=Homo sapiens OX=9606 GN=LDAH PE=1 SV=1;generic|ENST00000237822_2_20774893	10	1	1	1	7.7	7.7	7.7	14957	130	130;159;197;240;283;370;195;277;325;331	0.0083314	19727	38555000	5507900	89415000	8	8				213	571	TRUE	572	2680;2681;2682;2683	3900;3901;3902;3903;3904;3905;3906;3907	3900
ENST00000369259_1_147242704_aTIS_101db1;ENST00000622533_1_147259859_3UTR_100db1;ENST00000622533_1_147255913_3UTR_100db1;A0A0A0MSH9;ENST00000369258_1_147242704_aTIS_101db1;Q86WJ1-3;Q86WJ1-4;Q86WJ1-2;Q86WJ1;A0A0A0MRH8;ENST00000369258_1_147265970_CDS_010db2;Q86WJ1-5;ENST00000488864_1_147272227_3UTR_100db1;ENST00000467213_1_147291484_3UTR_100db1;A0A087WTM4;ENST00000467213_1_147293692_3UTR_100db1	ENST00000369259_1_147242704_aTIS_101db1;ENST00000622533_1_147259859_3UTR_100db1;ENST00000622533_1_147255913_3UTR_100db1;A0A0A0MSH9;ENST00000369258_1_147242704_aTIS_101db1;Q86WJ1-3;Q86WJ1-4;Q86WJ1-2;Q86WJ1;A0A0A0MRH8;ENST00000369258_1_147265970_CDS_010db2;Q86WJ1-5;ENST00000488864_1_147272227_3UTR_100db1	5;5;5;5;5;5;5;5;5;4;4;4;3;2;2;1	5;5;5;5;5;5;5;5;5;4;4;4;3;2;2;1	5;5;5;5;5;5;5;5;5;4;4;4;3;2;2;1	Chromodomain-helicase-DNA-binding protein 1-like	CHD1L	generic|ENST00000369259_1_147242704_aTIS_101db1|ENSG00000131778 ATG False +1 0 [ENST00000369259_1_147242704_aTIS_db3];generic|ENST00000622533_1_147259859_3UTR_100db1|ENSG00000131778 GTG NA 0 -1;generic|ENST00000622533_1_147255913_3UTR_100db1|ENSG000001317	16	5	5	5	7.8	7.8	7.8	77754	693	693;725;748;797;897;693;784;803;897;616;638;616;492;123;377;72	0	14619	314930000	9841700	720850000	11	11				214	7049;13000;15494;16263;18497	True;True;True;True;True	7051;13003;15497;16266;18503	33288;33289;33290;33291;62361;62362;74145;74146;74147;74148;77495;77496;77497;77498;87709;87710;87711;87712	46189;46190;84078;99734;99735;104130;104131;104132;104133;117074;117075	46189;84078;99734;104133;117075
B3KPJ4;A0A0A0MSI2;Q8IXK0-2;Q8IXK0-4;Q8IXK0;Q8IXK0-5;Q8IXK0-3	B3KPJ4;A0A0A0MSI2;Q8IXK0-2;Q8IXK0-4;Q8IXK0;Q8IXK0-5;Q8IXK0-3	5;5;5;5;5;5;4	5;5;5;5;5;5;4	5;5;5;5;5;5;4	Polyhomeotic-like protein 2	PHC2	tr|B3KPJ4|B3KPJ4_HUMAN Polyhomeotic-like protein 2 OS=Homo sapiens OX=9606 GN=PHC2 PE=1 SV=1 [ENST00000373422_1_33355044_aTIS_101db1#ENST00000373422_1_33355044_aTIS_db3];tr|A0A0A0MSI2|A0A0A0MSI2_HUMAN Polyhomeotic-like protein 2 OS=Homo sapiens OX=9606 GN=	7	5	5	5	12.3	12.3	12.3	50403	464	464;830;323;829;858;859;267	0	20619	291380000	12669000	716310000	14	14				215	3255;22384;22873;25594;27721	True;True;True;True;True	3256;22391;22880;25601;27729	15146;15147;105913;105914;108124;108125;108126;108127;121198;121199;121200;121201;131192;131193;131194	20853;20854;20855;138944;138945;141918;141919;141920;141921;160099;160100;173610;173611;173612	20855;138944;141920;160100;173612
A0A0A0MSI6;B7Z1P2;Q9H4M3-2;Q9H4M3	A0A0A0MSI6;B7Z1P2;Q9H4M3-2;Q9H4M3	1;1;1;1	1;1;1;1	1;1;1;1	F-box only protein 44	FBXO44	tr|A0A0A0MSI6|A0A0A0MSI6_HUMAN F-box only protein 44 (Fragment) OS=Homo sapiens OX=9606 GN=FBXO44 PE=1 SV=1;tr|B7Z1P2|B7Z1P2_HUMAN F-box only protein 44 OS=Homo sapiens OX=9606 GN=FBXO44 PE=1 SV=1 [ENST00000376768_1_11655836_aTIS_101db1#ENST00000376768_1_1	4	1	1	1	13.9	13.9	13.9	19214	165	165;256;224;255	0.00030845	56706	16392000	1639200	38418000	5	5				216	2452	TRUE	2453	11589;11590;11591;11592	16045;16046;16047;16048;16049	16045
F8W9B8;A0A0A0MSI8;O00471;ENST00000554011_14_57209617_ntr_100db1;ENST00000554011_14_57209716_ntr_100db1;ENST00000554011_14_57209746_ntr_100db1;ENST00000554011_14_57231600_ntr_100db1	F8W9B8;A0A0A0MSI8;O00471;ENST00000554011_14_57209617_ntr_100db1;ENST00000554011_14_57209716_ntr_100db1;ENST00000554011_14_57209746_ntr_100db1;ENST00000554011_14_57231600_ntr_100db1	2;2;2;1;1;1;1	2;2;2;1;1;1;1	2;2;2;1;1;1;1	Exocyst complex component 5	EXOC5	tr|F8W9B8|F8W9B8_HUMAN Exocyst complex component 5 OS=Homo sapiens OX=9606 GN=EXOC5 PE=1 SV=1 [ENST00000340918_14_57268648_aTIS_101db1#ENST00000340918_14_57268648_aTIS_db3];tr|A0A0A0MSI8|A0A0A0MSI8_HUMAN Exocyst complex component 5 OS=Homo sapiens OX=9606	7	2	2	2	3.4	3.4	3.4	74.34	643	643;711;708;79;112;122;357	0	64918	64476000	1742600	147120000	9	9				217	14540;18419	True;True	14543;18425	69709;69710;69711;69712;69713;69714;69715;69716;87370;87371	94008;94009;94010;94011;94012;94013;94014;94015;94016;116704;116705	94009;116705
A0A0A0MSK5;ENST00000606911_1_179882836_CDS_010db2;J3KN66;Q5JTV8;Q5JTV8-3;H0Y4R4;Q5JTV8-2;H0YDU3;H0YD16	A0A0A0MSK5;ENST00000606911_1_179882836_CDS_010db2;J3KN66;Q5JTV8;Q5JTV8-3;H0Y4R4	7;7;7;7;7;4;2;1;1	7;7;7;7;7;4;2;1;1	7;7;7;7;7;4;2;1;1	Torsin-1A-interacting protein 1	TOR1AIP1	tr|A0A0A0MSK5|A0A0A0MSK5_HUMAN Torsin-1A-interacting protein 1 OS=Homo sapiens OX=9606 GN=TOR1AIP1 PE=1 SV=1 [ENST00000435319_1_179882866_aTIS_101db1#ENST00000435319_1_179882866_aTIS_db3];generic|ENST00000606911_1_179882836_CDS_010db2|ENSG00000143337 AGG N	9	7	7	7	16	16	16	52406	462	462;472;599;583;584;296;379;193;198	0	29585	988060000	36595000	2252300000	31	31				218	5049;11043;11044;20232;21214;22756;24406	True;True;True;True;True;True;True	5050;11046;11047;20238;21220;22763;24413	23354;23355;23356;23357;52313;52314;52315;52316;52317;52318;52319;52320;52321;52322;52323;95827;95828;95829;95830;100519;100520;100521;100522;107605;107606;107607;107608;115612;115613;115614;115615	31966;71551;71552;71553;71554;71555;71556;71557;127174;127175;127176;132370;141213;141214;141215;141216;141217;141218;141219;141220;141221;141222;141223;141224;141225;141226;141227;152403;152404;152405;152406	31966;71551;71555;127174;132370;141225;152406
A0A0A0MSL0;A0A0B4J1S8;Q9UBF8-2;Q9UBF8	A0A0A0MSL0;A0A0B4J1S8;Q9UBF8-2;Q9UBF8	1;1;1;1	1;1;1;1	1;1;1;1	Phosphatidylinositol 4-kinase beta	PI4KB	tr|A0A0A0MSL0|A0A0A0MSL0_HUMAN Phosphatidylinositol 4-kinase beta (Fragment) OS=Homo sapiens OX=9606 GN=PI4KB PE=1 SV=6;tr|A0A0B4J1S8|A0A0B4J1S8_HUMAN Phosphatidylinositol 4-kinase beta OS=Homo sapiens OX=9606 GN=PI4KB PE=1 SV=1 [ENST00000368875_1_15132617	4	1	1	1	3.9	3.9	3.9	30741	280	280;828;801;816	0.00030312	54056	67304000	5608700	156410000	3	3				219	15258	TRUE	15261	73122;73123;73124;73125	98392;98393;98394	98392
ENST00000355899_X_115629864_CDS_010db2;A0A0A0MSQ0;P13797-3;P13797-2;P13797;ENST00000539310_X_115634004_CDS_100db1;ENST00000420625_X_115634004_CDS_100db1;H7C4N2;P13796;U3KQI3;Q5TBN3	ENST00000355899_X_115629864_CDS_010db2;A0A0A0MSQ0;P13797-3;P13797-2;P13797;ENST00000539310_X_115634004_CDS_100db1;ENST00000420625_X_115634004_CDS_100db1	11;11;11;11;11;10;10;3;3;2;2	11;11;11;11;11;10;10;3;3;2;2	9;9;9;9;9;8;8;1;3;2;2	Plastin-3	PLS3	generic|ENST00000355899_X_115629864_CDS_010db2|ENSG00000102024 ATA NA NA;tr|A0A0A0MSQ0|A0A0A0MSQ0_HUMAN Plastin-3 OS=Homo sapiens OX=9606 GN=PLS3 PE=1 SV=1 [ENST00000420625_X_115622060_aTIS_101db1#ENST00000420625_X_115622060_aTIS_db3];sp|P13797-3|PLST_HUMA	11	11	11	9	33.9	33.9	28.7	55697	498	498;617;585;617;630;462;471;190;627;164;246	0	69273	430610000	14849000	1024000000	40	40				220	1295;1713;2674;10224;12390;16816;17636;19646;23879;27485;28608	True;True;True;True;True;True;True;True;True;True;True	1296;1714;2675;10227;12393;16819;17639;19652;23886;27493;28616	6154;6155;6156;6157;8021;8022;8023;8024;12562;12563;12564;12565;12566;12567;12568;12569;48560;48561;48562;48563;58999;59000;59001;59002;59003;79980;79981;83650;83651;83652;83653;93186;93187;93188;93189;113171;113172;113173;113174;113175;130182;130183;130184;130185;130186;130187;135352;135353;135354;135355	8301;8302;8303;10831;10832;10833;10834;17196;17197;17198;17199;17200;17201;17202;17203;17204;17205;17206;17207;17208;17209;17210;17211;17212;17213;17214;17215;17216;17217;66414;66415;66416;66417;79897;79898;79899;79900;79901;107193;111985;111986;111987;111988;111989;124045;124046;124047;124048;149192;149193;149194;149195;149196;149197;149198;149199;149200;149201;172374;172375;172376;172377;172378…	8301;10833;17199;66414;79900;107193;111986;124046;149199;172380;179135
D6RF25;A0A0A0MSR2;E7EV99;E7ENY0;P35611-5;P35611-2;P35611-6;P35611-4;P35611;P35611-3;D6RJE2;D6RAH3;ENST00000508684_4_2876021_ntr_100db1;ENST00000509039_4_2876021_ntr_100db1;ENST00000398129_4_2881967_CDS_010db2	D6RF25;A0A0A0MSR2;E7EV99;E7ENY0;P35611-5;P35611-2;P35611-6;P35611-4;P35611;P35611-3;D6RJE2;D6RAH3;ENST00000508684_4_2876021_ntr_100db1;ENST00000509039_4_2876021_ntr_100db1;ENST00000398129_4_2881967_CDS_010db2	2;2;2;2;2;2;2;2;2;2;1;1;1;1;1	2;2;2;2;2;2;2;2;2;2;1;1;1;1;1	2;2;2;2;2;2;2;2;2;2;1;1;1;1;1	Alpha-adducin	ADD1	tr|D6RF25|D6RF25_HUMAN Alpha-adducin (Fragment) OS=Homo sapiens OX=9606 GN=ADD1 PE=1 SV=8;tr|A0A0A0MSR2|A0A0A0MSR2_HUMAN Alpha-adducin OS=Homo sapiens OX=9606 GN=ADD1 PE=1 SV=1 [ENST00000446856_4_2875916_aTIS_101db1#ENST00000446856_4_2875916_aTIS_db3];tr|E	15	2	2	2	29.6	29.6	29.6	15806	142	142;400;632;663;511;631;662;662;737;768;69;137;356;397;649	0	96881	17387000	1931900	41456000	4	4				221	290;26616	True;True	291;26624	1368;126165;126166;126167;126168	2116;167038;167039;167040	2116;167039
C9JRP1;A0A0A0MST8;E9PFN4;Q9Y6M7-11;Q9Y6M7-14;Q9Y6M7-10;Q9Y6M7-4;Q9Y6M7-3;Q9Y6M7-2;Q9Y6M7-9;Q9Y6M7-6;Q9Y6M7-13;Q9Y6M7-12;Q9Y6M7;Q9Y6M7-8;Q9Y6M7-7;H7C3C4;Q9Y6M7-5	C9JRP1;A0A0A0MST8;E9PFN4;Q9Y6M7-11;Q9Y6M7-14;Q9Y6M7-10;Q9Y6M7-4;Q9Y6M7-3;Q9Y6M7-2;Q9Y6M7-9;Q9Y6M7-6;Q9Y6M7-13;Q9Y6M7-12;Q9Y6M7;Q9Y6M7-8;Q9Y6M7-7;H7C3C4;Q9Y6M7-5	2;2;2;2;2;2;2;2;2;2;2;2;2;2;2;2;1;1	2;2;2;2;2;2;2;2;2;2;2;2;2;2;2;2;1;1	2;2;2;2;2;2;2;2;2;2;2;2;2;2;2;2;1;1	Anion exchange protein;Sodium bicarbonate cotransporter 3	SLC4A7	tr|C9JRP1|C9JRP1_HUMAN Anion exchange protein (Fragment) OS=Homo sapiens OX=9606 GN=SLC4A7 PE=1 SV=1;tr|A0A0A0MST8|A0A0A0MST8_HUMAN Anion exchange protein OS=Homo sapiens OX=9606 GN=SLC4A7 PE=1 SV=1 [ENST00000425128_3_27484099_aTIS_101db1#ENST00000425128_3	18	2	2	2	4.3	4.3	4.3	118.46	1051	1051;1201;1210;463;467;574;1000;1018;1090;1095;1131;1135;1206;1214;1246;1259;801;800	0.00030769	56246	39392000	787850	91190000	4	4				222	12223;21973	True;True	12226;21980	58132;58133;58134;58135;104014	78902;78903;78904;136550	78902;136550
A0A0A0MSU2;A0A1C7CYX1;Q6PJG2	A0A0A0MSU2;A0A1C7CYX1;Q6PJG2	1;1;1	1;1;1	1;1;1	ELM2 and SANT domain-containing protein 1	ELMSAN1	tr|A0A0A0MSU2|A0A0A0MSU2_HUMAN ELM2 and SANT domain-containing protein 1 (Fragment) OS=Homo sapiens OX=9606 GN=ELMSAN1 PE=1 SV=6;tr|A0A1C7CYX1|A0A1C7CYX1_HUMAN ELM2 and SANT domain-containing protein 1 OS=Homo sapiens OX=9606 GN=ELMSAN1 PE=1 SV=1 [ENST0000	3	1	1	1	1.3	1.3	1.3	111.83	1018	1018;1099;1045	0.0091848	1909	66150000	1407500	148100000	3	3				223	20093	TRUE	20099	95238;95239;95240;95241	126500;126501;126502	126502
ENST00000434618_6_33314041_aTIS_101db1;A0A0G2JKZ1;A2AB90;A0A0G2JH37;A0A0A0MSV9;O15533-2;O15533;O15533-3;Q6P1N7;A0A0A0MT98;O15533-4;ENST00000437116_6_33305343_ntr_100db1;ENST00000437116_6_33304618_ntr_100db1;C9JA35;A0A140T9B2;A0A0G2JJI5	ENST00000434618_6_33314041_aTIS_101db1;A0A0G2JKZ1;A2AB90;A0A0G2JH37;A0A0A0MSV9;O15533-2;O15533;O15533-3;Q6P1N7;A0A0A0MT98;O15533-4	7;7;7;7;7;7;7;7;4;4;4;3;2;2;1;1	7;7;7;7;7;7;7;7;4;4;4;3;2;2;1;1	7;7;7;7;7;7;7;7;4;4;4;3;2;2;1;1	Tapasin	TAPBP	generic|ENST00000434618_6_33314041_aTIS_101db1|ENSG00000231925 ATG False 0 [ENST00000434618_6_33314041_aTIS_db3];tr|A0A0G2JKZ1|A0A0G2JKZ1_HUMAN Tapasin OS=Homo sapiens OX=9606 GN=TAPBP PE=1 SV=1;tr|A2AB90|A2AB90_HUMAN Tapasin OS=Homo sapiens OX=9606 GN=TA	16	7	7	7	23.9	23.9	23.9	47.57	448	448;448;466;466;504;412;448;504;156;361;361;241;116;192;202;202	0	14841	758810000	58370000	1848500000	16	16				224	6154;6382;8542;9880;19673;21005;27010	True;True;True;True;True;True;True	6155;6383;8545;9883;19679;21011;27018	28976;28977;29964;29965;29966;40577;40578;40579;40580;46892;46893;46894;46895;93316;93317;99543;99544;99545;99546;127928;127929;127930	40129;40130;41491;55779;63997;63998;63999;64000;64001;124208;124209;131351;131352;131353;169220;169221;169222	40130;41491;55779;64000;124208;131353;169220
A0A0A0MSW3;P35658-2;P35658-4;P35658;P35658-3;P35658-5;H0YF36;H0Y837;E9PKD2;B7ZAV2	A0A0A0MSW3;P35658-2;P35658-4;P35658;P35658-3;P35658-5;H0YF36	8;8;8;8;8;8;4;3;2;2	8;8;8;8;8;8;4;3;2;2	8;8;8;8;8;8;4;3;2;2	Nuclear pore complex protein Nup214	NUP214	tr|A0A0A0MSW3|A0A0A0MSW3_HUMAN Nuclear pore complex protein Nup214 OS=Homo sapiens OX=9606 GN=NUP214 PE=1 SV=1 [ENST00000451030_9_131144699_aTIS_101db1#ENST00000451030_9_131144699_aTIS_db3];sp|P35658-2|NU214_HUMAN Isoform 2 of Nuclear pore complex protein	10	8	8	8	9.3	9.3	9.3	152.57	1519	1519;2079;2080;2090;2091;2093;140;967;495;916	0	46701	761120000	15533000	1690500000	41	41				225	8445;10071;14237;15755;21938;24369;24417;24556	True;True;True;True;True;True;True;True	8448;10074;14240;15758;21945;24376;24424;24563	40123;40124;40125;40126;40127;40128;40129;40130;47770;47771;47772;47773;68254;68255;68256;68257;68258;68259;68260;68261;75345;75346;75347;75348;103839;103840;103841;103842;103843;103844;103845;103846;103847;115432;115433;115434;115435;115436;115437;115438;115439;115661;115662;115663;115664;116286	55275;55276;55277;55278;55279;55280;65336;65337;65338;65339;91947;91948;91949;91950;91951;91952;91953;91954;91955;91956;91957;91958;91959;101299;101300;101301;101302;101303;101304;136357;136358;136359;136360;136361;136362;152197;152198;152199;152200;152201;152455;153230	55280;65336;91951;101299;136360;152200;152455;153230
A0A0A0MSW4;P48739;P48739-2;P48739-3;B3KYB6;B3KYB7;ENST00000634017_22_27897867_CDS_100db1;ENST00000455418_22_27897867_CDS_100db1;ENST00000320996_22_27897867_CDS_100db1;I3L4C0;I3L459;ENST00000576761_17_1548362_5UTR_100db1;ENST00000576761_17_1553011_5UTR_100db1;I3L3W1;ENST00000576761_17_1553053_5UTR_100db1;ENST00000576761_17_1553071_5UTR_100db1;ENST00000576761_17_1553125_5UTR_100db1;I3L2X8;ENST00000…	A0A0A0MSW4;P48739;P48739-2;P48739-3;B3KYB6;B3KYB7;ENST00000634017_22_27897867_CDS_100db1;ENST00000455418_22_27897867_CDS_100db1;ENST00000320996_22_27897867_CDS_100db1	6;6;6;6;5;4;4;4;4;2;2;1;1;1;1;1;1;1;1;1;1;1	6;6;6;6;5;4;4;4;4;2;2;1;1;1;1;1;1;1;1;1;1;1	4;4;4;4;3;3;2;2;2;0;0;0;0;0;0;0;0;0;0;0;0;0	Phosphatidylinositol transfer protein beta isoform	PITPNB	tr|A0A0A0MSW4|A0A0A0MSW4_HUMAN Phosphatidylinositol transfer protein beta isoform OS=Homo sapiens OX=9606 GN=PITPNB PE=1 SV=1 [ENST00000455418_22_27919191_aTIS_101db1#ENST00000455418_22_27919191_aTIS_db3];sp|P48739|PIPNB_HUMAN Phosphatidylinositol transfer	22	6	6	4	23.2	23.2	19.9	31581	271	271;271;272;273;120;167;197;197;198;115;142;23;34;44;48;54;72;83;95;98;100;121	0	20924	1284700000	71371000	3013800000	19	19				226	2647;7629;9588;17611;20522;22188	True;True;True;True;True;True	2648;7632;9591;17614;20528;22195	12460;12461;12462;12463;36126;36127;36128;36129;45561;45562;45563;45564;83507;83508;83509;83510;83511;83512;83513;83514;83515;97173;97174;97175;97176;105041;105042;105043;105044	17068;17069;50112;62039;111774;111775;111776;111777;111778;111779;111780;111781;111782;128834;128835;128836;128837;137873;137874;137875;137876;137877	17069;50112;62039;111782;128835;137877
A0A0C4DFN8;A0A0A0MSZ4;A0A0A0MTR6;A0A0C4DGN7;A0A0A0MT64;P22570;P22570-7;A0A0A0MTN9;J3QQX3;P22570-5;P22570-2;P22570-3;P22570-4;P22570-6;ENST00000577509_17_74865784_3UTR_100db1;ENST00000577509_17_74864883_3UTR_100db1;ENST00000577509_17_74864898_3UTR_100db1;ENST00000583917_17_74864883_CDS_100db1;ENST00000582944_17_74864865_CDS_100db1;ENST00000583917_17_74864865_CDS_100db1;ENST00000577509_17_74864552_…	A0A0C4DFN8;A0A0A0MSZ4;A0A0A0MTR6;A0A0C4DGN7;A0A0A0MT64;P22570;P22570-7;A0A0A0MTN9;J3QQX3;P22570-5;P22570-2;P22570-3;P22570-4;P22570-6;ENST00000577509_17_74865784_3UTR_100db1;ENST00000577509_17_74864883_3UTR_100db1;ENST00000577509_17_74864898_3UTR_100db1;ENST00000583917_17_74864883_CDS_100db1;ENST00000582944_17_74864865_CDS_100db1;ENST00000583917_17_74864865_CDS_100db1;ENST00000577509_17_74864552_…	23;23;22;22;22;22;22;21;21;21;21;21;20;20;16;15;15;14;14;13;12;10;8;7;7;6;6;4;4;3;2;2;2;2;1;1	23;23;22;22;22;22;22;21;21;21;21;21;20;20;16;15;15;14;14;13;12;10;8;7;7;6;6;4;4;3;2;2;2;2;1;1	23;23;22;22;22;22;22;21;21;21;21;21;20;20;16;15;15;14;14;13;12;10;8;7;7;6;6;4;4;3;2;2;2;2;1;1	NADPH:adrenodoxin oxidoreductase, mitochondrial	FDXR	tr|A0A0C4DFN8|A0A0C4DFN8_HUMAN NADPH:adrenodoxin oxidoreductase, mitochondrial OS=Homo sapiens OX=9606 GN=FDXR PE=1 SV=1 [ENST00000293195_17_74872944_aTIS_101db1#ENST00000293195_17_74872944_aTIS_db3];tr|A0A0A0MSZ4|A0A0A0MSZ4_HUMAN NADPH:adrenodoxin oxidore	36	23	23	23	55.4	55.4	55.4	53808	491	491;522;483;497;534;491;522;439;463;483;497;534;439;451;310;272;277;243;266;237;248;209;244;206;211;164;200;178;182;66;28;33;59;143;22;91	0	117.6	3825200000	127510000	8946300000	106	106				227	748;1286;3562;4414;5227;7683;8131;8933;10406;14466;16722;16937;19097;19308;20035;20523;20528;20889;22669;22670;22812;24408;24878	True;True;True;True;True;True;True;True;True;True;True;True;True;True;True;True;True;True;True;True;True;True;True	749;1287;3563;4415;5228;7686;8134;8936;10409;14469;16725;16940;19103;19314;20041;20529;20534;20895;22676;22677;22819;24415;24885	3492;3493;3494;3495;3496;3497;3498;3499;6113;6114;6115;6116;16871;16872;16873;16874;20639;20640;24300;24301;24302;36364;36365;36366;36367;36368;38601;38602;38603;38604;38605;38606;38607;38608;42470;42471;42472;42473;42474;42475;42476;42477;49409;49410;49411;49412;49413;49414;69314;69315;69316;69317;79586;79587;79588;79589;80508;80509;80510;80511;90681;90682;90683;90684;90685;90686;90687;90688;916…	4939;4940;4941;4942;4943;4944;4945;4946;4947;4948;8243;8244;8245;8246;8247;23564;23565;23566;23567;28540;28541;33523;50478;50479;50480;50481;50482;53364;53365;53366;53367;58009;58010;58011;58012;67588;67589;67590;67591;67592;67593;67594;67595;93459;93460;93461;93462;93463;93464;93465;93466;93467;93468;106620;106621;106622;107868;107869;107870;107871;121051;121052;121053;121054;121055;121056;12105…	4944;8247;23567;28540;33523;50482;53366;58009;67592;93463;106621;107870;121057;122239;126287;128838;128859;130746;140676;140677;141520;152424;155337
Q5T6K7;E9PI99;A0A0A0MT00;Q5T6K5;ENST00000447388_1_40691858_5UTR_010db2;Q13952-6;Q13952-7;Q13952-2;Q13952-5;Q13952-3;Q13952	Q5T6K7;E9PI99;A0A0A0MT00;Q5T6K5;ENST00000447388_1_40691858_5UTR_010db2;Q13952-6;Q13952-7;Q13952-2;Q13952-5;Q13952-3;Q13952	1;1;1;1;1;1;1;1;1;1;1	1;1;1;1;1;1;1;1;1;1;1	1;1;1;1;1;1;1;1;1;1;1	Nuclear transcription factor Y subunit gamma	NFYC	tr|Q5T6K7|Q5T6K7_HUMAN Nuclear transcription factor Y subunit gamma (Fragment) OS=Homo sapiens OX=9606 GN=NFYC PE=1 SV=1;tr|E9PI99|E9PI99_HUMAN Nuclear transcription factor Y subunit gamma (Fragment) OS=Homo sapiens OX=9606 GN=NFYC PE=1 SV=1;tr|A0A0A0MT00|	11	1	1	1	9.3	9.3	9.3	14909	129	129;141;179;313;341;301;334;335;354;439;458	0.0049952	22075	0	0	0	1	1				228	17646	TRUE	17649	83696	112035	112035
A0A0A0MT33;Q9UPN6;Q9UPN6-2;ENST00000417268_6_154832676_CDS_010db2;O95104-2	A0A0A0MT33;Q9UPN6;Q9UPN6-2	6;6;6;2;2	6;6;6;2;2	4;4;4;2;0	Protein SCAF8	SCAF8	tr|A0A0A0MT33|A0A0A0MT33_HUMAN Protein SCAF8 OS=Homo sapiens OX=9606 GN=SCAF8 PE=1 SV=1 [ENST00000417268_6_154733423_aTIS_101db1#ENST00000417268_6_154733423_aTIS_db3];sp|Q9UPN6|SCAF8_HUMAN Protein SCAF8 OS=Homo sapiens OX=9606 GN=SCAF8 PE=1 SV=1 [ENST00000	5	6	6	4	6.5	6.5	5.1	148.86	1349	1349;1271;1337;239;1125	0	38265	277960000	6464100	625140000	13	13				229	2944;4086;5967;26280;26322;26697	True;True;True;True;True;True	2945;4087;5968;26287;26329;26705	13734;13735;13736;13737;19205;19206;19207;19208;28063;28064;28065;124511;124512;124513;124514;124704;124705;124706;124707;126500;126501;126502;126503	19107;26613;26614;26615;26616;38805;38806;38807;164557;164558;164559;164560;164870;164871;164872;164873;164874;167470;167471;167472;167473;167474;167475	19107;26614;38806;164558;164872;167471
ENST00000642628_19_10984152_aTIS_101db1;ENST00000643549_19_10984152_aTIS_101db1;Q9HBD4;A0A0A0MT49;ENST00000646510_19_10961078_5UTR_100db1;ENST00000429416_19_10961078_5UTR_100db1;P51532-5;P51532-2;P51532-3;P51532-4;P51532;ENST00000644267_19_11007968_ntr_100db1;ENST00000644267_19_11003080_ntr_100db1;ENST00000644267_19_11003065_ntr_100db1;P51531-2;P51531;A0A0U1RQZ9;F6VDE0;ENST00000591595_19_11026318…	ENST00000642628_19_10984152_aTIS_101db1;ENST00000643549_19_10984152_aTIS_101db1;Q9HBD4;A0A0A0MT49;ENST00000646510_19_10961078_5UTR_100db1;ENST00000429416_19_10961078_5UTR_100db1;P51532-5;P51532-2;P51532-3;P51532-4;P51532	17;17;17;17;17;17;17;17;17;17;17;8;8;8;8;8;7;7;5;5;5;3;3;3;3;2;2;1;1;1;1;1;1;1;1;1;1;1;1;1;1;1;1;1;1;1;1;1;1;1;1;1;1;1;1	17;17;17;17;17;17;17;17;17;17;17;8;8;8;8;8;7;7;5;5;5;3;3;3;3;2;2;1;1;1;1;1;1;1;1;1;1;1;1;1;1;1;1;1;1;1;1;1;1;1;1;1;1;1;1	16;16;16;16;16;16;16;16;16;16;16;7;7;7;7;7;6;6;5;5;5;3;3;3;3;1;2;1;1;1;1;1;1;1;1;1;1;1;1;1;1;1;1;1;1;1;1;1;1;1;1;1;1;1;1	Transcription activator BRG1	SMARCA4	generic|ENST00000642628_19_10984152_aTIS_101db1|ENSG00000127616 ATG True 0 [ENST00000642628_19_10984152_aTIS_db3];generic|ENST00000643549_19_10984152_aTIS_101db1|ENSG00000127616 ATG True 0 [ENST00000643549_19_10984152_aTIS_db3];tr|Q9HBD4|Q9HBD4_HUMAN SMA	55	17	17	16	11.1	11.1	10.6	184.85	1646	1646;1649;1679;1681;1682;1715;1613;1614;1616;1617;1647;774;842;847;1572;1590;1428;1514;552;555;584;221;263;264;267;228;401;38;110;145;148;149;149;169;175;182;182;183;184;192;200;202;208;228;229;231;236;244;245;248;254;260;270;276;278	0	61745	1695800000	26917000	3855000000	32	32				230	649;5737;7684;8968;10842;11238;12259;13692;13718;16596;16842;19792;19927;20289;23569;24118;26353	True;True;True;True;True;True;True;True;True;True;True;True;True;True;True;True;True	650;5738;7687;8971;10845;11241;12262;13695;13721;16599;16845;19798;19933;20295;23576;24125;26360	3037;26727;26728;26729;36369;36370;36371;36372;36373;36374;36375;42625;42626;42627;42628;51440;51441;51442;53270;53271;53272;53273;58316;58317;58318;65662;65756;79064;79065;80098;80099;80100;80101;80102;80103;80104;80105;93873;93874;93875;93876;94510;94511;94512;94513;96072;96073;111369;114268;114269;114270;114271;124877	4317;36701;36702;50483;50484;50485;50486;50487;50488;50489;50490;50491;50492;50493;58168;58169;58170;70364;70365;72750;79115;88360;88468;105988;107347;107348;107349;107350;107351;124872;124873;125756;127451;127452;146403;150578;165153	4317;36701;50485;58169;70364;72750;79115;88360;88468;105988;107351;124872;125756;127451;146403;150578;165153
A0A0A0MT60;Q5T1M5-2;Q5T1M5	A0A0A0MT60;Q5T1M5-2;Q5T1M5	1;1;1	1;1;1	1;1;1	Peptidyl-prolyl cis-trans isomerase;FK506-binding protein 15	FKBP15	tr|A0A0A0MT60|A0A0A0MT60_HUMAN Peptidylprolyl isomerase (Fragment) OS=Homo sapiens OX=9606 GN=FKBP15 PE=1 SV=1;sp|Q5T1M5-2|FKB15_HUMAN Isoform 2 of FK506-binding protein 15 OS=Homo sapiens OX=9606 GN=FKBP15;sp|Q5T1M5|FKB15_HUMAN FK506-binding protein 15 OS	3	1	1	1	0.9	0.9	0.9	136.27	1244	1244;1209;1219	0.0065558	20773	61041000	1070900	87976000	5	5				231	23830	TRUE	23837	112927;112928;112929;112930;112931;112932;112933;112934	148857;148858;148859;148860;148861	148860
ENST00000487418_15_40405849_CDS_100db1;A0A0A0MT83;P26440;H0YN10;A0A087WVD3;H0YLC3;ENST00000479013_15_40410672_CDS_100db1;ENST00000479013_15_40405849_CDS_100db1;ENST00000479013_15_40405819_aTIS_101db1;P26440-2	ENST00000487418_15_40405849_CDS_100db1;A0A0A0MT83;P26440;H0YN10;A0A087WVD3;H0YLC3;ENST00000479013_15_40410672_CDS_100db1;ENST00000479013_15_40405849_CDS_100db1;ENST00000479013_15_40405819_aTIS_101db1;P26440-2	2;2;2;1;1;1;1;1;1;1	2;2;2;1;1;1;1;1;1;1	2;2;2;1;1;1;1;1;1;1	Isovaleryl-CoA dehydrogenase, mitochondrial	IVD	generic|ENST00000487418_15_40405849_CDS_100db1|ENSG00000128928 CTG NA 0 -1;tr|A0A0A0MT83|A0A0A0MT83_HUMAN Isovaleryl-CoA dehydrogenase, mitochondrial OS=Homo sapiens OX=9606 GN=IVD PE=1 SV=1 [ENST00000487418_15_40405819_aTIS_101db1#ENST00000487418_15_40405	10	2	2	2	4.6	4.6	4.6	45592	416	416;426;423;212;214;243;313;386;396;393	0.00031797	61474	384210000	18296000	874240000	10	10				232	5587;9778	True;True	5588;9781	26051;26052;26053;26054;46428;46429;46430;46431;46432;46433	35822;35823;35824;35825;63281;63282;63283;63284;63285;63286	35822;63282
A0A0A0MTB8;ENST00000612402_5_111092391_CDS_100db1;ENST00000506538_5_111092349_CDS_010db2;Q8NI36;ENST00000505303_5_111092391_ntr_100db1;ENST00000505303_5_111105351_ntr_100db1	A0A0A0MTB8;ENST00000612402_5_111092391_CDS_100db1;ENST00000506538_5_111092349_CDS_010db2;Q8NI36;ENST00000505303_5_111092391_ntr_100db1	16;16;16;16;13;3	16;16;16;16;13;3	16;16;16;16;13;3	WD repeat-containing protein 36	WDR36	tr|A0A0A0MTB8|A0A0A0MTB8_HUMAN WD repeat-containing protein 36 OS=Homo sapiens OX=9606 GN=WDR36 PE=1 SV=1 [ENST00000513710_5_111092457_aTIS_101db1#ENST00000513710_5_111092457_aTIS_db3];generic|ENST00000612402_5_111092391_CDS_100db1|ENSG00000134987 CTG NA +	6	16	16	16	22.1	22.1	22.1	99365	895	895;917;931;951;603;220	0	92.44	2677600000	66941000	6162900000	77	77				233	1334;5904;7396;10362;10993;11465;13872;15649;17548;18091;18488;18625;21504;22275;22969;23368	True;True;True;True;True;True;True;True;True;True;True;True;True;True;True;True	1335;5905;7398;10365;10996;11468;13875;15652;17551;18097;18494;18631;21510;22282;22976;23375	6300;6301;6302;6303;6304;6305;6306;27735;27736;27737;27738;27739;27740;27741;27742;35001;35002;35003;49219;49220;49221;49222;52098;52099;52100;52101;54460;54461;66585;66586;66587;66588;74825;74826;74827;74828;83224;83225;83226;83227;85825;85826;85827;85828;85829;85830;85831;85832;85833;87673;87674;87675;87676;88352;88353;88354;88355;101940;101941;101942;101943;105417;105418;105419;105420;108529;1…	8514;8515;8516;8517;8518;38379;38380;38381;38382;38383;38384;38385;38386;48581;48582;67304;67305;67306;67307;67308;67309;71204;71205;71206;71207;74520;74521;89575;89576;89577;100614;100615;100616;111450;111451;111452;111453;114681;114682;114683;114684;114685;114686;114687;114688;114689;114690;114691;114692;117050;117051;117891;117892;117893;117894;117895;117896;117897;117898;134023;134024;134025;…	8515;38380;48582;67306;71206;74521;89577;100614;111452;114682;117050;117895;134024;138349;142429;145149
A0A0A0MTR7;A0A0A0MTC1;Q63HN8;Q63HN8-4	A0A0A0MTR7;A0A0A0MTC1;Q63HN8;Q63HN8-4	6;6;6;6	5;5;5;5	5;5;5;5	E3 ubiquitin-protein ligase RNF213	RNF213	tr|A0A0A0MTR7|A0A0A0MTR7_HUMAN E3 ubiquitin-protein ligase RNF213 OS=Homo sapiens OX=9606 GN=RNF213 PE=1 SV=1 [ENST00000582970_17_80263682_aTIS_101db1#ENST00000582970_17_80263682_aTIS_db3];tr|A0A0A0MTC1|A0A0A0MTC1_HUMAN E3 ubiquitin-protein ligase RNF213 O	4	6	5	5	1.4	1.3	1.3	591.4	5207	5207;5256;5207;5256	0	13704	649200000	2369300	704310000	15	15				234	4933;5566;5601;10360;25517;26687	True;True;False;True;True;True	4934;5567;5602;10363;25524;26695	22893;25947;26113;26114;26115;26116;49204;49205;49206;49207;49208;49209;49210;49211;49212;49213;49214;120680;120681;120682;120683;126466;126467;126468;126469	31287;35653;35876;35877;35878;67285;67286;67287;67288;67289;67290;67291;159411;159412;159413;159414;159415;167434	31287;35653;35877;67290;159412;167434
E5RJN7;A0A0A0MTD1;E7EPX0;E7EVJ4;Q9NUL3-4;Q9NUL3-6;Q9NUL3-3;Q9NUL3-7;Q9NUL3-2;Q9NUL3;E5RJ67;H0YBY0;E7EVI1	E5RJN7;A0A0A0MTD1;E7EPX0;E7EVJ4;Q9NUL3-4;Q9NUL3-6;Q9NUL3-3;Q9NUL3-7;Q9NUL3-2;Q9NUL3;E5RJ67;H0YBY0;E7EVI1	2;2;2;2;2;2;2;2;2;2;1;1;1	2;2;2;2;2;2;2;2;2;2;1;1;1	2;2;2;2;2;2;2;2;2;2;1;1;1	Double-stranded RNA-binding protein Staufen homolog 2	STAU2	tr|E5RJN7|E5RJN7_HUMAN Double-stranded RNA-binding protein Staufen homolog 2 (Fragment) OS=Homo sapiens OX=9606 GN=STAU2 PE=1 SV=1;tr|A0A0A0MTD1|A0A0A0MTD1_HUMAN Double-stranded RNA-binding protein Staufen homolog 2 OS=Homo sapiens OX=9606 GN=STAU2 PE=1 SV	13	2	2	2	7.8	7.8	7.8	34861	320	320;473;491;511;291;398;479;504;538;570;135;162;390	0.0022151	25685	79256000	3774100	176090000	5	5				235	12531;25890	True;True	12534;25897	59747;59748;59749;59750;122655	80778;80779;80780;80781;162036	80781;162036
A0A0A0MTH3;Q13418-2;Q13418;ENST00000530016_11_6609768_ntr_100db1;ENST00000530016_11_6609750_ntr_100db1;ENST00000530016_11_6609407_ntr_100db1;ENST00000526711_11_6609341_3UTR_100db1;ENST00000526711_11_6609335_3UTR_100db1;Q13418-3;A0A087WWY6	A0A0A0MTH3;Q13418-2;Q13418;ENST00000530016_11_6609768_ntr_100db1;ENST00000530016_11_6609750_ntr_100db1;ENST00000530016_11_6609407_ntr_100db1;ENST00000526711_11_6609341_3UTR_100db1;ENST00000526711_11_6609335_3UTR_100db1;Q13418-3	4;4;4;3;3;3;3;3;3;1	4;4;4;3;3;3;3;3;3;1	4;4;4;3;3;3;3;3;3;1	Integrin-linked protein kinase	ILK	tr|A0A0A0MTH3|A0A0A0MTH3_HUMAN Integrin-linked protein kinase OS=Homo sapiens OX=9606 GN=ILK PE=1 SV=1 [ENST00000537806_11_6604272_aTIS_101db1#ENST00000537806_11_6604272_aTIS_db3];sp|Q13418-2|ILK_HUMAN Isoform 2 of Integrin-linked protein kinase OS=Homo sa	10	4	4	4	10.6	10.6	10.6	54611	483	483;391;452;152;158;210;232;234;318;111	0	12533	307650000	12819000	708350000	16	16				236	5928;6449;7472;18044	True;True;True;True	5929;6450;7475;18050	27848;27849;27850;27851;30276;30277;30278;30279;30280;30281;35329;35330;35331;35332;35333;35334;35335;85632;85633	38499;38500;41954;41955;41956;41957;41958;41959;49047;49048;49049;49050;49051;49052;49053;114480;114481;114482	38499;41959;49048;114480
A0A0A0MTH9;O14981;O14981-2	A0A0A0MTH9;O14981	9;9;4	9;9;4	9;9;4	TATA-binding protein-associated factor 172	BTAF1	tr|A0A0A0MTH9|A0A0A0MTH9_HUMAN TATA-binding protein-associated factor 172 OS=Homo sapiens OX=9606 GN=BTAF1 PE=1 SV=1 [ENST00000544642_10_91935152_aTIS_101db1#ENST00000544642_10_91935152_aTIS_db3];sp|O14981|BTAF1_HUMAN TATA-binding protein-associated factor	3	9	9	9	6.4	6.4	6.4	206.93	1849	1849;1849;677	0	23404	269390000	3169200	621640000	22	22				237	2285;6299;10081;11552;14054;14560;15956;20216;28511	True;True;True;True;True;True;True;True;True	2286;6300;10084;11555;14057;14563;15959;20222;28519	10787;10788;10789;10790;29601;29602;29603;47809;54852;54853;54854;54855;67421;67422;67423;67424;69822;69823;69824;69825;76194;76195;76196;76197;95754;95755;95756;134877;134878;134879	14791;14792;14793;14794;14795;14796;40988;65361;75105;75106;75107;90750;90751;94144;102416;102417;102418;102419;127087;127088;127089;178543	14795;40988;65361;75106;90751;94144;102417;127088;178543
B8ZWD1;A0A0A0MTI5;P07108;P07108-3;P07108-2;P07108-4;P07108-5;ENST00000355857_2_119370751_CDS_100db1;ENST00000475783_2_119370796_ntr_100db1;ENST00000492375_2_119368218_ntr_100db1;ENST00000492375_2_119366992_ntr_100db1;P07108-6	B8ZWD1;A0A0A0MTI5;P07108;P07108-3;P07108-2;P07108-4;P07108-5;ENST00000355857_2_119370751_CDS_100db1	5;5;5;5;5;5;5;3;1;1;1;1	5;5;5;5;5;5;5;3;1;1;1;1	5;5;5;5;5;5;5;3;1;1;1;1	Acyl-CoA-binding protein	DBI	tr|B8ZWD1|B8ZWD1_HUMAN Acyl-CoA-binding protein OS=Homo sapiens OX=9606 GN=DBI PE=1 SV=1 [ENST00000535617_2_119367052_aTIS_101db1#ENST00000535617_2_119367052_aTIS_db3];tr|A0A0A0MTI5|A0A0A0MTI5_HUMAN Acyl-CoA-binding protein OS=Homo sapiens OX=9606 GN=DBI P	12	5	5	5	62.9	62.9	62.9	11.15	97	97;143;87;88;104;129;148;41;26;110;143;123	0	17432	1444200000	288840000	3445100000	22	22				238	1182;1183;2686;19549;23959	True;True;True;True;True	1183;1184;2687;19555;23966	5639;5640;5641;5642;5643;5644;12616;12617;12618;12619;12620;12621;12622;12623;92751;92752;92753;92754;113549;113550;113551;113552	7675;7676;7677;7678;7679;7680;7681;17302;17303;17304;17305;17306;17307;17308;123533;123534;123535;149653;149654;149655;149656;149657;149658;149659;149660	7680;7681;17303;123534;149654
A0A0R4J2G3;A0A0A0MTJ9;Q6PIU2;Q6PIU2-2;Q6PIU2-3;ENST00000543711_3_172633876_CDS_100db1;H7C046	A0A0R4J2G3;A0A0A0MTJ9;Q6PIU2;Q6PIU2-2;Q6PIU2-3;ENST00000543711_3_172633876_CDS_100db1	5;5;5;5;4;3;2	5;5;5;5;4;3;2	5;5;5;5;4;3;2	Neutral cholesterol ester hydrolase 1	NCEH1	tr|A0A0R4J2G3|A0A0R4J2G3_HUMAN Arylacetamide deacetylase-like 1 OS=Homo sapiens OX=9606 GN=NCEH1 PE=1 SV=1 [ENST00000475381_3_172711080_aTIS_101db1#ENST00000475381_3_172711080_aTIS_db3];tr|A0A0A0MTJ9|A0A0A0MTJ9_HUMAN Neutral cholesterol ester hydrolase 1 O	7	5	5	5	14.8	14.8	14.8	49062	440	440;448;408;416;275;133;307	0	22345	348170000	16580000	827470000	17	17				239	11405;19188;21505;25383;27989	True;True;True;True;True	11408;19194;21511;25390;27997	54043;54044;54045;54046;91116;91117;91118;91119;101944;101945;101946;101947;120087;120088;132382;132383	73795;73796;73797;73798;73799;73800;73801;73802;121524;121525;134029;134030;134031;134032;158450;175041;175042	73795;121525;134032;158450;175042
A0A0A0MTN0;ENST00000374751_10_35090584_5UTR_010db2;Q13617;Q13617-2;Q5T2B5;ENST00000374754_10_35031589_3UTR_100db1;Q5T2B7	A0A0A0MTN0;ENST00000374751_10_35090584_5UTR_010db2;Q13617;Q13617-2;Q5T2B5	9;9;9;9;8;3;1	9;9;9;9;8;3;1	9;9;9;9;8;3;1	Cullin-2	CUL2	tr|A0A0A0MTN0|A0A0A0MTN0_HUMAN Cullin-2 OS=Homo sapiens OX=9606 GN=CUL2 PE=1 SV=1 [ENST00000537177_10_35074095_aTIS_101db1#ENST00000537177_10_35074095_aTIS_db3];generic|ENST00000374751_10_35090584_5UTR_010db2|ENSG00000108094 GTG NA NA;sp|Q13617|CUL2_HUMAN	7	9	9	9	15.6	15.6	15.6	88505	758	758;804;745;764;706;345;90	0	71768	1119400000	26032000	2565800000	48	48				240	1607;2580;5724;6169;8861;9647;12503;13329;16853	True;True;True;True;True;True;True;True;True	1608;2581;5725;6170;8864;9650;12506;13332;16856	7523;7524;7525;7526;12152;12153;12154;12155;26672;26673;29038;29039;29040;42132;42133;42134;42135;42136;42137;42138;42139;45833;45834;45835;45836;59609;59610;59611;59612;59613;59614;59615;63907;63908;63909;63910;63911;63912;63913;63914;80163;80164;80165;80166	10192;10193;10194;10195;16715;16716;16717;16718;36650;40214;40215;40216;40217;40218;40219;57585;57586;57587;57588;57589;57590;57591;57592;57593;57594;57595;62415;80581;80582;80583;80584;80585;80586;80587;80588;85778;85779;85780;85781;85782;85783;85784;107444;107445;107446;107447;107448;107449;107450	10193;16717;36650;40214;57595;62415;80585;85780;107445
ENST00000644934_19_34365342_CDS_010db2;A0A0A0MTS2;ENST00000415930_19_34364910_aTIS_101db1;P06744;P06744-2;K7EQ48;A0A0J9YXP8;A0A0J9YYH3;ENST00000647446_19_34365267_aTIS_101db1;A0A0J9YX90;ENST00000643067_19_34366403_ntr_100db1;K7EPY4;ENST00000643067_19_34366427_ntr_100db1;K7EP41;K7ELR7;K7ENA0;ENST00000643067_19_34393968_ntr_100db1;K7ERC6;K7ERK8;K7EIL4;ENST00000586392_19_34396592_ntr_100db1;ENST0000…	ENST00000644934_19_34365342_CDS_010db2;A0A0A0MTS2;ENST00000415930_19_34364910_aTIS_101db1;P06744;P06744-2;K7EQ48;A0A0J9YXP8;A0A0J9YYH3;ENST00000647446_19_34365267_aTIS_101db1;A0A0J9YX90	23;23;23;23;22;20;15;15;15;14;10;9;9;8;7;7;7;6;5;4;4;4;3;3	23;23;23;23;22;20;15;15;15;14;10;9;9;8;7;7;7;6;5;4;4;4;3;3	19;19;19;19;18;17;14;14;14;13;9;8;8;7;6;7;5;6;5;4;2;2;2;3	Glucose-6-phosphate isomerase	GPI	generic|ENST00000644934_19_34365342_CDS_010db2|ENSG00000105220 CTG NA NA;tr|A0A0A0MTS2|A0A0A0MTS2_HUMAN Glucose-6-phosphate isomerase (Fragment) OS=Homo sapiens OX=9606 GN=GPI PE=1 SV=1;generic|ENST00000415930_19_34364910_aTIS_101db1|ENSG00000105220 ATG no	24	23	23	19	61.2	61.2	50.1	60036	533	533;573;597;558;569;474;268;283;316;279;199;166;191;159;146;162;237;161;133;110;157;202;121;209	0	266.1	12623000000	485480000	29151000000	190	190				241	2510;4803;5706;8434;10386;10679;12157;13972;16817;17638;17639;17795;18719;20768;22568;23601;23602;23880;23998;25224;25382;25947;27477	True;True;True;True;True;True;True;True;True;True;True;True;True;True;True;True;True;True;True;True;True;True;True	2511;4804;5707;8437;10389;10682;12160;13975;16820;17641;17642;17800;18725;20774;22575;23608;23609;23887;24005;25231;25389;25954;27485	11834;11835;11836;11837;22283;22284;22285;22286;26597;26598;26599;26600;26601;26602;40047;40048;40049;40050;40051;40052;40053;40054;40055;49320;49321;49322;49323;49324;49325;50685;50686;50687;50688;50689;57817;57818;57819;57820;57821;57822;57823;57824;67031;67032;67033;79982;79983;79984;79985;83658;83659;83660;83661;83662;83663;83664;83665;83666;83667;83668;83669;83670;83671;83672;83673;84444;844…	16296;16297;16298;16299;16300;16301;16302;16303;16304;16305;16306;16307;16308;30450;30451;30452;30453;30454;30455;36555;36556;36557;36558;36559;36560;36561;36562;36563;36564;36565;55189;55190;55191;55192;55193;55194;55195;55196;55197;55198;55199;55200;55201;55202;55203;55204;55205;67461;67462;67463;67464;67465;67466;67467;67468;67469;67470;67471;67472;67473;67474;67475;67476;67477;67478;67479;674…	16300;30450;36560;55190;67461;69324;78551;90097;107195;112000;112016;112910;118492;130109;140101;146674;146686;149206;149881;157346;158410;162339;172319
A0A0A0MTS7;Q8WZ42-5;Q8WZ42-11;Q8WZ42-4;Q8WZ42-7;Q8WZ42-2;Q8WZ42;Q8WZ42-8;Q8WZ42-13;Q8WZ42-12;A0A0A0MRA3;Q8WZ42-3;Q8WZ42-10;Q8WZ42-9;ENST00000615779_2_178558056_CDS_100db1	A0A0A0MTS7;Q8WZ42-5;Q8WZ42-11;Q8WZ42-4;Q8WZ42-7;Q8WZ42-2;Q8WZ42;Q8WZ42-8;Q8WZ42-13;Q8WZ42-12;A0A0A0MRA3;Q8WZ42-3;Q8WZ42-10;Q8WZ42-9	3;3;3;3;3;3;3;3;3;3;2;2;2;2;1	3;3;3;3;3;3;3;3;3;3;2;2;2;2;1	3;3;3;3;3;3;3;3;3;3;2;2;2;2;1	Titin	TTN	tr|A0A0A0MTS7|A0A0A0MTS7_HUMAN Titin OS=Homo sapiens OX=9606 GN=TTN PE=1 SV=1 [ENST00000589042_2_178804642_aTIS_100db1];sp|Q8WZ42-5|TITIN_HUMAN Isoform 5 of Titin OS=Homo sapiens OX=9606 GN=TTN;sp|Q8WZ42-11|TITIN_HUMAN Isoform 11 of Titin OS=Homo sapiens O	15	3	3	3	0.1	0.1	0.1	3994.6	35991	35991;32900;33423;33445;33615;34258;34350;34475;34484;35991;27118;26926;27051;27118;6892	0.0019881	26745	129330000	66527	338240000	5	5				242	14179;16622;19454	True;True;True	14182;16625;19460	68010;68011;79158;92309;92310;92311	91566;106120;122989;122990;122991	91566;106120;122989
A0A0A6YY96;P48200	A0A0A6YY96;P48200	2;2	2;2	2;2	Iron-responsive element-binding protein 2	IREB2	tr|A0A0A6YY96|A0A0A6YY96_HUMAN Iron-responsive element-binding protein 2 OS=Homo sapiens OX=9606 GN=IREB2 PE=1 SV=1 [ENST00000258886_15_78438338_aTIS_111db1#ENST00000258886_15_78438338_aTIS_db2#ENST00000258886_15_78438338_aTIS_db3];sp|P48200|IREB2_HUMAN Ir	2	2	2	2	2.2	2.2	2.2	105.06	963	963;963	0.0054489	21706	40552000	943070	85128000	2	2				243	3939;8466	True;True	3940;8469	18494;18495;18496;18497;40217;40218;40219	25692;25693;55369	25693;55369
ENST00000503010_5_115616412_ntr_100db1;ENST00000503010_5_115620623_ntr_100db1;A0A0A6YYA0;ENST00000456936_5_115625723_CDS_010db2;Q86XR7-2;Q9Y3B3	ENST00000503010_5_115616412_ntr_100db1;ENST00000503010_5_115620623_ntr_100db1;A0A0A6YYA0;ENST00000456936_5_115625723_CDS_010db2;Q86XR7-2;Q9Y3B3	1;1;1;1;1;1	1;1;1;1;1;1	1;1;1;1;1;1	Transmembrane emp24 domain-containing protein 7	TMED7-TICAM2;TMED7	generic|ENST00000503010_5_115616412_ntr_100db1|ENSG00000134970 CTG NA 0 +1;generic|ENST00000503010_5_115620623_ntr_100db1|ENSG00000134970 GTG NA -1 0;tr|A0A0A6YYA0|A0A0A6YYA0_HUMAN Protein TMED7-TICAM2 OS=Homo sapiens OX=9606 GN=TMED7-TICAM2 PE=3 SV=1 [ENS	6	1	1	1	14.9	14.9	14.9	76507	67	67;141;188;201;404;224	0	12.11	694450000	231480000	1641000000	14	14				244	23104	TRUE	23111	109124;109125;109126;109127;109128;109129;109130;109131	143198;143199;143200;143201;143202;143203;143204;143205;143206;143207;143208;143209;143210;143211	143202
A0A0A6YYC7;Q96JP5;ENST00000422974_11_58609991_CDS_100db1;ENST00000389919_11_58609991_CDS_100db1;H3BTR0;ENST00000422974_11_58609979_aTIS_101db1;ENST00000316059_11_58579603_CDS_010db2;ENST00000422974_11_58612796_CDS_100db1;ENST00000389919_11_58612796_CDS_100db1;ENST00000316059_11_58612796_CDS_100db1	A0A0A6YYC7;Q96JP5;ENST00000422974_11_58609991_CDS_100db1;ENST00000389919_11_58609991_CDS_100db1;H3BTR0;ENST00000422974_11_58609979_aTIS_101db1;ENST00000316059_11_58579603_CDS_010db2	3;3;2;2;2;2;2;1;1;1	3;3;2;2;2;2;2;1;1;1	3;3;2;2;2;2;2;1;1;1	E3 ubiquitin-protein ligase ZFP91	ZFP91-CNTF;ZFP91	tr|A0A0A6YYC7|A0A0A6YYC7_HUMAN HCG2042749, isoform CRA_d OS=Homo sapiens OX=9606 GN=ZFP91-CNTF PE=4 SV=1 [ENST00000389919_11_58579282_aTIS_101db1#ENST00000389919_11_58579282_aTIS_db3];sp|Q96JP5|ZFP91_HUMAN E3 ubiquitin-protein ligase ZFP91 OS=Homo sapiens	10	3	3	3	5.3	5.3	5.3	59.57	529	529;570;350;352;354;354;463;213;215;256	0.00031726	61058	872920000	36372000	2085200000	10	10				245	2;12302;28325	True;True;True	2;12305;28333	11;12;13;14;58560;58561;58562;58563;133972;133973;133974;133975	17;18;19;20;79346;79347;79348;79349;177147;177148;177149	20;79347;177147
A0A0A6YYI3;A0A0B4J1V8;Q9NQ55-2;Q9NQ55;ENST00000253107_19_10107571_CDS_100db1;A8MV53;ENST00000428358_19_10107571_CDS_100db1;ENST00000393796_19_10107571_CDS_100db1;C9J3W3;C9JHF7;ENST00000444703_19_10110232_CDS_100db1;ENST00000393793_19_10110232_CDS_110db1;H7C446	A0A0A6YYI3;A0A0B4J1V8;Q9NQ55-2;Q9NQ55;ENST00000253107_19_10107571_CDS_100db1;A8MV53;ENST00000428358_19_10107571_CDS_100db1;ENST00000393796_19_10107571_CDS_100db1;C9J3W3	6;6;6;6;5;5;5;5;4;2;1;1;1	6;6;6;6;5;5;5;5;4;2;1;1;1	6;6;6;6;5;5;5;5;4;2;1;1;1	Suppressor of SWI4 1 homolog	PPAN-P2RY11;PPAN	tr|A0A0A6YYI3|A0A0A6YYI3_HUMAN Protein PPAN-P2RY11 OS=Homo sapiens OX=9606 GN=PPAN-P2RY11 PE=4 SV=1 [ENST00000428358_19_10106395_aTIS_101db1#ENST00000428358_19_10106395_aTIS_db3];tr|A0A0B4J1V8|A0A0B4J1V8_HUMAN HCG2039996 OS=Homo sapiens OX=9606 GN=PPAN-P2R	13	6	6	6	16.7	16.7	16.7	58199	520	520;794;460;473;388;420;435;709;210;97;179;204;208	0	49064	865220000	41201000	1993500000	25	25				246	15656;15938;17586;18555;26497;27364	True;True;True;True;True;True	15659;15941;17589;18561;26504;27372	74850;74851;76125;76126;76127;76128;83376;83377;83378;83379;83380;83381;88000;88001;88002;88003;88004;88005;88006;88007;125552;125553;125554;125555;129655	100641;100642;100643;102357;102358;102359;111637;111638;111639;111640;117501;117502;117503;117504;117505;117506;117507;117508;117509;117510;166021;166022;166023;166024;171746	100642;102359;111639;117504;166022;171746
A0A0A6YYL2;P0DMN0;P0DMM9-2;ENST00000564950_16_29458014_ntr_100db1;ENST00000569959_16_30197356_ntr_100db1;ENST00000564950_16_29461724_ntr_100db1;ENST00000563322_16_30201067_CDS_100db1;H3BRT0;ENST00000344620_16_29461724_ntr_100db1;H3BPL6	A0A0A6YYL2;P0DMN0;P0DMM9-2;ENST00000564950_16_29458014_ntr_100db1;ENST00000569959_16_30197356_ntr_100db1;ENST00000564950_16_29461724_ntr_100db1;ENST00000563322_16_30201067_CDS_100db1	4;4;3;3;2;2;2;1;1;1	1;1;1;1;1;1;1;1;1;1	1;1;1;1;1;1;1;1;1;1	Sulfotransferase;Sulfotransferase 1A4	SULT1A4	tr|A0A0A6YYL2|A0A0A6YYL2_HUMAN Sulfotransferase OS=Homo sapiens OX=9606 GN=SULT1A4 PE=1 SV=1 [ENST00000563322_16_30200729_aTIS_101db1#ENST00000563322_16_30200729_aTIS_db3];sp|P0DMN0|ST1A4_HUMAN Sulfotransferase 1A4 OS=Homo sapiens OX=9606 GN=SULT1A4 PE=1 S	10	4	1	1	19.9	5.3	5.3	34779	301	301;295;197;297;199;217;223;50;119;135	0.00028711	45273	91623000	4822300	209390000	4	4				247	10299;17477;21886;21935	False;False;False;True	10302;17480;21893;21942	48913;82900;82901;82902;82903;103609;103610;103611;103612;103613;103614;103615;103616;103823;103824;103825;103826;103827;103828;103829;103830	66808;66809;111038;111039;136087;136088;136089;136090;136091;136348;136349;136350;136351	66809;111039;136088;136349
A0A0A6YYL4;ENST00000573236_16_4343225_ntr_100db1;I3L1U7;ENST00000576217_16_4351261_5UTR_110db1;I3L0X9;ENST00000577031_16_4351261_5UTR_100db1;I3L3T0;ENST00000572467_16_4355369_CDS_010db2;Q9Y3D7;P57737-2;P57737-4;P57737	A0A0A6YYL4;ENST00000573236_16_4343225_ntr_100db1;I3L1U7;ENST00000576217_16_4351261_5UTR_110db1;I3L0X9;ENST00000577031_16_4351261_5UTR_100db1;I3L3T0;ENST00000572467_16_4355369_CDS_010db2;Q9Y3D7	3;2;2;2;2;2;2;2;2;1;1;1	3;2;2;2;2;2;2;2;2;1;1;1	3;2;2;2;2;2;2;2;2;1;1;1	Coronin;Mitochondrial import inner membrane translocase subunit TIM16	CORO7-PAM16;PAM16	tr|A0A0A6YYL4|A0A0A6YYL4_HUMAN Coronin OS=Homo sapiens OX=9606 GN=CORO7-PAM16 PE=3 SV=1 [ENST00000572467_16_4416518_aTIS_101db1#ENST00000572467_16_4416518_aTIS_db3];generic|ENST00000573236_16_4343225_ntr_100db1|ENSG00000217930 TTG NA 0;tr|I3L1U7|I3L1U7_HUM	12	3	3	3	6.1	6.1	6.1	114.16	1048	1048;102;129;134;137;138;145;152;125;840;907;925	0	88881	598020000	14951000	1136100000	8	8				248	14933;21410;23086	True;True;True	14936;21416;23093	71626;71627;71628;71629;71630;101451;101452;101453;101454;109047;109048	96399;96400;133393;133394;133395;133396;143125;143126	96400;133394;143125
ENST00000394045_10_94546394_CDS_100db1;ENST00000394036_10_94546394_CDS_100db1;A0A0B4J1V9;Q9NRZ9-6;Q9NRZ9-5;Q9NRZ9-4;Q9NRZ9-3;Q9NRZ9-2;Q9NRZ9;B1ALG6;A0A087WSW7;F6XU50;Q9NRZ9-8;Q9NRZ9-7;ENST00000630929_10_94546394_CDS_100db1;Q76H82;Q9NRZ9-9	ENST00000394045_10_94546394_CDS_100db1;ENST00000394036_10_94546394_CDS_100db1;A0A0B4J1V9;Q9NRZ9-6;Q9NRZ9-5;Q9NRZ9-4;Q9NRZ9-3;Q9NRZ9-2;Q9NRZ9;B1ALG6;A0A087WSW7;F6XU50;Q9NRZ9-8;Q9NRZ9-7	3;3;3;3;3;3;3;3;3;2;2;2;2;2;1;1;1	3;3;3;3;3;3;3;3;3;2;2;2;2;2;1;1;1	3;3;3;3;3;3;3;3;3;2;2;2;2;2;1;1;1	Lymphoid-specific helicase	HELLS	generic|ENST00000394045_10_94546394_CDS_100db1|ENSG00000119969 ATG NA +1 0;generic|ENST00000394036_10_94546394_CDS_100db1|ENSG00000119969 ATG NA +1 0;tr|A0A0B4J1V9|A0A0B4J1V9_HUMAN Helicase, lymphoid-specific, isoform CRA_b OS=Homo sapiens OX=9606 GN=HELLS	17	3	3	3	3.7	3.7	3.7	83.92	724	724;868;884;708;740;782;806;822;838;192;700;714;315;345;81;97;129	0	62721	128520000	3382000	276990000	10	10				249	5070;12877;20857	True;True;True	5071;12880;20863	23423;23424;23425;23426;61689;61690;61691;98845;98846;98847;98848	32065;32066;32067;83122;83123;83124;130617;130618;130619;130620	32065;83122;130617
F5GY88;A0A0B4J1W0;O75448-2;O75448;ENST00000422942_17_40021955_CDS_100db1;B9TX62;E9PFL1;ENST00000535508_17_40026244_3UTR_100db1;ENST00000535508_17_40026250_3UTR_100db1;ENST00000535508_17_40026742_3UTR_100db1;ENST00000535508_17_40027001_3UTR_100db1;ENST00000535508_17_40028893_3UTR_100db1;ENST00000535508_17_40031226_3UTR_100db1;B4DDR8;ENST00000535508_17_40032714_3UTR_100db1;ENST00000394128_17_400331…	F5GY88;A0A0B4J1W0;O75448-2;O75448;ENST00000422942_17_40021955_CDS_100db1;B9TX62;E9PFL1;ENST00000535508_17_40026244_3UTR_100db1;ENST00000535508_17_40026250_3UTR_100db1;ENST00000535508_17_40026742_3UTR_100db1;ENST00000535508_17_40027001_3UTR_100db1;ENST00000535508_17_40028893_3UTR_100db1;ENST00000535508_17_40031226_3UTR_100db1;B4DDR8;ENST00000535508_17_40032714_3UTR_100db1;ENST00000394128_17_400331…	2;2;2;2;1;1;1;1;1;1;1;1;1;1;1;1;1	2;2;2;2;1;1;1;1;1;1;1;1;1;1;1;1;1	2;2;2;2;1;1;1;1;1;1;1;1;1;1;1;1;1	Mediator of RNA polymerase II transcription subunit 24	MED24	tr|F5GY88|F5GY88_HUMAN Mediator of RNA polymerase II transcription subunit 24 OS=Homo sapiens OX=9606 GN=MED24 PE=1 SV=2 [ENST00000501516_17_40053598_aTIS_101db1#ENST00000501516_17_40053598_aTIS_db3];tr|A0A0B4J1W0|A0A0B4J1W0_HUMAN Mediator of RNA polymeras	17	2	2	2	3.2	3.2	3.2	112.18	1008	1008;1014;976;989;158;292;301;357;359;418;468;542;627;638;699;743;791	0.00029121	47199	24705000	475090	60214000	2	2				250	7919;22061	True;True	7922;22068	37432;37433;37434;104385;104386	51662;137032	51662;137032
A0A0B4J1W3;Q9BXJ9;Q9BXJ9-4;ENST00000296543_4_139361778_CDS_010db2;Q6N069-5;Q6N069-4;Q6N069-3;Q6N069-2	A0A0B4J1W3;Q9BXJ9;Q9BXJ9-4	27;27;20;7;4;4;4;4	27;27;20;7;4;4;4;4	22;22;16;6;0;0;0;0	N-alpha-acetyltransferase 15, NatA auxiliary subunit	NAA15	tr|A0A0B4J1W3|A0A0B4J1W3_HUMAN N-alpha-acetyltransferase 15, NatA auxiliary subunit OS=Homo sapiens OX=9606 GN=NAA15 PE=1 SV=1 [ENST00000398947_4_139301778_aTIS_101db1#ENST00000398947_4_139301778_aTIS_db3];sp|Q9BXJ9|NAA15_HUMAN N-alpha-acetyltransferase 15	8	27	27	22	33.4	33.4	28.9	101.2	865	865;866;526;335;311;429;516;530	0	90384	5277500000	101490000	10872000000	116	116				251	1397;2225;3239;4851;5145;5546;6440;6546;7429;9312;10291;14021;14091;18105;18270;18271;18809;19252;19702;20840;23277;24489;25057;27580;27703;28504;28505	True;True;True;True;True;True;True;True;True;True;True;True;True;True;True;True;True;True;True;True;True;True;True;True;True;True;True	1398;2226;3240;4852;5146;5547;6441;6547;7431;9315;10294;14024;14094;18111;18276;18277;18815;19258;19708;20846;23284;24496;25064;27588;27711;28512;28513	6566;6567;6568;6569;6570;6571;6572;6573;6574;6575;6576;6577;6578;6579;6580;6581;10497;10498;10499;10500;15070;22489;22490;22491;22492;22493;22494;22495;23889;23890;23891;23892;25862;25863;25864;25865;30237;30238;30239;30240;30692;30693;35140;35141;35142;35143;44256;44257;44258;44259;44260;48876;48877;48878;48879;48880;48881;48882;67250;67251;67252;67253;67254;67255;67589;67590;67591;85892;85893;8…	8899;8900;8901;8902;8903;8904;8905;8906;8907;8908;8909;8910;8911;14451;14452;14453;14454;14455;14456;14457;20728;20729;20730;30735;30736;30737;30738;30739;30740;30741;30742;30743;32939;32940;32941;32942;35543;35544;41896;41897;41898;41899;41900;41901;41902;41903;41904;41905;42505;42506;48763;48764;60315;60316;60317;60318;60319;60320;66780;66781;66782;66783;90411;90412;90413;90414;90415;90416;9097…	8907;14455;20729;30742;32941;35544;41898;42505;48763;60315;66780;90413;90976;114773;115759;115762;119379;121926;124363;130507;144281;152817;156334;172868;173551;178498;178503
A0A0B4J1Z1;C9JAB2;ENST00000313117_2_38751343_5UTR_010db2;Q16629-3;Q16629-2;Q16629-4;Q16629;F8WEA1	A0A0B4J1Z1;C9JAB2;ENST00000313117_2_38751343_5UTR_010db2;Q16629-3;Q16629-2;Q16629-4;Q16629	10;10;10;10;10;10;10;3	10;10;10;10;10;10;10;3	9;9;9;9;9;9;9;3	Serine/arginine-rich splicing factor 7	SRSF7	tr|A0A0B4J1Z1|A0A0B4J1Z1_HUMAN Serine/arginine-rich-splicing factor 7 OS=Homo sapiens OX=9606 GN=SRSF7 PE=1 SV=1 [ENST00000425778_2_38751256_aTIS_001db3];tr|C9JAB2|C9JAB2_HUMAN Serine/arginine-rich-splicing factor 7 OS=Homo sapiens OX=9606 GN=SRSF7 PE=1 SV	8	10	10	9	61.3	61.3	61.3	15763	137	137;235;267;132;135;226;238;51	0	44524	5816700000	727090000	13669000000	53	53				252	629;6924;18843;18845;20996;22794;25327;26939;27549;27550	True;True;True;True;True;True;True;True;True;True	630;6926;18849;18851;21002;22801;25334;26947;27557;27558	2946;2947;2948;2949;32559;32560;32561;32562;89528;89529;89530;89531;89540;89541;89542;89543;99504;99505;99506;107759;107760;107761;107762;119808;119809;119810;119811;127602;127603;127604;127605;127606;127607;127608;127609;127610;130465;130466;130467;130468;130469;130470;130471;130472;130473;130474;130475	4194;4195;4196;4197;4198;4199;4200;4201;4202;4203;4204;45085;45086;45087;45088;119600;119601;119602;119603;119604;119605;119606;119607;119608;119609;119610;119611;119622;119623;119624;119625;119626;119627;131294;131295;141381;141382;141383;141384;141385;157911;168796;168797;168798;168799;168800;168801;168802;168803;168804;168805;168806;168807;168808;172731;172732;172733;172734;172735;172736;17273…	4196;45085;119603;119625;131294;141383;157911;168805;172736;172740
F5H895;A0A0B4J239;F5GXX5;P61803;ENST00000535847_14_22589208_5UTR_100db1;ENST00000543337_14_22589208_5UTR_100db1;ENST00000250498_14_22589208_5UTR_100db1;ENST00000250498_14_22589217_5UTR_010db2	F5H895;A0A0B4J239;F5GXX5;P61803;ENST00000535847_14_22589208_5UTR_100db1;ENST00000543337_14_22589208_5UTR_100db1;ENST00000250498_14_22589208_5UTR_100db1;ENST00000250498_14_22589217_5UTR_010db2	2;2;2;2;1;1;1;1	2;2;2;2;1;1;1;1	2;2;2;2;1;1;1;1	Dolichyl-diphosphooligosaccharide--protein glycosyltransferase subunit DAD1	DAD1	tr|F5H895|F5H895_HUMAN Dolichyl-diphosphooligosaccharide--protein glycosyltransferase subunit DAD1 OS=Homo sapiens OX=9606 GN=DAD1 PE=1 SV=1 [ENST00000535847_14_22589157_aTIS_101db1#ENST00000535847_14_22589157_aTIS_db3];tr|A0A0B4J239|A0A0B4J239_HUMAN Dolic	8	2	2	2	33.8	33.8	33.8	72883	65	65;78;85;113;82;102;130;133	0	95881	80771000	40386000	190390000	4	4				253	5473;21519	True;True	5474;21525	25527;25528;25529;25530;101996;101997;101998;101999	35083;35084;134087;134088;134089	35084;134089
ENST00000315491_16_89932622_CDS_010db2;A0A0B4J269;Q13509;Q13509-2;G3V2A3;ENST00000555609_16_89935496_3UTR_100db1;ENST00000555576_16_89923411_CDS_100db1;G3V5W4;ENST00000554336_16_89923411_CDS_100db1;G3V2R8;ENST00000625617_16_89923411_CDS_100db1;G3V3R4;ENST00000553967_16_89923411_CDS_100db1;G3V2N6;G3V542	ENST00000315491_16_89932622_CDS_010db2;A0A0B4J269;Q13509;Q13509-2	21;21;21;18;7;5;3;3;3;3;3;3;3;3;1	8;8;8;6;2;2;2;2;2;2;2;2;2;2;1	6;6;6;4;2;1;2;2;2;2;2;2;2;2;1	Tubulin beta-3 chain	TUBB3	generic|ENST00000315491_16_89932622_CDS_010db2|ENSG00000258947 GTG NA NA;tr|A0A0B4J269|A0A0B4J269_HUMAN Uncharacterized protein OS=Homo sapiens OX=9606 PE=1 SV=1 [ENST00000556922_16_89919259_aTIS_101db1#ENST00000556922_16_89919259_aTIS_db3];sp|Q13509|TBB3_	15	21	8	6	54.1	28	23.7	46482	414	414;797;450;378;189;102;94;97;115;118;145;148;161;164;46	0	117.86	2091400000	110070000	4289000000	64	64				254	1021;1610;5762;5763;6928;6929;10593;11016;11017;11156;11157;12341;13660;13678;14514;17948;18984;20653;21779;25161;28351	False;False;False;False;False;False;False;False;False;True;True;False;True;False;True;True;False;False;True;True;True	1022;1611;5763;5764;6930;6931;10596;11019;11020;11159;11160;12344;13663;13681;14517;17953;18990;20659;21786;25168;28359	4821;4822;4823;4824;4825;4826;4827;4828;4829;4830;7535;7536;7537;7538;7539;7540;7541;7542;7543;7544;7545;26830;26831;26832;26833;26834;26835;26836;26837;26838;26839;26840;26841;26842;26843;26844;26845;26846;26847;32579;32580;32581;32582;32583;32584;32585;32586;32587;32588;32589;32590;32591;32592;32593;32594;32595;50285;50286;50287;50288;50289;50290;50291;52186;52187;52188;52189;52190;52191;52192;…	6662;6663;6664;6665;6666;6667;6668;6669;6670;6671;6672;6673;6674;6675;6676;6677;6678;6679;6680;6681;6682;6683;6684;6685;6686;6687;6688;6689;6690;6691;10201;10202;10203;10204;10205;10206;10207;10208;10209;10210;10211;10212;10213;10214;10215;10216;10217;10218;10219;10220;10221;10222;10223;10224;10225;10226;10227;10228;10229;10230;36855;36856;36857;36858;36859;36860;36861;36862;36863;36864;36865;368…	6663;10207;36859;36894;45122;45148;68798;71312;71363;72307;72309;79597;88021;88192;93742;113721;120433;129471;135359;156950;177329
A0A0B4J2A0;Q9UHJ6;ENST00000225519_17_3624097_CDS_010db2;ENST00000572919_17_3621321_CDS_100db1	A0A0B4J2A0;Q9UHJ6;ENST00000225519_17_3624097_CDS_010db2;ENST00000572919_17_3621321_CDS_100db1	8;8;6;4	8;8;6;4	8;8;6;4	Sedoheptulokinase	TRPV1;SHPK	tr|A0A0B4J2A0|A0A0B4J2A0_HUMAN Uncharacterized protein OS=Homo sapiens OX=9606 PE=1 SV=1 [ENST00000572919_17_3636219_aTIS_101db1#ENST00000572919_17_3636219_aTIS_db3];sp|Q9UHJ6|SHPK_HUMAN Sedoheptulokinase OS=Homo sapiens OX=9606 GN=SHPK PE=1 SV=3;generic|E	4	8	8	8	24.5	24.5	24.5	51504	478	478;478;330;232	0	28103	402660000	19174000	908430000	30	30				255	231;595;2572;8757;11130;17642;22845;24562	True;True;True;True;True;True;True;True	232;596;2573;8760;11133;17645;22852;24569	1001;1002;1003;1004;2802;2803;2804;2805;2806;2807;2808;12116;12117;12118;12119;12120;12121;12122;12123;41594;41595;41596;41597;41598;52801;52802;52803;52804;83681;83682;83683;83684;108003;108004;108005;116309;116310;116311;116312	1399;1400;1401;4052;4053;4054;4055;4056;4057;4058;16676;16677;16678;16679;16680;16681;56898;56899;56900;56901;56902;72151;72152;112023;112024;112025;112026;141676;153250;153251	1401;4052;16677;56898;72151;112024;141676;153250
ENST00000587994_18_49797549_CDS_100db1;K7EME0;A0A0B4J2A4;P42765	ENST00000587994_18_49797549_CDS_100db1;K7EME0;A0A0B4J2A4;P42765	2;2;2;2	2;2;2;2	2;2;2;2	3-ketoacyl-CoA thiolase, mitochondrial	ACAA2	generic|ENST00000587994_18_49797549_CDS_100db1|ENSG00000167315 GTG NA -1 0;tr|K7EME0|K7EME0_HUMAN 3-ketoacyl-CoA thiolase, mitochondrial OS=Homo sapiens OX=9606 GN=ACAA2 PE=1 SV=1 [ENST00000589432_18_49802704_aTIS_101db1#ENST00000589432_18_49802704_aTIS_db	4	2	2	2	5.6	5.6	5.6	34045	321	321;342;394;397	0	66028	207040000	12940000	468250000	7	7				256	8864;11168	True;True	8867;11171	42146;42147;52961;52962;52963;52964;52965;52966;52967;52968	57602;72356;72357;72358;72359;72360;72361	57602;72360
F8WF49;A0A0B4J2C2;Q9Y2H0-3;Q9Y2H0-1;Q9Y2H0	F8WF49;A0A0B4J2C2;Q9Y2H0-3;Q9Y2H0-1;Q9Y2H0	1;1;1;1;1	1;1;1;1;1	1;1;1;1;1	Disks large-associated protein 4	DLGAP4	tr|F8WF49|F8WF49_HUMAN Disks large-associated protein 4 OS=Homo sapiens OX=9606 GN=DLGAP4 PE=1 SV=1 [ENST00000489701_20_36499305_aTIS_101db1#ENST00000489701_20_36499305_aTIS_db3];tr|A0A0B4J2C2|A0A0B4J2C2_HUMAN Discs, large (Drosophila) homolog-associated p	5	1	1	1	6.1	6.1	6.1	26941	244	244;285;453;989;992	0.00029886	5112	32090000	2468400	72989000	6	6				257	26363	TRUE	26370	124926;124927;124928;124929	165257;165258;165259;165260;165261;165262	165262
A0A0B4J2E5;ENST00000617716_21_5154688_5UTR_010db2;Q15269;C9J544	A0A0B4J2E5;ENST00000617716_21_5154688_5UTR_010db2;Q15269	7;7;7;1	6;6;6;1	6;6;6;1	Periodic tryptophan protein 2 homolog	PWP2	tr|A0A0B4J2E5|A0A0B4J2E5_HUMAN Uncharacterized protein OS=Homo sapiens OX=9606 GN=LOC102724159 PE=1 SV=1 [ENST00000617716_21_5154640_aTIS_101db1#ENST00000617716_21_5154640_aTIS_db3];generic|ENST00000617716_21_5154688_5UTR_010db2|ENSG00000275464 CTG NA NA;s	4	7	6	6	9.5	8.1	8.1	102.45	919	919;935;919;186	0	33082	641970000	16461000	1471900000	21	21				258	804;1012;3869;5966;15120;17127;26134	False;True;True;True;True;True;True	805;1013;3870;5967;15123;17130;26141	3759;3760;3761;3762;4780;4781;4782;4783;18204;28059;28060;28061;28062;72517;72518;81376;81377;81378;81379;123831;123832;123833;123834	5349;5350;5351;5352;6601;6602;25291;38799;38800;38801;38802;38803;38804;97621;109048;109049;109050;163635;163636;163637;163638;163639;163640;163641;163642;163643	5349;6601;25291;38803;97621;109049;163640
ENST00000292614_7_102478809_CDS_100db1;A0A0B4J2F8;ENST00000393794_7_102476269_CDS_100db1;F6S314;E2QRJ6;A6NFM0;Q9H1A7;Q9GZM3;P52435;F8WF84;ENST00000326391_7_44019113_ntr_010db2;ENST00000621093_7_102568111_CDS_100db1;ENST00000464525_7_102568111_CDS_100db1;ENST00000393794_7_102474462_CDS_100db1	ENST00000292614_7_102478809_CDS_100db1;A0A0B4J2F8;ENST00000393794_7_102476269_CDS_100db1;F6S314;E2QRJ6;A6NFM0;Q9H1A7;Q9GZM3;P52435;F8WF84;ENST00000326391_7_44019113_ntr_010db2	3;3;3;3;3;3;3;3;3;2;2;1;1;1	3;3;3;3;3;3;3;3;3;2;2;1;1;1	3;3;3;3;3;3;3;3;3;2;2;1;1;1	DNA-directed RNA polymerase II subunit RPB11-b2;DNA-directed RNA polymerase II subunit RPB11-b1;DNA-directed RNA polymerase II subunit RPB11-a	POLR2J3;POLR2J;POLR2J2	generic|ENST00000292614_7_102478809_CDS_100db1|ENSG00000005075 AAG NA -1 0;tr|A0A0B4J2F8|A0A0B4J2F8_HUMAN DNA-directed RNA polymerase II subunit RPB11-b2 OS=Homo sapiens OX=9606 GN=POLR2J3 PE=4 SV=1 [ENST00000621093_7_102572521_aTIS_111db1#ENST00000608621_	14	3	3	3	53	53	53	11387	100	100;115;141;158;158;158;115;115;117;128;160;44;87;87	0	25266	142020000	28404000	340450000	8	8				259	22748;26704;26890	True;True;True	22755;26712;26898	107572;107573;107574;107575;126532;126533;126534;126535;127376;127377;127378;127379	141173;141174;141175;167526;167527;168610;168611;168612	141173;167526;168611
A0A0C4DFL7;Q16850;ENST00000450723_7_92127610_CDS_100db1;Q16850-2;C9IYR8;ENST00000422867_7_92118612_CDS_100db1;ENST00000422867_7_92123221_CDS_100db1;H7C0D0	A0A0C4DFL7;Q16850;ENST00000450723_7_92127610_CDS_100db1;Q16850-2	5;5;3;3;1;1;1;1	5;5;3;3;1;1;1;1	5;5;3;3;1;1;1;1	Lanosterol 14-alpha demethylase	CYP51A1	tr|A0A0C4DFL7|A0A0C4DFL7_HUMAN Lanosterol 14-alpha demethylase OS=Homo sapiens OX=9606 GN=CYP51A1 PE=1 SV=1 [ENST00000003100_7_92134364_aTIS_111db1#ENST00000003100_7_92134364_aTIS_db2#ENST00000003100_7_92134364_aTIS_db3];sp|Q16850|CP51A_HUMAN Lanosterol 14	8	5	5	5	15.7	15.7	15.7	57278	509	509;503;346;404;30;118;153;222	0	11228	162140000	6236300	348600000	17	17				260	4943;21835;22624;22662;25131	True;True;True;True;True	4944;21842;22631;22669;25138	22930;22931;22932;22933;103395;103396;107007;107008;107178;107179;107180;118982;118983	31353;31354;31355;31356;31357;31358;31359;31360;31361;31362;31363;135802;135803;135804;140409;140614;140615;156781	31356;135802;140409;140614;156781
ENST00000556627_14_77326876_CDS_100db1;ENST00000554279_14_77326876_CDS_100db1;ENST00000361389_14_77326876_5UTR_100db1;ENST00000557639_14_77326870_5UTR_100db1;ENST00000216465_14_77326867_CDS_010db2;G3V267;G3V5T0;A0A0C4DFM0;G3V4T6;O43708-2;O43708;ENST00000556627_14_77329144_CDS_100db1;G3V3B9;ENST00000557053_14_77326876_5UTR_100db1;ENST00000557053_14_77326870_5UTR_100db1;A0A0A0MR33;O43708-3;H0YJN8;E…	ENST00000556627_14_77326876_CDS_100db1;ENST00000554279_14_77326876_CDS_100db1;ENST00000361389_14_77326876_5UTR_100db1;ENST00000557639_14_77326870_5UTR_100db1;ENST00000216465_14_77326867_CDS_010db2;G3V267;G3V5T0;A0A0C4DFM0;G3V4T6;O43708-2;O43708;ENST00000556627_14_77329144_CDS_100db1;G3V3B9;ENST00000557053_14_77326876_5UTR_100db1;ENST00000557053_14_77326870_5UTR_100db1;A0A0A0MR33;O43708-3	3;3;3;3;3;3;3;3;3;3;3;2;2;2;2;2;2;1;1	3;3;3;3;3;3;3;3;3;3;3;2;2;2;2;2;2;1;1	3;3;3;3;3;3;3;3;3;3;3;2;2;2;2;2;2;1;1	Maleylacetoacetate isomerase	GSTZ1	generic|ENST00000556627_14_77326876_CDS_100db1|ENSG00000100577 ATC NA 0;generic|ENST00000554279_14_77326876_CDS_100db1|ENSG00000100577 ATC NA 0;generic|ENST00000361389_14_77326876_5UTR_100db1|ENSG00000100577 ATC NA 0;generic|ENST00000557639_14_77326870_5UT	19	3	3	3	33.1	33.1	33.1	17.09	154	154;167;181;183;184;189;202;216;217;161;216;95;119;139;141;174;174;70;70	0	15099	112780000	18796000	247330000	13	13				261	5445;15610;17648	True;True;True	5446;15613;17651	25419;25420;25421;74635;74636;74637;74638;83701;83702;83703;83704;83705;83706	34956;34957;34958;100317;100318;100319;100320;112049;112050;112051;112052;112053;112054	34957;100317;112049
A0A0C4DFM1;ENST00000398022_20_32109717_5UTR_010db2;Q92544	A0A0C4DFM1;ENST00000398022_20_32109717_5UTR_010db2;Q92544	2;2;2	2;2;2	2;2;2	Transmembrane 9 superfamily member 4	TM9SF4	tr|A0A0C4DFM1|A0A0C4DFM1_HUMAN Transmembrane 9 superfamily member OS=Homo sapiens OX=9606 GN=TM9SF4 PE=1 SV=1 [ENST00000217315_20_32133049_aTIS_101db1#ENST00000217315_20_32133049_aTIS_db3];generic|ENST00000398022_20_32109717_5UTR_010db2|ENSG00000101337 ATT	3	2	2	2	3.7	3.7	3.7	72.54	625	625;650;642	0	93276	121540000	5524400	284660000	22	22				262	5055;11387	True;True	5056;11390	23374;23375;23376;23377;53967;53968;53969;53970	31983;31984;31985;31986;31987;73691;73692;73693;73694;73695;73696;73697;73698;73699;73700;73701;73702;73703;73704;73705;73706;73707	31984;73697
A0A0C4DFM2;Q6ZN55;Q6ZN55-2	A0A0C4DFM2;Q6ZN55;Q6ZN55-2	2;2;2	2;2;2	2;2;2	Zinc finger protein 574	ZNF574	tr|A0A0C4DFM2|A0A0C4DFM2_HUMAN HCG1643764, isoform CRA_b OS=Homo sapiens OX=9606 GN=ZNF574 PE=1 SV=1 [ENST00000222339_19_42068712_aTIS_101db1#ENST00000222339_19_42068712_aTIS_db3];sp|Q6ZN55|ZN574_HUMAN Zinc finger protein 574 OS=Homo sapiens OX=9606 GN=ZNF	3	2	2	2	2	2	2	108.7	986	986;896;985	0.00028233	42503	77725000	2100700	186980000	2	2				263	16766;17004	True;True	16769;17007	79767;79768;79769;80804;80805;80806;80807	106863;106864;108206	106863;108206
ENST00000316721_1_155209249_CDS_100db1;ENST00000368376_1_155209249_CDS_100db1;ENST00000368376_1_155209225_CDS_010db2;A0A0C4DFQ1;Q13505-3;Q13505	ENST00000316721_1_155209249_CDS_100db1;ENST00000368376_1_155209249_CDS_100db1;ENST00000368376_1_155209225_CDS_010db2;A0A0C4DFQ1;Q13505-3;Q13505	2;2;2;2;2;2	2;2;2;2;2;2	2;2;2;2;2;2	Metaxin-1	MTX1	generic|ENST00000316721_1_155209249_CDS_100db1|ENSG00000173171 AAG NA -1;generic|ENST00000368376_1_155209249_CDS_100db1|ENSG00000173171 AAG NA -1;generic|ENST00000368376_1_155209225_CDS_010db2|ENSG00000173171 GTG NA NA;tr|A0A0C4DFQ1|A0A0C4DFQ1_HUMAN Metaxi	6	2	2	2	9.8	9.8	9.8	32.44	287	287;318;326;435;317;466	0	19405	244840000	17489000	553010000	13	13				264	11098;24558	True;True	11101;24565	52663;52664;52665;52666;116291;116292	71951;71952;71953;71954;71955;71956;71957;71958;71959;71960;71961;153236;153237	71960;153237
A0A0C4DFS6;Q9C004;Q9C004-2;D6RB56;ENST00000643792_5_142314583_ntr_100db1;ENST00000643792_5_142314637_ntr_100db1;ENST00000434127_5_142314640_CDS_010db2	A0A0C4DFS6;Q9C004;Q9C004-2	3;3;2;1;1;1;1	3;3;2;1;1;1;1	3;3;2;1;1;1;1	Protein sprouty homolog 4	SPRY4	tr|A0A0C4DFS6|A0A0C4DFS6_HUMAN Protein sprouty homolog 4 OS=Homo sapiens OX=9606 GN=SPRY4 PE=1 SV=1 [ENST00000344120_5_142319765_aTIS_101db1#ENST00000344120_5_142319765_aTIS_db3];sp|Q9C004|SPY4_HUMAN Protein sprouty homolog 4 OS=Homo sapiens OX=9606 GN=SPR	7	3	3	3	10.6	10.6	10.6	34929	322	322;299;106;50;124;142;143	0	21247	291220000	20801000	701950000	13	13				265	6736;9107;16209	True;True;True	6737;9110;16212	31644;31645;31646;43272;43273;43274;77266;77267;77268;77269;77270;77271;77272;77273	43971;43972;43973;58984;58985;103845;103846;103847;103848;103849;103850;103851;103852	43971;58985;103852
A0A0C4DFT3;Q12959-5;Q12959-3;Q12959-6;Q12959-4;Q12959;Q12959-7;Q12959-2;ENST00000346964_3_197136604_CDS_010db2;Q12959-8;Q12959-9;E7EQD7;C9J110;F2Z2L0;C9JUA9;C9JN61;H7C325;C9JCP6;A8MUT6;F8W750;B5MCC5;B4E2H8;B7Z264;E9PIW2;B7Z2T4;E9PN83;Q15700-5;Q15700-3;Q15700;Q15700-4;Q15700-2	A0A0C4DFT3;Q12959-5;Q12959-3;Q12959-6;Q12959-4;Q12959;Q12959-7;Q12959-2;ENST00000346964_3_197136604_CDS_010db2;Q12959-8;Q12959-9;E7EQD7	5;5;5;5;5;5;5;5;4;4;4;3;1;1;1;1;1;1;1;1;1;1;1;1;1;1;1;1;1;1;1	5;5;5;5;5;5;5;5;4;4;4;3;1;1;1;1;1;1;1;1;1;1;1;1;1;1;1;1;1;1;1	5;5;5;5;5;5;5;5;4;4;4;3;1;1;1;1;1;1;1;1;1;1;1;1;1;1;1;1;1;1;1	Disks large homolog 1	DLG1	tr|A0A0C4DFT3|A0A0C4DFT3_HUMAN Disks large homolog 1 OS=Homo sapiens OX=9606 GN=DLG1 PE=1 SV=1 [ENST00000357674_3_197297204_aTIS_101db1#ENST00000357674_3_197297204_aTIS_db3];sp|Q12959-5|DLG1_HUMAN Isoform 5 of Disks large homolog 1 OS=Homo sapiens OX=9606	31	5	5	5	9.4	9.4	9.4	99813	892	892;853;871;891;893;904;917;926;574;788;800;658;35;106;123;154;165;179;208;221;348;370;791;811;852;866;334;749;870;909;975	0	21907	184570000	5126900	436710000	17	17				266	239;1353;5140;5300;10621	True;True;True;True;True	240;1354;5141;5301;10624	1041;1042;1043;1044;6382;6383;6384;6385;6386;6387;23867;23868;23869;23870;24698;24699;24700;50416	1495;1496;1497;8619;8620;8621;8622;8623;8624;32915;32916;32917;32918;34018;34019;34020;69024	1496;8624;32915;34020;69024
H0YB00;A0A0C4DFW8;B4DT06;Q9H1B5-2;Q9H1B5	H0YB00;A0A0C4DFW8;B4DT06;Q9H1B5-2;Q9H1B5	1;1;1;1;1	1;1;1;1;1	1;1;1;1;1	Xylosyltransferase 2	XYLT2	tr|H0YB00|H0YB00_HUMAN Xylosyltransferase 2 (Fragment) OS=Homo sapiens OX=9606 GN=XYLT2 PE=1 SV=1;tr|A0A0C4DFW8|A0A0C4DFW8_HUMAN Xylosyltransferase 2 OS=Homo sapiens OX=9606 GN=XYLT2 PE=1 SV=1 [ENST00000376550_17_50346141_aTIS_101db1#ENST00000376550_17_503	5	1	1	1	10.3	10.3	10.3	13132	117	117;639;676;638;865	0.0022233	26085	18228000	4556900	49548000	1	1				267	16307	TRUE	16310	77692;77693	104321	104321
A0A0C4DFX9;Q9H3P2;C9JHL4;ENST00000411638_4_2008794_CDS_100db1;H0Y3X6;ENST00000416258_4_1992624_aTIS_101db1;C9JEM7;H7C2C7;ENST00000463820_4_1986277_ntr_100db1;ENST00000333877_4_1986289_3UTR_100db1;ENST00000463820_4_1986295_ntr_100db1;F8W954;F8WF98;H7C2M8;H7C0W2;ENST00000467661_4_1986180_ntr_100db1;Q9H3P2-7	A0A0C4DFX9;Q9H3P2;C9JHL4;ENST00000411638_4_2008794_CDS_100db1;H0Y3X6;ENST00000416258_4_1992624_aTIS_101db1;C9JEM7;H7C2C7	5;5;4;4;4;4;3;3;2;2;2;1;1;1;1;1;1	5;5;4;4;4;4;3;3;2;2;2;1;1;1;1;1;1	5;5;4;4;4;4;3;3;2;2;2;1;1;1;1;1;1	Negative elongation factor A	NELFA	tr|A0A0C4DFX9|A0A0C4DFX9_HUMAN Negative elongation factor A OS=Homo sapiens OX=9606 GN=NELFA PE=1 SV=1 [ENST00000382882_4_2008992_aTIS_101db1#ENST00000382882_4_2008992_aTIS_db3];sp|Q9H3P2|NELFA_HUMAN Negative elongation factor A OS=Homo sapiens OX=9606 GN=	17	5	5	5	14.8	14.8	14.8	58499	539	539;528;294;473;532;532;208;246;275;279;281;86;102;125;187;272;265	0	15738	115550000	5252400	202870000	18	18				268	1370;14206;15095;18113;22686	True;True;True;True;True	1371;14209;15098;18119;22693	6462;6463;68120;68121;68122;68123;72416;72417;72418;72419;85925;85926;85927;85928;107284	8780;8781;91734;91735;91736;91737;97463;97464;97465;97466;97467;114815;114816;114817;114818;114819;114820;140758	8780;91734;97467;114818;140758
C9J9K3;A0A0C4DG17;P08865;ENST00000484897_19_23827162_ntr_001db3;ENST00000448168_X_87704203_ntr_001db3;F8WD59;ENST00000478027_3_39408650_ntr_100db1;ENST00000478027_3_39408617_ntr_100db1;ENST00000479228_8_80558870_ntr_001db3;ENST00000435879_12_68553882_ntr_001db3;ENST00000478027_3_39410763_ntr_100db1;ENST00000484897_19_23827306_ntr_100db1;ENST00000495394_3_39410763_ntr_100db1;ENST00000484897_19_238…	C9J9K3;A0A0C4DG17;P08865;ENST00000484897_19_23827162_ntr_001db3;ENST00000448168_X_87704203_ntr_001db3;F8WD59;ENST00000478027_3_39408650_ntr_100db1;ENST00000478027_3_39408617_ntr_100db1;ENST00000479228_8_80558870_ntr_001db3;ENST00000435879_12_68553882_ntr_001db3	17;17;17;13;12;10;10;10;9;9;8;8;6;6;5;4;4;4;3;3;2;2;2;2;2;2;1;1;1;1;1;1;1;1;1;1;1;1;1;1;1;1;1;1;1	17;17;17;13;12;10;10;10;9;9;8;8;6;6;5;4;4;4;3;3;2;2;2;2;2;2;1;1;1;1;1;1;1;1;1;1;1;1;1;1;1;1;1;1;1	17;17;17;13;12;10;10;10;9;9;8;8;6;6;5;4;4;4;3;3;2;2;2;2;2;2;1;1;1;1;1;1;1;1;1;1;1;1;1;1;1;1;1;1;1	40S ribosomal protein SA	RPSA	tr|C9J9K3|C9J9K3_HUMAN 40S ribosomal protein SA (Fragment) OS=Homo sapiens OX=9606 GN=RPSA PE=1 SV=8;tr|A0A0C4DG17|A0A0C4DG17_HUMAN 40S ribosomal protein SA OS=Homo sapiens OX=9606 GN=RPSA PE=1 SV=1 [ENST00000443003_3_39407654_aTIS_101db1#ENST00000443003_3	45	17	17	17	73.4	73.4	73.4	29404	263	263;300;295;295;286;116;236;247;295;295;208;247;92;208;211;173;173;208;54;199;51;57;60;173;173;176;29;55;59;62;82;88;91;97;104;107;110;113;118;118;118;125;125;139;208	0	261.14	12639000000	972260000	28371000000	241	241				269	349;1091;2513;4017;4827;5450;5451;6046;6047;6336;12985;12986;15627;20694;21562;21780;28636	True;True;True;True;True;True;True;True;True;True;True;True;True;True;True;True;True	350;1092;2514;4018;4828;5451;5452;6047;6048;6337;12988;12989;15630;20700;21568;21787;28644	1628;1629;1630;1631;1632;1633;5208;5209;5210;5211;5212;5213;5214;11849;11850;11851;11852;18889;18890;18891;18892;18893;18894;18895;18896;22379;22380;22381;22382;25432;25433;25434;25435;25436;25437;25438;25439;25440;25441;25442;25443;28472;28473;28474;28475;28476;28477;28478;28479;28480;28481;28482;28483;28484;28485;28486;28487;28488;28489;28490;28491;29764;29765;29766;29767;29768;29769;29770;2977…	2516;2517;2518;2519;2520;2521;2522;2523;2524;2525;7188;7189;7190;7191;7192;7193;7194;7195;7196;7197;7198;7199;7200;7201;7202;7203;7204;7205;7206;7207;16324;16325;16326;16327;26168;26169;26170;26171;26172;26173;26174;26175;26176;26177;26178;26179;26180;26181;26182;30557;30558;30559;30560;30561;30562;30563;30564;30565;30566;30567;30568;30569;30570;30571;30572;30573;30574;30575;30576;30577;30578;305…	2519;7192;16326;26175;30572;34977;34980;39444;39477;41175;83989;83992;100505;129702;134279;135380;179377
B7Z836;E9PEZ7;E7EW77;E7EP65;A0A0C4DG21;F8WAL6;Q9NYB9-3;Q9NYB9-2;Q9NYB9-4;Q9NYB9;H7C3Q7	B7Z836;E9PEZ7;E7EW77;E7EP65;A0A0C4DG21;F8WAL6;Q9NYB9-3;Q9NYB9-2;Q9NYB9-4;Q9NYB9	3;3;3;3;3;3;3;3;3;3;1	2;2;2;2;2;2;2;2;2;2;1	2;2;2;2;2;2;2;2;2;2;1	Abl interactor 2	ABI2	tr|B7Z836|B7Z836_HUMAN Abl interactor 2 OS=Homo sapiens OX=9606 GN=ABI2 PE=1 SV=1 [ENST00000261016_2_203376016_aTIS_101db1#ENST00000261016_2_203376016_aTIS_db3];tr|E9PEZ7|E9PEZ7_HUMAN Abl interactor 2 OS=Homo sapiens OX=9606 GN=ABI2 PE=1 SV=1 [ENST00000430	11	3	2	2	9.5	7.2	7.2	43088	390	390;458;480;486;507;513;401;475;507;513;201	0	7341	131370000	7727700	320680000	6	6				270	9946;12757;27222	True;True;False	9949;12760;27230	47225;47226;47227;47228;60883;60884;60885;60886;128953;128954	64409;64410;64411;64412;82043;82044;170664;170665	64409;82044;170664
A0A0C4DG31;Q9GZR2-2;Q9GZR2;ENST00000371935_9_133417739_CDS_100db1;ENST00000371942_9_133417739_CDS_100db1;ENST00000494045_9_133417739_ntr_100db1;ENST00000478037_9_133417739_ntr_100db1;ENST00000371942_9_133414930_CDS_010db2	A0A0C4DG31;Q9GZR2-2;Q9GZR2;ENST00000371935_9_133417739_CDS_100db1;ENST00000371942_9_133417739_CDS_100db1	3;3;3;2;2;1;1;1	3;3;3;2;2;1;1;1	3;3;3;2;2;1;1;1	RNA exonuclease 4	REXO4	tr|A0A0C4DG31|A0A0C4DG31_HUMAN RNA exonuclease 4 (Fragment) OS=Homo sapiens OX=9606 GN=REXO4 PE=1 SV=1;sp|Q9GZR2-2|REXO4_HUMAN Isoform 2 of RNA exonuclease 4 OS=Homo sapiens OX=9606 GN=REXO4 [ENST00000371935_9_133417844_aTIS_101db1#ENST00000371935_9_133417	8	3	3	3	17.2	17.2	17.2	26.47	233	233;250;422;215;387;45;113;320	0	19143	350600000	29217000	780780000	14	14				271	10536;12720;20317	True;True;True	10539;12723;20323	50011;50012;50013;50014;60658;60659;60660;60661;60662;60663;60664;60665;60666;96213;96214;96215;96216	68403;68404;68405;68406;81741;81742;81743;81744;81745;81746;81747;81748;127758;127759;127760;127761	68405;81748;127761
E7ENN3;A0A0C4DG40;Q8NF91-4;Q8NF91;Q8NF91-8;Q8NF91-2;Q8NF91-7	E7ENN3;A0A0C4DG40;Q8NF91-4;Q8NF91;Q8NF91-8;Q8NF91-2;Q8NF91-7	2;2;2;2;1;1;1	2;2;2;2;1;1;1	2;2;2;2;1;1;1	Nesprin-1	SYNE1	tr|E7ENN3|E7ENN3_HUMAN Nesprin-1 OS=Homo sapiens OX=9606 GN=SYNE1 PE=1 SV=2 [ENST00000341594_6_152628280_aTIS_100db1];tr|A0A0C4DG40|A0A0C4DG40_HUMAN Nesprin-1 OS=Homo sapiens OX=9606 GN=SYNE1 PE=1 SV=1 [ENST00000423061_6_152628331_aTIS_100db1];sp|Q8NF91-4|	7	2	2	2	0.2	0.2	0.2	964.83	8392	8392;8749;8749;8797;3212;3321;5580	0.00051962	32748	1330800000	2861900	2949000000	7	7				272	24027;26142	True;True	24034;26149	113860;113861;113862;113863;123865;123866;123867;123868;123869	150060;163683;163684;163685;163686;163687;163688	150060;163686
A0A0C4DG89;ENST00000452510_5_134758894_5UTR_010db2;Q7L014;ENST00000628477_5_134773792_CDS_100db1;D6RJA6;ENST00000509178_5_134782968_ntr_100db1;ENST00000509178_5_134782962_ntr_100db1;ENST00000505592_5_134782968_ntr_100db1;ENST00000505592_5_134782962_ntr_100db1;ENST00000505592_5_134781145_ntr_100db1;H0Y9U3;ENST00000509178_5_134785536_ntr_100db1;ENST00000509178_5_134785530_ntr_100db1	A0A0C4DG89;ENST00000452510_5_134758894_5UTR_010db2;Q7L014	21;21;21;10;10;5;5;3;3;1;1;1;1	21;21;21;10;10;5;5;3;3;1;1;1;1	21;21;21;10;10;5;5;3;3;1;1;1;1	Probable ATP-dependent RNA helicase DDX46	DDX46	tr|A0A0C4DG89|A0A0C4DG89_HUMAN Probable ATP-dependent RNA helicase DDX46 OS=Homo sapiens OX=9606 GN=DDX46 PE=1 SV=1 [ENST00000452510_5_134758939_aTIS_101db1#ENST00000452510_5_134758939_aTIS_db3];generic|ENST00000452510_5_134758894_5UTR_010db2|ENSG000001458	13	21	21	21	20.8	20.8	20.8	117.46	1032	1032;1047;1031;338;471;189;191;102;104;35;70;74;76	0	83603	4221500000	79651000	9970900000	120	120				273	6830;7136;8207;8514;10502;11313;12474;12666;14698;15171;15603;15871;17500;17616;18293;20173;20621;22238;23765;27228;27424	True;True;True;True;True;True;True;True;True;True;True;True;True;True;True;True;True;True;True;True;True	6832;7138;8210;8517;10505;11316;12477;12669;14701;15174;15606;15874;17503;17619;18299;20179;20627;22245;23772;27236;27432	32063;32064;32065;32066;33760;33761;33762;33763;38919;38920;40442;40443;40444;40445;40446;40447;40448;40449;49846;49847;49848;49849;49850;49851;49852;49853;53624;53625;53626;53627;59463;59464;59465;59466;59467;60366;60367;60368;70409;70410;70411;70412;72741;72742;72743;74605;74606;74607;74608;75838;75839;75840;75841;83009;83010;83011;83012;83537;83538;83539;86761;86762;86763;86764;86765;86766;955…	44525;44526;44527;44528;44529;44530;46857;53765;53766;55638;55639;55640;55641;55642;55643;55644;55645;55646;55647;55648;55649;55650;55651;55652;68183;68184;68185;68186;68187;68188;68189;68190;68191;68192;68193;68194;68195;68196;73271;73272;73273;73274;73275;73276;73277;80453;80454;80455;80456;81377;94886;94887;94888;94889;94890;94891;94892;97939;97940;100283;100284;100285;100286;100287;100288;100…	44527;46857;53766;55639;68185;73275;80454;81377;94892;97940;100288;101936;111146;111800;115973;126880;129281;138145;148408;170683;171990
A0A0C4DGA2;O75521-2;O75521;ENST00000380125_6_4130383_CDS_100db1;ENST00000496241_6_4119200_3UTR_100db1;F8WAW4;F8W6J1;ENST00000464583_6_4133656_ntr_100db1;F1LLU7;C9JB63	A0A0C4DGA2;O75521-2;O75521;ENST00000380125_6_4130383_CDS_100db1;ENST00000496241_6_4119200_3UTR_100db1	7;7;7;5;4;2;2;2;2;2	7;7;7;5;4;2;2;2;2;2	7;7;7;5;4;2;2;2;2;2	Enoyl-CoA delta isomerase 2, mitochondrial	ECI2	tr|A0A0C4DGA2|A0A0C4DGA2_HUMAN Enoyl-CoA delta isomerase 2, mitochondrial OS=Homo sapiens OX=9606 GN=ECI2 PE=1 SV=1 [ENST00000380125_6_4133671_aTIS_101db1#ENST00000380125_6_4133671_aTIS_db3];sp|O75521-2|ECI2_HUMAN Isoform 2 of Enoyl-CoA delta isomerase 2,	10	7	7	7	25.3	25.3	25.3	40183	364	364;359;394;231;104;140;152;190;197;220	0	19.98	1129400000	66436000	2544700000	15	15				274	2268;2276;14495;16035;19306;27577;27695	True;True;True;True;True;True;True	2269;2277;14498;16038;19312;27585;27703	10686;10687;10688;10689;10743;10744;10745;10746;69452;69453;69454;69455;76542;76543;76544;76545;91670;130591;130592;130593;130594;131083;131084;131085	14668;14669;14754;14755;14756;93633;93634;102923;102924;122237;172857;172858;172859;172860;173499	14669;14754;93633;102924;122237;172857;173499
A0A0C4DGA6;ENST00000465259_3_149086498_5UTR_010db2;Q14527;Q14527-2;ENST00000392912_3_149048959_CDS_100db1;ENST00000494055_3_149059721_CDS_100db1;H7C5K0	A0A0C4DGA6;ENST00000465259_3_149086498_5UTR_010db2;Q14527;Q14527-2	9;9;9;8;4;4;3	9;9;9;8;4;4;3	9;9;9;8;4;4;3	Helicase-like transcription factor	HLTF	tr|A0A0C4DGA6|A0A0C4DGA6_HUMAN Helicase-like transcription factor OS=Homo sapiens OX=9606 GN=HLTF PE=1 SV=1 [ENST00000465259_3_149086336_aTIS_101db1#ENST00000465259_3_149086336_aTIS_db3];generic|ENST00000465259_3_149086498_5UTR_010db2|ENSG00000071794 CTG N	7	9	9	9	13.1	13.1	13.1	113.86	1008	1008;1062;1009;887;456;552;425	0	29518	401460000	7299300	926830000	25	25				275	789;4328;10616;10617;13590;14414;16682;24188;27991	True;True;True;True;True;True;True;True;True	790;4329;10619;10620;13593;14417;16685;24195;27999	3695;3696;3697;20282;20283;20284;20285;50385;50386;50387;50388;50389;50390;50391;50392;50393;50394;50395;50396;50397;50398;65164;65165;65166;65167;69121;79415;79416;79417;114632;114633;114634;114635;132385;132386;132387;132388	5235;5236;5237;28081;28082;28083;68960;68961;68962;68963;68964;68965;68966;68967;68968;68969;68970;68971;87620;93181;106396;151159;175044;175045;175046;175047	5235;28082;68961;68971;87620;93181;106396;151159;175047
ENST00000608372_4_140379589_CDS_100db1;ENST00000510586_4_140379186_CDS_100db1;A0A0C4DGB0;ENST00000502535_4_140379159_5UTR_100db1;ENST00000394201_4_140373660_5UTR_110db1;Q9UIL1-3;Q9UIL1-2;Q9UIL1	ENST00000608372_4_140379589_CDS_100db1;ENST00000510586_4_140379186_CDS_100db1;A0A0C4DGB0;ENST00000502535_4_140379159_5UTR_100db1;ENST00000394201_4_140373660_5UTR_110db1;Q9UIL1-3;Q9UIL1-2;Q9UIL1	1;1;1;1;1;1;1;1	1;1;1;1;1;1;1;1	1;1;1;1;1;1;1;1	Short coiled-coil protein	SCOC	generic|ENST00000608372_4_140379589_CDS_100db1|ENSG00000153130 GTG NA 0;generic|ENST00000510586_4_140379186_CDS_100db1|ENSG00000153130 ATG NA +1 0 -1;tr|A0A0C4DGB0|A0A0C4DGB0_HUMAN Short coiled-coil protein OS=Homo sapiens OX=9606 GN=SCOC PE=1 SV=1 [ENST00	8	1	1	1	26.5	26.5	26.5	78498	68	68;77;82;86;118;121;122;159	0.00031221	58418	253420000	126710000	590640000	4	4				276	14732	TRUE	14735	70574;70575;70576;70577	95094;95095;95096;95097	95094
ENST00000528805_11_59787067_aTIS_101db1;A0A0C4DGE4;ENST00000337979_11_59787058_CDS_010db2;A0A286YF28;A0A0J9YW33;Q13277-2;Q13277-3;Q13277	ENST00000528805_11_59787067_aTIS_101db1;A0A0C4DGE4;ENST00000337979_11_59787058_CDS_010db2;A0A286YF28;A0A0J9YW33;Q13277-2;Q13277-3;Q13277	2;2;2;2;2;2;2;2	2;2;2;2;2;2;2;2	2;2;2;2;2;2;2;2	Syntaxin-3	STX3	generic|ENST00000528805_11_59787067_aTIS_101db1|ENSG00000166900 ATC no_data NA [ENST00000528805_11_59787067_aTIS_db3];tr|A0A0C4DGE4|A0A0C4DGE4_HUMAN Syntaxin-3 (Fragment) OS=Homo sapiens OX=9606 GN=STX3 PE=1 SV=1;generic|ENST00000337979_11_59787058_CDS_01	8	2	2	2	11.8	11.8	11.8	23261	204	204;204;244;258;287;252;277;289	0.00054765	38625	48148000	4012300	104530000	6	6				277	12624;13020	True;True	12627;13023	60160;60161;60162;60163;60164;62454;62455	81196;81197;81198;81199;84178;84179	81196;84178
A0A0C4DGE6;ENST00000376922_17_45406062_5UTR_100db1;E9PNT2;E9PIR1;A0A0G2JRG8;A0A0G2JNY3;Q6ZUM4-2;Q6ZUM4-3;Q6ZUM4	A0A0C4DGE6;ENST00000376922_17_45406062_5UTR_100db1;E9PNT2;E9PIR1;A0A0G2JRG8;A0A0G2JNY3;Q6ZUM4-2;Q6ZUM4-3;Q6ZUM4	2;2;2;2;2;2;2;2;2	2;2;2;2;2;2;2;2;2	2;2;2;2;2;2;2;2;2	Rho GTPase-activating protein 27	ARHGAP27	tr|A0A0C4DGE6|A0A0C4DGE6_HUMAN Rho GTPase-activating protein 27 OS=Homo sapiens OX=9606 GN=ARHGAP27 PE=1 SV=1 [ENST00000528384_17_45405717_aTIS_101db1#ENST00000528384_17_45405717_aTIS_db3];generic|ENST00000376922_17_45406062_5UTR_100db1|ENSG00000159314 GTG	9	2	2	2	3.5	3.5	3.5	58404	521	521;663;667;867;867;889;548;862;889	0.0079107	20213	110690000	4257300	300880000	1	1				278	11037;21109	True;True	11040;21115	52284;100074;100075;100076	71520;131986	71520;131986
A0A1B0GWF6;ENST00000371394_9_137754270_3UTR_100db1;ENST00000462484_9_137743481_CDS_100db1;ENST00000371394_9_137743481_3UTR_100db1;ENST00000637261_9_137754270_3UTR_100db1;A0A0C4DGF8;ENST00000637261_9_137743481_3UTR_100db1;A0A1B0GU48;ENST00000637161_9_137743481_CDS_100db1;A0A1B0GV09;ENST00000637161_9_137711021_5UTR_100db1;Q9H9B1-4;Q9H9B1-3;Q9H9B1	A0A1B0GWF6;ENST00000371394_9_137754270_3UTR_100db1;ENST00000462484_9_137743481_CDS_100db1;ENST00000371394_9_137743481_3UTR_100db1;ENST00000637261_9_137754270_3UTR_100db1;A0A0C4DGF8;ENST00000637261_9_137743481_3UTR_100db1;A0A1B0GU48;ENST00000637161_9_137743481_CDS_100db1;A0A1B0GV09;ENST00000637161_9_137711021_5UTR_100db1;Q9H9B1-4;Q9H9B1-3;Q9H9B1	1;1;1;1;1;1;1;1;1;1;1;1;1;1	1;1;1;1;1;1;1;1;1;1;1;1;1;1	1;1;1;1;1;1;1;1;1;1;1;1;1;1	Histone-lysine N-methyltransferase EHMT1	EHMT1	tr|A0A1B0GWF6|A0A1B0GWF6_HUMAN Histone-lysine N-methyltransferase EHMT1 (Fragment) OS=Homo sapiens OX=9606 GN=EHMT1 PE=1 SV=1;generic|ENST00000371394_9_137754270_3UTR_100db1|ENSG00000181090 AAG NA 0 -1;generic|ENST00000462484_9_137743481_CDS_100db1|ENSG000	14	1	1	1	3.8	3.8	3.8	40.79	370	370;407;497;545;705;803;843;981;987;1267;1273;808;1184;1298	0.00028827	45907	6403700	376690	17407000	1	1				279	26243	TRUE	26250	124347;124348	164342	164342
E9PJ75;E9PNM9;E9PIY1;A0A0C4DGG1;Q9UKS6;E9PJ33	E9PJ75;E9PNM9;E9PIY1;A0A0C4DGG1;Q9UKS6	3;3;3;3;3;1	3;3;3;3;3;1	3;3;3;3;3;1	Protein kinase C and casein kinase substrate in neurons protein 3	PACSIN3	tr|E9PJ75|E9PJ75_HUMAN Protein kinase C and casein kinase substrate in neurons protein 3 (Fragment) OS=Homo sapiens OX=9606 GN=PACSIN3 PE=1 SV=1;tr|E9PNM9|E9PNM9_HUMAN Protein kinase C and casein kinase substrate in neurons protein 3 (Fragment) OS=Homo sap	6	3	3	3	23.9	23.9	23.9	16175	142	142;148;320;405;424;69	0	16622	123140000	13683000	274080000	7	7				280	2646;2664;6311	True;True;True	2647;2665;6312	12456;12457;12458;12459;12532;29658;29659;29660	17065;17066;17067;17156;41047;41048;41049	17067;17156;41048
ENST00000646806_12_6606373_aTIS_101db1;ENST00000645645_12_6606373_aTIS_101db1;ENST00000357008_12_6606373_aTIS_101db1;ENST00000643335_12_6606373_aTIS_101db1;F5GWX5;ENST00000645005_12_6606373_aTIS_101db1;ENST00000645022_12_6606406_5UTR_010db2;ENST00000642879_12_6606373_aTIS_101db1;A0A0C4DGG9;Q14839;Q14839-2;ENST00000644137_12_6606373_aTIS_101db1;ENST00000646268_12_6606373_aTIS_101db1;ENST0000064281…	ENST00000646806_12_6606373_aTIS_101db1;ENST00000645645_12_6606373_aTIS_101db1;ENST00000357008_12_6606373_aTIS_101db1;ENST00000643335_12_6606373_aTIS_101db1;F5GWX5;ENST00000645005_12_6606373_aTIS_101db1;ENST00000645022_12_6606406_5UTR_010db2;ENST00000642879_12_6606373_aTIS_101db1;A0A0C4DGG9;Q14839;Q14839-2;ENST00000644137_12_6606373_aTIS_101db1;ENST00000646268_12_6606373_aTIS_101db1;ENST0000064281…	37;37;37;37;37;37;37;37;37;37;37;30;23;23;21;15;13;13;5;5;4;3;3;3;3;3;3;3;3;3;2;1;1;1;1;1;1;1;1;1;1;1	37;37;37;37;37;37;37;37;37;37;37;30;23;23;21;15;13;13;5;5;4;3;3;3;3;3;3;3;3;3;2;1;1;1;1;1;1;1;1;1;1;1	24;24;24;24;24;24;24;24;24;24;24;20;17;17;17;10;9;9;2;2;4;2;2;2;2;0;0;0;0;0;0;1;1;1;1;0;0;1;0;1;0;0	Chromodomain-helicase-DNA-binding protein 4	CHD4	generic|ENST00000646806_12_6606373_aTIS_101db1|ENSG00000111642 ATG True -1 0 [ENST00000646806_12_6606373_aTIS_db3];generic|ENST00000645645_12_6606373_aTIS_101db1|ENSG00000111642 ATG True -1 0 [ENST00000645645_12_6606373_aTIS_db3];generic|ENST00000357008_	42	37	37	24	21.7	21.7	14.7	215.72	1892	1892;1899;1902;1903;1905;1914;1916;1920;1937;1912;1940;1645;1377;1425;1147;749;597;631;433;440;354;104;108;110;115;249;277;383;383;1225;365;45;46;52;53;63;82;88;89;89;127;179	0	174.37	3705100000	41168000	7838000000	116	116				281	297;574;622;623;2712;5265;5266;5415;5667;6760;6919;7589;9845;10423;10775;11598;12398;12446;14502;15176;15177;15377;17712;17713;17819;18176;18236;22822;24826;25134;25565;26198;26273;27748;27854;28058;28083	True;True;True;True;True;True;True;True;True;True;True;True;True;True;True;True;True;True;True;True;True;True;True;True;True;True;True;True;True;True;True;True;True;True;True;True;True	298;575;623;624;2713;5266;5267;5416;5668;6762;6921;7592;9848;10426;10778;11601;12401;12449;14505;15179;15180;15380;17716;17717;17825;18182;18242;22829;24833;25141;25572;26205;26280;27756;27862;28066;28091	1392;1393;1394;2700;2701;2702;2703;2918;2919;2920;2921;2922;2923;2924;2925;2926;2927;12742;12743;12744;12745;24528;24529;24530;24531;24532;24533;24534;24535;24536;25252;25253;25254;26398;26399;26400;26401;31762;31763;31764;31765;32536;32537;32538;32539;35936;35937;35938;35939;46725;46726;46727;46728;46729;46730;46731;46732;49493;49494;49495;49496;49497;51113;51114;51115;51116;55051;55052;55053;55…	2135;2136;3939;3940;3941;3942;3943;3944;3945;3946;3947;4166;4167;4168;4169;4170;4171;4172;4173;4174;4175;4176;4177;4178;17533;33838;33839;33840;33841;33842;33843;33844;33845;34766;34767;36249;36250;36251;36252;36253;44128;44129;44130;45061;45062;45063;45064;49884;49885;49886;63687;63688;63689;63690;63691;63692;63693;63694;63695;63696;63697;63698;67712;67713;67714;67715;67716;69923;75295;75296;752…	2135;3943;4167;4169;17533;33839;33845;34766;36249;44128;45064;49885;63693;67712;69923;75298;79921;80321;93681;97974;97975;99157;112465;112466;113060;115222;115573;141552;154842;156791;159927;164080;164534;173742;174314;175466;175630
A0A0C4DGH0;ENST00000318443_15_73702587_CDS_010db2;Q5ZPR3-3;Q5ZPR3-4;Q5ZPR3	A0A0C4DGH0;ENST00000318443_15_73702587_CDS_010db2;Q5ZPR3-3;Q5ZPR3-4;Q5ZPR3	1;1;1;1;1	1;1;1;1;1	1;1;1;1;1	CD276 antigen	CD276	tr|A0A0C4DGH0|A0A0C4DGH0_HUMAN CD276 antigen OS=Homo sapiens OX=9606 GN=CD276 PE=1 SV=1 [ENST00000537340_15_73702792_aTIS_101db1#ENST00000537340_15_73702792_aTIS_db3];generic|ENST00000318443_15_73702587_CDS_010db2|ENSG00000103855 GTG NA NA;sp|Q5ZPR3-3|CD27	5	1	1	1	2.6	2.6	2.6	41767	388	388;397;493;533;534	0.00052124	33036	37793000	2362100	86628000	4	4				282	19947	TRUE	19953	94607;94608;94609;94610	125835;125836;125837;125838;125839	125837
ENST00000549992_12_93399182_CDS_100db1;F8VRL4;ENST00000578341_1_146298416_ntr_100db1;F8VRR0;A0A0C4DGJ4;ENST00000549992_12_93394609_5UTR_100db1;ENST00000337179_12_93394609_CDS_100db1;Q9NZJ9-3;Q96G61;Q8NFP7;Q9NZJ9;Q9NZJ9-2	ENST00000549992_12_93399182_CDS_100db1;F8VRL4;ENST00000578341_1_146298416_ntr_100db1;F8VRR0;A0A0C4DGJ4;ENST00000549992_12_93394609_5UTR_100db1;ENST00000337179_12_93394609_CDS_100db1;Q9NZJ9-3;Q96G61;Q8NFP7;Q9NZJ9;Q9NZJ9-2	1;1;1;1;1;1;1;1;1;1;1;1	1;1;1;1;1;1;1;1;1;1;1;1	1;1;1;1;1;1;1;1;1;1;1;1	Diphosphoinositol polyphosphate phosphohydrolase 2;Diphosphoinositol polyphosphate phosphohydrolase 3-beta;Diphosphoinositol polyphosphate phosphohydrolase 3-alpha	NUDT4;NUDT11;NUDT10	generic|ENST00000549992_12_93399182_CDS_100db1|ENSG00000173598 AAG NA +1 0 -1;tr|F8VRL4|F8VRL4_HUMAN Diphosphoinositol polyphosphate phosphohydrolase 2 (Fragment) OS=Homo sapiens OX=9606 GN=NUDT4 PE=1 SV=1;generic|ENST00000578341_1_146298416_ntr_100db1|ENS	12	1	1	1	23.1	23.1	23.1	70951	65	65;95;99;112;128;147;148;129;164;164;180;181	0.0019915	2693	42228000	42228000	101820000	2	2				283	26328	TRUE	26335	124756;124757;124758;124759	164983;164984	164984
A0A0C4DGN6;Q9Y2X7;Q9Y2X7-3;J3QRU8;ENST00000581348_17_29578323_CDS_100db1;ENST00000225394_17_29578323_CDS_100db1;ENST00000579937_17_29578323_CDS_100db1;J3QLH1;ENST00000581348_17_29576572_CDS_100db1;J3QQI0;Q14161-9	A0A0C4DGN6;Q9Y2X7;Q9Y2X7-3;J3QRU8;ENST00000581348_17_29578323_CDS_100db1;ENST00000225394_17_29578323_CDS_100db1;ENST00000579937_17_29578323_CDS_100db1	8;8;8;7;5;5;4;3;2;1;1	8;8;8;7;5;5;4;3;2;1;1	7;7;7;6;5;5;4;3;2;1;0	ARF GTPase-activating protein GIT1	GIT1	tr|A0A0C4DGN6|A0A0C4DGN6_HUMAN ARF GTPase-activating protein GIT1 OS=Homo sapiens OX=9606 GN=GIT1 PE=1 SV=1 [ENST00000581348_17_29589378_aTIS_101db1#ENST00000581348_17_29589378_aTIS_db3];sp|Q9Y2X7|GIT1_HUMAN ARF GTPase-activating protein GIT1 OS=Homo sapie	11	8	8	7	15.5	15.5	13.5	83131	747	747;761;770;694;452;475;408;228;295;149;648	0	33829	389330000	9733400	904490000	35	35				284	3839;12540;13991;15538;16275;20969;21529;22434	True;True;True;True;True;True;True;True	3840;12543;13994;15541;16278;20975;21535;22441	18070;18071;18072;18073;59792;59793;59794;59795;67112;67113;67114;67115;67116;67117;67118;67119;74320;74321;74322;74323;77549;77550;77551;77552;99356;99357;99358;99359;102034;102035;102036;102037;106163;106164	25131;25132;25133;25134;25135;25136;25137;25138;25139;25140;25141;25142;25143;25144;25145;80834;90245;90246;90247;90248;90249;90250;99948;99949;99950;104175;104176;131113;134137;134138;134139;134140;134141;134142;134143;139299;139300;139301	25136;80834;90246;99948;104175;131113;134141;139299
A0A0C4DGQ7;C9JRL6;ENST00000536630_19_45638554_CDS_010db2;ENST00000536630_19_45642266_CDS_100db1;K7EIK7;O95834;O95834-2;O95834-3;ENST00000588000_19_45638584_ntr_100db1;K7ERR2;K7EIM1;K7EQR0;K7ERY9;K7EII6;K7EKG3;K7EKU5;ENST00000588000_19_45634347_ntr_100db1;K7ELI8;G3V500;G3V3N9;F8W717;O00423;O00423-3	A0A0C4DGQ7;C9JRL6;ENST00000536630_19_45638554_CDS_010db2;ENST00000536630_19_45642266_CDS_100db1;K7EIK7;O95834;O95834-2;O95834-3;ENST00000588000_19_45638584_ntr_100db1	5;5;5;5;5;5;5;5;4;2;2;2;2;2;2;2;2;1;1;1;1;1;1	5;5;5;5;5;5;5;5;4;2;2;2;2;2;2;2;2;1;1;1;1;1;1	5;5;5;5;5;5;5;5;4;2;2;2;2;2;2;2;2;1;1;1;1;1;1	Echinoderm microtubule-associated protein-like 2	EML2	tr|A0A0C4DGQ7|A0A0C4DGQ7_HUMAN Echinoderm microtubule-associated protein-like 2 OS=Homo sapiens OX=9606 GN=EML2 PE=1 SV=1 [ENST00000588308_19_45639376_aTIS_101db1#ENST00000588308_19_45639376_aTIS_db3];tr|C9JRL6|C9JRL6_HUMAN Echinoderm microtubule-associate	23	5	5	5	15.7	15.7	15.7	46644	427	427;603;606;764;773;649;796;850;428;98;111;133;148;181;223;225;360;121;285;379;803;815;834	0	21315	289220000	12575000	673480000	15	15				285	11244;14928;16181;17009;21645	True;True;True;True;True	11247;14931;16184;17012;21651	53301;53302;53303;53304;71603;71604;71605;71606;77160;77161;77162;80825;80826;80827;80828;80829;80830;80831;102525;102526;102527;102528	72787;72788;72789;96365;103713;103714;103715;108231;108232;108233;108234;134637;134638;134639;134640	72787;96365;103714;108232;134638
M0QZB9;M0QYQ4;M0QYH7;A0A0C4DGR2;M0QY25;Q86YD1-2;Q86YD1	M0QZB9;M0QYQ4;M0QYH7;A0A0C4DGR2;M0QY25;Q86YD1-2;Q86YD1	1;1;1;1;1;1;1	1;1;1;1;1;1;1	1;1;1;1;1;1;1	Prostate tumor-overexpressed gene 1 protein	PTOV1	tr|M0QZB9|M0QZB9_HUMAN Prostate tumor-overexpressed gene 1 protein (Fragment) OS=Homo sapiens OX=9606 GN=PTOV1 PE=1 SV=1;tr|M0QYQ4|M0QYQ4_HUMAN Prostate tumor overexpressed gene 1, isoform CRA_i OS=Homo sapiens OX=9606 GN=PTOV1 PE=1 SV=1 [ENST00000601612_1	7	1	1	1	18.3	18.3	18.3	15755	142	142;237;283;374;384;384;416	0.0033931	24002	9866100	1409400	26819000	1	1				286	25401	TRUE	25408	120181;120182	158571	158571
A0A0C4DGS0;ENST00000498737_22_42090747_CDS_010db2;P56556;R4GN43;ENST00000470753_22_42086308_CDS_100db1	A0A0C4DGS0;ENST00000498737_22_42090747_CDS_010db2;P56556;R4GN43	4;4;4;2;1	4;4;4;2;1	4;4;4;2;1	NADH dehydrogenase [ubiquinone] 1 alpha subcomplex subunit 6	NDUFA6	tr|A0A0C4DGS0|A0A0C4DGS0_HUMAN NADH dehydrogenase [ubiquinone] 1 alpha subcomplex subunit 6 OS=Homo sapiens OX=9606 GN=NDUFA6 PE=1 SV=1 [ubiquinone#ENST00000602404_22_42090744_aTIS_101db1#ENST00000602404_22_42090744_aTIS_db3];generic|ENST00000498737_22_420	5	4	4	4	39.8	39.8	39.8	15136	128	128;129;154;71;41	0	26842	1249600000	156200000	2981100000	16	16				287	4768;5078;19546;27235	True;True;True;True	4769;5079;19552;27243	22126;22127;22128;22129;22130;22131;22132;23460;23461;23462;23463;23464;23465;23466;23467;92736;92737;92738;92739;129009;129010	30249;30250;32116;32117;32118;32119;32120;32121;32122;123517;123518;123519;123520;123521;170735;170736	30250;32120;123517;170736
A0A0C4DGS1;P39656-3;P39656;P39656-2;U3KQ84;ENST00000477229_1_20661302_ntr_100db1;ENST00000477229_1_20661356_ntr_100db1;ENST00000477229_1_20661251_ntr_100db1	A0A0C4DGS1;P39656-3;P39656;P39656-2	13;13;13;11;5;3;3;2	13;13;13;11;5;3;3;2	13;13;13;11;5;3;3;2	Dolichyl-diphosphooligosaccharide--protein glycosyltransferase 48 kDa subunit	DDOST	tr|A0A0C4DGS1|A0A0C4DGS1_HUMAN Dolichyl-diphosphooligosaccharide--protein glycosyltransferase 48 kDa subunit OS=Homo sapiens OX=9606 GN=DDOST PE=1 SV=1 [ENST00000602624_1_20661350_aTIS_101db1#ENST00000602624_1_20661350_aTIS_db3];sp|P39656-3|OST48_HUMAN Iso	8	13	13	13	49.2	49.2	49.2	48799	439	439;438;456;419;154;116;134;99	0	165.73	3306700000	143770000	7532800000	80	80				288	6595;8055;14488;15900;19021;22874;23304;23397;24210;25554;25621;27800;28577	True;True;True;True;True;True;True;True;True;True;True;True;True	6596;8058;14491;15903;19027;22881;23311;23404;24217;25561;25628;27808;28585	30946;30947;30948;30949;38074;38075;38076;38077;38078;38079;38080;38081;69423;69424;69425;69426;75967;90335;90336;90337;90338;108128;108129;108130;108131;110009;110010;110011;110605;110606;110607;110608;110609;110610;110611;110612;114732;114733;114734;114735;121009;121310;121311;121312;121313;121314;131538;131539;131540;135228;135229;135230;135231;135232	42867;42868;42869;42870;42871;42872;42873;42874;42875;52597;52598;52599;52600;52601;52602;52603;93606;93607;93608;102147;120628;120629;120630;120631;120632;120633;120634;120635;120636;120637;120638;120639;120640;120641;120642;141922;141923;141924;141925;141926;141927;141928;141929;141930;141931;141932;144434;145431;145432;145433;145434;145435;145436;145437;145438;151317;151318;151319;151320;15132…	42867;52601;93607;102147;120632;141923;144434;145431;151323;159868;160255;174039;178984
A0A0C4DGS9;Q9Y6K0	A0A0C4DGS9;Q9Y6K0	1;1	1;1	1;1	Choline/ethanolaminephosphotransferase 1	CEPT1	tr|A0A0C4DGS9|A0A0C4DGS9_HUMAN Choline/ethanolaminephosphotransferase 1 OS=Homo sapiens OX=9606 GN=CEPT1 PE=1 SV=1 [ENST00000615636_1_111147715_aTIS_100db1];sp|Q9Y6K0|CEPT1_HUMAN Choline/ethanolaminephosphotransferase 1 OS=Homo sapiens OX=9606 GN=CEPT1 PE=	2	1	1	1	5.7	5.7	5.7	31293	280	280;416	0.00054304	37999	8682300	1736500	20081000	4	4				289	22333	TRUE	22340	105701;105702;105703;105704	138670;138671;138672;138673	138673
H3BMK4;A0A0C4DGT4;ENST00000314891_15_34367148_5UTR_100db1;Q643R3	H3BMK4;A0A0C4DGT4;ENST00000314891_15_34367148_5UTR_100db1;Q643R3	1;1;1;1	1;1;1;1	1;1;1;1	Lysophospholipid acyltransferase LPCAT4	LPCAT4	tr|H3BMK4|H3BMK4_HUMAN Lysophospholipid acyltransferase LPCAT4 (Fragment) OS=Homo sapiens OX=9606 GN=LPCAT4 PE=1 SV=1;tr|A0A0C4DGT4|A0A0C4DGT4_HUMAN Lysophospholipid acyltransferase LPCAT4 OS=Homo sapiens OX=9606 GN=LPCAT4 PE=1 SV=1 [ENST00000617710_15_343	4	1	1	1	14.3	14.3	14.3	9.52	84	84;351;540;524	0.0033997	24127	50262000	10052000	136630000	2	2				290	25070	TRUE	25077	118698;118699	156386;156387	156387
ENST00000602860_16_67659059_ntr_100db1;ENST00000602320_16_67659592_CDS_100db1;ENST00000620761_16_67659592_CDS_100db1;ENST00000602320_16_67659934_CDS_100db1;ENST00000620338_16_67659934_CDS_100db1;R4GNJ5;ENST00000602320_16_67660238_5UTR_100db1;A0A0C4DGT6;ENST00000219251_16_67660238_CDS_100db1;ENST00000620338_16_67660238_CDS_100db1;Q96AP0-2;Q96AP0	ENST00000602860_16_67659059_ntr_100db1;ENST00000602320_16_67659592_CDS_100db1;ENST00000620761_16_67659592_CDS_100db1;ENST00000602320_16_67659934_CDS_100db1;ENST00000620338_16_67659934_CDS_100db1;R4GNJ5;ENST00000602320_16_67660238_5UTR_100db1;A0A0C4DGT6;ENST00000219251_16_67660238_CDS_100db1;ENST00000620338_16_67660238_CDS_100db1;Q96AP0-2;Q96AP0	1;1;1;1;1;1;1;1;1;1;1;1	1;1;1;1;1;1;1;1;1;1;1;1	1;1;1;1;1;1;1;1;1;1;1;1	Adrenocortical dysplasia protein homolog	ACD	generic|ENST00000602860_16_67659059_ntr_100db1|ENSG00000102977 CTG NA 0 +1;generic|ENST00000602320_16_67659592_CDS_100db1|ENSG00000102977 GTG NA -1 0;generic|ENST00000620761_16_67659592_CDS_100db1|ENSG00000102977 GTG NA -1 0;generic|ENST00000602320_16_6765	12	1	1	1	7.7	7.7	7.7	30504	287	287;326;339;375;388;442;448;458;461;464;541;544	0.00055695	4106	20137000	2876700	20137000	1	1				291	21960	TRUE	21967	103967	136479	136479
A0A0C4DGU7;Q8N9Z2;Q8N9Z2-2	A0A0C4DGU7;Q8N9Z2;Q8N9Z2-2	3;3;3	3;3;3	3;3;3	Coiled-coil domain-containing protein 71L	CCDC71L	tr|A0A0C4DGU7|A0A0C4DGU7_HUMAN Coiled-coil domain-containing protein 71L OS=Homo sapiens OX=9606 GN=CCDC71L PE=1 SV=1 [ENST00000315965_7_106660884_aTIS_100db1];sp|Q8N9Z2|CC71L_HUMAN Coiled-coil domain-containing protein 71L OS=Homo sapiens OX=9606 GN=CCDC7	3	3	3	3	8.9	8.9	8.9	33753	316	316;235;320	0.00030248	53433	283270000	15737000	672650000	6	6				292	21113;21192;22750	True;True;True	21119;21198;22757	100088;100089;100090;100091;100442;100443;100444;100445;107580;107581;107582;107583	132001;132314;132315;132316;132317;141182	132001;132315;141182
A0A0C4DGW6;A6NDU8	A0A0C4DGW6;A6NDU8	1;1	1;1	1;1	UPF0600 protein C5orf51	C5orf51	tr|A0A0C4DGW6|A0A0C4DGW6_HUMAN UPF0600 protein C5orf51 OS=Homo sapiens OX=9606 GN=C5orf51 PE=1 SV=1 [ENST00000612065_5_41904368_aTIS_101db1#ENST00000612065_5_41904368_aTIS_db3];sp|A6NDU8|CE051_HUMAN UPF0600 protein C5orf51 OS=Homo sapiens OX=9606 GN=C5orf5	2	1	1	1	19.1	19.1	19.1	16961	152	152;294	0	19114	49676000	6209500	97926000	3	3				293	21284	TRUE	21290	100833;100834;100835	132657;132658;132659	132657
ENST00000325222_7_148759614_CDS_010db2;A0A0C4DGX4;ENST00000617797_7_148730096_5UTR_100db1;ENST00000409469_7_148730096_5UTR_100db1;Q13616;K7EKM2;ENST00000641389_19_35900502_aTIS_100db1;A0A286YF31;Q8NI38-2	ENST00000325222_7_148759614_CDS_010db2;A0A0C4DGX4;ENST00000617797_7_148730096_5UTR_100db1;ENST00000409469_7_148730096_5UTR_100db1;Q13616	11;11;11;11;11;1;1;1;1	11;11;11;11;11;1;1;1;1	11;11;11;11;11;1;1;1;1	Cullin-1	CUL1	generic|ENST00000325222_7_148759614_CDS_010db2|ENSG00000055130 ATT NA NA;tr|A0A0C4DGX4|A0A0C4DGX4_HUMAN Cullin-1 OS=Homo sapiens OX=9606 GN=CUL1 PE=1 SV=1 [ENST00000617797_7_148730123_aTIS_101db1#ENST00000617797_7_148730123_aTIS_db3];generic|ENST0000061779	9	11	11	11	19.3	19.3	19.3	66417	576	576;752;761;785;776;292;455;455;465	0	42555	597730000	18113000	1343600000	24	24				294	6008;8677;8980;10827;12480;12595;15145;15185;15295;16901;18058	True;True;True;True;True;True;True;True;True;True;True	6009;8680;8983;10830;12483;12598;15148;15188;15298;16904;18064	28237;28238;28239;28240;41198;41199;41200;41201;42681;42682;42683;42684;51352;51353;51354;59487;59488;59489;59490;60023;72625;72626;72806;72807;72808;73297;73298;73299;73300;80378;80379;80380;85690;85691;85692;85693;85694;85695;85696	39021;39022;39023;56432;56433;56434;58257;58258;58259;58260;70241;80477;81039;97764;97765;98017;98630;107713;114551;114552;114553;114554;114555;114556;114557;114558	39021;56434;58259;70241;80477;81039;97765;98017;98630;107713;114555
ENST00000610545_4_82451157_CDS_100db1;A0A0C4DGY8;D6RA00;ENST00000273920_4_82430707_5UTR_100db1;ENST00000273920_4_82430611_5UTR_110db1;Q9UHY7;Q9UHY7-2	ENST00000610545_4_82451157_CDS_100db1;A0A0C4DGY8;D6RA00;ENST00000273920_4_82430707_5UTR_100db1;ENST00000273920_4_82430611_5UTR_110db1;Q9UHY7	4;4;4;4;4;4;1	4;4;4;4;4;4;1	4;4;4;4;4;4;1	Enolase-phosphatase E1	ENOPH1	generic|ENST00000610545_4_82451157_CDS_100db1|ENSG00000145293 ATG NA 0 -1;tr|A0A0C4DGY8|A0A0C4DGY8_HUMAN Enolase-phosphatase E1 OS=Homo sapiens OX=9606 GN=ENOPH1 PE=1 SV=1 [ENST00000610545_4_82451121_aTIS_100db1];tr|D6RA00|D6RA00_HUMAN Enolase-phosphatase	7	4	4	4	32.1	32.1	32.1	15145	137	137;149;173;302;334;261;115	0	18092	553580000	69197000	1229500000	24	24				295	425;15198;17659;19911	True;True;True;True	426;15201;17663;19917	1984;1985;1986;1987;72860;72861;72862;72863;72864;72865;72866;72867;83750;83751;83752;83753;83754;83755;83756;83757;94432;94433;94434;94435	2962;2963;98075;98076;98077;98078;98079;98080;98081;98082;112090;112091;112092;112093;112094;112095;112096;112097;112098;112099;112100;112101;112102;125687	2962;98077;112096;125687
ENST00000611150_1_1637857_3UTR_100db1;ENST00000341832_1_1657392_CDS_010db2;A0A0D9SEI3;A0A0D9SER5;A0A0D9SEN2;P21127-12;P21127-4;P21127-5;P21127-10;P21127-6;P21127-9;P21127-8;P21127-3;P21127-2;P21127;ENST00000460465_1_1704999_3UTR_100db1;Q5QPR4;ENST00000404249_1_1722725_CDS_010db2;Q5QPR3;Q9UQ88-5;Q9UQ88-10;Q9UQ88-4;Q9UQ88-3;Q9UQ88-2;Q9UQ88;ENST00000615951_1_1637474_3UTR_100db1;ENST00000611150_1_163…	ENST00000611150_1_1637857_3UTR_100db1;ENST00000341832_1_1657392_CDS_010db2;A0A0D9SEI3;A0A0D9SER5;A0A0D9SEN2;P21127-12;P21127-4;P21127-5;P21127-10;P21127-6;P21127-9;P21127-8;P21127-3;P21127-2;P21127;ENST00000460465_1_1704999_3UTR_100db1;Q5QPR4;ENST00000404249_1_1722725_CDS_010db2;Q5QPR3;Q9UQ88-5;Q9UQ88-10;Q9UQ88-4;Q9UQ88-3;Q9UQ88-2;Q9UQ88;ENST00000615951_1_1637474_3UTR_100db1;ENST00000611150_1_163…	9;9;9;9;9;9;9;9;9;9;9;9;9;9;9;8;8;8;8;8;8;8;8;8;8;7;5;4;4;4;4;4;4;2;2	9;9;9;9;9;9;9;9;9;9;9;9;9;9;9;8;8;8;8;8;8;8;8;8;8;7;5;4;4;4;4;4;4;2;2	9;9;9;9;9;9;9;9;9;9;9;9;9;9;9;8;8;8;8;8;8;8;8;8;8;7;5;4;4;4;4;4;4;2;2	Cyclin-dependent kinase 11B;Cyclin-dependent kinase 11A	CDK11B;CDK11A	generic|ENST00000611150_1_1637857_3UTR_100db1|ENSG00000248333 AAG NA -1 0;generic|ENST00000341832_1_1657392_CDS_010db2|ENSG00000248333 ATA NA NA;tr|A0A0D9SEI3|A0A0D9SEI3_HUMAN Cyclin-dependent kinase 11B OS=Homo sapiens OX=9606 GN=CDK11B PE=1 SV=1 [ENST000	35	9	9	9	32.8	32.8	32.8	36.83	326	326;751;772;783;785;439;461;526;565;738;748;772;781;782;795;326;746;749;779;397;439;770;779;780;783;281;165;135;165;347;498;167;531;65;68	0	27814	1751700000	70069000	4140600000	48	48				296	1966;4130;4677;5125;5632;11470;12652;24116;24587	True;True;True;True;True;True;True;True;True	1967;4131;4678;5126;5633;11473;12655;24123;24594	9218;9219;9220;9221;9222;9223;9224;9225;19401;19402;21735;21736;21737;21738;23685;23686;26259;26260;26261;26262;54478;54479;54480;54481;60298;60299;60300;60301;114257;114258;114259;114260;116437;116438;116439;116440;116441;116442;116443;116444	12544;12545;12546;12547;12548;26867;26868;29777;29778;29779;29780;29781;29782;29783;29784;29785;32466;32467;32468;32469;32470;32471;36065;36066;36067;36068;36069;36070;36071;74540;74541;81309;81310;81311;81312;150555;150556;150557;150558;153370;153371;153372;153373;153374;153375;153376;153377;153378	12544;26868;29781;32470;36066;74541;81310;150557;153374
ENST00000557997_15_70052422_CDS_010db2;H0YNI7;ENST00000317509_15_70076140_CDS_100db1;ENST00000557907_15_70076140_CDS_100db1;ENST00000539550_15_70076140_CDS_100db1;ENST00000559048_15_70076140_CDS_100db1;ENST00000558379_15_70076140_CDS_100db1;ENST00000560939_15_70076140_CDS_100db1;ENST00000440567_15_70076140_CDS_100db1;ENST00000627388_15_70076140_CDS_100db1;ENST00000558201_15_70076140_CDS_100db1;EN…	ENST00000557997_15_70052422_CDS_010db2;H0YNI7;ENST00000317509_15_70076140_CDS_100db1;ENST00000557907_15_70076140_CDS_100db1;ENST00000539550_15_70076140_CDS_100db1;ENST00000559048_15_70076140_CDS_100db1;ENST00000558379_15_70076140_CDS_100db1;ENST00000560939_15_70076140_CDS_100db1;ENST00000440567_15_70076140_CDS_100db1;ENST00000627388_15_70076140_CDS_100db1;ENST00000558201_15_70076140_CDS_100db1;EN…	1;1;1;1;1;1;1;1;1;1;1;1;1;1;1;1;1;1;1;1;1;1;1;1;1;1;1;1;1;1;1;1;1;1;1;1	1;1;1;1;1;1;1;1;1;1;1;1;1;1;1;1;1;1;1;1;1;1;1;1;1;1;1;1;1;1;1;1;1;1;1;1	1;1;1;1;1;1;1;1;1;1;1;1;1;1;1;1;1;1;1;1;1;1;1;1;1;1;1;1;1;1;1;1;1;1;1;1	Transducin-like enhancer protein 2;Transducin-like enhancer protein 4;Transducin-like enhancer protein 3;Transducin-like enhancer protein 1	TLE3;TLE2;TLE4;TLE1	generic|ENST00000557997_15_70052422_CDS_010db2|ENSG00000140332 CTG NA NA;tr|H0YNI7|H0YNI7_HUMAN Transducin-like enhancer protein 3 OS=Homo sapiens OX=9606 GN=TLE3 PE=1 SV=1 [ENST00000559191_15_70057476_aTIS_101db1#ENST00000559191_15_70057476_aTIS_db3];gene	36	1	1	1	14.3	14.3	14.3	85616	77	77;353;676;680;681;682;683;684;685;688;688;698;699;716;744;759;760;772;774;778;782;790;621;704;743;748;760;762;764;767;769;770;772;772;773;805	0.0091743	19017	4760100	680010	12939000	1	1				297	24442	TRUE	24449	115777	152599	152599
A0A0D9SEU5;R4GMX8;Q6VN20-2;Q6VN20-3;Q6VN20	A0A0D9SEU5;R4GMX8;Q6VN20-2;Q6VN20-3;Q6VN20	1;1;1;1;1	1;1;1;1;1	1;1;1;1;1	Ran-binding protein 10	RANBP10	tr|A0A0D9SEU5|A0A0D9SEU5_HUMAN Ran-binding protein 10 OS=Homo sapiens OX=9606 GN=RANBP10 PE=1 SV=1 [ENST00000630626_16_67806536_aTIS_101db1#ENST00000630626_16_67806536_aTIS_db3];tr|R4GMX8|R4GMX8_HUMAN Ran-binding protein 10 OS=Homo sapiens OX=9606 GN=RANBP	5	1	1	1	2.7	2.7	2.7	67255	620	620;650;533;594;620	0.0005475	38604	54520000	2726000	123580000	5	5				298	6247	TRUE	6248	29385;29386;29387;29388	40739;40740;40741;40742;40743	40742
A0A0D9SFB3;ENST00000646122_X_41334253_aTIS_101db1;ENST00000644073_X_41336157_aTIS_101db1;A0A0D9SG12;ENST00000644074_X_41334253_aTIS_101db1;ENST00000646319_X_41334253_aTIS_101db1;ENST00000399959_X_41334253_aTIS_101db1;ENST00000644513_X_41334253_aTIS_101db1;ENST00000644109_X_41334253_aTIS_101db1;A0A0D9SF53;O00571;ENST00000646679_X_41343231_aTIS_101db1;ENST00000642322_X_41343231_aTIS_101db1;ENST0000…	A0A0D9SFB3;ENST00000646122_X_41334253_aTIS_101db1;ENST00000644073_X_41336157_aTIS_101db1;A0A0D9SG12;ENST00000644074_X_41334253_aTIS_101db1;ENST00000646319_X_41334253_aTIS_101db1;ENST00000399959_X_41334253_aTIS_101db1;ENST00000644513_X_41334253_aTIS_101db1;ENST00000644109_X_41334253_aTIS_101db1;A0A0D9SF53;O00571;ENST00000646679_X_41343231_aTIS_101db1;ENST00000642322_X_41343231_aTIS_101db1;ENST0000…	23;23;23;23;23;23;23;23;23;23;23;22;22;22;22;21;19;19;19;19;10;5;5;5;5;4;3;3;3;3;2;2;2;2;2;2;1;1;1;1;1;1;1;1;1;1;1;1;1;1;1	22;22;22;22;22;22;22;22;22;22;22;21;21;21;21;20;18;18;18;18;9;5;5;5;5;4;3;3;3;3;2;2;2;2;2;2;1;1;1;1;1;1;1;1;1;1;1;1;1;1;1	4;4;4;4;4;4;4;4;4;4;4;4;4;4;4;4;4;4;3;4;1;2;1;1;1;1;1;1;1;1;1;1;1;1;1;0;1;0;0;0;0;0;0;0;0;0;0;0;0;0;0	ATP-dependent RNA helicase DDX3X	DDX3X	tr|A0A0D9SFB3|A0A0D9SFB3_HUMAN ATP-dependent RNA helicase DDX3X OS=Homo sapiens OX=9606 GN=DDX3X PE=1 SV=1 [ENST00000626301_X_41334253_aTIS_101db1#ENST00000626301_X_41334253_aTIS_db3];generic|ENST00000646122_X_41334253_aTIS_101db1|ENSG00000215301 ATG True	51	23	22	4	36.6	34.8	9.1	70839	640	640;641;647;647;660;661;661;662;716;733;662;475;476;622;646;450;441;442;503;629;200;169;192;214;215;164;133;151;155;156;108;126;130;131;138;224;40;61;66;78;98;100;139;181;193;305;518;575;690;704;724	0	204.33	2079100000	53311000	4657500000	74	74				299	2837;3210;3390;4199;5935;6434;9106;9152;9796;11322;12951;17714;20266;20359;20693;21735;22628;23287;25607;25639;27450;28171;28622	True;True;True;True;True;True;True;True;True;True;True;False;True;True;True;True;True;True;True;True;True;True;True	2838;3211;3391;4200;5936;6435;9109;9155;9799;11325;12954;17718;20272;20365;20699;21742;22635;23294;25614;25646;27458;28179;28630	13250;13251;13252;13253;14944;14945;14946;14947;16082;16083;16084;16085;16086;16087;16088;16089;19705;27880;27881;27882;27883;30211;30212;30213;30214;30215;30216;30217;30218;43268;43269;43270;43271;43495;43496;43497;43498;43499;43500;43501;43502;46521;46522;46523;46524;53668;53669;53670;53671;62078;62079;62080;62081;84076;84077;84078;84079;95968;95969;95970;95971;96407;96408;96409;98025;98026;980…	18359;18360;18361;18362;18363;18364;18365;18366;18367;18368;18369;18370;18371;18372;18373;18374;18375;18376;18377;18378;18379;18380;20537;20538;20539;20540;20541;20542;20543;22510;22511;22512;22513;22514;22515;22516;22517;27242;38547;41875;41876;41877;41878;41879;58979;58980;58981;58982;58983;59239;59240;59241;59242;59243;59244;59245;59246;59247;59248;59249;63440;63441;63442;63443;63444;63445;634…	18360;20541;22510;27242;38547;41879;58982;59239;63440;73335;83764;112471;127354;127933;129696;135038;140438;144355;160170;160354;172178;176169;179201
E7EXA6;A0A0D9SF58;Q8WVB6;Q8WVB6-2;Q8WVB6-3;H0Y7D3;F8WCC1;ENST00000491530_16_789680_ntr_100db1	E7EXA6;A0A0D9SF58;Q8WVB6;Q8WVB6-2;Q8WVB6-3	5;5;5;5;3;2;2;1	5;5;5;5;3;2;2;1	5;5;5;5;3;2;2;1	Chromosome transmission fidelity protein 18 homolog	CHTF18	tr|E7EXA6|E7EXA6_HUMAN Chromosome transmission fidelity protein 18 homolog OS=Homo sapiens OX=9606 GN=CHTF18 PE=1 SV=2 [ENST00000317063_16_788685_aTIS_101db1#ENST00000317063_16_788685_aTIS_db3];tr|A0A0D9SF58|A0A0D9SF58_HUMAN Chromosome transmission fidelit	8	5	5	5	6.9	6.9	6.9	107.43	975	975;1184;975;1003;557;264;456;119	0	26901	323840000	7531100	748480000	20	20				300	6765;12825;16420;18606;26172	True;True;True;True;True	6767;12828;16423;18612;26179	31779;31780;31781;31782;31783;31784;31785;31786;61422;61423;61424;61425;78252;78253;78254;78255;88241;88242;88243;88244;124000;124001;124002;124003;124004;124005;124006;124007	44152;44153;44154;44155;82865;82866;104900;104901;104902;104903;104904;117741;117742;117743;117744;163903;163904;163905;163906;163907;163908;163909	44152;82865;104900;117744;163903
ENST00000480171_2_158666482_ntr_100db1;A0A0D9SF60;Q99569-2;Q99569	ENST00000480171_2_158666482_ntr_100db1;A0A0D9SF60;Q99569-2;Q99569	1;1;1;1	1;1;1;1	1;1;1;1	Plakophilin-4	PKP4	generic|ENST00000480171_2_158666482_ntr_100db1|ENSG00000144283 ATG NA 0 -1;tr|A0A0D9SF60|A0A0D9SF60_HUMAN Plakophilin-4 OS=Homo sapiens OX=9606 GN=PKP4 PE=1 SV=1 [ENST00000628904_2_158533185_aTIS_100db1];sp|Q99569-2|PKP4_HUMAN Isoform 2 of Plakophilin-4 OS	4	1	1	1	4.2	4.2	4.2	35056	310	310;1208;1149;1192	0	27961	60480000	4320000	142670000	5	5				301	35	TRUE	35	170;171;172;173	283;284;285;286;287	287
ENST00000430069_3_177053829_CDS_010db2;A0A0D9SF63;Q9BZK7;C9JLJ1;C9JCK0;C9JBN1;A0A0D9SF25;A0A1B0GUU2;F8W9D8;C9IYU9;A0A1B0GVH3	ENST00000430069_3_177053829_CDS_010db2;A0A0D9SF63;Q9BZK7;C9JLJ1;C9JCK0;C9JBN1;A0A0D9SF25;A0A1B0GUU2;F8W9D8;C9IYU9	3;3;3;2;2;2;2;2;2;2;1	3;3;3;2;2;2;2;2;2;2;1	3;3;3;2;2;2;2;2;2;2;1	F-box-like/WD repeat-containing protein TBL1XR1	TBL1XR1	generic|ENST00000430069_3_177053829_CDS_010db2|ENSG00000177565 ATT NA NA;tr|A0A0D9SF63|A0A0D9SF63_HUMAN F-box-like/WD repeat-containing protein TBL1XR1 OS=Homo sapiens OX=9606 GN=TBL1XR1 PE=1 SV=1 [ENST00000631253_3_177064977_aTIS_001db3];sp|Q9BZK7|TBL1R_H	11	3	3	3	7.1	7.1	7.1	50297	465	465;474;514;55;73;75;122;131;144;145;271	0	11723	137400000	6542900	295110000	9	9				302	3072;13605;14409	True;True;True	3073;13608;14412	14290;14291;14292;65239;65240;65241;65242;69101;69102;69103;69104	19749;19750;19751;19752;19753;19754;87689;87690;87691;87692;93168;93169	19751;87691;93168
E9PQP3;A0A0D9SF70;G5E9L0;Q8N6H7;E9PMU9;E9PIY6;ENST00000524782_11_47175886_CDS_010db2;Q8N6H7-3;Q8N6H7-2;E9PMR9;B0QYV9;E9PM63;E9PNY8;H0YDX1;B0QYV8;E9PJT7;H0YDN9;E9PK28;E9PN48;Q9NP61-2;Q9NP61	E9PQP3;A0A0D9SF70;G5E9L0;Q8N6H7;E9PMU9;E9PIY6;ENST00000524782_11_47175886_CDS_010db2;Q8N6H7-3;Q8N6H7-2	3;3;3;3;2;2;2;2;2;1;1;1;1;1;1;1;1;1;1;1;1	3;3;3;3;2;2;2;2;2;1;1;1;1;1;1;1;1;1;1;1;1	3;3;3;3;2;2;2;2;2;1;1;1;1;1;1;1;1;1;1;1;1	ADP-ribosylation factor GTPase-activating protein 2	ARFGAP2	tr|E9PQP3|E9PQP3_HUMAN ADP-ribosylation factor GTPase-activating protein 2 (Fragment) OS=Homo sapiens OX=9606 GN=ARFGAP2 PE=1 SV=1;tr|A0A0D9SF70|A0A0D9SF70_HUMAN ADP-ribosylation factor GTPase-activating protein 2 OS=Homo sapiens OX=9606 GN=ARFGAP2 PE=1 SV	21	3	3	3	12	12	12	30597	274	274;385;493;521;156;327;445;252;414;89;92;94;110;133;152;173;237;238;252;472;516	0.00030021	52233	166270000	8750800	356760000	10	10				303	14375;22294;28198	True;True;True	14378;22301;28206	68942;68943;105499;105500;105501;105502;133354;133355;133356;133357	92943;138444;138445;138446;138447;138448;138449;138450;176379;176380	92943;138450;176380
A0A0D9SF94;Q86Y97	A0A0D9SF94;Q86Y97	1;1	1;1	1;1	Histone-lysine N-methyltransferase SUV420H2	SUV420H2	tr|A0A0D9SF94|A0A0D9SF94_HUMAN Histone-lysine N-methyltransferase OS=Homo sapiens OX=9606 GN=KMT5C PE=1 SV=1 [ENST00000630497_19_55342811_aTIS_100db1];sp|Q86Y97|KMT5C_HUMAN Histone-lysine N-methyltransferase KMT5C OS=Homo sapiens OX=9606 GN=KMT5C PE=1 SV=1	2	1	1	1	3.5	3.5	3.5	38831	347	347;462	0.0022048	25148	24926000	1083800	60858000	1	1				304	20319	TRUE	20325	96224;96225;96226;96227	127767	127767
A0A0D9SFK2;Q92614-3;Q92614-4;Q92614;Q92614-2;Q92614-5;H0YEV9	A0A0D9SFK2;Q92614-3;Q92614-4;Q92614;Q92614-2	7;7;7;7;4;3;1	7;7;7;7;4;3;1	7;7;7;7;4;3;1	Unconventional myosin-XVIIIa	MYO18A	tr|A0A0D9SFK2|A0A0D9SFK2_HUMAN Unconventional myosin-XVIIIa OS=Homo sapiens OX=9606 GN=MYO18A PE=1 SV=1 [ENST00000628822_17_29166940_aTIS_100db1];sp|Q92614-3|MY18A_HUMAN Isoform 3 of Unconventional myosin-XVIIIa OS=Homo sapiens OX=9606 GN=MYO18A [ENST00000	7	7	7	7	4.8	4.8	4.8	231.1	2038	2038;2002;2039;2054;1723;1581;197	0	29703	191080000	1891900	422560000	13	13				305	10104;13657;14150;21107;24017;24514;28021	True;True;True;True;True;True;True	10107;13660;14153;21113;24024;24521;28029	47903;47904;47905;47906;65475;67856;100068;100069;100070;100071;113818;116080;116081;116082;116083;132513;132514;132515;132516	65515;65516;88002;91351;131981;131982;131983;150020;152965;152966;175200;175201;175202;175203	65515;88002;91351;131982;150020;152965;175202
H7BY36;A0A0D9SFL3;B0QYK0;C9JGE3;Q01844-2;Q01844-6;Q01844-3;Q01844;Q01844-5;ENST00000610553_22_29296278_ntr_100db1;ENST00000400979_1_166276433_ntr_100db1	H7BY36;A0A0D9SFL3;B0QYK0;C9JGE3;Q01844-2;Q01844-6;Q01844-3;Q01844;Q01844-5	5;5;5;5;5;5;5;5;5;2;1	5;5;5;5;5;5;5;5;5;2;1	5;5;5;5;5;5;5;5;5;2;1	RNA-binding protein EWS	EWSR1	tr|H7BY36|H7BY36_HUMAN RNA-binding protein EWS (Fragment) OS=Homo sapiens OX=9606 GN=EWSR1 PE=1 SV=1;tr|A0A0D9SFL3|A0A0D9SFL3_HUMAN RNA-binding protein EWS OS=Homo sapiens OX=9606 GN=EWSR1 PE=1 SV=1 [ENST00000629659_22_29268337_aTIS_101db1#ENST00000629659_	11	5	5	5	15.9	15.9	15.9	32071	308	308;584;618;620;583;600;655;656;661;133;247	0	17923	2068300000	147740000	3135400000	35	35				306	273;6803;21242;23674;23675	True;True;True;True;True	274;6805;21248;23681;23682	1268;1269;1270;1271;1272;1273;1274;1275;31942;31943;31944;31945;100643;100644;100645;100646;111884;111885;111886;111887;111888;111889;111890;111891;111892;111893;111894;111895;111896;111897;111898;111899;111900;111901;111902;111903;111904;111905;111906;111907;111908;111909;111910	1919;1920;1921;1922;1923;1924;1925;1926;44340;44341;44342;44343;132486;132487;132488;147287;147288;147289;147290;147291;147292;147293;147294;147295;147296;147297;147298;147299;147300;147301;147302;147303;147304;147305;147306;147307	1926;44341;132487;147288;147298
ENST00000346330_X_119574959_CDS_100db1;ENST00000628549_X_119574959_CDS_100db1;A0A0D9SG71;A0A0R4J2E5;P49459;ENST00000631185_X_119574959_CDS_100db1;A0A0D9SEZ6	ENST00000346330_X_119574959_CDS_100db1;ENST00000628549_X_119574959_CDS_100db1;A0A0D9SG71;A0A0R4J2E5;P49459;ENST00000631185_X_119574959_CDS_100db1;A0A0D9SEZ6	2;2;2;2;2;1;1	2;2;2;2;2;1;1	1;1;1;1;1;1;1	Ubiquitin-conjugating enzyme E2 A	UBE2A	generic|ENST00000346330_X_119574959_CDS_100db1|ENSG00000077721 GTG NA 0 -1;generic|ENST00000628549_X_119574959_CDS_100db1|ENSG00000077721 GTG NA 0 -1;tr|A0A0D9SG71|A0A0D9SG71_HUMAN Ubiquitin-conjugating enzyme E2 A OS=Homo sapiens OX=9606 GN=UBE2A PE=1 SV=	7	2	2	1	49.6	49.6	14.8	13203	115	115;118;119;149;152;89;123	0.0022206	26008	11871000	2967800	32270000	0	0				307	16773;27768	True;True	16776;27776	79797;131391;131392;131393	106893;173843	106893;173843
ENST00000636962_9_127658434_CDS_100db1;ENST00000637953_9_127658434_CDS_100db1;ENST00000373299_9_127658434_CDS_100db1;ENST00000647107_9_127658434_CDS_100db1;ENST00000373302_9_127658434_CDS_100db1;A0A1B0GWF2;A0A1B0GVQ5;A0A0D9SG72;ENST00000635950_9_127612368_5UTR_100db1;ENST00000637953_9_127612368_5UTR_100db1;A0A1B0GTP9;ENST00000373299_9_127612368_5UTR_110db1;ENST00000373302_9_127612368_5UTR_100db1;…	ENST00000636962_9_127658434_CDS_100db1;ENST00000637953_9_127658434_CDS_100db1;ENST00000373299_9_127658434_CDS_100db1;ENST00000647107_9_127658434_CDS_100db1;ENST00000373302_9_127658434_CDS_100db1;A0A1B0GWF2;A0A1B0GVQ5;A0A0D9SG72;ENST00000635950_9_127612368_5UTR_100db1;ENST00000637953_9_127612368_5UTR_100db1;A0A1B0GTP9;ENST00000373299_9_127612368_5UTR_110db1;ENST00000373302_9_127612368_5UTR_100db1;…	3;3;3;3;3;3;3;3;3;3;3;3;3;3;3;2;2;1;1;1;1;1	3;3;3;3;3;3;3;3;3;3;3;3;3;3;3;2;2;1;1;1;1;1	3;3;3;3;3;3;3;3;3;3;3;3;3;3;3;2;2;1;1;1;1;1	Syntaxin-binding protein 1	STXBP1	generic|ENST00000636962_9_127658434_CDS_100db1|ENSG00000136854 ATC NA 0 -1;generic|ENST00000637953_9_127658434_CDS_100db1|ENSG00000136854 ATC NA 0 -1;generic|ENST00000373299_9_127658434_CDS_100db1|ENSG00000136854 ATC NA 0 -1;generic|ENST00000647107_9_12765	22	3	3	3	7.8	7.8	7.8	56665	498	498;501;518;523;527;574;577;580;586;589;589;606;615;594;603;298;360;75;100;102;147;149	0.00029087	47037	42739000	1780800	87826000	3	3				308	11019;13424;23100	True;True;True	11022;13427;23107	52206;64366;64367;64368;64369;109109;109110	71366;86436;143184	71366;86436;143184
A0A0D9SG77;A0A1B0GVL3;Q05086-2;Q05086-3;Q05086;A0A0D9SF91;A0A0D9SGI3;ENST00000566215_15_25371054_CDS_100db1;A0A0D9SES7;S4R306	A0A0D9SG77;A0A1B0GVL3;Q05086-2;Q05086-3;Q05086;A0A0D9SF91;A0A0D9SGI3;ENST00000566215_15_25371054_CDS_100db1	4;4;4;4;4;2;2;2;1;1	4;4;4;4;4;2;2;2;1;1	4;4;4;4;4;2;2;2;1;1	Ubiquitin-protein ligase E3A	UBE3A	tr|A0A0D9SG77|A0A0D9SG77_HUMAN Ubiquitin-protein ligase E3A OS=Homo sapiens OX=9606 GN=UBE3A PE=1 SV=1 [ENST00000625778_15_25405462_aTIS_101db1#ENST00000625778_15_25405462_aTIS_db3];tr|A0A1B0GVL3|A0A1B0GVL3_HUMAN Ubiquitin-protein ligase E3A OS=Homo sapien	10	4	4	4	6.3	6.3	6.3	88082	765	765;813;852;872;875;187;237;499;148;189	0	37094	170610000	4874500	367980000	14	14				309	3893;13701;20485;25488	True;True;True;True	3894;13704;20491;25495	18314;18315;18316;18317;65690;65691;65692;97033;120562;120563;120564;120565	25480;25481;88400;88401;88402;128680;159279;159280;159281;159282;159283;159284;159285;159286;159287	25481;88401;128680;159286
ENST00000332070_X_134378080_CDS_010db2;Q5JRC6;A0A0D9SGE8;Q8IWS0-5;Q8IWS0-3;Q8IWS0;ENST00000370800_X_134378098_CDS_100db1;Q8IWS0-4;Q8IWS0-2	ENST00000332070_X_134378080_CDS_010db2;Q5JRC6;A0A0D9SGE8;Q8IWS0-5;Q8IWS0-3;Q8IWS0;ENST00000370800_X_134378098_CDS_100db1;Q8IWS0-4;Q8IWS0-2	4;4;4;4;4;4;3;3;3	4;4;4;4;4;4;3;3;3	4;4;4;4;4;4;3;3;3	PHD finger protein 6	PHF6	generic|ENST00000332070_X_134378080_CDS_010db2|ENSG00000156531 AAG NA NA;tr|Q5JRC6|Q5JRC6_HUMAN PHD finger protein 6 OS=Homo sapiens OX=9606 GN=PHF6 PE=1 SV=1 [ENST00000370799_X_134377618_aTIS_101db1#ENST00000370799_X_134377618_aTIS_db3];tr|A0A0D9SGE8|A0A0	9	4	4	4	15	15	15	33495	294	294;324;366;331;364;365;235;310;312	0	17.11	344240000	19124000	841050000	16	16				310	4164;7154;24920;24921	True;True;True;True	4165;7156;24927;24928	19560;19561;19562;19563;33848;33849;33850;33851;117975;117976;117977;117978;117979;117980;117981;117982;117983;117984;117985	27049;27050;27051;27052;46949;46950;46951;46952;155507;155508;155509;155510;155511;155512;155513;155514	27050;46949;155507;155514
A0A0D9SGF6;Q13813;Q13813-2;A0A0D9SF54;Q13813-3;A0A1B0GUH3;A0A1B0GV13;A0A0D9SFF6	A0A0D9SGF6;Q13813;Q13813-2;A0A0D9SF54;Q13813-3	49;49;49;47;47;2;1;1	49;49;49;47;47;2;1;1	49;49;49;47;47;2;1;1	Spectrin alpha chain, non-erythrocytic 1	SPTAN1	tr|A0A0D9SGF6|A0A0D9SGF6_HUMAN Spectrin alpha chain, non-erythrocytic 1 OS=Homo sapiens OX=9606 GN=SPTAN1 PE=1 SV=1 [ENST00000630866_9_128566741_aTIS_100db1];sp|Q13813|SPTN1_HUMAN Spectrin alpha chain, non-erythrocytic 1 OS=Homo sapiens OX=9606 GN=SPTAN1 P	8	49	49	49	24.9	24.9	24.9	287.6	2498	2498;2472;2477;2457;2452;51;103;153	0	323.31	6288800000	43371000	14129000000	216	216				311	156;157;802;1233;1234;1374;1578;1977;3116;3242;4335;5400;7117;7783;8065;8958;9254;11919;12100;12361;12467;12468;13143;13363;13585;13735;14018;14243;14512;14755;14902;15135;15710;16301;17695;17832;17894;17977;19037;19069;19589;19605;19655;20188;20742;22747;26549;27771;28595	True;True;True;True;True;True;True;True;True;True;True;True;True;True;True;True;True;True;True;True;True;True;True;True;True;True;True;True;True;True;True;True;True;True;True;True;True;True;True;True;True;True;True;True;True;True;True;True;True	157;158;803;1234;1235;1375;1579;1978;3117;3243;4336;5401;7119;7786;8068;8961;9257;11922;12103;12364;12470;12471;13146;13366;13588;13738;14021;14246;14515;14758;14905;15138;15713;16304;17699;17838;17899;17982;19043;19075;19595;19611;19661;20194;20748;22754;26556;27779;28603	704;705;706;707;708;709;710;3749;3750;3751;3752;3753;3754;3755;5881;5882;5883;5884;5885;5886;5887;6476;6477;6478;6479;6480;7385;7386;7387;7388;7389;7390;7391;9296;9297;9298;9299;9300;9301;9302;9303;14532;14533;14534;14535;15083;15084;15085;15086;20315;20316;20317;20318;25164;25165;25166;25167;33654;33655;33656;33657;33658;33659;33660;33661;36824;36825;36826;36827;38128;38129;38130;42582;42583;425…	1025;1026;1027;1028;1029;1030;5327;5328;5329;5330;5331;5332;5333;5334;5335;5336;5337;5338;5339;5340;5341;7958;7959;8791;8792;8793;8794;8795;8796;8797;9984;9985;9986;9987;9988;12663;12664;12665;12666;12667;12668;12669;12670;12671;12672;12673;12674;12675;12676;12677;12678;12679;12680;20077;20078;20079;20080;20081;20082;20083;20084;20085;20086;20087;20088;20744;20745;20746;20747;20748;20749;20750;28…	1026;1029;5332;7958;7959;8792;9985;12676;20080;20748;28134;34644;46750;51079;52654;58128;59987;76985;78122;79697;80428;80430;84782;86052;87576;88793;90401;92004;93727;95201;96242;97717;101010;104291;112348;113111;113423;113917;120725;120848;123734;123795;124089;126961;129993;141161;166377;173849;179088
Q5VVR7;ENST00000369395_10_112950718_5UTR_100db1;ENST00000352065_10_112950718_5UTR_100db1;C6ZRJ7;ENST00000545257_10_112950718_5UTR_100db1;ENST00000355717_10_112950718_5UTR_100db1;C6ZRJ6;ENST00000538897_10_112950541_5UTR_100db1;C6ZRK5;A0A0D9SGH8;E2GH26;ENST00000355995_10_112950718_5UTR_010db2;ENST00000536810_10_112950541_5UTR_100db1;ENST00000369397_10_112950541_5UTR_100db1;ENST00000627217_10_112950…	Q5VVR7;ENST00000369395_10_112950718_5UTR_100db1;ENST00000352065_10_112950718_5UTR_100db1;C6ZRJ7;ENST00000545257_10_112950718_5UTR_100db1;ENST00000355717_10_112950718_5UTR_100db1;C6ZRJ6;ENST00000538897_10_112950541_5UTR_100db1;C6ZRK5;A0A0D9SGH8;E2GH26;ENST00000355995_10_112950718_5UTR_010db2;ENST00000536810_10_112950541_5UTR_100db1;ENST00000369397_10_112950541_5UTR_100db1;ENST00000627217_10_112950…	2;2;2;2;2;2;2;2;2;2;2;2;2;2;2;2;2;2;2;2;2;2;2;2;2;2;2;2;2;2;2;2;2;2;1;1;1;1;1;1;1;1;1;1;1;1;1;1;1;1;1;1;1;1;1;1;1;1;1;1;1;1;1;1;1;1;1;1	2;2;2;2;2;2;2;2;2;2;2;2;2;2;2;2;2;2;2;2;2;2;2;2;2;2;2;2;2;2;2;2;2;2;1;1;1;1;1;1;1;1;1;1;1;1;1;1;1;1;1;1;1;1;1;1;1;1;1;1;1;1;1;1;1;1;1;1	2;2;2;2;2;2;2;2;2;2;2;2;2;2;2;2;2;2;2;2;2;2;2;2;2;2;2;2;2;2;2;2;2;2;1;1;1;1;1;1;1;1;1;1;1;1;1;1;1;1;1;1;1;1;1;1;1;1;1;1;1;1;1;1;1;1;1;1	Transcription factor 7-like 2;Transcription factor 7;Lymphoid enhancer-binding factor 1;Transcription factor 7-like 1	TCF7L2;TCF7;LEF1;TCF7L1	tr|Q5VVR7|Q5VVR7_HUMAN TCF7L2 isoform pFC8A_TCF7L2_H7_ex1-11-13-13b OS=Homo sapiens OX=9606 GN=TCF7L2 PE=1 SV=2 [ENST00000369395_10_112950757_aTIS_101db1#ENST00000369395_10_112950757_aTIS_db3];generic|ENST00000369395_10_112950718_5UTR_100db1|ENSG0000014873	68	2	2	2	5.5	5.5	5.5	50721	455	455;468;472;476;489;502;534;554;579;584;607;632;651;668;674;679;691;712;442;447;455;459;465;477;482;489;494;579;584;596;602;602;619;619;116;116;143;147;157;204;206;222;408;480;481;250;254;255;268;269;269;284;303;335;365;369;370;371;379;380;383;384;384;386;399;494;495;588	0	11175	65286000	3627000	163220000	5	5				312	12777;27729	True;True	12780;27737	60990;60991;60992;60993;131226;131227;131228	82154;173646;173647;173648;173649	82154;173647
A0A0G2JHC2;Q6NYC8;Q6NYC8-4;Q6NYC8-3;Q6NYC8-2	A0A0G2JHC2;Q6NYC8;Q6NYC8-4;Q6NYC8-3;Q6NYC8-2	2;2;1;1;1	2;2;1;1;1	2;2;1;1;1	Phostensin	PPP1R18	tr|A0A0G2JHC2|A0A0G2JHC2_HUMAN PPP1R18 OS=Homo sapiens OX=9606 GN=PPP1R18 PE=1 SV=1;sp|Q6NYC8|PPR18_HUMAN Phostensin OS=Homo sapiens OX=9606 GN=PPP1R18 PE=1 SV=1 [ENST00000399199_6_30686018_aTIS_101db1#ENST00000274853_6_30686018_aTIS_db3];sp|Q6NYC8-4|PPR18	5	2	2	2	4.6	4.6	4.6	68041	613	613;613;165;362;377	0.00030404	54401	53211000	1900400	127740000	4	4				313	14305;21199	True;True	14308;21205	68598;68599;68600;68601;100473;100474	92503;92504;132330;132331	92503;132331
A0A0G2JI36;A0A1W2PSE7;A0A0G2JIF2;A0A0G2JL56;P30443;P30455;A0A1W2PQD0;Q09160;P01893	A0A0G2JI36;A0A1W2PSE7;A0A0G2JIF2;A0A0G2JL56;P30443;P30455;A0A1W2PQD0	10;10;10;10;10;9;8;3;2	5;5;5;5;5;4;5;1;2	3;3;3;3;3;2;3;0;0	HLA class I histocompatibility antigen, A-1 alpha chain;HLA class I histocompatibility antigen, A-36 alpha chain	HLA-A	tr|A0A0G2JI36|A0A0G2JI36_HUMAN HLA class I histocompatibility antigen, A-3 alpha chain OS=Homo sapiens OX=9606 GN=HLA-A PE=1 SV=1;tr|A0A1W2PSE7|A0A1W2PSE7_HUMAN HLA class I histocompatibility antigen, A-3 alpha chain OS=Homo sapiens OX=9606 GN=HLA-A PE=1 S	9	10	5	3	30.1	16.1	6.4	34216	299	299;367;371;394;365;365;339;365;362	0	27045	178420000	9390700	434820000	5	5				314	5285;13280;20701;21377;23732;27558;27976;27977;28592;28593	False;True;True;True;True;True;False;False;False;False	5286;13283;20707;21383;23739;27566;27984;27985;28600;28601	24632;24633;24634;24635;24636;24637;63649;63650;98078;98079;98080;98081;101307;101308;101309;101310;112452;112453;112454;112455;112456;112457;112458;112459;112460;130507;130508;130509;130510;130511;132303;132304;132305;132306;132307;132308;132309;132310;132311;132312;132313;132314;135294;135295;135296;135297;135298;135299;135300;135301;135302	33922;33923;33924;33925;33926;33927;33928;33929;33930;33931;33932;33933;33934;33935;85490;85491;129750;133260;133261;148194;148195;148196;148197;148198;148199;172771;172772;172773;172774;172775;172776;172777;174915;174916;174917;174918;174919;174920;174921;174922;174923;174924;174925;174926;174927;174928;174929;174930;174931;174932;174933;174934;174935;174936;174937;174938;174939;174940;174941;17…	33932;85491;129750;133260;148195;172775;174916;174926;179071;179073
A0A0G2JIS2;A2ABF8;A0A0G2JIR1;A2ABF9;A0A0G2JK64;Q96KQ7-2;Q96KQ7;A0A0G2JRR0;A0A0G2JRN8;ENST00000480912_6_31892436_ntr_100db1;ENST00000480912_6_31892714_ntr_100db1;ENST00000478491_6_31883847_ntr_100db1;ENST00000478491_6_31883919_ntr_100db1;ENST00000480912_6_31883946_ntr_100db1;H0Y4K5;Q96KQ7-3	A0A0G2JIS2;A2ABF8;A0A0G2JIR1;A2ABF9;A0A0G2JK64;Q96KQ7-2;Q96KQ7;A0A0G2JRR0;A0A0G2JRN8;ENST00000480912_6_31892436_ntr_100db1;ENST00000480912_6_31892714_ntr_100db1	6;6;6;6;6;6;6;4;4;4;4;2;2;2;2;1	6;6;6;6;6;6;6;4;4;4;4;2;2;2;2;1	6;6;6;6;6;6;6;4;4;4;4;2;2;2;2;1	Histone-lysine N-methyltransferase EHMT2	EHMT2	tr|A0A0G2JIS2|A0A0G2JIS2_HUMAN Histone-lysine N-methyltransferase EHMT2 OS=Homo sapiens OX=9606 GN=EHMT2 PE=1 SV=1;tr|A2ABF8|A2ABF8_HUMAN Histone-lysine N-methyltransferase EHMT2 OS=Homo sapiens OX=9606 GN=EHMT2 PE=1 SV=1 [ENST00000375528_6_31897202_aTIS_1	16	6	6	6	4	4	4	129.03	1176	1176;1233;1233;1267;1267;1176;1210;888;922;939;988;252;276;285;298;202	0	22.1	841560000	15584000	1943600000	19	19				315	2920;9291;21060;21259;22661;24387	True;True;True;True;True;True	2921;9294;21066;21265;22668;24394	13625;13626;13627;13628;44167;44168;44169;44170;99824;99825;99826;99827;100718;100719;100720;100721;107174;107175;107176;107177;115523;115524;115525	18973;60179;60180;60181;60182;131679;131680;131681;132547;132548;132549;132550;140610;140611;140612;140613;152301;152302;152303	18973;60181;131681;132547;140611;152302
A0A0G2JIW1;ENST00000375650_6_31827873_5UTR_100db1;ENST00000375651_6_31815628_5UTR_110db1;P0DMV8;ENST00000375650_6_31828083_CDS_010db2;P0DMV8-2;ENST00000375651_6_31816036_CDS_100db1;ENST00000375651_6_31816132_CDS_100db1;V9GZ37;ENST00000608703_6_31815628_5UTR_100db1;ENST00000375654_6_31811162_CDS_100db1;ENST00000375654_6_31810790_CDS_100db1;ENST00000445535_1_161606651_ntr_100db1;ENST00000531063_11_…	A0A0G2JIW1;ENST00000375650_6_31827873_5UTR_100db1;ENST00000375651_6_31815628_5UTR_110db1;P0DMV8;ENST00000375650_6_31828083_CDS_010db2;P0DMV8-2;ENST00000375651_6_31816036_CDS_100db1;ENST00000375651_6_31816132_CDS_100db1;V9GZ37;ENST00000608703_6_31815628_5UTR_100db1	32;32;32;32;30;27;26;24;21;21;7;6;3;1	29;29;29;29;28;24;24;22;19;19;5;4;3;0	18;18;18;18;17;14;13;12;11;11;0;0;0;0	Heat shock 70 kDa protein 1A	HSPA1A	tr|A0A0G2JIW1|A0A0G2JIW1_HUMAN Heat shock 70 kDa protein 1B OS=Homo sapiens OX=9606 GN=HSPA1B PE=1 SV=1;generic|ENST00000375650_6_31827873_5UTR_100db1|ENSG00000204388 CTG NA +1 0 -1;generic|ENST00000375651_6_31815628_5UTR_110db1|ENSG00000204389 CTG NA -1	14	32	29	18	65.9	62.5	40	70108	642	642;667;684;641;597;586;548;516;476;519;371;247;247;63	0	323.31	13329000000	416520000	30597000000	260	260				316	25;656;1971;2062;2241;2755;3304;4032;4224;5016;8113;9217;10049;11208;11209;11834;13760;15473;17077;17078;17665;18102;18908;18909;20676;21657;22048;24181;24681;26077;26898;28192	True;True;True;True;True;True;True;True;True;True;True;True;True;False;False;True;True;True;True;True;True;True;True;True;True;True;True;True;False;True;True;True	25;657;1972;2063;2242;2756;3305;4033;4225;5017;8116;9220;10052;11211;11212;11837;13763;15476;17080;17081;17669;18108;18914;18915;20682;21663;22055;24188;24688;26084;26906;28200	122;123;3069;3070;3071;3072;3073;3074;3075;3076;3077;3078;3079;3080;9258;9259;9260;9261;9262;9263;9264;9265;9266;9267;9268;9269;9270;9702;9703;9704;9705;9706;9707;9708;9709;10556;10557;10558;12928;12929;12930;12931;12932;12933;15727;15728;15729;15730;18965;19822;19823;19824;19825;23233;23234;23235;23236;38471;43814;43815;43816;43817;43818;43819;43820;43821;43822;43823;43824;43825;47662;47663;4766…	215;216;4354;4355;4356;4357;4358;4359;4360;4361;4362;4363;4364;4365;4366;4367;4368;4369;4370;4371;4372;4373;4374;4375;4376;4377;4378;4379;4380;12597;12598;12599;12600;12601;12602;12603;12604;12605;12606;12607;12608;12609;12610;12611;12612;12613;12614;12615;12616;12617;12618;12619;12620;12621;12622;12623;12624;12625;12626;12627;12628;12629;12630;12631;12632;12633;12634;12635;12636;13205;13206;1320…	216;4356;12598;13219;14519;17850;22007;26274;27405;31763;53156;59739;65116;72561;72566;76508;88963;99620;108693;108717;112144;114745;119937;119944;129606;134693;136913;151079;153964;163247;168650;176315
H0Y6K2;A0A140T9E9;A0A0G2JK44;P25440-3;P25440;P25440-2;P25440-4;ENST00000374831_6_32976462_CDS_010db2;A0A0G2JHL0;A0A140T9F7;A0A140T9V2;U3KQA6;A0A0G2JHN8;A0A140T9I1;ENST00000463639_6_32977553_ntr_100db1;E9PIQ3;H0Y799;A0A140T9X8;H0YDJ7;E9PKQ9;U3KPW0	H0Y6K2;A0A140T9E9;A0A0G2JK44;P25440-3;P25440;P25440-2;P25440-4;ENST00000374831_6_32976462_CDS_010db2;A0A0G2JHL0;A0A140T9F7;A0A140T9V2;U3KQA6;A0A0G2JHN8;A0A140T9I1	8;8;8;8;8;8;7;6;6;6;6;5;4;4;3;3;2;2;1;1;1	8;8;8;8;8;8;7;6;6;6;6;5;4;4;3;3;2;2;1;1;1	7;7;7;7;7;7;6;5;6;6;6;5;3;3;3;3;2;2;1;1;1	Bromodomain-containing protein 2	BRD2	tr|H0Y6K2|H0Y6K2_HUMAN Bromodomain-containing protein 2 (Fragment) OS=Homo sapiens OX=9606 GN=BRD2 PE=1 SV=1;tr|A0A140T9E9|A0A140T9E9_HUMAN Bromodomain-containing protein 2 (Fragment) OS=Homo sapiens OX=9606 GN=BRD2 PE=1 SV=1;tr|A0A0G2JK44|A0A0G2JK44_HUMAN	21	8	8	7	14.4	14.4	12.8	88288	807	807;807;836;754;801;836;681;527;613;619;648;552;328;363;177;401;296;296;137;147;159	0	21601	1195800000	34167000	2808500000	28	28				317	1890;2468;8277;12544;19932;22307;27159;27283	True;True;True;True;True;True;True;True	1891;2469;8280;12547;19938;22314;27167;27291	8841;8842;8843;8844;11648;11649;11650;11651;11652;11653;11654;11655;11656;11657;39239;39240;39241;39242;59807;59808;59809;59810;59811;59812;59813;94536;105588;105589;105590;105591;128658;128659;128660;129228;129229;129230;129231	11996;16101;16102;16103;16104;16105;16106;16107;16108;16109;16110;54277;54278;54279;54280;80838;80839;125775;138555;138556;138557;138558;170187;170188;170189;171046;171047;171048;171049	11996;16104;54278;80839;125775;138558;170188;171047
A0A0G2JPB6;A0A0G2JP37;A0A0G2JNC8;A0A0G2JMG8;A0A0G2JLX3;J3KN39;A0A0G2JPQ2;ENST00000543010_19_54970004_5UTR_010db2;Q9NX02-3;Q9NX02-5;Q9NX02-2;Q9NX02;A0A0G2JLQ8;Q9NX02-4;F5GYZ4;A0A0G2JM25;A0A0G2JNK1;K7ERG0;A0A0G2JMB6;A0A0G2JPH3;A0A0G2JNK3;Q8WX94;Q8WX94-2;Q8WX94-3;K7EJ90;K7EPE6;K7ELX1;F5H5B1;ENST00000340844_19_54939696_CDS_100db1;ENST00000328092_19_54939696_CDS_100db1;ENST00000592784_19_54939696_CDS_…	A0A0G2JPB6;A0A0G2JP37;A0A0G2JNC8;A0A0G2JMG8;A0A0G2JLX3;J3KN39;A0A0G2JPQ2;ENST00000543010_19_54970004_5UTR_010db2;Q9NX02-3;Q9NX02-5;Q9NX02-2;Q9NX02;A0A0G2JLQ8;Q9NX02-4;F5GYZ4;A0A0G2JM25;A0A0G2JNK1;K7ERG0;A0A0G2JMB6;A0A0G2JPH3;A0A0G2JNK3;Q8WX94;Q8WX94-2;Q8WX94-3	4;4;4;4;4;4;4;4;4;4;4;4;3;3;2;2;2;2;2;2;2;2;2;2;1;1;1;1;1;1;1	4;4;4;4;4;4;4;4;4;4;4;4;3;3;2;2;2;2;2;2;2;2;2;2;1;1;1;1;1;1;1	4;4;4;4;4;4;4;4;4;4;4;4;3;3;2;2;2;2;2;2;2;2;2;2;1;1;1;1;1;1;1	NACHT, LRR and PYD domains-containing protein 2;NACHT, LRR and PYD domains-containing protein 7	NLRP2;NLRP7	tr|A0A0G2JPB6|A0A0G2JPB6_HUMAN NACHT, LRR and PYD domains-containing protein 2 OS=Homo sapiens OX=9606 GN=NLRP2 PE=1 SV=1;tr|A0A0G2JP37|A0A0G2JP37_HUMAN NACHT, LRR and PYD domains-containing protein 2 (Fragment) OS=Homo sapiens OX=9606 GN=NLRP2 PE=1 SV=1;t	31	4	4	4	5.8	5.8	5.8	96352	846	846;881;903;1039;1040;1059;1062;1066;846;1039;1040;1062;879;1038;165;935;952;963;980;1009;1037;980;1009;1037;124;135;140;154;606;635;663	0	13824	652010000	14489000	1506400000	11	11				318	163;14064;20687;26301	True;True;True;True	164;14067;20693;26308	731;732;733;734;67464;67465;67466;67467;98001;98002;98003;98004;124609;124610;124611	1047;1048;1049;90836;90837;90838;90839;129677;129678;164692;164693	1049;90838;129678;164693
ENST00000340799_17_45962368_CDS_010db2;A0A0G2JQJ7;A0A0G2JPD5;A0A0G2JS76;A0A0G2JMX7;P10636-6;P10636-7;P10636-8;P10636;P10636-9;ENST00000262410_17_45996524_CDS_010db2	ENST00000340799_17_45962368_CDS_010db2;A0A0G2JQJ7;A0A0G2JPD5;A0A0G2JS76;A0A0G2JMX7;P10636-6;P10636-7;P10636-8;P10636;P10636-9;ENST00000262410_17_45996524_CDS_010db2	4;4;4;4;4;4;4;4;4;4;3	1;1;1;1;1;1;1;1;1;1;1	1;1;1;1;1;1;1;1;1;1;1	Microtubule-associated protein tau	MAPT	generic|ENST00000340799_17_45962368_CDS_010db2|ENSG00000186868 ATG NA NA;tr|A0A0G2JQJ7|A0A0G2JQJ7_HUMAN Microtubule-associated protein OS=Homo sapiens OX=9606 GN=MAPT PE=1 SV=1;tr|A0A0G2JPD5|A0A0G2JPD5_HUMAN Microtubule-associated protein OS=Homo sapiens O	11	4	1	1	14.2	4.7	4.7	41749	402	402;758;758;776;776;383;412;441;758;776;214	0.00054245	37873	67184000	3359200	148640000	5	5				319	9167;9829;16324;24418	True;False;False;False	9170;9832;16327;24425	43580;43581;43582;43583;46664;46665;46666;46667;46668;46669;46670;46671;77761;77762;77763;77764;77765;115665;115666;115667;115668	59348;59349;59350;59351;59352;63628;63629;63630;63631;63632;104412;104413;104414;104415;104416;152456;152457;152458;152459;152460;152461;152462;152463;152464;152465	59351;63631;104412;152459
A0A1W2PRB5;A0A0J9YVS1;A0A0G2JQF5;ENST00000574590_17_46172143_aTIS_101db1;A0A0G2JNB1;ENST00000572904_17_46172143_aTIS_101db1;A0A0G2JQF4;A0A0G2JNT7;Q7Z3B3;Q7Z3B3-4;Q7Z3B3-2;A0A0G2JRW7;I3L243;I3L233;A0A1W2PPV8	A0A1W2PRB5;A0A0J9YVS1;A0A0G2JQF5;ENST00000574590_17_46172143_aTIS_101db1;A0A0G2JNB1;ENST00000572904_17_46172143_aTIS_101db1;A0A0G2JQF4;A0A0G2JNT7;Q7Z3B3;Q7Z3B3-4;Q7Z3B3-2	3;3;3;3;3;3;3;3;3;2;2;1;1;1;1	3;3;3;3;3;3;3;3;3;2;2;1;1;1;1	3;3;3;3;3;3;3;3;3;2;2;1;1;1;1	KAT8 regulatory NSL complex subunit 1	KANSL1	tr|A0A1W2PRB5|A0A1W2PRB5_HUMAN KAT8 regulatory NSL complex subunit 1 OS=Homo sapiens OX=9606 GN=KANSL1 PE=1 SV=1 [ENST00000638275_17_46172143_aTIS_101db1#ENST00000638275_17_46172143_aTIS_db3];tr|A0A0J9YVS1|A0A0J9YVS1_HUMAN KAT8 regulatory NSL complex subun	15	3	3	3	2.7	2.7	2.7	113.59	1041	1041;1041;1041;1104;1104;1105;1105;1105;1105;373;436;122;139;678;897	0	7314	1398800000	29142000	3724500000	7	7				320	918;8812;22799	True;True;True	919;8815;22806	4347;4348;4349;41895;41896;107775;107776;107777;107778	6037;57311;57312;141395;141396;141397;141398	6037;57311;141395
B0V3J0;A9C4B9;A0A0G2JNK5;E7EQB3;Q9BSV6;ENST00000496583_19_54191374_ntr_100db1;ENST00000396388_19_54191515_CDS_010db2;ENST00000496583_19_54191301_ntr_100db1	B0V3J0;A9C4B9;A0A0G2JNK5;E7EQB3;Q9BSV6;ENST00000496583_19_54191374_ntr_100db1;ENST00000396388_19_54191515_CDS_010db2;ENST00000496583_19_54191301_ntr_100db1	2;2;2;2;2;1;1;1	2;2;2;2;2;1;1;1	2;2;2;2;2;1;1;1	tRNA-splicing endonuclease subunit Sen34	TSEN34	tr|B0V3J0|B0V3J0_HUMAN tRNA-splicing endonuclease subunit Sen34 (Fragment) OS=Homo sapiens OX=9606 GN=TSEN34 PE=1 SV=1;tr|A9C4B9|A9C4B9_HUMAN tRNA-splicing endonuclease subunit Sen34 (Fragment) OS=Homo sapiens OX=9606 GN=TSEN34 PE=1 SV=2;tr|A0A0G2JNK5|A0A0	8	2	2	2	9.9	9.9	9.9	26101	242	242;251;252;315;310;104;260;369	0.00029112	47196	13233000	1102800	35972000	1	1				321	21489;22473	True;True	21495;22480	101855;106330	133916;139518	133916;139518
A0A0G2JNZ2;A0A0G2JPP5;Q14160;Q14160-3;ENST00000377533_8_143814013_CDS_100db1;A0A0G2JMS7;ENST00000377533_8_143814058_5UTR_100db1;ENST00000356994_8_143814013_CDS_100db1;ENST00000377533_8_143814103_5UTR_100db1;Q14160-2;H0YCG0	A0A0G2JNZ2;A0A0G2JPP5;Q14160;Q14160-3;ENST00000377533_8_143814013_CDS_100db1;A0A0G2JMS7;ENST00000377533_8_143814058_5UTR_100db1;ENST00000356994_8_143814013_CDS_100db1;ENST00000377533_8_143814103_5UTR_100db1;Q14160-2	7;7;7;7;6;6;6;6;6;6;3	7;7;7;7;6;6;6;6;6;6;3	6;6;6;6;6;6;6;6;6;6;3	Protein scribble homolog	SCRIB	tr|A0A0G2JNZ2|A0A0G2JNZ2_HUMAN Protein scribble homolog OS=Homo sapiens OX=9606 GN=SCRIB PE=1 SV=1 [ENST00000320476_8_143815372_aTIS_101db1#ENST00000320476_8_143815372_aTIS_db3];tr|A0A0G2JPP5|A0A0G2JPP5_HUMAN Protein scribble homolog OS=Homo sapiens OX=960	11	7	7	6	7.4	7.4	6.6	174.91	1630	1630;1655;1630;1655;1542;1549;1557;1567;1572;1549;650	0	43814	381680000	5022100	859200000	20	20				322	707;1192;13674;15191;15893;20835;22240	True;True;True;True;True;True;True	708;1193;13677;15194;15896;20841;22247	3273;3274;3275;3276;5695;5696;5697;5698;65567;65568;65569;65570;72835;72836;75942;75943;75944;98727;98728;98729;98730;105271;105272;105273;105274	4619;4620;4621;4622;4623;7744;7745;7746;88156;88157;88158;98051;98052;102102;102103;102104;130463;130464;130465;130466;138162;138163;138164;138165	4621;7744;88156;98051;102104;130466;138162
A0A0G2JQ41;ENST00000291107_17_1108939_CDS_100db1;A0A1C7CYZ0;Q12979-4;Q12979-2;Q12979;I3L2P5;B7Z683;A0A0G2JRJ1;I3L3W0;I3L1U8;I3L0R7;H0Y554;P11274-2;P11274	A0A0G2JQ41;ENST00000291107_17_1108939_CDS_100db1;A0A1C7CYZ0;Q12979-4;Q12979-2;Q12979;I3L2P5;B7Z683	3;3;3;3;3;3;2;2;1;1;1;1;1;1;1	3;3;3;3;3;3;2;2;1;1;1;1;1;1;1	3;3;3;3;3;3;2;2;1;1;1;1;1;1;1	Active breakpoint cluster region-related protein	ABR	tr|A0A0G2JQ41|A0A0G2JQ41_HUMAN Active breakpoint cluster region-related protein (Fragment) OS=Homo sapiens OX=9606 GN=ABR PE=1 SV=1;generic|ENST00000291107_17_1108939_CDS_100db1|ENSG00000159842 GTG NA 0;tr|A0A1C7CYZ0|A0A1C7CYZ0_HUMAN Active breakpoint clus	15	3	3	3	4.8	4.8	4.8	88857	777	777;779;871;813;822;859;168;641;97;133;165;189;257;1227;1271	0.00029718	50438	127320000	3182900	291340000	5	5				323	13639;17503;22993	True;True;True	13642;17506;23000	65397;83022;83023;83024;83025;108641;108642;108643;108644	87884;111157;142570;142571;142572	87884;111157;142570
[truncated: 4,096 more rows]

## Sheet: peptides
Supplementary File S18B | Identified protein groups and peptides of the search against the merge between PROTEOFORMER and splice-included UniProt for HCT116
Overview of the MaxQuant peptides.txt output file, reporting all identified peptides.
[truncated: 28,720 more rows]
[truncated: 6 more columns]
