# Supplementary material for: PROTEOFORMER 2.0: Further Developments in the Ribosome Profiling-assisted Proteogenomic Hunt for New Proteoforms
Source: Mol Cell Proteomics. 2019 Apr 30;18(8 Suppl 1):S126–40. doi: 10.1074/mcp.RA118.001218 (PMC6692777; doi:10.1074/mcp.RA118.001218)
Supplement: Supplemental file S19 [file 142014_2_supp_322610_pqrw97.xlsx]

## Sheet: proteinGroups
Supplementary File S19A | Identified protein groups of the search against the merge between PROTEOFORMER and splice-included UniProt for Jurkat
Overview of the MaxQuant proteinGroups.txt output file, reporting all identified protein groups.
Protein IDs	Majority protein IDs	Peptide counts (all)	Peptide counts (razor+unique)	Peptide counts (unique)	Protein names	Gene names	Fasta headers	Number of proteins	Peptides	Razor + unique peptides	Unique peptides	Sequence coverage [%]	Unique + razor sequence coverage [%]	Unique sequence coverage [%]	Mol. weight [kDa]	Sequence length	Sequence lengths	Q-value	Score	Intensity	iBAQ	LFQ intensity	MS/MS count	MS/MS count	Only identified by site	Reverse	Potential contaminant	id	Peptide IDs	Peptide is razor	Mod. peptide IDs	Evidence IDs	MS/MS IDs	Best MS/MS
A0A024QZ42;ENST00000264933_5_304215_CDS_100db1;ENST00000614778_5_304209_5UTR_100db1;ENST00000264933_5_271709_5UTR_010db2;ENST00000264933_5_271667_5UTR_100db1;O75340;ENST00000507528_5_304215_CDS_100db1;ENST00000507528_5_271667_5UTR_100db1;O75340-2;ENST00000507473_5_304215_CDS_100db1;H0Y9X3;A0A087WZ38;ENST00000618970_5_271667_5UTR_100db1	A0A024QZ42;ENST00000264933_5_304215_CDS_100db1;ENST00000614778_5_304209_5UTR_100db1;ENST00000264933_5_271709_5UTR_010db2;ENST00000264933_5_271667_5UTR_100db1;O75340;ENST00000507528_5_304215_CDS_100db1;ENST00000507528_5_271667_5UTR_100db1;O75340-2	4;4;4;4;4;4;3;3;3;1;1;1;1	4;4;4;4;4;4;3;3;3;1;1;1;1	4;4;4;4;4;4;3;3;3;1;1;1;1	Programmed cell death protein 6	PDCD6	tr|A0A024QZ42|A0A024QZ42_HUMAN HCG1985580, isoform CRA_c OS=Homo sapiens OX=9606 GN=PDCD6 PE=1 SV=1 [ENST00000614778_5_306604_aTIS_101db1#ENST00000614778_5_306604_aTIS_db3];generic|ENST00000264933_5_304215_CDS_100db1|ENSG00000249915 ATC NA +1 0 -1;generic|	13	4	4	4	35.5	35.5	35.5	14.45	121	121;124;126;195;209;191;122;207;189;71;104;123;141	0	91469	616910000	88131000	994900000	23	23				0	799;16567;19618;28384	True;True;True;True	801;16571;19627;28396	3682;3683;77808;77809;77810;77811;77812;77813;77814;77815;77816;77817;77818;77819;91824;91825;91826;91827;131992;131993	5064;101401;101402;101403;101404;101405;101406;101407;101408;101409;101410;101411;101412;101413;101414;101415;101416;101417;101418;101419;101420;119071;119072;169904;169905;169906	5064;101402;119071;169905
A0A024R341;Q6I9Y2;F8WF22	A0A024R341;Q6I9Y2;F8WF22	2;2;1	2;2;1	2;2;1	THO complex subunit 7 homolog	NIF3L1BP1;THOC7	tr|A0A024R341|A0A024R341_HUMAN Ngg1 interacting factor 3 like 1 binding protein 1, isoform CRA_b OS=Homo sapiens OX=9606 GN=THOC7 PE=1 SV=1 [ENST00000469584_3_63838480_aTIS_101db1#ENST00000469584_3_63838480_aTIS_db3];sp|Q6I9Y2|THOC7_HUMAN THO complex subun	3	2	2	2	18.4	18.4	18.4	17856	152	152;204;60	0	43815	271910000	27191000	616640000	7	7				1	11513;26048	True;True	11517;26059	53856;53857;53858;53859;121535;121536;121537;121538;121539;121540;121541;121542;121543;121544	71765;156363;156364;156365;156366;156367;156368	71765;156365
ENST00000310931_2_241266869_aTIS_1_100db1;A0A024R4E5;Q00341;ENST00000427183_2_241266869_CDS_1_100db1;ENST00000427183_2_241267648_aTIS_101db1;ENST00000427183_2_241267648_aTIS_1_100db1;Q00341-2;H0Y394;H7C0A4;ENST00000470710_2_241256665_ntr_100db1;ENST00000470710_2_241256614_ntr_100db1;C9JIZ1;C9J5E5;H7BZC3;H7C2D1;ENST00000470710_2_241255463_ntr_100db1;ENST00000484412_2_241229922_ntr_100db1;ENST00000…	ENST00000310931_2_241266869_aTIS_1_100db1;A0A024R4E5;Q00341;ENST00000427183_2_241266869_CDS_1_100db1;ENST00000427183_2_241267648_aTIS_101db1;ENST00000427183_2_241267648_aTIS_1_100db1;Q00341-2;H0Y394	17;17;17;16;16;16;16;15;8;6;4;4;2;2;2;1;1;1;1;1;1;1;1;1;1;1;1;1;1;1;1;1;1;1;1;1	17;17;17;16;16;16;16;15;8;6;4;4;2;2;2;1;1;1;1;1;1;1;1;1;1;1;1;1;1;1;1;1;1;1;1;1	17;17;17;16;16;16;16;15;8;6;4;4;2;2;2;1;1;1;1;1;1;1;1;1;1;1;1;1;1;1;1;1;1;1;1;1	Vigilin	HDLBP	generic|ENST00000310931_2_241266869_aTIS_1_100db1|ENSG00000115677 ATG True -1 0 +1;tr|A0A024R4E5|A0A024R4E5_HUMAN High density lipoprotein binding protein (Vigilin), isoform CRA_a OS=Homo sapiens OX=9606 GN=HDLBP PE=1 SV=1 [ENST00000391976_2_241266869_aTIS	36	17	17	17	20.5	20.5	20.5	141.41	1268	1268;1268;1268;1199;1235;1235;1235;973;332;174;157;224;221;267;308;41;58;61;70;74;86;96;99;107;110;120;126;128;131;141;143;147;163;164;210;211	0	66204	1525400000	23112000	3361400000	69	69				2	527;1708;1999;2149;3010;3623;3661;8404;10680;10889;11936;12718;14516;17061;18064;24334;25962	True;True;True;True;True;True;True;True;True;True;True;True;True;True;True;True;True	529;1710;2002;2152;3013;3626;3664;8408;10684;10893;11940;12722;14520;17065;18072;24344;25973	2455;2456;2457;2458;2459;2460;2461;2462;7822;7823;7824;7825;7826;7827;7828;7829;9199;9200;9201;9202;9203;9204;9205;9206;9864;9865;9866;9867;13791;13792;13793;13794;13795;13796;13797;13798;13799;16987;16988;16989;16990;17151;17152;17153;39178;39179;39180;39181;49980;49981;50909;55830;55831;55832;55833;59698;59699;59700;68584;68585;68586;68587;79992;79993;79994;79995;84636;84637;84638;84639;113509;…	3501;3502;3503;3504;3505;3506;3507;3508;3509;3510;3511;3512;10409;10410;10411;10412;10413;10414;10415;10416;12371;12372;12373;12374;13332;18805;18806;18807;18808;18809;18810;18811;18812;18813;18814;18815;18816;18817;18818;23139;23140;23141;23142;23143;23335;23336;23337;52002;66437;66438;67671;74089;74090;74091;74092;78437;78438;89908;89909;89910;89911;104224;104225;110059;110060;145409;145410;155…	3505;10412;12372;13332;18813;23142;23337;52002;66438;67671;74091;78437;89910;104224;110059;145409;155637
A0A024R571;Q9H4M9;C9JC03;ENST00000466015_11_64878242_ntr_100db1;ENST00000466015_11_64878275_ntr_100db1;C9J2Z4;ENST00000466015_11_64878233_ntr_100db1;C9JIJ3;C9IZH1;ENST00000484846_11_64855450_ntr_100db1;ENST00000466015_11_64860220_ntr_100db1;C9JDQ8;Q9NZN3-2;ENST00000484846_11_64854611_ntr_100db1;ENST00000498472_11_64860001_ntr_100db1;ENST00000484846_11_64854782_ntr_100db1;ENST00000484846_11_648548…	A0A024R571;Q9H4M9;C9JC03	21;21;16;10;10;10;9;7;7;6;5;5;4;3;3;3;3;1;1;1;1	21;21;16;10;10;10;9;7;7;6;5;5;4;3;3;3;3;1;1;1;1	12;12;7;5;5;5;4;3;3;6;2;2;0;3;1;3;3;1;1;1;1	EH domain-containing protein 1	EHD1	tr|A0A024R571|A0A024R571_HUMAN EH domain-containing protein 1 OS=Homo sapiens OX=9606 GN=EHD1 PE=1 SV=1 [ENST00000621096_11_64879630_aTIS_101db1#ENST00000621096_11_64879630_aTIS_db3];sp|Q9H4M9|EHD1_HUMAN EH domain-containing protein 1 OS=Homo sapiens OX=96	21	21	21	12	54.4	54.4	37.8	61927	548	548;534;374;293;304;306;290;145;148;217;161;162;175;92;123;149;156;61;71;85;93	0	107.91	1232500000	42499000	2709000000	54	54				3	3964;5243;5670;8742;9850;10088;12303;12565;12725;13511;14066;15225;15555;15853;22325;25860;25861;26155;27697;27705;27706	True;True;True;True;True;True;True;True;True;True;True;True;True;True;True;True;True;True;True;True;True	3967;5246;5673;8746;9854;10092;12307;12569;12729;13515;14070;15229;15559;15857;22335;25871;25872;26166;27709;27717;27718	18520;18521;18522;18523;18524;18525;18526;18527;18528;18529;24053;24054;24055;25945;25946;25947;40857;40858;40859;40860;46015;46016;46017;47116;47117;47118;47119;57651;57652;57653;57654;57655;58978;58979;58980;58981;58982;58983;58984;58985;59733;59734;59735;59736;63792;63793;63794;63795;63796;63797;63798;63799;66460;66461;66462;66463;71879;71880;71881;71882;71883;73279;73280;73281;73282;73283;732…	24985;24986;24987;24988;24989;24990;24991;24992;24993;31805;34112;34113;34114;53919;53920;53921;60801;60802;62437;62438;62439;76238;76239;76240;76241;76242;77674;77675;77676;77677;77678;77679;77680;78467;78468;78469;78470;83462;83463;83464;83465;83466;83467;83468;83469;83470;83471;83472;83473;83474;83475;83476;86901;86902;86903;94069;94070;94071;94072;95798;95799;95800;95801;95802;95803;95804;975…	24987;31805;34112;53921;60801;62438;76238;77674;78470;83464;86901;94069;95804;97567;133314;155125;155127;156899;166253;166284;166300
ENST00000540977_19_19199201_ntr_100db1;ENST00000540977_19_19198720_ntr_100db1;ENST00000540977_19_19198699_ntr_100db1;ENST00000540977_19_19198684_ntr_100db1;ENST00000540977_19_19198675_ntr_100db1;ENST00000540977_19_19198666_ntr_100db1;ENST00000392324_19_19193947_aTIS_1_100db1;A0A024R7P0;ENST00000456252_19_19193947_aTIS_1_100db1;ENST00000303088_19_19193947_aTIS_1_100db1;O14593-2;O14593-3;O14593	ENST00000540977_19_19199201_ntr_100db1;ENST00000540977_19_19198720_ntr_100db1;ENST00000540977_19_19198699_ntr_100db1;ENST00000540977_19_19198684_ntr_100db1;ENST00000540977_19_19198675_ntr_100db1;ENST00000540977_19_19198666_ntr_100db1;ENST00000392324_19_19193947_aTIS_1_100db1;A0A024R7P0;ENST00000456252_19_19193947_aTIS_1_100db1;ENST00000303088_19_19193947_aTIS_1_100db1;O14593-2;O14593-3;O14593	1;1;1;1;1;1;1;1;1;1;1;1;1	1;1;1;1;1;1;1;1;1;1;1;1;1	1;1;1;1;1;1;1;1;1;1;1;1;1	DNA-binding protein RFXANK	RFXANK	generic|ENST00000540977_19_19199201_ntr_100db1|ENSG00000064490 ATG NA +1 0;generic|ENST00000540977_19_19198720_ntr_100db1|ENSG00000064490 CTG NA +1 0 -1;generic|ENST00000540977_19_19198699_ntr_100db1|ENSG00000064490 GTG NA 0 -1;generic|ENST00000540977_19_1	13	1	1	1	35.3	35.3	35.3	38504	34	34;51;58;63;66;69;237;237;238;260;223;238;260	0.0028103	20273	76148000	25383000	172520000	1	1				4	13327	TRUE	13331	62923;62924;62925;62926	82371	82371
A0A024R7W5;A0A087X0Q1;A0A087WY31;Q7Z739	A0A024R7W5;A0A087X0Q1;A0A087WY31;Q7Z739	3;3;3;3	2;2;2;2	2;2;2;2	YTH domain-containing family protein 3	YTHDF3	tr|A0A024R7W5|A0A024R7W5_HUMAN YTH domain family, member 3, isoform CRA_a OS=Homo sapiens OX=9606 GN=YTHDF3 PE=1 SV=1 [ENST00000617200_8_63186165_aTIS_101db1#ENST00000621890_8_63186165_aTIS_db3];tr|A0A087X0Q1|A0A087X0Q1_HUMAN YTH domain-containing family p	4	3	2	2	7.1	5.8	5.8	58311	534	534;583;588;585	0	57468	65636000	3646500	146070000	8	8				5	7582;20856;26883	True;False;True	7586;20865;26895	35244;35245;35246;97570;97571;97572;125327;125328;125329	46954;46955;46956;46957;125743;125744;125745;161405;161406;161407;161408	46955;125743;161408
A0A024RAC6;Q14241	A0A024RAC6;Q14241	4;4	4;4	4;4	Transcription elongation factor B polypeptide 3	TCEB3	tr|A0A024RAC6|A0A024RAC6_HUMAN Elongin-A OS=Homo sapiens OX=9606 GN=ELOA PE=1 SV=1 [ENST00000609199_1_23743504_aTIS_111db1#ENST00000418390_1_23743504_CDS_db2#ENST00000609199_1_23743504_aTIS_db3];sp|Q14241|ELOA1_HUMAN Elongin-A OS=Homo sapiens OX=9606 GN=EL	2	4	4	4	5.3	5.3	5.3	87229	772	772;798	0	7157	71110000	1921900	175210000	6	6				6	12083;12630;17895;18537	True;True;True;True	12087;12634;17902;18546	56521;56522;56523;59276;83847;83848;83849;83850;86821;86822;86823	74838;78021;109119;109120;112835;112836	74838;78021;109119;112835
F5H796;A0A024RBT2;ENST00000413918_12_122225973_5UTR_100db1;ENST00000645606_12_122225993_3UTR_100db1;Q9NR28-2;Q9NR28;ENST00000645606_12_122216776_3UTR_100db1;ENST00000645606_12_122216815_3UTR_100db1;F5GXT8;ENST00000353548_12_122225993_CDS_100db1;Q9NR28-3;F5GYH3;F5GX50;ENST00000439489_12_122208521_3UTR_100db1;F5H0Q4;H7BZK7;ENST00000267169_12_122226014_aTIS_101db1	F5H796;A0A024RBT2;ENST00000413918_12_122225973_5UTR_100db1;ENST00000645606_12_122225993_3UTR_100db1;Q9NR28-2;Q9NR28;ENST00000645606_12_122216776_3UTR_100db1;ENST00000645606_12_122216815_3UTR_100db1;F5GXT8;ENST00000353548_12_122225993_CDS_100db1;Q9NR28-3;F5GYH3;F5GX50	4;4;4;4;4;4;3;3;3;3;3;2;2;1;1;1;1	4;4;4;4;4;4;3;3;3;3;3;2;2;1;1;1;1	4;4;4;4;4;4;3;3;3;3;3;2;2;1;1;1;1	Diablo homolog, mitochondrial	DIABLO	tr|F5H796|F5H796_HUMAN Diablo homolog, mitochondrial (Fragment) OS=Homo sapiens OX=9606 GN=DIABLO PE=1 SV=8;tr|A0A024RBT2|A0A024RBT2_HUMAN Diablo homolog, mitochondrial OS=Homo sapiens OX=9606 GN=DIABLO PE=1 SV=1 [ENST00000413918_12_122218361_aTIS_101db1#E	17	4	4	4	24.4	24.4	24.4	17698	156	156;166;181;232;186;239;103;116;133;188;195;125;128;46;77;191;209	0	11948	122000000	15250000	210940000	13	13				7	2575;13514;16444;18412	True;True;True;True	2578;13518;16448;18421	11880;11881;11882;11883;11884;11885;11886;63810;63811;77247;77248;86286;86287;86288	16063;16064;16065;16066;16067;16068;16069;16070;83487;83488;100789;100790;112221;112222	16069;83487;100790;112221
A0A024RCR6;A0A0G2JK23;ENST00000211379_6_31652455_5UTR_100db1;ENST00000211379_6_31652542_5UTR_100db1;ENST00000211379_6_31652548_5UTR_010db2;P46379-2;P46379;P46379-3;ENST00000439687_6_31652455_5UTR_100db1;ENST00000439687_6_31652542_5UTR_100db1;A0A0G2JL47;ENST00000362049_6_31652455_5UTR_100db1;ENST00000362049_6_31652542_5UTR_100db1;P46379-4;P46379-5;X6REW1;A0A0G2JJM1;F6S6P2;H0Y4L1;H0Y710;ENST0000046…	A0A024RCR6;A0A0G2JK23;ENST00000211379_6_31652455_5UTR_100db1;ENST00000211379_6_31652542_5UTR_100db1;ENST00000211379_6_31652548_5UTR_010db2;P46379-2;P46379;P46379-3;ENST00000439687_6_31652455_5UTR_100db1;ENST00000439687_6_31652542_5UTR_100db1;A0A0G2JL47;ENST00000362049_6_31652455_5UTR_100db1;ENST00000362049_6_31652542_5UTR_100db1;P46379-4;P46379-5	19;19;19;19;19;19;19;19;18;18;18;18;18;18;18;9;9;8;5;5;4;4;4;4;4;4;4;4;4;4;4;4;3;3;3;1;1;1;1;1;1;1;1	19;19;19;19;19;19;19;19;18;18;18;18;18;18;18;9;9;8;5;5;4;4;4;4;4;4;4;4;4;4;4;4;3;3;3;1;1;1;1;1;1;1;1	19;19;19;19;19;19;19;19;18;18;18;18;18;18;18;9;9;8;5;5;4;4;4;4;4;4;4;4;4;4;4;4;3;3;3;1;1;1;1;1;1;1;1	Large proline-rich protein BAG6	BAT3;BAG6	tr|A0A024RCR6|A0A024RCR6_HUMAN BAG6 OS=Homo sapiens OX=9606 GN=BAG6 PE=1 SV=1;tr|A0A0G2JK23|A0A0G2JK23_HUMAN Large proline-rich protein BAG6 OS=Homo sapiens OX=9606 GN=BAG6 PE=1 SV=1;generic|ENST00000211379_6_31652455_5UTR_100db1|ENSG00000204463 ATC NA -1	43	19	19	19	24.2	24.2	24.2	118.7	1126	1126;1132;1141;1170;1172;1126;1132;1162;918;947;1077;1092;1121;903;1077;742;742;515;136;226;112;118;166;197;206;215;232;243;244;258;259;262;112;158;160;57;87;101;185;238;238;245;245	0	82952	3703000000	115720000	7520200000	113	113				8	95;1812;4565;8124;13283;14846;15333;16376;16452;17147;17496;21848;23750;24493;25989;26176;26177;27493;28887	True;True;True;True;True;True;True;True;True;True;True;True;True;True;True;True;True;True;True	95;1815;4568;8128;13287;14850;15337;16380;16456;17151;17500;21858;23760;24503;26000;26187;26188;27505;28899	421;422;423;424;425;426;427;428;8337;8338;8339;8340;8341;8342;8343;8344;21015;21016;21017;21018;37776;37777;37778;62698;62699;70029;70030;70031;70032;72343;72344;72345;72346;76935;76936;76937;76938;77275;77276;77277;77278;80406;80407;80408;80409;80410;80411;80412;80413;80414;80415;80416;80417;80418;80419;81980;81981;81982;101990;101991;101992;101993;101994;101995;101996;101997;110590;110591;11059…	614;615;616;617;618;619;620;621;622;623;11162;11163;11164;11165;11166;11167;11168;11169;11170;11171;11172;11173;11174;11175;11176;27925;27926;27927;27928;27929;50200;50201;82087;82088;91676;91677;91678;91679;91680;91681;94608;94609;94610;94611;94612;94613;94614;94615;100438;100439;100440;100441;100828;100829;100830;104766;104767;104768;104769;104770;104771;104772;104773;104774;104775;104776;10477…	619;11170;27927;50201;82087;91676;94612;100441;100829;104771;106816;130468;141488;146393;155971;157068;157075;164987;173245
A0A075B6F6;ENST00000340852_20_31514522_5UTR_100db1;ENST00000340852_20_31514507_5UTR_100db1;ENST00000335574_20_31514522_5UTR_100db1;ENST00000340852_20_31514465_5UTR_110db1;ENST00000335574_20_31514507_5UTR_100db1;ENST00000335574_20_31514465_5UTR_100db1;ENST00000398174_20_31514522_5UTR_100db1;ENST00000398174_20_31514507_5UTR_100db1;ENST00000398174_20_31514465_5UTR_100db1;Q8TCT9-5;Q8TCT9;Q8TCT9-4;Q8T…	A0A075B6F6;ENST00000340852_20_31514522_5UTR_100db1;ENST00000340852_20_31514507_5UTR_100db1;ENST00000335574_20_31514522_5UTR_100db1;ENST00000340852_20_31514465_5UTR_110db1;ENST00000335574_20_31514507_5UTR_100db1;ENST00000335574_20_31514465_5UTR_100db1;ENST00000398174_20_31514522_5UTR_100db1;ENST00000398174_20_31514507_5UTR_100db1;ENST00000398174_20_31514465_5UTR_100db1;Q8TCT9-5;Q8TCT9;Q8TCT9-4;Q8T…	2;2;2;2;2;2;2;2;2;2;2;2;2;2;1;1;1;1;1;1;1;1	2;2;2;2;2;2;2;2;2;2;2;2;2;2;1;1;1;1;1;1;1;1	2;2;2;2;2;2;2;2;2;2;2;2;2;2;1;1;1;1;1;1;1;1	Minor histocompatibility antigen H13	HM13	tr|A0A075B6F6|A0A075B6F6_HUMAN Minor histocompatibility antigen H13 (Fragment) OS=Homo sapiens OX=9606 GN=HM13 PE=1 SV=1;generic|ENST00000340852_20_31514522_5UTR_100db1|ENSG00000101294 CTG NA +1 0 -1;generic|ENST00000340852_20_31514507_5UTR_100db1|ENSG0000	22	2	2	2	7	7	7	30162	272	272;387;392;404;406;409;423;436;441;455;335;377;394;426;55;58;128;134;139;145;156;167	0.00049665	26998	54405000	4185000	122360000	2	2				9	5093;17056	True;True	5096;17060	23300;79972;79973;79974;79975	30753;104207	30753;104207
A0A075B6F9;ENST00000339093_19_49580516_5UTR_010db2;Q9Y314;M0R3B2;M0R1K2;M0QX85;A0A075B797;M0R1T7;ENST00000598550_19_49559962_ntr_100db1;ENST00000596477_19_49556391_ntr_100db1;ENST00000596477_19_49556601_ntr_100db1	A0A075B6F9;ENST00000339093_19_49580516_5UTR_010db2;Q9Y314;M0R3B2;M0R1K2	7;7;7;6;5;3;3;2;1;1;1	7;7;7;6;5;3;3;2;1;1;1	7;7;7;6;5;3;3;2;1;1;1	Nitric oxide synthase-interacting protein	NOSIP	tr|A0A075B6F9|A0A075B6F9_HUMAN Nitric oxide synthase-interacting protein OS=Homo sapiens OX=9606 GN=NOSIP PE=1 SV=1 [ENST00000339093_19_49560691_aTIS_101db1#ENST00000339093_19_49560691_aTIS_db3];generic|ENST00000339093_19_49580516_5UTR_010db2|ENSG000001425	11	7	7	7	25.3	25.3	25.3	33431	304	304;305;301;241;176;96;232;63;41;48;77	0	34046	833850000	49050000	1814100000	31	31				10	3611;4555;12297;16794;18222;19462;25055	True;True;True;True;True;True;True	3614;4558;12301;16798;18231;19471;25066	16939;16940;16941;16942;20971;20972;20973;20974;20975;20976;20977;20978;57628;78844;78845;78846;78847;85353;85354;85355;85356;91179;116748;116749;116750;116751	23070;23071;23072;23073;23074;27884;27885;27886;27887;27888;27889;27890;27891;27892;76213;102688;110997;110998;118335;149704;149705;149706;149707;149708;149709;149710;149711;149712;149713;149714;149715	23072;27885;76213;102688;110997;118335;149708
ENST00000396113_8_95048544_CDS_100db1;ENST00000396124_8_95035490_CDS_100db1;A0A075B6P0;Q330K2-2;Q330K2	ENST00000396113_8_95048544_CDS_100db1;ENST00000396124_8_95035490_CDS_100db1;A0A075B6P0;Q330K2-2;Q330K2	2;2;2;2;2	2;2;2;2;2	2;2;2;2;2	NADH dehydrogenase (ubiquinone) complex I, assembly factor 6	NDUFAF6	generic|ENST00000396113_8_95048544_CDS_100db1|ENSG00000156170 TTG NA +1 0 -1;generic|ENST00000396124_8_95035490_CDS_100db1|ENSG00000156170 ATG NA +1 0 -1;tr|A0A075B6P0|A0A075B6P0_HUMAN NADH dehydrogenase (ubiquinone) complex I, assembly factor 6 OS=Homo sa	5	2	2	2	43.9	43.9	43.9	79603	66	66;222;241;281;333	0	38976	21837000	7279100	49277000	3	3				11	573;25410	True;True	575;25421	2677;2678;2679;2680;118376;118377;118378;118379	3791;3792;3793;151807;151808;151809	3791;151808
A0A075B6Q2;ENST00000260506_1_93448240_5UTR_100db1;S4R347;ENST00000271234_1_93448240_5UTR_100db1;Q5T0N5-3;Q5T0N5-4;Q5T0N5-2;Q5T0N5-5;Q5T0N5	A0A075B6Q2;ENST00000260506_1_93448240_5UTR_100db1;S4R347;ENST00000271234_1_93448240_5UTR_100db1;Q5T0N5-3;Q5T0N5-4;Q5T0N5-2;Q5T0N5-5;Q5T0N5	2;2;2;2;2;2;2;2;2	2;2;2;2;2;2;2;2;2	2;2;2;2;2;2;2;2;2	Formin-binding protein 1-like	FNBP1L	tr|A0A075B6Q2|A0A075B6Q2_HUMAN Formin-binding protein 1-like (Fragment) OS=Homo sapiens OX=9606 GN=FNBP1L PE=1 SV=1;generic|ENST00000260506_1_93448240_5UTR_100db1|ENSG00000137942 CTG NA +1 0 -1;tr|S4R347|S4R347_HUMAN Formin-binding protein 1-like OS=Homo s	9	2	2	2	4.2	4.2	4.2	51232	451	451;565;609;619;547;551;600;604;605	0	56437	140040000	6668600	302870000	5	5				12	8471;13276	True;True	8475;13280	39573;39574;39575;39576;62656;62657;62658;62659	52473;52474;52475;82043;82044;82045	52474;82044
ENST00000633705_7_142791729_CDS_100db1;A0A0J9YYE9;A0A0G2JMB4;A0A075B6S1;P01850;A0A5B9	ENST00000633705_7_142791729_CDS_100db1;A0A0J9YYE9;A0A0G2JMB4;A0A075B6S1;P01850;A0A5B9	2;2;2;2;2;2	2;2;2;2;2;2	2;2;2;2;2;2	T-cell receptor beta-1 chain C region;T-cell receptor beta-2 chain C region	TRBC2;TRBC1	generic|ENST00000633705_7_142791729_CDS_100db1|ENSG00000211751 GTG NA 0 -1;tr|A0A0J9YYE9|A0A0J9YYE9_HUMAN T-cell receptor beta-1 chain C region (Fragment) OS=Homo sapiens OX=9606 GN=TRBC1 PE=1 SV=1;tr|A0A0G2JMB4|A0A0G2JMB4_HUMAN T-cell receptor beta-2 chai	6	2	2	2	15.2	15.2	15.2	18591	165	165;177;179;179;177;178	0	15815	822630000	91403000	1850700000	26	26				13	1147;27133	True;True	1149;27145	5304;5305;5306;5307;5308;5309;5310;5311;126426;126427;126428;126429	7067;7068;7069;7070;7071;7072;7073;7074;7075;7076;7077;7078;7079;7080;7081;7082;7083;7084;7085;162813;162814;162815;162816;162817;162818;162819	7068;162814
A0A075B780;O14787-2;O14787;K7ENW1;K7ESC1;K7EMA3;ENST00000506528_5_72851286_ntr_100db1;ENST00000506528_5_72851247_ntr_100db1;ENST00000589956_19_12719294_ntr_100db1	A0A075B780;O14787-2;O14787;K7ENW1;K7ESC1	4;4;4;2;2;1;1;1;1	3;3;3;1;1;1;0;0;0	3;3;3;1;1;1;0;0;0	Transportin-2	TNPO2	tr|A0A075B780|A0A075B780_HUMAN Transportin-2 OS=Homo sapiens OX=9606 GN=TNPO2 PE=1 SV=1;sp|O14787-2|TNPO2_HUMAN Isoform 2 of Transportin-2 OS=Homo sapiens OX=9606 GN=TNPO2 [ENST00000356861_19_12720977_aTIS_101db1#ENST00000450764_19_12720977_aTIS_db3];sp|O1	9	4	3	3	9.5	8.5	8.5	86.54	766	766;887;897;85;109;56;79;92;114	0	92112	29811000	851740	70405000	8	8				14	4727;18704;20014;22603	True;True;True;False	4730;18713;20023;22613	21693;21694;21695;21696;87600;87601;87602;93692;93693;93694;93695;93696;93697;93698;93699;105471;105472;105473;105474	28765;28766;28767;113798;113799;121324;121325;121326;134835;134836;134837;134838;134839;134840;134841;134842;134843	28765;113798;121325;134842
A0A075B784;ENST00000312010_17_78836207_CDS_010db2;ENST00000542802_17_78836363_aTIS_2_100db1;ENST00000312010_17_78836363_aTIS_3_100db1;ENST00000312010_17_78836363_aTIS_1_100db1;Q9P275;K7EMM6;ENST00000449938_17_78836363_aTIS_1_100db1;E9PEW0	A0A075B784;ENST00000312010_17_78836207_CDS_010db2;ENST00000542802_17_78836363_aTIS_2_100db1;ENST00000312010_17_78836363_aTIS_3_100db1;ENST00000312010_17_78836363_aTIS_1_100db1;Q9P275	4;4;4;4;4;4;1;1;1	4;4;4;4;4;4;1;1;1	4;4;4;4;4;4;1;1;1	Ubiquitin carboxyl-terminal hydrolase;Ubiquitin carboxyl-terminal hydrolase 36	USP36	tr|A0A075B784|A0A075B784_HUMAN Ubiquitin carboxyl-terminal hydrolase 36 OS=Homo sapiens OX=9606 GN=USP36 PE=1 SV=1;generic|ENST00000312010_17_78836207_CDS_010db2|ENSG00000055483 CTG NA NA;generic|ENST00000542802_17_78836363_aTIS_2_100db1|ENSG00000055483 AT	9	4	4	4	7.2	7.2	7.2	104.39	961	961;1071;1123;1123;1123;1123;259;548;548	0	14325	392670000	7011900	849890000	14	14				15	12805;16385;23884;24765	True;True;True;True	12809;16389;23894;24775	60129;60130;60131;60132;60133;60134;76975;76976;76977;76978;111218;111219;111220;111221;115437	78914;78915;78916;78917;100486;100487;100488;100489;100490;100491;100492;100493;142399;147817	78914;100490;142399;147817
Q5VZB4;A0A075B7B5;B7ZM87;O75044	Q5VZB4;A0A075B7B5;B7ZM87;O75044	1;1;1;1	1;1;1;1	1;1;1;1	SLIT-ROBO Rho GTPase-activating protein 2	SRGAP2	tr|Q5VZB4|Q5VZB4_HUMAN SLIT-ROBO Rho GTPase-activating protein 2 (Fragment) OS=Homo sapiens OX=9606 GN=SRGAP2 PE=1 SV=1;tr|A0A075B7B5|A0A075B7B5_HUMAN SLIT-ROBO Rho GTPase-activating protein 2 OS=Homo sapiens OX=9606 GN=SRGAP2 PE=1 SV=1 [ENST00000605610_1_	4	1	1	1	2.2	2.2	2.2	50751	450	450;789;1070;1071	0.00025714	30917	13172000	693270	13172000	2	2				16	8510	TRUE	8514	39780	52707;52708	52707
A0A075B7C0;K7ELJ7;A0A0C4DGQ5;P04632;U3KQE2;K7EIV0;K7EM73;K7EKD8;U3KPR7;Q96L46	A0A075B7C0;K7ELJ7;A0A0C4DGQ5;P04632;U3KQE2;K7EIV0;K7EM73;K7EKD8	4;4;4;4;3;3;2;2;1;1	4;4;4;4;3;3;2;2;1;1	4;4;4;4;3;3;2;2;1;1	Calpain small subunit 1	CAPNS1	tr|A0A075B7C0|A0A075B7C0_HUMAN Calpain small subunit 1 (Fragment) OS=Homo sapiens OX=9606 GN=CAPNS1 PE=1 SV=1;tr|K7ELJ7|K7ELJ7_HUMAN Calpain small subunit 1 OS=Homo sapiens OX=9606 GN=CAPNS1 PE=1 SV=1 [ENST00000588780_19_36141012_aTIS_111db1#ENST0000058878	10	4	4	4	42.6	42.6	42.6	21911	197	197;278;322;268;161;196;163;238;100;248	0	19103	190840000	19084000	430790000	13	13				17	10352;14050;22035;28549	True;True;True;True	10356;14054;22045;28561	48418;48419;48420;48421;66395;66396;66397;66398;102890;102891;102892;102893;132780;132781;132782;132783	64200;64201;64202;64203;64204;64205;86788;86789;131735;131736;170960;170961;170962	64203;86789;131735;170960
A0A075B7D9;Q92804-2;Q92804;A0A075B7E4;A0A075B7F2	A0A075B7D9;Q92804-2;Q92804	7;7;7;1;1	4;4;4;1;1	4;4;4;1;1	TATA-binding protein-associated factor 2N	TAF15	tr|A0A075B7D9|A0A075B7D9_HUMAN TATA-binding protein-associated factor 2N OS=Homo sapiens OX=9606 GN=TAF15 PE=1 SV=1 [ENST00000603777_17_35820421_aTIS_101db1#ENST00000603777_17_35820421_aTIS_db3];sp|Q92804-2|RBP56_HUMAN Isoform Short of TATA-binding protein	5	7	4	4	15.1	9.8	9.8	48839	449	449;589;592;121;239	0	19521	1899700000	126650000	4169400000	26	26				18	126;127;3792;4447;6521;19487;19841	False;True;True;True;False;True;False	127;128;3795;4450;6524;19496;19850	561;562;563;564;565;566;567;568;569;570;571;572;573;574;575;576;17725;17726;17727;20500;20501;20502;20503;20504;20505;20506;20507;20508;30191;30192;30193;30194;91288;91289;91290;91291;91292;92886;92887;92888;92889;92890;92891;92892;92893	791;792;793;794;795;796;797;798;799;800;801;802;803;804;805;806;23996;23997;27383;27384;27385;27386;27387;27388;27389;27390;40107;40108;40109;40110;118466;118467;120211;120212;120213	791;795;23996;27384;40107;118466;120212
E9PIR7;ENST00000529546_12_104288984_5UTR_100db1;ENST00000397736_12_104288984_5UTR_100db1;ENST00000503506_12_104311326_aTIS_110db1;F8W809;ENST00000527688_12_104288984_5UTR_100db1;ENST00000503506_12_104288984_5UTR_100db1;ENST00000526390_12_104291009_aTIS_100db1;A0A087WSW9;ENST00000526691_12_104287337_aTIS_100db1;ENST00000526950_12_104309929_aTIS_100db1;ENST00000526950_12_104309929_aTIS_001db3;A0A18…	E9PIR7;ENST00000529546_12_104288984_5UTR_100db1;ENST00000397736_12_104288984_5UTR_100db1;ENST00000503506_12_104311326_aTIS_110db1;F8W809;ENST00000527688_12_104288984_5UTR_100db1;ENST00000503506_12_104288984_5UTR_100db1;ENST00000526390_12_104291009_aTIS_100db1;A0A087WSW9;ENST00000526691_12_104287337_aTIS_100db1;ENST00000526950_12_104309929_aTIS_100db1;ENST00000526950_12_104309929_aTIS_001db3;A0A18…	16;16;16;16;16;16;16;16;16;16;16;16;16;16;16;16;16;16;16;16;16;14;14;14;9;5;5;3;3;2;2;1;1;1;1;1;1;1;1;1;1;1;1;1;1;1;1;1;1;1;1;1;1;1;1;1;1;1	16;16;16;16;16;16;16;16;16;16;16;16;16;16;16;16;16;16;16;16;16;14;14;14;9;5;5;3;3;2;2;1;1;1;1;1;1;1;1;1;1;1;1;1;1;1;1;1;1;1;1;1;1;1;1;1;1;1	16;16;16;16;16;16;16;16;16;16;16;16;16;16;16;16;16;16;16;16;16;14;14;14;9;5;5;3;3;2;2;1;1;1;1;1;1;1;1;1;1;1;1;1;1;1;1;1;1;1;1;1;1;1;1;1;1;1	Thioredoxin reductase 1, cytoplasmic	TXNRD1	tr|E9PIR7|E9PIR7_HUMAN Thioredoxin reductase 1, cytoplasmic OS=Homo sapiens OX=9606 GN=TXNRD1 PE=1 SV=1 [ENST00000527688_12_104311326_aTIS_101db1#ENST00000527688_12_104311326_aTIS_db3];generic|ENST00000529546_12_104288984_5UTR_100db1|ENSG00000198431 CTG NA	58	16	16	16	45.2	45.2	45.2	53166	482	482;487;488;497;498;513;528;541;548;549;566;568;568;647;648;499;543;551;598;614;649;459;460;461;175;103;139;70;72;53;85;44;73;306;338;463;463;492;492;494;494;494;499;499;501;501;501;521;521;522;522;523;523;523;523;524;498;524	0	156.96	10047000000	418630000	22465000000	137	137				19	5132;5527;9999;10835;12184;12560;13303;13373;15816;17323;17692;19748;26726;27475;27647;27816	True;True;True;True;True;True;True;True;True;True;True;True;True;True;True;True	5135;5530;10003;10839;12188;12564;13307;13377;15820;17327;17697;19757;26737;27487;27659;27828	23537;23538;23539;23540;23541;23542;23543;23544;25312;25313;25314;25315;25316;25317;25318;25319;46662;46663;46664;50630;50631;50632;50633;57102;57103;57104;57105;58943;58944;58945;58946;58947;58948;58949;58950;58951;58952;58953;58954;62801;62802;62803;62804;62805;62806;62807;63103;63104;63105;63106;63107;63108;63109;63110;63111;63112;63113;74471;74472;74473;74474;74475;74476;74477;74478;81186;811…	31134;31135;31136;31137;31138;31139;31140;31141;31142;31143;33292;33293;33294;33295;33296;33297;33298;33299;33300;33301;33302;33303;61724;61725;67279;67280;67281;67282;67283;67284;67285;67286;75657;75658;75659;75660;77634;77635;77636;77637;77638;77639;77640;77641;77642;77643;77644;77645;77646;77647;77648;77649;77650;82249;82250;82251;82252;82253;82254;82578;82579;82580;82581;82582;82583;82584;825…	31139;33293;61724;67284;75658;77639;82251;82586;97336;105804;107931;119689;160356;164881;165968;166808
ENST00000592940_19_1105409_ntr_010db2;K7ERP4;A0A0A0MTT1;K7EKX7;R4GNE4;ENST00000589115_19_1104044_aTIS_100db1;K7ENB4;ENST00000589115_19_1104044_aTIS_001db3;A0A087X2I2;ENST00000588919_19_1104125_aTIS_6_100db1;ENST00000588919_19_1104125_aTIS_5_100db1;ENST00000588919_19_1104125_aTIS_4_100db1;ENST00000588919_19_1104125_aTIS_100db1;ENST00000588919_19_1104113_5UTR_6_100db1;ENST00000588919_19_1104113_5UT…	ENST00000592940_19_1105409_ntr_010db2;K7ERP4;A0A0A0MTT1;K7EKX7;R4GNE4;ENST00000589115_19_1104044_aTIS_100db1;K7ENB4;ENST00000589115_19_1104044_aTIS_001db3;A0A087X2I2;ENST00000588919_19_1104125_aTIS_6_100db1;ENST00000588919_19_1104125_aTIS_5_100db1;ENST00000588919_19_1104125_aTIS_4_100db1;ENST00000588919_19_1104125_aTIS_100db1;ENST00000588919_19_1104113_5UTR_6_100db1;ENST00000588919_19_1104113_5UT…	1;1;1;1;1;1;1;1;1;1;1;1;1;1;1;1;1;1;1;1;1;1;1;1;1;1;1;1;1;1;1;1;1;1;1	1;1;1;1;1;1;1;1;1;1;1;1;1;1;1;1;1;1;1;1;1;1;1;1;1;1;1;1;1;1;1;1;1;1;1	1;1;1;1;1;1;1;1;1;1;1;1;1;1;1;1;1;1;1;1;1;1;1;1;1;1;1;1;1;1;1;1;1;1;1	Glutathione peroxidase;Phospholipid hydroperoxide glutathione peroxidase, mitochondrial	GPX4	generic|ENST00000592940_19_1105409_ntr_010db2|ENSG00000167468 AAG NA NA;tr|K7ERP4|K7ERP4_HUMAN Glutathione peroxidase (Fragment) OS=Homo sapiens OX=9606 GN=GPX4 PE=1 SV=1;tr|A0A0A0MTT1|A0A0A0MTT1_HUMAN Glutathione peroxidase (Fragment) OS=Homo sapiens OX=9	35	1	1	1	19	19	19	63652	58	58;155;166;175;179;179;180;180;196;200;200;200;200;204;204;204;204;209;209;209;209;233;242;242;242;242;242;246;246;246;251;251;251;170;197	0.00025961	31999	54917000	13729000	125690000	6	6				20	10257	TRUE	10261	48033;48034;48035;48036	63714;63715;63716;63717;63718;63719	63715
A0A087WT20;Q9NV06;B3KME9;ENST00000611541_8_103442832_ntr_100db1;ENST00000521716_8_103420341_ntr_100db1;ENST00000611541_8_103441527_ntr_100db1;E5RHM4;Q9NV06-2	A0A087WT20;Q9NV06	8;8;3;1;1;1;1;1	8;8;3;1;1;1;1;1	8;8;3;1;1;1;1;1	DDB1- and CUL4-associated factor 13	DCAF13	tr|A0A087WT20|A0A087WT20_HUMAN DDB1- and CUL4-associated factor 13 OS=Homo sapiens OX=9606 GN=DCAF13 PE=1 SV=1 [ENST00000297579_8_103414991_aTIS_101db1#ENST00000297579_8_103414991_aTIS_db3];sp|Q9NV06|DCA13_HUMAN DDB1- and CUL4-associated factor 13 OS=Homo	8	8	8	8	11.9	11.9	11.9	67.55	597	597;445;221;16;51;60;185;96	0	20854	1806900000	50191000	3953800000	32	32				21	5833;9072;9235;10205;11477;22273;24062;25557	True;True;True;True;True;True;True;True	5836;9076;9239;10209;11481;22283;24072;25568	26674;26675;42469;42470;42471;42472;42473;42474;42475;42476;42477;43223;43224;43225;43226;47725;47726;47727;47728;47729;47730;47731;47732;47733;47734;47735;47736;53694;53695;103943;103944;112276;112277;112278;119041;119042;119043;119044;119045;119046;119047;119048;119049;119050;119051;119052	35182;35183;55881;55882;55883;55884;55885;55886;56882;56883;56884;63380;63381;63382;63383;63384;63385;63386;63387;71579;71580;132979;143867;143868;152791;152792;152793;152794;152795;152796;152797;152798;152799	35183;55883;56882;63382;71579;132979;143868;152797
H0Y8I3;H0Y987;ENST00000616566_6_83188759_aTIS_1_100db1;A0A087WT27;J3KN95;ENST00000283977_6_83188759_aTIS_1_100db1;ENST00000513973_6_83190925_CDS_010db2;ENST00000513973_6_83191012_aTIS_1_100db1;ENST00000512866_6_83191012_aTIS_1_100db1;ENST00000506587_6_83191268_aTIS_1_100db1;O95394;O95394-3;O95394-4	H0Y8I3;H0Y987;ENST00000616566_6_83188759_aTIS_1_100db1;A0A087WT27;J3KN95;ENST00000283977_6_83188759_aTIS_1_100db1;ENST00000513973_6_83190925_CDS_010db2;ENST00000513973_6_83191012_aTIS_1_100db1;ENST00000512866_6_83191012_aTIS_1_100db1;ENST00000506587_6_83191268_aTIS_1_100db1;O95394;O95394-3;O95394-4	1;1;1;1;1;1;1;1;1;1;1;1;1	1;1;1;1;1;1;1;1;1;1;1;1;1	1;1;1;1;1;1;1;1;1;1;1;1;1	Phosphoacetylglucosamine mutase	PGM3	tr|H0Y8I3|H0Y8I3_HUMAN Phosphoacetylglucosamine mutase (Fragment) OS=Homo sapiens OX=9606 GN=PGM3 PE=1 SV=1;tr|H0Y987|H0Y987_HUMAN Phosphoacetylglucosamine mutase (Fragment) OS=Homo sapiens OX=9606 GN=PGM3 PE=1 SV=1;generic|ENST00000616566_6_83188759_aTIS_	13	1	1	1	11.5	11.5	11.5	12315	113	113;197;441;441;461;461;513;542;566;570;542;566;570	0	53428	21273000	5318200	57826000	3	3				22	626	TRUE	628	2916;2917;2918	4060;4061;4062	4061
A0A087WT30;Q8N5I9;J3KN91	A0A087WT30;Q8N5I9	3;3;1	3;3;1	3;3;1	Uncharacterized protein C12orf45	C12orf45	tr|A0A087WT30|A0A087WT30_HUMAN Uncharacterized protein C12orf45 OS=Homo sapiens OX=9606 GN=C12orf45 PE=1 SV=2 [ENST00000637147_12_104986353_aTIS_101db1#ENST00000622317_12_104986353_aTIS_db3];sp|Q8N5I9|CL045_HUMAN Uncharacterized protein C12orf45 OS=Homo sa	3	3	3	3	17.1	17.1	17.1	23066	211	211;185;67	0	15736	215770000	16598000	499380000	19	19				23	5725;15407;22818	True;True;True	5728;15411;22828	26197;26198;26199;72688;106405;106406;106407;106408;106409;106410;106411;106412;106413	34428;94987;135957;135958;135959;135960;135961;135962;135963;135964;135965;135966;135967;135968;135969;135970;135971;135972;135973	34428;94987;135959
I3L159;I3L1F5;ENST00000570646_16_4476457_5UTR_100db1;A0A087WT44;ENST00000458134_16_4476446_5UTR_100db1;ENST00000458134_16_4476404_5UTR_100db1;ENST00000619913_16_4476446_5UTR_100db1;ENST00000619913_16_4476404_5UTR_110db1;P30519-2;P30519;I3L276;I3L4P8;A0A1B0GXH0;I3L463	I3L159;I3L1F5;ENST00000570646_16_4476457_5UTR_100db1;A0A087WT44;ENST00000458134_16_4476446_5UTR_100db1;ENST00000458134_16_4476404_5UTR_100db1;ENST00000619913_16_4476446_5UTR_100db1;ENST00000619913_16_4476404_5UTR_110db1;P30519-2;P30519;I3L276;I3L4P8;A0A1B0GXH0;I3L463	6;6;6;6;6;6;6;6;6;6;4;4;4;4	6;6;6;6;6;6;6;6;6;6;4;4;4;4	6;6;6;6;6;6;6;6;6;6;4;4;4;4	Heme oxygenase 2	HMOX2	tr|I3L159|I3L159_HUMAN Heme oxygenase 2 (Fragment) OS=Homo sapiens OX=9606 GN=HMOX2 PE=1 SV=1;tr|I3L1F5|I3L1F5_HUMAN Heme oxygenase 2 (Fragment) OS=Homo sapiens OX=9606 GN=HMOX2 PE=1 SV=1;generic|ENST00000570646_16_4476457_5UTR_100db1|ENSG00000103415 CTG N	14	6	6	6	31	31	31	26578	229	229;238;340;370;383;397;403;417;287;316;110;130;131;132	0	20328	827340000	68945000	1910500000	36	36				24	455;2888;9987;17455;18571;28563	True;True;True;True;True;True	456;2891;9991;17459;18580;28575	2105;2106;2107;2108;13283;13284;13285;13286;46596;46597;46598;46599;46600;46601;46602;46603;46604;81787;81788;81789;81790;86968;86969;86970;86971;86972;86973;86974;86975;132836;132837	3079;18210;18211;61614;61615;61616;61617;61618;61619;61620;61621;61622;61623;61624;61625;61626;61627;61628;61629;61630;61631;61632;106547;106548;106549;106550;112974;112975;112976;112977;112978;112979;112980;112981;171033;171034	3079;18210;61623;106548;112979;171033
ENST00000611757_X_49002193_ntr_100db1;ENST00000376423_X_48997342_CDS_010db2;A0A087WT45;ENST00000376423_X_49002229_aTIS_101db1;Q4V328-3;Q4V328-2;Q4V328;A0A075B793;Q4V328-4;A0A087WXA6;ENST00000473581_X_48983362_ntr_100db1;ENST00000619149_X_48983362_ntr_100db1	ENST00000611757_X_49002193_ntr_100db1;ENST00000376423_X_48997342_CDS_010db2;A0A087WT45;ENST00000376423_X_49002229_aTIS_101db1;Q4V328-3;Q4V328-2;Q4V328;A0A075B793;Q4V328-4	6;6;6;6;6;6;6;5;5;2;1;1	6;6;6;6;6;6;6;5;5;2;1;1	6;6;6;6;6;6;6;5;5;2;1;1	GRIP1-associated protein 1	GRIPAP1	generic|ENST00000611757_X_49002193_ntr_100db1|ENSG00000068400 ATG NA 0 +1;generic|ENST00000376423_X_48997342_CDS_010db2|ENSG00000068400 CTG NA NA;tr|A0A087WT45|A0A087WT45_HUMAN GRIP1-associated protein 1 OS=Homo sapiens OX=9606 GN=GRIPAP1 PE=1 SV=1 [ENST00	12	6	6	6	14	14	14	70472	613	613;770;796;841;594;625;841;810;810;302;254;305	0	24775	337200000	11240000	642290000	25	25				25	3761;13969;15279;15759;24716;24775	True;True;True;True;True;True	3764;13973;15283;15763;24726;24785	17595;17596;17597;17598;66047;66048;66049;66050;66051;66052;72086;72087;72088;72089;74220;74221;115215;115216;115490;115491;115492	23867;86413;86414;86415;86416;86417;86418;86419;86420;86421;86422;86423;86424;86425;86426;86427;86428;86429;86430;86431;94316;96997;96998;147575;147867;147868;147869	23867;86417;94316;96998;147575;147867
A0A087WXD2;H7C5T8;ENST00000472257_3_65478706_aTIS_101db1;H7C4U7;H7C535;A0A087WT53;Q5TCQ9-3;Q5TCQ9-2;Q96QZ7-4;Q96QZ7-3;Q96QZ7-5;Q96QZ7-7;Q96QZ7-6;Q96QZ7-2;Q5TCQ9;Q96QZ7;Q5TCQ9-1	A0A087WXD2;H7C5T8;ENST00000472257_3_65478706_aTIS_101db1;H7C4U7;H7C535;A0A087WT53;Q5TCQ9-3;Q5TCQ9-2;Q96QZ7-4;Q96QZ7-3;Q96QZ7-5;Q96QZ7-7;Q96QZ7-6;Q96QZ7-2;Q5TCQ9;Q96QZ7;Q5TCQ9-1	1;1;1;1;1;1;1;1;1;1;1;1;1;1;1;1;1	1;1;1;1;1;1;1;1;1;1;1;1;1;1;1;1;1	1;1;1;1;1;1;1;1;1;1;1;1;1;1;1;1;1	Membrane-associated guanylate kinase, WW and PDZ domain-containing protein 3;Membrane-associated guanylate kinase, WW and PDZ domain-containing protein 1	MAGI1;MAGI3	tr|A0A087WXD2|A0A087WXD2_HUMAN Membrane-associated guanylate kinase, WW and PDZ domain-containing protein 1 OS=Homo sapiens OX=9606 GN=MAGI1 PE=1 SV=1 [ENST00000611645_3_65470320_aTIS_101db1#ENST00000611645_3_65470320_aTIS_db3];tr|H7C5T8|H7C5T8_HUMAN Membr	17	1	1	1	0.7	0.7	0.7	106.9	980	980;1014;1014;1131;1136;1155;1125;1150;1160;1256;1287;1425;1451;1462;1481;1491;1506	0.0043458	17968	0	0	0	1	1				26	6624	TRUE	6627	30657	40755	40755
A0A087WT99;ENST00000540113_11_93741662_5UTR_110db1;Q9H0W9-2;Q9H0W9;Q9H0W9-3;E9PQS1;Q9H0W9-4;E9PPB5;E9PJU8;E9PR95;E9PSC3;E9PLC5;E9PLB3;E9PIP1	A0A087WT99;ENST00000540113_11_93741662_5UTR_110db1;Q9H0W9-2;Q9H0W9;Q9H0W9-3;E9PQS1;Q9H0W9-4;E9PPB5;E9PJU8	6;6;6;6;5;4;4;3;3;2;2;2;2;2	3;3;3;3;3;1;2;1;1;1;1;1;1;1	3;3;3;3;3;1;2;1;1;1;1;1;1;1	Ester hydrolase C11orf54	C11orf54	tr|A0A087WT99|A0A087WT99_HUMAN Ester hydrolase C11orf54 OS=Homo sapiens OX=9606 GN=C11orf54 PE=1 SV=1 [ENST00000617482_11_93747394_aTIS_101db1#ENST00000617482_11_93747394_aTIS_db3];generic|ENST00000540113_11_93741662_5UTR_110db1|ENSG00000182919 CTG NA +1 0	14	6	3	3	44.5	26.6	26.6	28683	256	256;319;296;315;265;239;204;185;187;76;95;100;149;171	0	11024	141300000	10093000	304490000	7	7				27	1797;7320;8477;9277;9342;13975	False;True;True;False;False;True	1800;7324;8481;9281;9346;13979	8274;8275;8276;8277;34068;34069;34070;34071;39602;39603;43459;43460;43461;43462;43463;43464;43465;43466;43743;43744;43745;43746;66066;66067;66068;66069	11098;11099;11100;45374;45375;52507;57255;57256;57257;57601;57602;57603;57604;86443;86444;86445;86446	11100;45375;52507;57256;57604;86443
A0A087WTB7;ENST00000465950_12_45928755_aTIS_3_100db1;ENST00000465950_12_45928755_aTIS_2_100db1;ENST00000465950_12_45928755_aTIS_1_100db1;F8VXG7;ENST00000549162_12_45934231_aTIS_3_100db1;ENST00000549162_12_45934231_aTIS_2_100db1;ENST00000549162_12_45934231_aTIS_1_100db1;ENST00000369367_12_45964167_aTIS_3_100db1;ENST00000369367_12_45964167_aTIS_2_100db1;ENST00000369367_12_45964167_aTIS_1_100db1;Q99…	A0A087WTB7;ENST00000465950_12_45928755_aTIS_3_100db1;ENST00000465950_12_45928755_aTIS_2_100db1;ENST00000465950_12_45928755_aTIS_1_100db1;F8VXG7;ENST00000549162_12_45934231_aTIS_3_100db1;ENST00000549162_12_45934231_aTIS_2_100db1;ENST00000549162_12_45934231_aTIS_1_100db1;ENST00000369367_12_45964167_aTIS_3_100db1;ENST00000369367_12_45964167_aTIS_2_100db1;ENST00000369367_12_45964167_aTIS_1_100db1;Q99…	1;1;1;1;1;1;1;1;1;1;1;1;1	1;1;1;1;1;1;1;1;1;1;1;1;1	1;1;1;1;1;1;1;1;1;1;1;1;1	Protein SCAF11	SCAF11	tr|A0A087WTB7|A0A087WTB7_HUMAN Protein SCAF11 (Fragment) OS=Homo sapiens OX=9606 GN=SCAF11 PE=1 SV=1;generic|ENST00000465950_12_45928755_aTIS_3_100db1|ENSG00000139218 ATG False 0;generic|ENST00000465950_12_45928755_aTIS_2_100db1|ENSG00000139218 ATG False 0	13	1	1	1	6.6	6.6	6.6	15951	152	152;1148;1148;1148;1271;1271;1271;1271;1463;1463;1463;1148;1463	0	44675	79494000	19874000	177890000	3	3				28	13590	TRUE	13594	64116;64117;64118;64119	83835;83836;83837	83836
D6RCT6;ENST00000622785_4_153350109_CDS_100db1;A0A087WTC6;D6RIA0;ENST00000504860_4_153350109_CDS_100db1;D6R9E3;ENST00000240488_4_153350109_CDS_100db1;Q9BWT6	D6RCT6;ENST00000622785_4_153350109_CDS_100db1;A0A087WTC6;D6RIA0;ENST00000504860_4_153350109_CDS_100db1;D6R9E3;ENST00000240488_4_153350109_CDS_100db1;Q9BWT6	1;1;1;1;1;1;1;1	1;1;1;1;1;1;1;1	1;1;1;1;1;1;1;1	Meiotic nuclear division protein 1 homolog	MND1	tr|D6RCT6|D6RCT6_HUMAN Meiotic nuclear division protein 1 homolog (Fragment) OS=Homo sapiens OX=9606 GN=MND1 PE=1 SV=1;generic|ENST00000622785_4_153350109_CDS_100db1|ENSG00000121211 ATG NA +1 0;tr|A0A087WTC6|A0A087WTC6_HUMAN Meiotic nuclear division protei	8	1	1	1	9.8	9.8	9.8	11544	102	102;106;122;126;164;165;189;205	0.0039027	18449	69666000	13933000	189370000	1	1				29	3454	TRUE	3457	16214	22187	22187
E9PQQ2;E9PJF1;E9PLN0;Q708E1;A0A087WTI6;F8W8G5;ENST00000341911_6_135181379_5UTR_010db2;P10242-11;P10242-10;P10242-9;P10242-2;P10242;P10242-6;P10242-8;P10242-7;P10242-4;E9PJ96;E9PKZ3;Q708E3;E9PPL8;A0A0C4DG19;Q708E6;E9PMZ0;E9PIW4;E9PN92;E9PNH6;E9PN43;P10242-12;P10242-3;P10242-5;E9PMQ0;E9PJT2;P10243-2;P10243;E9PPR4;ENST00000531845_6_135195925_ntr_100db1;ENST00000526565_6_135195925_3UTR_100db1;E7EWZ1;…	E9PQQ2;E9PJF1;E9PLN0;Q708E1;A0A087WTI6;F8W8G5;ENST00000341911_6_135181379_5UTR_010db2;P10242-11;P10242-10;P10242-9;P10242-2;P10242;P10242-6;P10242-8;P10242-7;P10242-4;E9PJ96;E9PKZ3;Q708E3;E9PPL8;A0A0C4DG19;Q708E6;E9PMZ0;E9PIW4;E9PN92;E9PNH6;E9PN43;P10242-12;P10242-3;P10242-5;E9PMQ0;E9PJT2	7;7;7;7;7;7;7;7;7;7;7;7;7;7;7;7;6;6;6;6;5;5;5;5;5;5;5;5;5;5;4;4;3;3;2;2;2;2;1;1;1;1;1;1;1	7;7;7;7;7;7;7;7;7;7;7;7;7;7;7;7;6;6;6;6;5;5;5;5;5;5;5;5;5;5;4;4;3;3;2;2;2;2;1;1;1;1;1;1;1	7;7;7;7;7;7;7;7;7;7;7;7;7;7;7;7;6;6;6;6;5;5;5;5;5;5;5;5;5;5;4;4;3;3;2;2;2;2;1;1;1;1;1;1;1	Transcriptional activator Myb	MYB;c-myb	tr|E9PQQ2|E9PQQ2_HUMAN Transcriptional activator Myb OS=Homo sapiens OX=9606 GN=MYB PE=1 SV=1 [ENST00000528343_6_135181514_aTIS_101db1#ENST00000528343_6_135181514_aTIS_db3];tr|E9PJF1|E9PJF1_HUMAN Transcriptional activator Myb OS=Homo sapiens OX=9606 GN=MYB	45	7	7	7	10.8	10.8	10.8	66083	581	581;581;611;612;660;726;806;555;603;605;637;640;666;745;758;761;364;446;449;554;277;347;374;385;388;419;422;323;350;402;299;326;692;752;103;265;386;410;74;79;655;676;700;676;700	0	14795	619640000	26941000	1352500000	13	13				30	8315;15550;16985;25928;25951;26475;27831	True;True;True;True;True;True;True	8319;15554;16989;25939;25962;26486;27843	38740;38741;38742;38743;73260;73261;73262;79682;79683;79684;120937;120938;121021;121022;123471;123472;123473;123474;129562	51474;95782;103825;103826;155487;155488;155572;155573;158809;158810;158811;158812;166874	51474;95782;103825;155487;155572;158809;166874
ENST00000616863_22_17726917_3UTR_100db1;ENST00000611738_22_17726683_CDS_100db1;ENST00000485631_22_17706823_ntr_100db1;ENST00000485631_22_17706787_ntr_100db1;ENST00000485631_22_17706760_ntr_010db2;A0A087WTL4;A0A087WX97;Q9BXK5-4;Q9BXK5	ENST00000616863_22_17726917_3UTR_100db1;ENST00000611738_22_17726683_CDS_100db1;ENST00000485631_22_17706823_ntr_100db1;ENST00000485631_22_17706787_ntr_100db1;ENST00000485631_22_17706760_ntr_010db2;A0A087WTL4;A0A087WX97;Q9BXK5-4;Q9BXK5	1;1;1;1;1;1;1;1;1	1;1;1;1;1;1;1;1;1	1;1;1;1;1;1;1;1;1	Bcl-2-like protein 13	BCL2L13	generic|ENST00000616863_22_17726917_3UTR_100db1|ENSG00000099968 ATG NA +1 0 -1;generic|ENST00000611738_22_17726683_CDS_100db1|ENSG00000099968 GTG NA 0 -1;generic|ENST00000485631_22_17706823_ntr_100db1|ENSG00000099968 GTG NA 0 -1;generic|ENST00000485631_22_	9	1	1	1	12.7	12.7	12.7	21621	205	205;283;286;298;307;461;509;323;485	0	66341	38621000	2970800	88361000	4	4				31	4310	TRUE	4313	20009;20010;20011;20012	26860;26861;26862;26863	26860
A0A087WTP3;Q92945;M0R0I5;M0QYH3;M0QYG1;M0QXW7;M0R0C6;M0R3J3	A0A087WTP3;Q92945	25;25;12;5;3;3;3;3	25;25;12;5;3;3;3;3	23;23;11;5;2;3;2;2	Far upstream element-binding protein 2	KHSRP	tr|A0A087WTP3|A0A087WTP3_HUMAN Far upstream element-binding protein 2 OS=Homo sapiens OX=9606 GN=KHSRP PE=1 SV=1 [ENST00000619396_19_6424701_aTIS_101db1#ENST00000619396_19_6424701_aTIS_db3];sp|Q92945|FUBP2_HUMAN Far upstream element-binding protein 2 OS=Ho	8	25	25	23	45.1	45.1	41.8	73027	711	711;711;279;169;114;116;176;269	0	298.97	9966800000	293140000	21656000000	153	153				32	1010;2579;2677;6771;6772;7737;7913;9113;9358;9794;9795;9797;9863;10033;10075;12185;12245;12370;13733;17706;17889;22011;23357;24791;27039	True;True;True;True;True;True;True;True;True;True;True;True;True;True;True;True;True;True;True;True;True;True;True;True;True	1012;2582;2680;6775;6776;7741;7917;9117;9362;9798;9799;9801;9867;10037;10079;12189;12249;12374;13737;17711;17896;22021;23367;24801;27051	4671;4672;4673;4674;4675;4676;4677;4678;4679;11900;11901;11902;12343;12344;12345;12346;31398;31399;31400;31401;31402;31403;31404;31405;31406;31407;31408;31409;35967;35968;35969;35970;36776;36777;42658;42659;42660;42661;43807;43808;43809;43810;45781;45782;45783;45784;45785;45786;45790;45791;46065;46066;46812;46813;46814;46815;46816;46817;47031;47032;47033;47034;47035;47036;47037;57106;57107;57376;…	6264;6265;6266;6267;6268;6269;6270;6271;6272;6273;6274;6275;6276;6277;6278;6279;6280;16095;16096;16778;16779;41855;41856;41857;41858;41859;41860;41861;41862;41863;41864;41865;41866;41867;41868;41869;41870;41871;41872;41873;41874;41875;41876;41877;47968;47969;48879;48880;56202;56203;56204;56205;57732;60428;60429;60430;60431;60432;60433;60437;60438;60439;60880;61945;61946;61947;61948;62252;62253;62…	6272;16096;16778;41859;41873;47968;48880;56205;57732;60429;60430;60438;60880;61946;62257;75661;75944;76579;84778;108071;109074;131624;138916;147939;162452
ENST00000381329_10_1072279_CDS_100db1;C9JGR9;ENST00000620998_10_1072279_CDS_100db1;E7EQ49;A0A087WTQ2;ENST00000358220_10_1072279_CDS_110db1;Q9Y2I8-3;Q9Y2I8;Q9Y2I8-2	ENST00000381329_10_1072279_CDS_100db1;C9JGR9;ENST00000620998_10_1072279_CDS_100db1;E7EQ49;A0A087WTQ2;ENST00000358220_10_1072279_CDS_110db1;Q9Y2I8-3;Q9Y2I8;Q9Y2I8-2	1;1;1;1;1;1;1;1;1	1;1;1;1;1;1;1;1;1	1;1;1;1;1;1;1;1;1	WD repeat-containing protein 37	WDR37	generic|ENST00000381329_10_1072279_CDS_100db1|ENSG00000047056 ATG NA +1 0 -1;tr|C9JGR9|C9JGR9_HUMAN WD repeat-containing protein 37 (Fragment) OS=Homo sapiens OX=9606 GN=WDR37 PE=1 SV=1;generic|ENST00000620998_10_1072279_CDS_100db1|ENSG00000047056 ATG NA +	9	1	1	1	5.8	5.8	5.8	22809	208	208;209;222;249;263;453;264;494;495	0.0045568	17481	27617000	2301400	63296000	1	1				33	23174	TRUE	23184	107985;107986;107987;107988	137942	137942
A0A087WVR3;A0A087WTW0;Q96T88;Q96T88-2;ENST00000613817_19_4909498_aTIS_100db1;A0A087WWG9;ENST00000613817_19_4950949_CDS_100db1	A0A087WVR3;A0A087WTW0;Q96T88;Q96T88-2;ENST00000613817_19_4909498_aTIS_100db1;A0A087WWG9	9;9;9;9;5;5;3	9;9;9;9;5;5;3	9;9;9;9;5;5;3	E3 ubiquitin-protein ligase UHRF1	UHRF1	tr|A0A087WVR3|A0A087WVR3_HUMAN E3 ubiquitin-protein ligase UHRF1 OS=Homo sapiens OX=9606 GN=UHRF1 PE=1 SV=1 [ENST00000622802_19_4910847_aTIS_101db1#ENST00000622802_19_4910847_aTIS_db3];tr|A0A087WTW0|A0A087WTW0_HUMAN E3 ubiquitin-protein ligase UHRF1 OS=Hom	7	9	9	9	12.7	12.7	12.7	91099	806	806;857;793;806;496;496;203	0	56493	1781100000	43442000	3516800000	49	49				34	10029;10872;12242;14469;15870;17313;21945;25534;27083	True;True;True;True;True;True;True;True;True	10033;10876;12246;14473;15874;17317;21955;25545;27095	46792;46793;46794;46795;50816;50817;50818;50819;50820;50821;50822;57365;57366;57367;57368;68378;68379;68380;68381;68382;68383;68384;68385;74725;74726;74727;74728;74729;81152;81153;81154;81155;102468;102469;102470;102471;118924;118925;118926;118927;126219;126220;126221;126222;126223;126224;126225;126226;126227;126228;126229	61892;61893;61894;61895;61896;61897;61898;61899;67545;67546;67547;67548;67549;75940;89665;89666;89667;89668;89669;97647;97648;97649;97650;97651;105772;105773;105774;105775;105776;105777;105778;105779;131209;131210;131211;131212;131213;131214;152566;152567;152568;162611;162612;162613;162614;162615;162616;162617;162618	61893;67546;75940;89669;97647;105772;131210;152566;162613
ENST00000637180_13_27665687_CDS_100db1;A0A087WTY1;ENST00000637180_13_27648395_5UTR_100db1;ENST00000621089_13_27648386_5UTR_100db1;P0DPB5;ENST00000637071_13_27621991_5UTR_100db1	ENST00000637180_13_27665687_CDS_100db1;A0A087WTY1;ENST00000637180_13_27648395_5UTR_100db1;ENST00000621089_13_27648386_5UTR_100db1;P0DPB5;ENST00000637071_13_27621991_5UTR_100db1	1;1;1;1;1;1	1;1;1;1;1;1	1;1;1;1;1;1		POLR1D	generic|ENST00000637180_13_27665687_CDS_100db1|ENSG00000186184 ATG NA 0 -1;tr|A0A087WTY1|A0A087WTY1_HUMAN DNA-directed RNA polymerases I and III subunit RPAC2 OS=Homo sapiens OX=9606 GN=POLR1D PE=1 SV=1 [ENST00000637180_13_27648437_aTIS_111db1#ENST00000399	6	1	1	1	8	8	8	10358	88	88;94;108;111;122;128	0.0076594	16054	98157000	19631000	205280000	4	4				35	5534	TRUE	5537	25344;25345;25346;25347	33351;33352;33353;33354	33351
ENST00000520866_8_125102442_CDS_100db1;E5RIM1;A0A087WTZ8;ENST00000519010_8_125102119_5UTR_100db1;E5RFJ1;E5RHW9;ENST00000522563_8_125102442_CDS_100db1;ENST00000287437_8_125102119_5UTR_100db1;Q96MF7;ENST00000519712_8_125182103_3UTR_010db2	ENST00000520866_8_125102442_CDS_100db1;E5RIM1;A0A087WTZ8;ENST00000519010_8_125102119_5UTR_100db1;E5RFJ1;E5RHW9;ENST00000522563_8_125102442_CDS_100db1;ENST00000287437_8_125102119_5UTR_100db1;Q96MF7;ENST00000519712_8_125182103_3UTR_010db2	2;2;2;2;2;2;2;2;2;1	2;2;2;2;2;2;2;2;2;1	2;2;2;2;2;2;2;2;2;1	E3 SUMO-protein ligase NSE2	NSMCE2	generic|ENST00000520866_8_125102442_CDS_100db1|ENSG00000156831 ATG NA +1 0 -1;tr|E5RIM1|E5RIM1_HUMAN E3 SUMO-protein ligase NSE2 (Fragment) OS=Homo sapiens OX=9606 GN=NSMCE2 PE=1 SV=1;tr|A0A087WTZ8|A0A087WTZ8_HUMAN E3 SUMO-protein ligase NSE2 OS=Homo sapie	10	2	2	2	14.2	14.2	14.2	13902	120	120;139;157;171;187;193;210;261;247;69	0.00050352	28635	40997000	5856700	111440000	3	3				36	2500;5466	True;True	2503;5469	11534;11535;25032;25033;25034	15644;15645;32969	15645;32969
F8W0R1;H0YI50;F8VPA6;ENST00000611644_12_29370199_CDS_100db1;ENST00000360150_12_29371636_5UTR_010db2;A0A087WU02;Q96RQ1	F8W0R1;H0YI50;F8VPA6;ENST00000611644_12_29370199_CDS_100db1;ENST00000360150_12_29371636_5UTR_010db2;A0A087WU02;Q96RQ1	1;1;1;1;1;1;1	1;1;1;1;1;1;1	1;1;1;1;1;1;1	Endoplasmic reticulum-Golgi intermediate compartment protein 2	ERGIC2	tr|F8W0R1|F8W0R1_HUMAN Endoplasmic reticulum-Golgi intermediate compartment protein 2 (Fragment) OS=Homo sapiens OX=9606 GN=ERGIC2 PE=1 SV=1;tr|H0YI50|H0YI50_HUMAN Endoplasmic reticulum-Golgi intermediate compartment protein 2 (Fragment) OS=Homo sapiens OX	7	1	1	1	5.2	5.2	5.2	19509	172	172;209;220;334;378;386;377	0	39004	23011000	2301100	49295000	3	3				37	9927	TRUE	9931	46312;46313;46314	61272;61273;61274	61273
ENST00000476168_X_77895353_ntr_100db1;ENST00000476168_X_77895365_ntr_100db1;ENST00000476168_X_77895371_ntr_100db1;A0A087WU53;Q9H0U3-2;Q9H0U3;ENST00000373336_X_77875453_CDS_100db1;ENST00000476168_X_77875453_ntr_100db1;ENST00000476168_X_77875534_ntr_100db1;ENST00000476168_X_77875570_ntr_100db1;ENST00000358075_X_77875453_CDS_100db1;ENST00000358075_X_77875534_CDS_010db2	ENST00000476168_X_77895353_ntr_100db1;ENST00000476168_X_77895365_ntr_100db1;ENST00000476168_X_77895371_ntr_100db1;A0A087WU53;Q9H0U3-2;Q9H0U3;ENST00000373336_X_77875453_CDS_100db1;ENST00000476168_X_77875453_ntr_100db1;ENST00000476168_X_77875534_ntr_100db1;ENST00000476168_X_77875570_ntr_100db1;ENST00000358075_X_77875453_CDS_100db1;ENST00000358075_X_77875534_CDS_010db2	2;2;2;2;2;2;1;1;1;1;1;1	2;2;2;2;2;2;1;1;1;1;1;1	2;2;2;2;2;2;1;1;1;1;1;1	Magnesium transporter protein 1	MAGT1	generic|ENST00000476168_X_77895353_ntr_100db1|ENSG00000102158 ATC NA -1 0 +1;generic|ENST00000476168_X_77895365_ntr_100db1|ENSG00000102158 GTG NA -1 0 +1;generic|ENST00000476168_X_77895371_ntr_100db1|ENSG00000102158 ATG NA 0 +1;tr|A0A087WU53|A0A087WU53_HUM	12	2	2	2	7.8	7.8	7.8	26539	231	231;235;237;367;134;335;52;168;195;207;253;280	0	54139	95033000	7919400	209410000	7	7				38	27227;28769	True;True	27239;28781	126861;126862;126863;126864;133824;133825;133826;133827	163321;163322;163323;163324;163325;172501;172502	163322;172502
A0A0G2JMS5;A0A087WU62;A0A087X2D5;Q9BRJ2	A0A0G2JMS5;A0A087WU62;A0A087X2D5;Q9BRJ2	2;2;2;2	2;2;2;2	2;2;2;2	39S ribosomal protein L45, mitochondrial	MRPL45	tr|A0A0G2JMS5|A0A0G2JMS5_HUMAN 39S ribosomal protein L45, mitochondrial OS=Homo sapiens OX=9606 GN=MRPL45 PE=1 SV=1 [ENST00000619548_17_38297184_aTIS_1_100db1];tr|A0A087WU62|A0A087WU62_HUMAN 39S ribosomal protein L45, mitochondrial OS=Homo sapiens OX=9606	4	2	2	2	11.3	11.3	11.3	29408	256	256;256;306;306	0	47331	205840000	12108000	458200000	7	7				39	11409;15852	True;True	11413;15856	53241;53242;53243;53244;74642;74643;74644;74645	70841;70842;70843;70844;70845;70846;97564;97565;97566	70842;97564
ENST00000379068_X_24703305_CDS_010db2;A0A087WU64;A6NMQ1;P09884	ENST00000379068_X_24703305_CDS_010db2;A0A087WU64;A6NMQ1;P09884	6;6;6;6	6;6;6;6	6;6;6;6	DNA polymerase;DNA polymerase alpha catalytic subunit	POLA1	generic|ENST00000379068_X_24703305_CDS_010db2|ENSG00000101868 CTG NA NA;tr|A0A087WU64|A0A087WU64_HUMAN DNA polymerase OS=Homo sapiens OX=9606 GN=POLA1 PE=1 SV=1 [ENST00000611764_X_24693962_aTIS_100db1];tr|A6NMQ1|A6NMQ1_HUMAN DNA polymerase OS=Homo sapiens	4	6	6	6	5.6	5.6	5.6	158.16	1394	1394;1461;1468;1462	0	90233	576630000	8237600	1322600000	19	19				40	2845;11810;12375;19376;23424;24431	True;True;True;True;True;True	2848;11814;12379;19385;23434;24441	13064;13065;13066;13067;55221;55222;55223;55224;58038;58039;58040;90790;90791;90792;90793;109079;113963;113964;113965;113966	17885;17886;17887;17888;73391;73392;73393;73394;76636;117858;117859;139376;146118;146119;146120;146121;146122;146123;146124	17886;73394;76636;117858;139376;146118
A0A087WU65;ENST00000643970_1_150068645_aTIS_101db1;Q9NRW7;ENST00000477558_1_150081393_ntr_100db1;ENST00000477558_1_150077672_ntr_100db1;ENST00000644526_1_150067858_aTIS_101db1;ENST00000535106_1_150067897_5UTR_100db1;ENST00000535106_1_150067864_5UTR_100db1;Q9NRW7-2;ENST00000477558_1_150092305_ntr_100db1;ENST00000491789_1_150067858_aTIS_101db1;ENST00000477558_1_150093575_ntr_100db1;ENST00000618148_…	A0A087WU65;ENST00000643970_1_150068645_aTIS_101db1;Q9NRW7;ENST00000477558_1_150081393_ntr_100db1;ENST00000477558_1_150077672_ntr_100db1;ENST00000644526_1_150067858_aTIS_101db1;ENST00000535106_1_150067897_5UTR_100db1;ENST00000535106_1_150067864_5UTR_100db1;Q9NRW7-2;ENST00000477558_1_150092305_ntr_100db1;ENST00000491789_1_150067858_aTIS_101db1	7;7;7;6;6;6;5;5;5;4;4;3;2;1;1;1;1;1	7;7;7;6;6;6;5;5;5;4;4;3;2;1;1;1;1;1	7;7;7;6;6;6;5;5;5;4;4;3;2;1;1;1;1;1	Vacuolar protein sorting-associated protein 45	VPS45	tr|A0A087WU65|A0A087WU65_HUMAN Vacuolar protein sorting-associated protein 45 OS=Homo sapiens OX=9606 GN=VPS45 PE=1 SV=1 [ENST00000611412_1_150067858_aTIS_101db1#ENST00000611412_1_150067858_aTIS_db3];generic|ENST00000643970_1_150068645_aTIS_101db1|ENSG0000	18	7	7	7	21.7	21.7	21.7	50736	447	447;534;570;324;377;643;561;572;538;148;434;97;69;39;128;158;198;315	0	15.94	489210000	18119000	1127900000	16	16				41	8063;9233;11383;14992;17149;21866;24890	True;True;True;True;True;True;True	8067;9237;11387;14996;17153;21876;24901	37491;37492;37493;37494;37495;37496;37497;37498;43217;43218;53154;53155;53156;53157;70769;70770;80424;80425;80426;102074;102075;102076;102077;116014;116015;116016;116017	49822;49823;49824;49825;49826;56876;56877;70739;70740;70741;70742;92583;104784;130627;130628;148552;148553	49823;56877;70742;92583;104784;130628;148552
A0A087WUB9;Q8WYA6;Q8WYA6-4;Q8WYA6-3;Q8WYA6-2;ENST00000361383_20_37779268_CDS_010db2;ENST00000373469_20_37803021_CDS_100db1;ENST00000472237_20_37842351_ntr_100db1;A2A2P1;ENST00000472237_20_37860302_ntr_100db1;ENST00000472237_20_37860293_ntr_100db1;ENST00000472237_20_37860001_ntr_100db1;ENST00000472237_20_37859992_ntr_100db1	A0A087WUB9;Q8WYA6;Q8WYA6-4;Q8WYA6-3;Q8WYA6-2;ENST00000361383_20_37779268_CDS_010db2	11;11;10;8;8;6;3;2;2;1;1;1;1	11;11;10;8;8;6;3;2;2;1;1;1;1	11;11;10;8;8;6;3;2;2;1;1;1;1	Beta-catenin-like protein 1	CTNNBL1	tr|A0A087WUB9|A0A087WUB9_HUMAN Beta-catenin-like protein 1 OS=Homo sapiens OX=9606 GN=CTNNBL1 PE=1 SV=1 [ENST00000621317_20_37694123_aTIS_101db1#ENST00000621317_20_37694123_aTIS_db3];sp|Q8WYA6|CTBL1_HUMAN Beta-catenin-like protein 1 OS=Homo sapiens OX=9606	13	11	11	11	22.7	22.7	22.7	65702	568	568;563;536;311;376;242;168;122;166;43;46;65;68	0	22878	662650000	25486000	1371300000	29	29				42	4255;4256;8601;10200;15803;17524;17709;24002;25832;26250;28463	True;True;True;True;True;True;True;True;True;True;True	4258;4259;8605;10204;15807;17528;17714;24012;25843;26261;28475	19773;19774;19775;19776;19777;19778;19779;40159;40160;47680;47681;47682;47683;74395;74396;74397;82106;82107;82958;82959;82960;112011;112012;112013;112014;112015;112016;120480;120481;122480;122481;122482;122483;122484;122485;122486;132359;132360;132361;132362;132363;132364;132365;132366	26566;26567;26568;26569;53103;63258;63259;63260;63261;63262;97215;97216;97217;97218;106984;108076;108077;108078;143497;143498;143499;143500;154966;157483;157484;157485;157486;157487;170419;170420;170421	26566;26569;53103;63259;97218;106984;108078;143499;154966;157483;170419
E9PL01;A0A087WUC6;Q15005;E9PI68;ENST00000532972_11_74969680_CDS_100db1;E9PRB9;H0YE04	E9PL01;A0A087WUC6;Q15005;E9PI68;ENST00000532972_11_74969680_CDS_100db1;E9PRB9	6;6;6;5;3;3;1	6;6;6;5;3;3;1	6;6;6;5;3;3;1	Signal peptidase complex subunit 2	SPCS2	tr|E9PL01|E9PL01_HUMAN Signal peptidase complex subunit 2 OS=Homo sapiens OX=9606 GN=SPCS2 PE=1 SV=1 [ENST00000530257_11_74949286_aTIS_101db1#ENST00000530257_11_74949286_aTIS_db3];tr|A0A087WUC6|A0A087WUC6_HUMAN Signal peptidase complex subunit 2 OS=Homo sa	7	6	6	6	38.2	38.2	38.2	17027	157	157;227;226;257;68;87;166	0	13134	499300000	55478000	1028800000	12	12				43	21;5055;14612;16822;21982;22160	True;True;True;True;True;True	21;5058;14616;16826;21992;22170	84;85;86;23132;23133;69006;69007;78955;78956;102650;102651;103440;103441;103442;103443	127;30537;30538;90357;102814;131424;132344;132345;132346;132347;132348;132349	127;30537;90357;102814;131424;132344
A0A087WUK2;O14979;ENST00000614627_4_82429324_CDS_100db1;ENST00000295470_4_82429324_CDS_100db1;O14979-3;O14979-2	A0A087WUK2;O14979;ENST00000614627_4_82429324_CDS_100db1;ENST00000295470_4_82429324_CDS_100db1;O14979-3;O14979-2	14;14;12;12;12;12	12;12;10;10;10;10	12;12;10;10;10;10	Heterogeneous nuclear ribonucleoprotein D-like	HNRNPDL	tr|A0A087WUK2|A0A087WUK2_HUMAN Heterogeneous nuclear ribonucleoprotein D-like OS=Homo sapiens OX=9606 GN=HNRNPDL PE=1 SV=1 [ENST00000614627_4_82429690_aTIS_101db1#ENST00000614627_4_82429690_aTIS_db3];sp|O14979|HNRDL_HUMAN Heterogeneous nuclear ribonucleopr	6	14	12	12	35.8	33.1	33.1	40.04	363	363;420;241;298;244;301	0	72114	2703400000	128730000	5999800000	67	67				44	3193;5139;6589;6627;11751;13254;16632;17584;17585;20628;22607;22984;25698;25699	True;True;True;False;True;True;True;True;True;True;True;False;True;True	3196;5142;6592;6630;11755;13258;16636;17588;17589;20637;22617;22994;25709;25710	14658;14659;14660;14661;14662;23567;23568;23569;23570;30495;30496;30497;30498;30666;30667;30668;30669;54958;54959;54960;54961;54962;54963;54964;54965;62559;62560;62561;62562;78101;78102;78103;78104;82374;82375;82376;82377;82378;82379;82380;82381;82382;82383;82384;82385;96439;96440;96441;96442;105491;105492;105493;105494;107119;107120;107121;119730;119731;119732;119733;119734;119735	19956;19957;19958;19959;19960;19961;19962;19963;31170;31171;31172;40527;40783;73086;73087;73088;73089;73090;81950;81951;81952;101746;101747;101748;101749;101750;101751;107289;107290;107291;107292;107293;107294;107295;107296;107297;107298;107299;107300;107301;107302;107303;107304;107305;107306;107307;107308;107309;107310;107311;107312;107313;107314;107315;107316;107317;124593;124594;124595;124596;…	19956;31170;40527;40783;73090;81950;101748;107291;107310;124594;134856;136847;154015;154016
A0A087WUL2;ENST00000619426_17_38752824_5UTR_010db2;P49720;A0A087WXQ8;A0A087WY10	A0A087WUL2;ENST00000619426_17_38752824_5UTR_010db2;P49720;A0A087WXQ8;A0A087WY10	11;11;11;9;9	1;1;1;1;1	1;1;1;1;1	Proteasome subunit beta type-3	PSMB3	tr|A0A087WUL2|A0A087WUL2_HUMAN Proteasome subunit beta type-3 (Fragment) OS=Homo sapiens OX=9606 GN=PSMB3 PE=1 SV=1;generic|ENST00000619426_17_38752824_5UTR_010db2|ENSG00000277791 ATC NA NA;sp|P49720|PSB3_HUMAN Proteasome subunit beta type-3 OS=Homo sapien	5	11	1	1	65.5	9.7	9.7	16161	145	145;206;205;107;112	0	82907	135800000	15089000	209860000	11	11				45	5173;5203;5904;7159;9691;15941;17368;18225;19852;19853;20541	True;False;False;False;False;False;False;False;False;False;False	5176;5206;5907;7163;9695;15945;17372;18234;19861;19862;20550	23715;23716;23717;23718;23719;23720;23721;23840;23841;23842;23843;23844;27378;27379;27380;27381;27382;27383;33316;33317;33318;33319;33320;33321;45295;45296;45297;75054;75055;75056;75057;81382;81383;81384;81385;81386;81387;81388;81389;85362;85363;85364;85365;92944;92945;92946;92947;92948;92949;92950;92951;92952;92953;92954;92955;92956;92957;92958;92959;92960;92961;96015	31354;31355;31356;31357;31358;31359;31360;31361;31362;31363;31364;31519;31520;31521;31522;31523;31524;31525;31526;31527;31528;31529;31530;36265;36266;36267;36268;36269;44443;44444;44445;44446;44447;44448;44449;44450;59767;59768;98084;98085;98086;98087;98088;98089;98090;98091;98092;98093;98094;106004;106005;106006;106007;106008;106009;106010;106011;106012;111003;111004;111005;111006;111007;120272;…	31357;31523;36268;44444;59767;98086;106005;111007;120274;120280;124106
ENST00000527806_11_78079744_aTIS_1_100db1;ENST00000528164_11_78079744_aTIS_1_100db1;E9PM14;ENST00000530054_11_78079744_aTIS_1_100db1;ENST00000281031_11_78079744_aTIS_1_100db1;ENST00000612612_11_78079744_aTIS_1_100db1;A0A087WUM3;O95298-3;E9PQ53;O95298;ENST00000527806_11_78079621_CDS_100db1;ENST00000527806_11_78079621_CDS_1_100db1;ENST00000528164_11_78079621_CDS_100db1;ENST00000528164_11_78079621_C…	ENST00000527806_11_78079744_aTIS_1_100db1;ENST00000528164_11_78079744_aTIS_1_100db1;E9PM14;ENST00000530054_11_78079744_aTIS_1_100db1;ENST00000281031_11_78079744_aTIS_1_100db1;ENST00000612612_11_78079744_aTIS_1_100db1;A0A087WUM3;O95298-3;E9PQ53;O95298;ENST00000527806_11_78079621_CDS_100db1;ENST00000527806_11_78079621_CDS_1_100db1;ENST00000528164_11_78079621_CDS_100db1;ENST00000528164_11_78079621_C…	2;2;2;2;2;2;2;2;2;2;1;1;1;1;1;1;1;1;1;1;1;1;1;1;1;1;1;1	2;2;2;2;2;2;2;2;2;2;1;1;1;1;1;1;1;1;1;1;1;1;1;1;1;1;1;1	2;2;2;2;2;2;2;2;2;2;1;1;1;1;1;1;1;1;1;1;1;1;1;1;1;1;1;1	NADH dehydrogenase [ubiquinone] 1 subunit C2;NADH dehydrogenase [ubiquinone] 1 subunit C2, isoform 2	NDUFC2;KCTD14;NDUFC2-KCTD14	generic|ENST00000527806_11_78079744_aTIS_1_100db1|ENSG00000151366 ATG True -1 0 +1;generic|ENST00000528164_11_78079744_aTIS_1_100db1|ENSG00000151366 ATG True -1 0 +1;tr|E9PM14|E9PM14_HUMAN NADH dehydrogenase [ubiquinone] 1 subunit C2 OS=Homo sapiens OX=960	28	2	2	2	20.5	20.5	20.5	10131	88	88;107;107;114;119;134;134;88;114;119;47;47;66;66;66;66;71;71;73;73;78;78;86;86;93;93;96;96	0.00050942	29676	82440000	16488000	224100000	5	5				46	21089;21346	True;True	21098;21355	98648;98649;98650;99821;99822;99823	126880;126881;128159;128160;128161	126880;128161
A0A087WUN5;Q96DE5	A0A087WUN5;Q96DE5	1;1	1;1	1;1	Anaphase-promoting complex subunit 16	ANAPC16	tr|A0A087WUN5|A0A087WUN5_HUMAN Anaphase-promoting complex subunit 16 OS=Homo sapiens OX=9606 GN=ANAPC16 PE=1 SV=1 [ENST00000615507_10_72223915_aTIS_101db1#ENST00000615507_10_72223915_aTIS_db3];sp|Q96DE5|APC16_HUMAN Anaphase-promoting complex subunit 16 OS=	2	1	1	1	17.6	17.6	17.6	88257	85	85;110	0.0082922	15637	24340000	6085000	55079000	4	4				47	5440	TRUE	5443	24918;24919;24920;24921	32859;32860;32861;32862	32859
A0A087WUN7;H0YJ40;G3V4X6;ENST00000557342_14_77708109_5UTR_010db2;G3V2S9;Q9GZT3-2;Q9GZT3;H0YJW7;ENST00000557623_14_77708157_CDS_100db1;ENST00000556831_14_77708157_CDS_100db1;ENST00000557431_14_77708157_CDS_100db1;H0YJ07;ENST00000553981_14_77708178_aTIS_101db1;H0YJU7;ENST00000556956_14_77710843_ntr_100db1;H0YJI1;ENST00000556310_14_77710885_CDS_100db1;ENST00000553981_14_77710843_CDS_100db1;ENST00000…	A0A087WUN7;H0YJ40;G3V4X6;ENST00000557342_14_77708109_5UTR_010db2;G3V2S9;Q9GZT3-2;Q9GZT3;H0YJW7;ENST00000557623_14_77708157_CDS_100db1;ENST00000556831_14_77708157_CDS_100db1;ENST00000557431_14_77708157_CDS_100db1;H0YJ07;ENST00000553981_14_77708178_aTIS_101db1;H0YJU7	5;5;5;5;5;5;5;4;4;4;4;3;3;3;2;1;1;1;1;1	5;5;5;5;5;5;5;4;4;4;4;3;3;3;2;1;1;1;1;1	5;5;5;5;5;5;5;4;4;4;4;3;3;3;2;1;1;1;1;1	SRA stem-loop-interacting RNA-binding protein, mitochondrial	SLIRP	tr|A0A087WUN7|A0A087WUN7_HUMAN SRA stem-loop-interacting RNA-binding protein, mitochondrial OS=Homo sapiens OX=9606 GN=SLIRP PE=1 SV=1 [ENST00000613856_14_77708112_aTIS_101db1#ENST00000613856_14_77708112_aTIS_db3];tr|H0YJ40|H0YJ40_HUMAN SRA stem-loop-inter	20	5	5	5	50	50	50	10353	92	92;96;98;110;124;107;109;76;83;83;109;56;56;72;75;40;44;44;54;61	0	45118	3003700000	429110000	6671800000	37	37				48	3940;10841;18180;20783;22208	True;True;True;True;True	3943;10845;18189;20792;22218	18418;18419;18420;18421;18422;18423;18424;18425;50658;50659;50660;50661;85173;85174;85175;85176;85177;97168;97169;97170;97171;97172;97173;97174;97175;103651;103652;103653;103654;103655	24863;24864;24865;24866;24867;24868;24869;24870;67310;67311;67312;67313;110768;110769;110770;110771;125322;125323;125324;125325;125326;125327;125328;125329;125330;125331;125332;125333;132631;132632;132633;132634;132635;132636;132637;132638;132639;132640	24870;67311;110768;125327;132632
A0A087WUR6;Q8IU85	A0A087WUR6;Q8IU85	1;1	1;1	1;1	Calcium/calmodulin-dependent protein kinase type 1D	CAMK1D	tr|A0A087WUR6|A0A087WUR6_HUMAN Calcium/calmodulin-dependent protein kinase type 1D OS=Homo sapiens OX=9606 GN=CAMK1D PE=1 SV=1;sp|Q8IU85|KCC1D_HUMAN Calcium/calmodulin-dependent protein kinase type 1D OS=Homo sapiens OX=9606 GN=CAMK1D PE=1 SV=1 [ENST000006	2	1	1	1	5.2	5.2	5.2	32472	291	291;385	0.0023736	21311	17156000	1072200	29436000	1	1				49	21244	TRUE	21253	99393;99394;99395	127745	127745
ENST00000360830_10_78033902_aTIS_101db1;E7ETK0;A0A087WUS0;ENST00000476545_10_78033902_aTIS_001db3;P62847-2;P62847-3;P62847;P62847-4;ENST00000645195_10_78035580_CDS_100db1;ENST00000473603_11_33237008_ntr_100db1	ENST00000360830_10_78033902_aTIS_101db1;E7ETK0;A0A087WUS0;ENST00000476545_10_78033902_aTIS_001db3;P62847-2;P62847-3;P62847;P62847-4;ENST00000645195_10_78035580_CDS_100db1;ENST00000473603_11_33237008_ntr_100db1	4;4;4;4;4;4;4;4;2;2	4;4;4;4;4;4;4;4;2;2	4;4;4;4;4;4;4;4;2;2	40S ribosomal protein S24	RPS24	generic|ENST00000360830_10_78033902_aTIS_101db1|ENSG00000138326 ATG True +1 0 -1 [ENST00000645440_10_78033902_aTIS_db3];tr|E7ETK0|E7ETK0_HUMAN 40S ribosomal protein S24 OS=Homo sapiens OX=9606 GN=RPS24 PE=1 SV=1 [ENST00000435275_10_78033902_aTIS_101db1#EN	10	4	4	4	29.8	29.8	29.8	15197	131	131;131;132;165;130;132;133;289;85;89	0	18668	3683700000	613950000	8008300000	69	69				50	13013;20088;24847;24883	True;True;True;True	13017;20097;24857;24894	61306;61307;61308;61309;61310;61311;61312;61313;94052;94053;94054;94055;94056;94057;94058;115789;115790;115791;115792;115988;115989;115990;115991;115992;115993;115994;115995;115996	80472;80473;80474;80475;80476;80477;80478;80479;80480;80481;80482;80483;80484;80485;121755;121756;121757;121758;121759;121760;121761;121762;121763;121764;121765;121766;121767;148183;148184;148185;148186;148187;148188;148189;148190;148191;148192;148193;148194;148195;148494;148495;148496;148497;148498;148499;148500;148501;148502;148503;148504;148505;148506;148507;148508;148509;148510;148511;148512;…	80478;121760;148194;148498
ENST00000616409_15_48178078_aTIS_1_100db1;A0A087WUT0;ENST00000267836_15_48178237_aTIS_1_100db1;A0A0A0MQW0;ENST00000324324_15_48178237_aTIS_1_100db1;A0A0A0MR39;Q9P2K5-2;Q9P2K5;ENST00000559862_15_48178237_ntr_1_100db1;ENST00000610570_15_48178237_aTIS_1_100db1;A0A087WWC8;ENST00000610570_15_48159729_3UTR_100db1;H0YN19;ENST00000324324_15_48168691_CDS_010db2;Q9P2K5-4	ENST00000616409_15_48178078_aTIS_1_100db1;A0A087WUT0;ENST00000267836_15_48178237_aTIS_1_100db1;A0A0A0MQW0;ENST00000324324_15_48178237_aTIS_1_100db1;A0A0A0MR39;Q9P2K5-2;Q9P2K5;ENST00000559862_15_48178237_ntr_1_100db1;ENST00000610570_15_48178237_aTIS_1_100db1;A0A087WWC8;ENST00000610570_15_48159729_3UTR_100db1;H0YN19;ENST00000324324_15_48168691_CDS_010db2;Q9P2K5-4	2;2;2;2;2;2;2;2;1;1;1;1;1;1;1	2;2;2;2;2;2;2;2;1;1;1;1;1;1;1	2;2;2;2;2;2;2;2;1;1;1;1;1;1;1	Myelin expression factor 2	MYEF2	generic|ENST00000616409_15_48178078_aTIS_1_100db1|ENSG00000104177 ATG False -1 0;tr|A0A087WUT0|A0A087WUT0_HUMAN Myelin expression factor 2 OS=Homo sapiens OX=9606 GN=MYEF2 PE=1 SV=1 [ENST00000616409_15_48178078_aTIS_101db1#ENST00000616409_15_48178078_aTIS_	15	2	2	2	8	8	8	58715	547	547;547;576;576;600;600;576;600;125;126;126;172;290;497;128	0.00048912	2445	61399000	2669500	126400000	10	10				51	7512;25615	True;True	7516;25626	34907;34908;34909;119348;119349;119350;119351;119352	46452;153394;153395;153396;153397;153398;153399;153400;153401;153402;153403	46452;153402
ENST00000289371_2_99361754_CDS_010db2;ENST00000617677_2_99337555_aTIS_1_100db1;ENST00000289371_2_99337555_aTIS_1_100db1;A0A087WUT6;O60841;ENST00000470023_2_99398757_ntr_100db1;ENST00000494190_2_99398757_ntr_100db1	ENST00000289371_2_99361754_CDS_010db2;ENST00000617677_2_99337555_aTIS_1_100db1;ENST00000289371_2_99337555_aTIS_1_100db1;A0A087WUT6;O60841	13;13;13;13;13;3;2	13;13;13;13;13;3;2	13;13;13;13;13;3;2	Eukaryotic translation initiation factor 5B	EIF5B	generic|ENST00000289371_2_99361754_CDS_010db2|ENSG00000158417 GTG NA NA;generic|ENST00000617677_2_99337555_aTIS_1_100db1|ENSG00000158417 ATG True +1 0 -1;generic|ENST00000289371_2_99337555_aTIS_1_100db1|ENSG00000158417 ATG True +1 0 -1;tr|A0A087WUT6|A0A087	7	13	13	13	17.9	17.9	17.9	106.43	936	936;1220;1220;1220;1220;86;81	0	36484	671710000	17223000	1500500000	45	45				52	979;7336;8413;8584;8651;10489;10759;12035;12317;14978;15583;19789;21742	True;True;True;True;True;True;True;True;True;True;True;True;True	981;7340;8417;8588;8655;10493;10763;12039;12321;14982;15587;19798;21751	4524;4525;4526;34154;34155;34156;34157;39208;39209;39210;39211;40096;40097;40098;40416;40417;40418;40419;49066;49067;49068;49069;50315;50316;56307;56308;56309;57726;57727;57728;70709;70710;70711;70712;73416;73417;73418;73419;92623;101554;101555;101556	6038;6039;6040;45499;45500;45501;45502;45503;45504;45505;45506;45507;45508;45509;45510;52023;52024;52025;53031;53032;53424;53425;65098;65099;65100;65101;65102;65103;66862;66863;66864;66865;66866;66867;74640;74641;76288;92523;92524;95937;95938;119915;130020;130021;130022	6039;45502;52023;53031;53425;65100;66862;74640;76288;92524;95937;119915;130020
ENST00000611176_X_154552123_CDS_100db1;ENST00000611176_X_154552117_CDS_100db1;ENST00000611176_X_154552039_CDS_100db1;ENST00000615874_X_154552123_CDS_100db1;ENST00000619941_X_154552123_CDS_100db1;ENST00000615874_X_154552117_CDS_100db1;ENST00000619941_X_154552117_CDS_100db1;ENST00000617207_X_154552123_CDS_100db1;ENST00000594239_X_154552123_CDS_100db1;ENST00000617207_X_154552117_CDS_100db1;ENST00000…	ENST00000611176_X_154552123_CDS_100db1;ENST00000611176_X_154552117_CDS_100db1;ENST00000611176_X_154552039_CDS_100db1;ENST00000615874_X_154552123_CDS_100db1;ENST00000619941_X_154552123_CDS_100db1;ENST00000615874_X_154552117_CDS_100db1;ENST00000619941_X_154552117_CDS_100db1;ENST00000617207_X_154552123_CDS_100db1;ENST00000594239_X_154552123_CDS_100db1;ENST00000617207_X_154552117_CDS_100db1;ENST00000…	3;3;3;3;3;3;3;3;3;3;3;3;3;3;3;3;3;3;3;3;3;2;2;1;1	3;3;3;3;3;3;3;3;3;3;3;3;3;3;3;3;3;3;3;3;3;2;2;1;1	3;3;3;3;3;3;3;3;3;3;3;3;3;3;3;3;3;3;3;3;3;2;2;1;1	NF-kappa-B essential modulator	IKBKG	generic|ENST00000611176_X_154552123_CDS_100db1|ENSG00000269335 CTG NA +1 0 -1;generic|ENST00000611176_X_154552117_CDS_100db1|ENSG00000269335 CTG NA +1 0 -1;generic|ENST00000611176_X_154552039_CDS_100db1|ENSG00000269335 ATG NA +1 0 -1;generic|ENST0000061587	25	3	3	3	22.1	22.1	22.1	32.63	280	280;282;308;371;372;373;374;378;379;380;381;399;400;406;407;411;412;418;320;419;487;115;250;172;195	0	22538	276270000	18418000	609720000	22	22				53	1981;9179;13696	True;True;True	1984;9183;13700	9135;9136;9137;9138;9139;9140;9141;9142;42920;42921;42922;42923;64632;64633;64634;64635;64636;64637;64638;64639	12287;12288;12289;12290;12291;12292;56468;56469;56470;56471;56472;56473;56474;56475;84551;84552;84553;84554;84555;84556;84557;84558	12287;56474;84554
A0A087WUZ3;Q01082;Q01082-3;Q01082-2;F8W6C1;ENST00000496323_2_54653810_ntr_100db1;ENST00000496323_2_54653789_ntr_100db1;A4QPE4;O15020-2;O15020;ENST00000496323_2_54655113_ntr_100db1	A0A087WUZ3;Q01082;Q01082-3;Q01082-2	45;45;42;42;15;2;2;2;2;2;1	45;45;42;42;15;2;2;2;2;2;1	44;44;41;41;14;2;2;1;1;1;1	Spectrin beta chain, non-erythrocytic 1	SPTBN1	tr|A0A087WUZ3|A0A087WUZ3_HUMAN Spectrin beta chain OS=Homo sapiens OX=9606 GN=SPTBN1 PE=1 SV=1 [ENST00000615901_2_54526419_aTIS_101db1#ENST00000615901_2_54526419_aTIS_db3];sp|Q01082|SPTB2_HUMAN Spectrin beta chain, non-erythrocytic 1 OS=Homo sapiens OX=960	11	45	45	44	26.4	26.4	26	274.83	2366	2366;2364;2155;2168;690;242;249;934;2365;2390;213	0	266.54	5811500000	40926000	13025000000	191	191				54	435;1972;2700;2847;2850;3069;3508;4625;4883;4914;5673;7556;8755;8995;8996;9015;10552;12105;12123;12300;12582;13113;13947;14826;15291;16234;17026;17233;17302;17678;17933;19615;20062;20102;20884;22503;22699;23483;23516;23538;24673;25250;25377;25466;27007	True;True;True;True;True;True;True;True;True;True;True;True;True;True;True;True;True;True;True;True;True;True;True;True;True;True;True;True;True;True;True;True;True;True;True;True;True;True;True;True;True;True;True;True;True	436;1975;2703;2850;2853;3072;3511;4628;4886;4917;5676;7560;8759;8999;9000;9019;10556;12109;12127;12304;12586;13117;13951;14830;15295;16238;17030;17237;17306;17683;17941;19624;20071;20111;20893;22513;22709;23493;23526;23548;24683;25261;25388;25477;27019	2017;2018;2019;9098;9099;9100;9101;12447;13073;13074;13075;13076;13083;13084;13085;13086;13087;13088;13089;13090;14082;14083;14084;14085;16459;16460;16461;16462;16463;16464;21282;21283;22402;22403;22404;22405;22406;22407;22408;22409;22541;22542;25956;25957;25958;25959;35116;40909;40910;40911;40912;42099;42100;42101;42102;42103;42104;42105;42106;42107;42108;42193;42194;42195;42196;49362;49363;4936…	2948;12243;12244;12245;12246;16944;17898;17899;17900;17901;17902;17903;17904;17905;17906;17907;17908;17909;17914;17915;17916;17917;19211;19212;22445;22446;22447;22448;28260;29597;29598;29599;29600;29601;29602;29603;29604;29605;29606;29607;29608;29768;29769;34129;34130;34131;34132;34133;34134;46807;53984;55477;55478;55479;55480;55481;55482;55483;55484;55485;55486;55584;55585;55586;55587;65474;6547…	2948;12243;16944;17899;17914;19211;22446;28260;29599;29769;34132;46807;53984;55477;55486;55587;65474;75022;75171;76217;77749;81143;86323;91535;94407;99817;104051;105338;105714;107830;109344;119068;121607;121829;125919;134286;135332;139688;140002;140206;147372;150841;151626;152228;162291
A0A087WV05;ENST00000397572_1_38873374_5UTR_110db1;Q99417;A0A0D9SEI7	A0A087WV05;ENST00000397572_1_38873374_5UTR_110db1;Q99417	3;3;3;1	3;3;3;1	3;3;3;1	C-Myc-binding protein	MYCBP	tr|A0A087WV05|A0A087WV05_HUMAN Uncharacterized protein OS=Homo sapiens OX=9606 PE=4 SV=1 [ENST00000621281_1_38881467_aTIS_101db1#ENST00000621281_1_38881467_aTIS_db3];generic|ENST00000397572_1_38873374_5UTR_110db1|ENSG00000214114 ATG NA -1 0 +1 [ENST000003	4	3	3	3	41.8	41.8	41.8	12755	110	110;126;103;56	0	17258	470530000	58816000	1052400000	16	16				55	8560;22049;26627	True;True;True	8564;22059;26638	39986;39987;39988;39989;39990;39991;102953;102954;124181;124182;124183;124184	52922;52923;52924;52925;52926;52927;52928;131816;131817;131818;131819;131820;159794;159795;159796;159797;159798	52926;131820;159796
A0A087WV25;Q8N103-3;O95684-2;O95684	A0A087WV25;Q8N103-3;O95684-2;O95684	1;1;1;1	1;1;1;1	1;1;1;1	FGFR1 oncogene partner	FGFR1OP	tr|A0A087WV25|A0A087WV25_HUMAN FGFR1 oncogene partner OS=Homo sapiens OX=9606 GN=FGFR1OP PE=1 SV=1 [ENST00000622353_6_166999413_aTIS_101db1#ENST00000622353_6_166999413_aTIS_db3];sp|Q8N103-3|TAGAP_HUMAN Isoform 3 of T-cell activation Rho GTPase-activating p	4	1	1	1	8.8	8.8	8.8	38099	351	351;522;379;399	0	38148	4116400	274420	9609200	11	11				56	253	TRUE	254	1094;1095;1096;1097;1098	1588;1589;1590;1591;1592;1593;1594;1595;1596;1597;1598	1591
E9PQN7;A0A087WV44;E9PLB8;E9PL33;E9PM05;E9PS58;ENST00000527235_11_125572528_aTIS_1_100db1;E9PK61;O14681-3;O14681	E9PQN7;A0A087WV44;E9PLB8;E9PL33;E9PM05;E9PS58;ENST00000527235_11_125572528_aTIS_1_100db1;E9PK61;O14681-3;O14681	1;1;1;1;1;1;1;1;1;1	1;1;1;1;1;1;1;1;1;1	1;1;1;1;1;1;1;1;1;1	Etoposide-induced protein 2.4 homolog	EI24	tr|E9PQN7|E9PQN7_HUMAN Etoposide-induced protein 2.4 homolog (Fragment) OS=Homo sapiens OX=9606 GN=EI24 PE=1 SV=1;tr|A0A087WV44|A0A087WV44_HUMAN Etoposide-induced protein 2.4 homolog OS=Homo sapiens OX=9606 GN=EI24 PE=1 SV=1 [ENST00000531636_11_125572528_a	10	1	1	1	57.1	57.1	57.1	15948	14	14;41;91;125;187;217;262;262;326;340	0.002148	21802	45599000	45599000	98140000	4	4				57	23759	TRUE	23769	110644;110645;110646;110647	141538;141539;141540;141541	141541
ENST00000466234_3_150627030_ntr_100db1;Q6IAK0;ENST00000615547_3_150603372_CDS_100db1;A0A087WVA1;ENST00000615547_3_150603345_5UTR_100db1;ENST00000615547_3_150603315_5UTR_100db1;P62341	ENST00000466234_3_150627030_ntr_100db1;Q6IAK0;ENST00000615547_3_150603372_CDS_100db1;A0A087WVA1;ENST00000615547_3_150603345_5UTR_100db1;ENST00000615547_3_150603315_5UTR_100db1;P62341	1;1;1;1;1;1;1	1;1;1;1;1;1;1	1;1;1;1;1;1;1	Selenoprotein T	SELT	generic|ENST00000466234_3_150627030_ntr_100db1|ENSG00000198843 CTG NA +1 0 -1;tr|Q6IAK0|Q6IAK0_HUMAN Selenoprotein T OS=Homo sapiens OX=9606 GN=SELENOT PE=1 SV=1 [ENST00000480740_3_150622422_aTIS_101db1#ENST00000485923_3_150622422_aTIS_db3];generic|ENST000	7	1	1	1	35.3	35.3	35.3	39535	34	34;137;192;195;201;211;195	0.0002681	34801	16685000	8342500	28607000	3	3				58	15992	TRUE	15996	75285;75286;75287	98381;98382;98383	98381
H0YN10;A0A087WVD3;A0A0A0MT83;P26440	H0YN10;A0A087WVD3;A0A0A0MT83;P26440	1;1;1;1	1;1;1;1	1;1;1;1	Isovaleryl-CoA dehydrogenase, mitochondrial	IVD	tr|H0YN10|H0YN10_HUMAN Isovaleryl-CoA dehydrogenase, mitochondrial (Fragment) OS=Homo sapiens OX=9606 GN=IVD PE=1 SV=1;tr|A0A087WVD3|A0A087WVD3_HUMAN Isovaleryl-CoA dehydrogenase, mitochondrial (Fragment) OS=Homo sapiens OX=9606 GN=IVD PE=1 SV=1;tr|A0A0A0M	4	1	1	1	4.2	4.2	4.2	23394	212	212;214;426;423	0.002354	20768	190650000	19065000	419900000	2	2				59	5598	TRUE	5601	25630;25631;25632;25633	33725;33726	33725
ENST00000217893_5_69369490_5UTR_100db1;A0A087WY94;A0A087WVD7;Q9Y3D8;ENST00000380818_5_69369732_5UTR_100db1;Q9Y3D8-2	ENST00000217893_5_69369490_5UTR_100db1;A0A087WY94;A0A087WVD7;Q9Y3D8;ENST00000380818_5_69369732_5UTR_100db1;Q9Y3D8-2	2;2;2;2;1;1	2;2;2;2;1;1	2;2;2;2;1;1	Adenylate kinase isoenzyme 6	TAF9;AK6	generic|ENST00000217893_5_69369490_5UTR_100db1|ENSG00000273841 ATG NA -1 0 +1;tr|A0A087WY94|A0A087WY94_HUMAN Adenylate kinase isoenzyme 6 OS=Homo sapiens OX=9606 GN=AK6 PE=1 SV=1 [ENST00000502819_5_69369490_aTIS_101db1#ENST00000502819_5_69369490_aTIS_db3];	6	2	2	2	61	61	61	4269	41	41;47;109;172;188;169	0	56323	272930000	136460000	572470000	4	4				60	17827;28364	True;True	17833;28376	83519;83520;83521;83522;131902;131903;131904;131905	108698;108699;108700;169766;169767	108700;169766
A0A087WVF7;ENST00000355123_2_24328088_5UTR_010db2;Q9NZM3-4;Q9NZM3-3;Q9NZM3-2;Q9NZM3;E7EPJ2;F8W719	A0A087WVF7;ENST00000355123_2_24328088_5UTR_010db2;Q9NZM3-4;Q9NZM3-3;Q9NZM3-2;Q9NZM3;E7EPJ2;F8W719	4;4;4;4;4;4;3;2	4;4;4;4;4;4;3;2	4;4;4;4;4;4;3;2	Intersectin-2	ITSN2	tr|A0A087WVF7|A0A087WVF7_HUMAN Intersectin-2 OS=Homo sapiens OX=9606 GN=ITSN2 PE=1 SV=1 [ENST00000622089_2_24328115_aTIS_101db1#ENST00000622089_2_24328115_aTIS_db3];generic|ENST00000355123_2_24328088_5UTR_010db2|ENSG00000198399 AGG NA NA;sp|Q9NZM3-4|ITSN2_	8	4	4	4	4.1	4.1	4.1	191.6	1680	1680;1699;1192;1249;1670;1697;609;183	0	97329	57539000	719230	125140000	5	5				61	775;1604;16309;18307	True;True;True;True	777;1606;16313;18316	3592;3593;3594;7328;7329;76650;76651;76652;76653;85773;85774	4953;4954;9858;100173;111546	4953;9858;100173;111546
A0A0G2JQK7;A0A0G2JR45;A0A0G2JRG1;A0A0G2JQK2;A0A087WVL9;A0A0G2JQX1;A0A0G2JPW5;A0A0G2JSA7;A0A087X1Z1;Q96RT8-2;Q96RT8	A0A0G2JQK7;A0A0G2JR45;A0A0G2JRG1;A0A0G2JQK2;A0A087WVL9;A0A0G2JQX1;A0A0G2JPW5;A0A0G2JSA7;A0A087X1Z1;Q96RT8-2;Q96RT8	1;1;1;1;1;1;1;1;1;1;1	1;1;1;1;1;1;1;1;1;1;1	1;1;1;1;1;1;1;1;1;1;1	Gamma-tubulin complex component 5	TUBGCP5	tr|A0A0G2JQK7|A0A0G2JQK7_HUMAN Gamma-tubulin complex component 5 (Fragment) OS=Homo sapiens OX=9606 GN=TUBGCP5 PE=1 SV=1;tr|A0A0G2JR45|A0A0G2JR45_HUMAN Gamma-tubulin complex component 5 (Fragment) OS=Homo sapiens OX=9606 GN=TUBGCP5 PE=1 SV=1;tr|A0A0G2JRG1|	11	1	1	1	60.9	60.9	60.9	2571	23	23;103;145;194;194;1024;1024;1026;1026;1024;1024	0	36456	0	0	0	1	1				62	16800	TRUE	16804	78866	102703	102703
A0A087WVM4;B7ZM99;Q6UB35;H0Y327;Q5JYA8;Q5JYA3;Q6UB35-2;Q4VXM1;ENST00000453602_6_151034580_CDS_100db1;Q4VXM0;Q4VXV2	A0A087WVM4;B7ZM99;Q6UB35	20;20;20;6;4;4;4;1;1;1;1	19;19;19;6;4;4;4;1;1;1;1	19;19;19;6;4;4;4;1;1;1;1	Monofunctional C1-tetrahydrofolate synthase, mitochondrial	MTHFD1L	tr|A0A087WVM4|A0A087WVM4_HUMAN Monofunctional C1-tetrahydrofolate synthase, mitochondrial OS=Homo sapiens OX=9606 GN=MTHFD1L PE=1 SV=1 [ENST00000618312_6_150866359_aTIS_101db1#ENST00000618312_6_150866359_aTIS_db3];tr|B7ZM99|B7ZM99_HUMAN MTHFD1L protein OS=	11	20	19	19	28.9	27.8	27.8	99.31	913	913;979;978;332;108;114;275;57;76;92;96	0	87.68	2113000000	45935000	4727400000	66	66				63	1362;2417;2766;5823;5824;6454;10372;12271;13847;14617;16384;17177;17667;19876;22016;23975;25872;26270;26463;28851	True;True;True;True;True;True;True;True;True;True;True;True;True;True;True;True;True;False;True;True	1364;2420;2769;5826;5827;6457;10376;12275;13851;14621;16388;17181;17672;19885;22026;23985;25883;26281;26474;28863	6205;6206;6207;6208;11172;11173;11174;11175;12702;12703;12704;12705;26630;26631;26632;26633;26634;26635;26636;26637;29902;29903;29904;29905;29906;29907;29908;29909;48509;48510;48511;57503;57504;65555;65556;69029;69030;69031;76971;76972;76973;76974;80559;80560;80561;80562;82746;82747;82748;82749;93056;93057;102808;111901;111902;111903;111904;120660;120661;120662;120663;122577;122578;122579;122580;…	8292;8293;15222;15223;15224;15225;17264;17265;17266;17267;17268;17269;17270;17271;17272;35141;35142;35143;35144;35145;35146;35147;35148;39708;39709;39710;64364;64365;76092;76093;85813;85814;90378;90379;90380;100477;100478;100479;100480;100481;100482;100483;100484;100485;104958;107766;107767;107768;107769;120403;131656;143338;143339;143340;143341;143342;155171;155172;155173;155174;155175;157626;15…	8292;15222;17267;35141;35146;39709;64364;76093;85813;90379;100484;104958;107767;120403;131656;143340;155174;157626;158740;173054
A0A087WVQ6;Q00610-2;Q00610;ENST00000269122_17_59620114_5UTR_010db2;J3KS13;K7EJJ5;J3KRF5;ENST00000466513_17_59664835_ntr_100db1;ENST00000585198_17_59647646_ntr_100db1;ENST00000472129_17_59648336_ntr_100db1;J3KSQ2;ENST00000466513_17_59666217_ntr_100db1;ENST00000472129_17_59648288_ntr_100db1;ENST00000496076_17_59683721_ntr_100db1;ENST00000472129_17_59655854_ntr_100db1;J3QL20;ENST00000472129_17_59655…	A0A087WVQ6;Q00610-2;Q00610;ENST00000269122_17_59620114_5UTR_010db2	79;79;79;78;29;12;8;6;4;4;4;4;4;3;3;3;2;2;1;1;1	79;79;79;78;29;12;8;6;4;4;4;4;4;3;3;3;2;2;1;1;1	64;64;64;63;27;12;8;5;2;4;3;3;4;3;3;3;2;2;0;0;0	Clathrin heavy chain;Clathrin heavy chain 1	CLTC	tr|A0A087WVQ6|A0A087WVQ6_HUMAN Clathrin heavy chain OS=Homo sapiens OX=9606 GN=CLTC PE=1 SV=1 [ENST00000621829_17_59620132_aTIS_101db1#ENST00000621829_17_59620132_aTIS_db3];sp|Q00610-2|CLH1_HUMAN Isoform 2 of Clathrin heavy chain 1 OS=Homo sapiens OX=9606	21	79	79	64	58.8	58.8	49.3	192.06	1679	1679;1639;1675;1681;612;222;131;188;84;122;122;125;138;57;62;97;33;52;169;369;463	0	323.31	23757000000	263970000	52807000000	486	486				64	75;324;570;835;851;1254;1909;1993;2474;2553;2705;3400;3401;3951;4617;4987;5704;5820;5878;7727;7735;7785;8374;8387;8893;9100;9315;9915;11054;11055;11378;11509;11754;11846;11891;12040;13263;13340;13520;13737;13878;13979;14637;15044;15264;15486;15773;17982;18685;18769;18869;18882;19925;20023;20233;20483;20718;20809;21170;21184;23249;23333;24345;24767;25308;25429;25851;26042;26182;26686;27230;27472;2…	True;True;True;True;True;True;True;True;True;True;True;True;True;True;True;True;True;True;True;True;True;True;True;True;True;True;True;True;True;True;True;True;True;True;True;True;True;True;True;True;True;True;True;True;True;True;True;True;True;True;True;True;True;True;True;True;True;True;True;True;True;True;True;True;True;True;True;True;True;True;True;True;True;True;True;True;True;True;True	75;325;572;837;853;1256;1912;1996;2477;2556;2708;3403;3404;3954;4620;4990;5707;5823;5881;7731;7739;7789;8378;8391;8897;9104;9319;9919;11058;11059;11382;11513;11758;11850;11895;12044;13267;13344;13524;13741;13882;13983;14641;15048;15268;15490;15777;17990;18694;18778;18878;18891;19934;20032;20242;20492;20727;20818;21179;21193;23259;23343;24355;24777;25319;25440;25862;26053;26193;26697;27242;27484;2…	322;323;324;1517;1518;2665;2666;2667;2668;3840;3841;3842;3843;3926;3927;3928;3929;3930;3931;3932;3933;3934;3935;3936;3937;5770;5771;5772;5773;5774;5775;5776;5777;5778;5779;5780;5781;8779;8780;8781;8782;9171;9172;11420;11421;11422;11423;11767;11768;11769;11770;12461;12462;12463;12464;15988;15989;15990;15991;15992;15993;15994;15995;18461;18462;18463;18464;21248;21249;21250;21251;21252;21253;21254;2…	413;414;415;416;2311;3768;3769;3770;3771;3772;3773;3774;3775;5259;5260;5261;5262;5263;5264;5265;5266;5267;5268;5342;5343;5344;5345;5346;5347;5348;5349;5350;5351;5352;5353;5354;5355;5356;5357;5358;5359;5360;5361;5362;5363;5364;7622;7623;7624;7625;7626;7627;7628;7629;7630;7631;7632;7633;7634;7635;7636;7637;11782;12323;15505;15506;15507;15508;15509;15510;15935;15936;15937;15938;15939;15940;15941;159…	413;2311;3775;5263;5342;7624;11782;12323;15505;15936;16957;21961;21963;24911;28205;30169;34319;35138;35971;47930;47961;48254;51789;51852;54900;56153;57444;61118;68627;68628;70711;71726;73121;73597;73899;74664;81982;82424;83505;84840;85990;86460;90579;92862;94247;95494;97045;109543;113654;114293;115085;115166;120714;121419;122402;123738;125057;125497;127353;127443;138317;138779;145444;147824;15117…
D6RAC5;U3KQ46;A0A087WVT6;A0A087X159;P81877-2;P81877-4;P81877-5;P81877-3;Q9BWW4-2;P81877;Q9BWG4-2;Q9BWW4-3;Q9BWG4;Q9BWW4	D6RAC5;U3KQ46;A0A087WVT6;A0A087X159;P81877-2;P81877-4;P81877-5;P81877-3;Q9BWW4-2;P81877;Q9BWG4-2;Q9BWW4-3;Q9BWG4;Q9BWW4	1;1;1;1;1;1;1;1;1;1;1;1;1;1	1;1;1;1;1;1;1;1;1;1;1;1;1;1	1;1;1;1;1;1;1;1;1;1;1;1;1;1	Single-stranded DNA-binding protein 2;Single-stranded DNA-binding protein 3;Single-stranded DNA-binding protein 4	SSBP2;SSBP4;SSBP3	tr|D6RAC5|D6RAC5_HUMAN Single-stranded DNA-binding protein 2 (Fragment) OS=Homo sapiens OX=9606 GN=SSBP2 PE=1 SV=2;tr|U3KQ46|U3KQ46_HUMAN Single-stranded DNA-binding protein 4 (Fragment) OS=Homo sapiens OX=9606 GN=SSBP4 PE=1 SV=2;tr|A0A087WVT6|A0A087WVT6_H	14	1	1	1	4.8	4.8	4.8	22667	208	208;234;361;369;298;331;339;341;361;361;363;368;385;388	0	54354	82429000	9158800	186920000	4	4				65	21661	TRUE	21670	101224;101225;101226;101227	129710;129711;129712;129713	129713
ENST00000370558_1_86704909_CDS_100db1;ENST00000482504_1_86704909_CDS_100db1;ENST00000616170_1_86704909_CDS_100db1;A0A087WW40;ENST00000616170_1_86704897_5UTR_010db2;Q9Y371;Q9Y371-2;Q9Y371-3;ENST00000535010_1_86704909_5UTR_100db1	ENST00000370558_1_86704909_CDS_100db1;ENST00000482504_1_86704909_CDS_100db1;ENST00000616170_1_86704909_CDS_100db1;A0A087WW40;ENST00000616170_1_86704897_5UTR_010db2;Q9Y371;Q9Y371-2;Q9Y371-3	4;4;4;4;4;4;4;3;1	4;4;4;4;4;4;4;3;1	4;4;4;4;4;4;4;3;1	Endophilin-B1	SH3GLB1	generic|ENST00000370558_1_86704909_CDS_100db1|ENSG00000097033 ATG NA +1 0 -1;generic|ENST00000482504_1_86704909_CDS_100db1|ENSG00000097033 ATG NA +1 0 -1;generic|ENST00000616170_1_86704909_CDS_100db1|ENSG00000097033 ATG NA +1 0 -1;tr|A0A087WW40|A0A087WW40_	9	4	4	4	13	13	13	40437	362	362;383;391;394;395;365;386;265;24	0	31323	580560000	41469000	1291400000	12	12				66	4232;9883;13458;15441	True;True;True;True	4235;9887;13462;15445	19672;19673;19674;46137;46138;46139;46140;63566;63567;63568;63569;63570;72817;72818;72819;72820	26373;26374;26375;60933;60934;60935;60936;83127;83128;83129;95133;95134	26375;60936;83127;95133
A0A087WW43;E7ET33;CON__Q0V8M9;Q06033-2;Q06033	A0A087WW43;E7ET33;CON__Q0V8M9;Q06033-2;Q06033	1;1;1;1;1	1;1;1;1;1	1;1;1;1;1	Inter-alpha-trypsin inhibitor heavy chain H3	ITIH3	tr|A0A087WW43|A0A087WW43_HUMAN Inter-alpha-trypsin inhibitor heavy chain H3 OS=Homo sapiens OX=9606 GN=ITIH3 PE=1 SV=1 [ENST00000621946_3_52794804_aTIS_100db1];tr|E7ET33|E7ET33_HUMAN Inter-alpha-trypsin inhibitor heavy chain H3 OS=Homo sapiens OX=9606 GN=I	5	1	1	1	2.1	2.1	2.1	75077	670	670;698;891;886;890	0.00026015	32303	43245000	1441500	101170000	1	1			+	67	11987	TRUE	11991	56076;56077;56078;56079	74339	74339
C9JAG1;ENST00000260585_2_26346233_aTIS_100db1;A0A087WW58;Q9C0D9	C9JAG1;ENST00000260585_2_26346233_aTIS_100db1;A0A087WW58;Q9C0D9	2;2;2;2	2;2;2;2	2;2;2;2	Ethanolaminephosphotransferase 1	EPT1	tr|C9JAG1|C9JAG1_HUMAN Ethanolaminephosphotransferase 1 (Fragment) OS=Homo sapiens OX=9606 GN=SELENOI PE=1 SV=1;generic|ENST00000260585_2_26346233_aTIS_100db1|ENSG00000138018 ATG True +1 0 -1;tr|A0A087WW58|A0A087WW58_HUMAN Ethanolaminephosphotransferase 1	4	2	2	2	22.8	22.8	22.8	20557	180	180;386;396;397	0	11259	14732000	4910700	27112000	3	3				68	810;28729	True;True	812;28741	3729;133648;133649;133650;133651	5121;172288;172289	5121;172288
B4DGL8;A0A087WW65;O75027-3;O75027;O75027-2;ENST00000644766_X_75156272_aTIS_101db1;ENST00000469368_X_75070415_ntr_100db1	B4DGL8;A0A087WW65;O75027-3;O75027;O75027-2;ENST00000644766_X_75156272_aTIS_101db1	5;5;5;5;5;3;1	5;5;5;5;5;3;1	5;5;5;5;5;3;1	ATP-binding cassette sub-family B member 7, mitochondrial	ABCB7	tr|B4DGL8|B4DGL8_HUMAN ATP-binding cassette sub-family B member 7, mitochondrial (Fragment) OS=Homo sapiens OX=9606 GN=ABCB7 PE=1 SV=1;tr|A0A087WW65|A0A087WW65_HUMAN ATP-binding cassette sub-family B member 7, mitochondrial OS=Homo sapiens OX=9606 GN=ABCB7	7	5	5	5	13.1	13.1	13.1	77.12	702	702;713;712;752;753;651;75	0	8873	627860000	20929000	1469700000	6	6				69	2402;7984;13563;24769;26561	True;True;True;True;True	2405;7988;13567;24779;26572	11095;11096;37096;37097;37098;37099;37100;37101;37102;63987;63988;63989;63990;115457;115458;115459;115460;123885;123886;123887;123888	15159;49256;49257;83675;83676;147835;159452;159453	15159;49256;83676;147835;159452
ENST00000621229_17_18225683_aTIS_1_100db1;A0A087WW77;ENST00000316843_17_18225683_aTIS_1_100db1;Q15334	ENST00000621229_17_18225683_aTIS_1_100db1;A0A087WW77;ENST00000316843_17_18225683_aTIS_1_100db1;Q15334	2;2;2;2	2;2;2;2	2;2;2;2	Lethal(2) giant larvae protein homolog 1	LLGL1	generic|ENST00000621229_17_18225683_aTIS_1_100db1|ENSG00000131899 ATG True +1 0 -1;tr|A0A087WW77|A0A087WW77_HUMAN Lethal(2) giant larvae protein homolog 1 OS=Homo sapiens OX=9606 GN=LLGL1 PE=1 SV=1 [ENST00000621229_17_18225683_aTIS_100db1];generic|ENST0000	4	2	2	2	2.5	2.5	2.5	114.4	1056	1056;1056;1064;1064	0.00049838	27427	38614000	965350	85218000	2	2				70	1853;6221	True;True	1856;6224	8515;8516;8517;8518;28840;28841;28842;28843	11398;38260;38261	11398;38260
A0A087WW86;A0A0A0MRI1;Q8IXQ4-4;Q8IXQ4	A0A087WW86;A0A0A0MRI1;Q8IXQ4-4;Q8IXQ4	1;1;1;1	1;1;1;1	1;1;1;1	GPALPP motifs-containing protein 1	GPALPP1	tr|A0A087WW86|A0A087WW86_HUMAN GPALPP motifs-containing protein 1 OS=Homo sapiens OX=9606 GN=GPALPP1 PE=1 SV=1 [ENST00000611650_13_44989655_aTIS_100db1];tr|A0A0A0MRI1|A0A0A0MRI1_HUMAN GPALPP motifs-containing protein 1 OS=Homo sapiens OX=9606 GN=GPALPP1 PE	4	1	1	1	12	12	12	10737	100	100;338;175;340	0.0021536	21979	18355000	3670900	49893000	13	13				71	3114	TRUE	3117	14265;14266;14267;14268;14269;14270;14271;14272;14273	19447;19448;19449;19450;19451;19452;19453;19454;19455;19456;19457;19458;19459	19456
ENST00000377086_1_10258631_CDS_010db2;A0A087WWA3;Q4R9M9;O60333-2;O60333;O60333-4	ENST00000377086_1_10258631_CDS_010db2;A0A087WWA3;Q4R9M9;O60333-2;O60333;O60333-4	1;1;1;1;1;1	1;1;1;1;1;1	1;1;1;1;1;1	Kinesin-like protein;Kinesin-like protein KIF1B	KIF1B;KIF1Bbeta	generic|ENST00000377086_1_10258631_CDS_010db2|ENSG00000054523 ATG NA NA;tr|A0A087WWA3|A0A087WWA3_HUMAN Kinesin-like protein KIF1B OS=Homo sapiens OX=9606 GN=KIF1B PE=1 SV=1 [ENST00000622724_1_10232329_aTIS_101db1#ENST00000622724_1_10232329_aTIS_db3];tr|Q4R	6	1	1	1	1.5	1.5	1.5	192.53	1709	1709;1797;1809;1770;1816;1823	0.0070025	16278	4898200	54424	11348000	2	2				72	7907	TRUE	7911	36753;36754;36755;36756	48847;48848	48847
A0A087WWD1;B7Z6K7;M0R1N2;M0QY62;E7ETH6;Q68DI1	A0A087WWD1;B7Z6K7	3;3;1;1;1;1	3;3;1;1;1;1	3;3;1;1;1;1	Putative uncharacterized zinc finger protein 814	ZNF814	tr|A0A087WWD1|A0A087WWD1_HUMAN Uncharacterized zinc finger protein 814 OS=Homo sapiens OX=9606 GN=ZNF814 PE=1 SV=1 [ENST00000614383_19_57888802_aTIS_100db1];sp|B7Z6K7|ZN814_HUMAN Putative uncharacterized zinc finger protein 814 OS=Homo sapiens OX=9606 GN=Z	6	3	3	3	8.3	8.3	8.3	65526	577	577;855;431;633;402;518	0.0032498	19173	145740000	4554400	319380000	4	4				73	14702;22087;22643	True;True;True	14706;22097;22653	69418;69419;103124;103125;105649	90897;132011;132012;135062	90897;132011;135062
F8W8R3;ENST00000223361_7_44122074_5UTR_100db1;ENST00000610533_7_44122059_CDS_010db2;ENST00000406581_7_44122074_5UTR_100db1;A0A087WWF6;P49005;C9IZD2;C9J8Z7;ENST00000470867_7_44122074_ntr_100db1;ENST00000463464_7_44122074_ntr_100db1;C9JLE1;C9JHC7;ENST00000464871_7_44118005_ntr_100db1;H7C1B3;ENST00000461116_7_44118032_ntr_100db1;ENST00000470867_7_44118032_ntr_100db1;ENST00000463464_7_44118032_ntr_10…	F8W8R3;ENST00000223361_7_44122074_5UTR_100db1;ENST00000610533_7_44122059_CDS_010db2;ENST00000406581_7_44122074_5UTR_100db1;A0A087WWF6;P49005;C9IZD2;C9J8Z7;ENST00000470867_7_44122074_ntr_100db1;ENST00000463464_7_44122074_ntr_100db1;C9JLE1;C9JHC7	6;6;6;6;6;6;4;4;4;4;4;3;1;1;1;1;1	6;6;6;6;6;6;4;4;4;4;4;3;1;1;1;1;1	6;6;6;6;6;6;4;4;4;4;4;3;1;1;1;1;1	DNA polymerase delta subunit 2	POLD2	tr|F8W8R3|F8W8R3_HUMAN DNA polymerase delta subunit 2 OS=Homo sapiens OX=9606 GN=POLD2 PE=1 SV=1 [ENST00000223361_7_44122053_aTIS_101db1#ENST00000223361_7_44122053_aTIS_db3];generic|ENST00000223361_7_44122074_5UTR_100db1|ENSG00000106628 AAG NA -1 0 +1;gene	17	6	6	6	16.7	16.7	16.7	49612	455	455;462;471;476;504;469;148;155;183;201;220;257;82;83;91;92;110	0	36941	974380000	46399000	2174000000	34	34				74	1638;1957;5521;14874;26001;26972	True;True;True;True;True;True	1640;1960;5524;14878;26012;26984	7515;7516;7517;7518;9022;9023;9024;9025;25289;25290;25291;25292;70139;70140;70141;70142;70143;70144;70145;121313;121314;121315;121316;121317;121318;121319;121320;125760;125761;125762;125763	10064;10065;10066;12147;12148;12149;12150;33272;33273;33274;33275;33276;33277;33278;91779;91780;91781;91782;156105;156106;156107;156108;156109;156110;156111;156112;156113;156114;162083;162084;162085;162086;162087;162088	10065;12147;33273;91780;156114;162083
ENST00000462715_1_36139809_ntr_100db1;A6NKE1;A0A087WWM0;ENST00000373163_1_36149412_5UTR_100db1;O43617-2;O43617	ENST00000462715_1_36139809_ntr_100db1;A6NKE1;A0A087WWM0;ENST00000373163_1_36149412_5UTR_100db1;O43617-2;O43617	1;1;1;1;1;1	1;1;1;1;1;1	1;1;1;1;1;1	Trafficking protein particle complex subunit 3	TRAPPC3	generic|ENST00000462715_1_36139809_ntr_100db1|ENSG00000054116 ATT NA 0 +1;tr|A6NKE1|A6NKE1_HUMAN Trafficking protein particle complex subunit 3 OS=Homo sapiens OX=9606 GN=TRAPPC3 PE=1 SV=1 [ENST00000373159_1_36149378_aTIS_101db1#ENST00000373159_1_36149378_	6	1	1	1	7.2	7.2	7.2	12.31	111	111;118;188;217;134;180	0.0016831	22492	107500000	35833000	237840000	8	8				75	14751	TRUE	14755	69635;69636;69637;69638	91210;91211;91212;91213;91214;91215;91216;91217	91213
H0YMB3;ENST00000559910_14_24233230_5UTR_100db1;ENST00000456667_14_24233230_5UTR_100db1;ENST00000559910_14_24232779_5UTR_100db1;H0YLV5;A0A087WWM4;F8WAN9;ENST00000399440_14_24233230_5UTR_100db1;ENST00000620807_14_24232779_5UTR_100db1;ENST00000559836_14_24232779_5UTR_100db1;ENST00000348719_14_24232779_5UTR_100db1;ENST00000557854_14_24233230_CDS_010db2;H0YNJ6;Q9P2T1-3;Q9P2T1;Q9P2T1-2;H0YK13;H0YNS9;H0…	H0YMB3;ENST00000559910_14_24233230_5UTR_100db1;ENST00000456667_14_24233230_5UTR_100db1;ENST00000559910_14_24232779_5UTR_100db1;H0YLV5;A0A087WWM4;F8WAN9;ENST00000399440_14_24233230_5UTR_100db1;ENST00000620807_14_24232779_5UTR_100db1;ENST00000559836_14_24232779_5UTR_100db1;ENST00000348719_14_24232779_5UTR_100db1;ENST00000557854_14_24233230_CDS_010db2;H0YNJ6;Q9P2T1-3;Q9P2T1;Q9P2T1-2;H0YK13;H0YNS9;H0…	5;5;5;5;5;5;5;5;5;5;5;5;5;5;5;5;3;3;3;3;3;2;2;1;1;1	5;5;5;5;5;5;5;5;5;5;5;5;5;5;5;5;3;3;3;3;3;2;2;1;1;1	5;5;5;5;5;5;5;5;5;5;5;5;5;5;5;5;3;3;3;3;3;2;2;1;1;1	GMP reductase;GMP reductase 2	GMPR2	tr|H0YMB3|H0YMB3_HUMAN GMP reductase OS=Homo sapiens OX=9606 GN=GMPR2 PE=1 SV=1 [ENST00000559910_14_24233254_aTIS_101db1#ENST00000559910_14_24233254_aTIS_db3];generic|ENST00000559910_14_24233230_5UTR_100db1|ENSG00000100938 ATC NA +1 0 -1;generic|ENST000004	26	5	5	5	22.5	22.5	22.5	33921	315	315;323;328;330;333;348;349;356;363;363;364;417;427;320;348;366;88;125;139;169;194;69;93;94;239;345	0	14956	411150000	27410000	850170000	20	20				76	14273;23138;23898;24948;25762	True;True;True;True;True	14277;23148;23908;24959;25773	67438;67439;67440;67441;67442;107817;107818;107819;111290;111291;111292;111293;111294;111295;111296;111297;116244;116245;116246;116247;120190;120191;120192;120193	88390;88391;137703;137704;142485;142486;142487;142488;142489;142490;142491;142492;142493;142494;142495;148877;148878;148879;148880;148881;154605	88391;137703;142485;148877;154605
A0A087WWP4;ENST00000617047_1_110339469_5UTR_100db1;Q96T37-4;Q96T37-2;Q96T37-3;Q96T37;ENST00000602849_1_110339925_CDS_010db2	A0A087WWP4;ENST00000617047_1_110339469_5UTR_100db1;Q96T37-4;Q96T37-2;Q96T37-3;Q96T37;ENST00000602849_1_110339925_CDS_010db2	11;11;11;11;11;11;10	11;11;11;11;11;11;10	10;10;10;10;10;10;9	Putative RNA-binding protein 15	RBM15	tr|A0A087WWP4|A0A087WWP4_HUMAN Putative RNA-binding protein 15 OS=Homo sapiens OX=9606 GN=RBM15 PE=1 SV=1 [ENST00000617047_1_110339538_aTIS_101db1#ENST00000617047_1_110339538_aTIS_db3];generic|ENST00000617047_1_110339469_5UTR_100db1|ENSG00000162775 CTG NA	7	11	11	10	17.8	17.8	16.7	102.13	933	933;956;913;957;969;977;784	0	33023	655360000	12365000	1353900000	25	25				77	6695;7777;11035;11949;16154;16398;17145;17321;23105;25712;28703	True;True;True;True;True;True;True;True;True;True;True	6698;7781;11039;11953;16158;16402;17149;17325;23115;25723;28715	31049;31050;31051;31052;31053;36138;51536;51537;51538;51539;55886;55887;55888;75980;75981;75982;75983;77042;80398;80399;80400;80401;81181;81182;81183;81184;107641;107642;107643;107644;119787;119788;119789;119790;133499;133500;133501	41391;41392;41393;41394;48222;68457;68458;68459;74155;99395;99396;99397;99398;100572;104761;104762;105798;105799;105800;105801;137461;154088;154089;154090;154091;172049;172050;172051;172052;172053	41392;48222;68457;74155;99397;100572;104761;105798;137461;154089;172050
ENST00000527248_11_6611425_CDS_100db1;ENST00000299424_11_6611690_CDS_100db1;ENST00000299424_11_6611702_CDS_100db1;ENST00000299424_11_6611711_CDS_100db1;A0A087WWP5;ENST00000299424_11_6612009_CDS_010db2;Q12962	ENST00000527248_11_6611425_CDS_100db1;ENST00000299424_11_6611690_CDS_100db1;ENST00000299424_11_6611702_CDS_100db1;ENST00000299424_11_6611711_CDS_100db1;A0A087WWP5;ENST00000299424_11_6612009_CDS_010db2;Q12962	1;1;1;1;1;1;1	1;1;1;1;1;1;1	1;1;1;1;1;1;1	Transcription initiation factor TFIID subunit 10	TAF10	generic|ENST00000527248_11_6611425_CDS_100db1|ENSG00000166337 CTG NA -1 0 +1;generic|ENST00000299424_11_6611690_CDS_100db1|ENSG00000166337 ATG NA -1 0 +1;generic|ENST00000299424_11_6611702_CDS_100db1|ENSG00000166337 GTG NA -1 0 +1;generic|ENST00000299424_1	7	1	1	1	17.5	17.5	17.5	89221	80	80;98;102;105;115;158;218	0.0014521	23179	34018000	6803500	71822000	1	1				78	5366	TRUE	5369	24571;24572;24573;24574	32399	32399
H3BQI4;I3L2Z5;A0A087WWR2;ENST00000322945_16_29807365_CDS_100db1;ENST00000219782_16_29807365_CDS_100db1;P56270-3;P56270;P56270-2;H3BQS2	H3BQI4;I3L2Z5;A0A087WWR2;ENST00000322945_16_29807365_CDS_100db1;ENST00000219782_16_29807365_CDS_100db1;P56270-3;P56270;P56270-2;H3BQS2	2;2;2;2;2;2;2;2;1	2;2;2;2;2;2;2;2;1	2;2;2;2;2;2;2;2;1	Myc-associated zinc finger protein	MAZ	tr|H3BQI4|H3BQI4_HUMAN Myc-associated zinc finger protein (Fragment) OS=Homo sapiens OX=9606 GN=MAZ PE=1 SV=1;tr|I3L2Z5|I3L2Z5_HUMAN Myc-associated zinc finger protein (Fragment) OS=Homo sapiens OX=9606 GN=MAZ PE=1 SV=1;tr|A0A087WWR2|A0A087WWR2_HUMAN Myc-a	9	2	2	2	11.7	11.7	11.7	20615	196	196;202;252;284;300;454;477;493;152	0	14992	960880000	137270000	2042800000	16	16				79	20302;21904	True;True	20311;21914	94946;94947;94948;94949;94950;102236;102237;102238;102239;102240;102241;102242;102243;102244;102245;102246;102247	122724;122725;122726;122727;130837;130838;130839;130840;130841;130842;130843;130844;130845;130846;130847;130848	122724;130839
ENST00000616322_18_268019_aTIS_1_100db1;A0A087WWS1;ENST00000261600_18_268022_5UTR_010db2;Q96FV9;ENST00000616322_18_265497_CDS_100db1;ENST00000616322_18_265497_CDS_1_100db1;ENST00000261600_18_265497_CDS_100db1;ENST00000578529_18_247953_ntr_100db1;ENST00000584470_18_224154_ntr_100db1;ENST00000578529_18_225366_ntr_100db1;ENST00000578529_18_226859_ntr_100db1;ENST00000585307_18_218962_ntr_100db1;R4GMN…	ENST00000616322_18_268019_aTIS_1_100db1;A0A087WWS1;ENST00000261600_18_268022_5UTR_010db2;Q96FV9;ENST00000616322_18_265497_CDS_100db1;ENST00000616322_18_265497_CDS_1_100db1;ENST00000261600_18_265497_CDS_100db1;ENST00000578529_18_247953_ntr_100db1;ENST00000584470_18_224154_ntr_100db1;ENST00000578529_18_225366_ntr_100db1;ENST00000578529_18_226859_ntr_100db1	7;7;7;7;6;6;6;5;4;4;4;3;3;3;3;3;2;2;2;2;1;1;1;1;1;1;1	7;7;7;7;6;6;6;5;4;4;4;3;3;3;3;3;2;2;2;2;1;1;1;1;1;1;1	5;5;5;5;5;5;5;5;4;4;4;3;3;1;1;1;1;1;1;1;1;1;1;0;1;0;1	THO complex subunit 1	THOC1	generic|ENST00000616322_18_268019_aTIS_1_100db1|ENSG00000079134 ATG True -1 0;tr|A0A087WWS1|A0A087WWS1_HUMAN THO complex subunit 1 OS=Homo sapiens OX=9606 GN=THOC1 PE=1 SV=1 [ENST00000616322_18_268019_aTIS_101db1#ENST00000616322_18_268019_aTIS_db3];generic	27	7	7	5	11	11	6.8	75673	657	657;657;658;657;628;628;628;430;246;305;337;87;272;290;360;377;202;233;278;348;77;80;80;86;95;121;150	0	16987	412930000	11470000	1013100000	13	13				80	10268;10893;11920;18491;21369;22564;22791	True;True;True;True;True;True;True	10272;10897;11924;18500;21378;22574;22801	48078;48079;48080;48081;50921;50922;50923;50924;55769;55770;55771;55772;86633;86634;86635;86636;99925;99926;99927;99928;99929;99930;99931;99932;105294;106283;106284;106285	63765;63766;63767;67681;67682;67683;67684;67685;67686;67687;67688;67689;67690;67691;67692;67693;67694;67695;74039;112619;112620;112621;128255;128256;128257;128258;128259;128260;134561;135834;135835;135836	63765;67691;74039;112619;128258;134561;135835
ENST00000617695_6_129315897_CDS_010db2;A0A087WYF1;A0A087WX80;P24043;ENST00000617695_6_128883246_aTIS_1_100db1;ENST00000618192_6_128883246_aTIS_1_100db1;ENST00000421865_6_128883246_aTIS_1_100db1	ENST00000617695_6_129315897_CDS_010db2;A0A087WYF1;A0A087WX80;P24043;ENST00000617695_6_128883246_aTIS_1_100db1;ENST00000618192_6_128883246_aTIS_1_100db1;ENST00000421865_6_128883246_aTIS_1_100db1	3;3;3;3;2;2;2	3;3;3;3;2;2;2	3;3;3;3;2;2;2	Laminin subunit alpha-2	LAMA2	generic|ENST00000617695_6_129315897_CDS_010db2|ENSG00000196569 ATG NA NA;tr|A0A087WYF1|A0A087WYF1_HUMAN Laminin subunit alpha-2 OS=Homo sapiens OX=9606 GN=LAMA2 PE=1 SV=1 [ENST00000617695_6_128883246_aTIS_100db1];tr|A0A087WX80|A0A087WX80_HUMAN Laminin subu	7	3	3	3	1.7	1.7	1.7	201.71	1828	1828;3118;3121;3122;3118;3121;3122	0.00048972	24707	629190000	6765500	1390900000	5	5				81	8770;9484;24717	True;True;True	8774;9488;24727	40982;40983;40984;40985;44375;44376;115217;115218;115219;115220	54052;54053;58491;58492;147576	54052;58491;147576
A0A087WXB0;O15126;A0A087WTX8;ENST00000618166_5_78459297_CDS_100db1;A0A087WZA6;A0A087WU14;O15126-2	A0A087WXB0;O15126;A0A087WTX8;ENST00000618166_5_78459297_CDS_100db1;A0A087WZA6;A0A087WU14;O15126-2	2;2;1;1;1;1;1	2;2;1;1;1;1;1	2;2;1;1;1;1;1	Secretory carrier-associated membrane protein 1	SCAMP1	tr|A0A087WXB0|A0A087WXB0_HUMAN Secretory carrier-associated membrane protein OS=Homo sapiens OX=9606 GN=SCAMP1 PE=1 SV=1 [ENST00000618166_5_78360672_aTIS_101db1#ENST00000618166_5_78360672_aTIS_db3];sp|O15126|SCAM1_HUMAN Secretory carrier-associated membran	7	2	2	2	11.2	11.2	11.2	35046	312	312;338;42;76;119;206;157	0	14.11	119280000	9175200	271820000	8	8				82	3933;25032	True;True	3936;25043	18341;18342;18343;116615;116616;116617;116618	24730;24731;149371;149372;149373;149374;149375;149376;149377	24730;149373
A0A087WXC5;E7ESZ7;O95299;O95299-2;ENST00000252711_2_240014840_CDS_110db1;ENST00000307300_2_240014840_CDS_100db1;Q8N1B9;ENST00000404554_2_240014840_CDS_100db1;C9J6X0	A0A087WXC5;E7ESZ7;O95299;O95299-2;ENST00000252711_2_240014840_CDS_110db1;ENST00000307300_2_240014840_CDS_100db1;Q8N1B9;ENST00000404554_2_240014840_CDS_100db1;C9J6X0	2;2;2;2;1;1;1;1;1	2;2;2;2;1;1;1;1;1	2;2;2;2;1;1;1;1;1	NADH dehydrogenase [ubiquinone] 1 alpha subcomplex subunit 10, mitochondrial	NDUFA10	tr|A0A087WXC5|A0A087WXC5_HUMAN NADH dehydrogenase [ubiquinone] 1 alpha subcomplex subunit 10, mitochondrial OS=Homo sapiens OX=9606 GN=NDUFA10 PE=1 SV=1 [ubiquinone#ENST00000620965_2_240025301_aTIS_100db1];tr|E7ESZ7|E7ESZ7_HUMAN NADH dehydrogenase [ubiquin	9	2	2	2	10.4	10.4	10.4	40836	355	355;390;355;429;166;200;201;201;244	0	13654	161500000	8499800	353620000	13	13				83	11262;15634	True;True	11266;15638	52594;52595;52596;52597;73678;73679;73680;73681	69965;69966;69967;69968;69969;69970;69971;96305;96306;96307;96308;96309;96310	69969;96308
A0A087WXM6;J3QQT2;J3QLC8;J3KRX5;A0A0A0MRF8;A0A0A6YYL6;P18621-2;P18621;J3KRB3;A0A087WWH0;J3QS96;A0A087WY81;J3KSJ0	A0A087WXM6;J3QQT2;J3QLC8;J3KRX5;A0A0A0MRF8;A0A0A6YYL6;P18621-2;P18621;J3KRB3;A0A087WWH0;J3QS96;A0A087WY81	10;10;10;10;10;10;10;10;7;7;7;5;1	10;10;10;10;10;10;10;10;7;7;7;5;1	10;10;10;10;10;10;10;10;7;7;7;5;1	60S ribosomal protein L17	RPL17;RPL17-C18orf32	tr|A0A087WXM6|A0A087WXM6_HUMAN 60S ribosomal protein L17 (Fragment) OS=Homo sapiens OX=9606 GN=RPL17 PE=3 SV=1;tr|J3QQT2|J3QQT2_HUMAN 60S ribosomal protein L17 (Fragment) OS=Homo sapiens OX=9606 GN=RPL17 PE=3 SV=1;tr|J3QLC8|J3QLC8_HUMAN 60S ribosomal prote	13	10	10	10	56.2	56.2	56.2	19586	169	169;171;174;174;190;228;146;184;129;131;138;97;56	0	63783	10768000000	1196400000	15393000000	144	144				84	4499;7237;10704;10705;13075;18159;19657;20351;21588;28485	True;True;True;True;True;True;True;True;True;True	4502;7241;10708;10709;13079;18168;19666;20360;21597;28497	20718;20719;20720;20721;33666;33667;33668;33669;33670;33671;33672;33673;50086;50087;50088;50089;50090;50091;50092;50093;50094;50095;50096;50097;50098;50099;50100;61679;61680;61681;61682;61683;61684;61685;61686;61687;61688;61689;61690;61691;61692;61693;61694;61695;61696;85087;85088;85089;85090;85091;85092;85093;85094;92018;92019;95186;95187;95188;95189;100867;100868;100869;100870;100871;100872;100…	27626;27627;27628;44862;44863;44864;44865;44866;44867;44868;44869;44870;44871;44872;44873;44874;44875;44876;44877;44878;44879;44880;44881;44882;44883;66548;66549;66550;66551;66552;66553;66554;66555;66556;66557;66558;66559;66560;66561;66562;66563;66564;66565;66566;66567;66568;66569;66570;66571;66572;66573;80950;80951;80952;80953;80954;80955;80956;80957;80958;80959;80960;80961;80962;80963;80964;809…	27628;44865;66559;66562;80952;110672;119262;123036;129305;170544
A0A087WXP3;E9PEE8;P18564-2;P18564	A0A087WXP3;E9PEE8;P18564-2;P18564	1;1;1;1	1;1;1;1	1;1;1;1	Integrin beta;Integrin beta-6	ITGB6	tr|A0A087WXP3|A0A087WXP3_HUMAN Integrin beta OS=Homo sapiens OX=9606 GN=ITGB6 PE=1 SV=1;tr|E9PEE8|E9PEE8_HUMAN Integrin beta OS=Homo sapiens OX=9606 GN=ITGB6 PE=1 SV=1;sp|P18564-2|ITB6_HUMAN Isoform 2 of Integrin beta-6 OS=Homo sapiens OX=9606 GN=ITGB6;sp|	4	1	1	1	1.3	1.3	1.3	75849	693	693;746;681;788	0.0080844	15808	112270000	3302000	234320000	1	1				85	14348	TRUE	14352	67812;67813;67814;67815	88920	88920
A0A087WXS7;O43681;ENST00000591090_19_12738560_CDS_010db2;K7ERW9;ENST00000590633_19_12737596_ntr_100db1;ENST00000590633_19_12738536_ntr_100db1;ENST00000590633_19_12738518_ntr_100db1	A0A087WXS7;O43681;ENST00000591090_19_12738560_CDS_010db2;K7ERW9	7;7;5;4;2;1;1	7;7;5;4;2;1;1	7;7;5;4;2;1;1	ATPase ASNA1	ASNA1	tr|A0A087WXS7|A0A087WXS7_HUMAN ATPase ASNA1 OS=Homo sapiens OX=9606 GN=ASNA1 PE=1 SV=1 [ENST00000611688_19_12737555_aTIS_101db1#ENST00000611688_19_12737555_aTIS_db3];sp|O43681|ASNA_HUMAN ATPase ASNA1 OS=Homo sapiens OX=9606 GN=ASNA1 PE=1 SV=2 [ENST00000357	7	7	7	7	29.3	29.3	29.3	37119	331	331;348;278;200;152;120;126	0	18996	1041100000	65068000	2350600000	31	31				86	6313;7520;7805;14867;15518;16107;27834	True;True;True;True;True;True;True	6316;7524;7809;14871;15522;16111;27846	29268;29269;29270;29271;34936;34937;34938;34939;36270;36271;36272;36273;70108;70109;73155;73156;73157;73158;75772;75773;75774;75775;129568;129569;129570;129571	38840;38841;46492;46493;46494;46495;46496;46497;46498;46499;46500;46501;48378;48379;48380;91756;95668;95669;95670;95671;95672;95673;99001;99002;99003;99004;99005;99006;99007;166879;166880;166881;166882	38840;46497;48379;91756;95673;99001;166882
G3V2G2;E9PJN5;G3V2G1;G3V3T6;G3V328;G3V4U9;A0A087WXY4;C9JQV6;D3VVH9;A0A0A0MS38;A0A087X1A8;G3V3R7;ENST00000647161_14_92106552_aTIS_101db1;F5H211;P54252-5;P54252-3;P54252-4;P54252;P54252-1	G3V2G2;E9PJN5;G3V2G1;G3V3T6;G3V328;G3V4U9;A0A087WXY4;C9JQV6;D3VVH9;A0A0A0MS38;A0A087X1A8;G3V3R7;ENST00000647161_14_92106552_aTIS_101db1;F5H211;P54252-5;P54252-3;P54252-4;P54252;P54252-1	1;1;1;1;1;1;1;1;1;1;1;1;1;1;1;1;1;1;1	1;1;1;1;1;1;1;1;1;1;1;1;1;1;1;1;1;1;1	1;1;1;1;1;1;1;1;1;1;1;1;1;1;1;1;1;1;1	Ataxin-3	ATXN3	tr|G3V2G2|G3V2G2_HUMAN Ataxin-3 (Fragment) OS=Homo sapiens OX=9606 GN=ATXN3 PE=1 SV=1;tr|E9PJN5|E9PJN5_HUMAN Ataxin-3 (Fragment) OS=Homo sapiens OX=9606 GN=ATXN3 PE=1 SV=1;tr|G3V2G1|G3V2G1_HUMAN Ataxin-3 (Fragment) OS=Homo sapiens OX=9606 GN=ATXN3 PE=1 SV=	19	1	1	1	7.3	7.3	7.3	17252	151	151;205;223;232;260;278;288;291;301;310;324;329;351;370;182;306;346;361;364	0	40208	47575000	6796400	109670000	6	6				87	1028	TRUE	1030	4748;4749;4750;4751	6408;6409;6410;6411;6412;6413	6410
ENST00000553916_15_52416150_CDS_010db2;ENST00000613858_15_52528806_aTIS_1_100db1;ENST00000356338_15_52528806_aTIS_1_100db1;A0A087WY00;G3V394;ENST00000553916_15_52528806_aTIS_1_100db1;F8WE88;F8W6H6;ENST00000399233_15_52528806_aTIS_1_100db1;ENST00000399231_15_52528806_aTIS_1_100db1;ENST00000358212_15_52528806_aTIS_1_100db1;Q9Y4I1-2;Q9Y4I1;Q9Y4I1-3;E7ERV5	ENST00000553916_15_52416150_CDS_010db2;ENST00000613858_15_52528806_aTIS_1_100db1;ENST00000356338_15_52528806_aTIS_1_100db1;A0A087WY00;G3V394;ENST00000553916_15_52528806_aTIS_1_100db1;F8WE88;F8W6H6;ENST00000399233_15_52528806_aTIS_1_100db1;ENST00000399231_15_52528806_aTIS_1_100db1;ENST00000358212_15_52528806_aTIS_1_100db1;Q9Y4I1-2;Q9Y4I1;Q9Y4I1-3	5;5;5;5;5;5;5;5;5;5;5;5;5;5;1	5;5;5;5;5;5;5;5;5;5;5;5;5;5;1	5;5;5;5;5;5;5;5;5;5;5;5;5;5;1	Unconventional myosin-Va	MYO5A	generic|ENST00000553916_15_52416150_CDS_010db2|ENSG00000197535 ATG NA NA;generic|ENST00000613858_15_52528806_aTIS_1_100db1|ENSG00000197535 ATG True 0 +1;generic|ENST00000356338_15_52528806_aTIS_1_100db1|ENSG00000197535 ATG True 0 +1;tr|A0A087WY00|A0A087WY0	15	5	5	5	4	4	4	192.82	1651	1651;1828;1828;1828;1853;1853;1855;1855;1855;1855;1855;1828;1855;1880;585	0	95332	192500000	2138900	435970000	6	6				88	4653;10259;13316;13744;21512	True;True;True;True;True	4656;10263;13320;13748;21521	21384;21385;21386;21387;48045;48046;48047;62866;62867;62868;62869;62870;62871;62872;62873;64883;64884;64885;64886;100546;100547;100548;100549	28384;63723;82310;82311;84890;128902	28384;63723;82311;84890;128902
A0A087WY55;Q9NP79;Q5TGM0;Q9NP79-2;ENST00000491881_6_142170353_ntr_100db1;ENST00000491881_6_142189438_ntr_100db1	A0A087WY55;Q9NP79;Q5TGM0;Q9NP79-2	10;10;5;5;2;1	10;10;5;5;2;1	10;10;5;5;2;1	Vacuolar protein sorting-associated protein VTA1 homolog	VTA1	tr|A0A087WY55|A0A087WY55_HUMAN Chromosome 6 open reading frame 55, isoform CRA_b OS=Homo sapiens OX=9606 GN=VTA1 PE=1 SV=1 [ENST00000620996_6_142147288_aTIS_101db1#ENST00000620996_6_142147288_aTIS_db3];sp|Q9NP79|VTA1_HUMAN Vacuolar protein sorting-associat	6	10	10	10	50.7	50.7	50.7	31102	280	280;307;249;222;122;95	0	57574	1672500000	139380000	3841600000	46	46				89	141;2309;15798;16903;17324;19963;21920;22229;23557;28042	True;True;True;True;True;True;True;True;True;True	142;2312;15802;16907;17328;19972;21930;22239;23567;28054	643;644;645;646;10613;10614;10615;10616;74374;74375;74376;74377;74378;74379;74380;74381;79298;79299;79300;81190;81191;81192;93441;93442;93443;93444;102319;102320;102321;102322;103746;103747;103748;109682;109683;109684;109685;109686;109687;130431;130432;130433;130434	917;918;919;920;921;922;923;924;925;926;927;928;929;14382;14383;14384;97179;97180;97181;97182;97183;97184;97185;103289;103290;105805;105806;105807;105808;105809;105810;105811;120978;120979;120980;120981;130960;132742;132743;132744;132745;132746;132747;140286;140287;167921	918;14383;97181;103289;105810;120981;130960;132744;140286;167921
A0A087WY71;E9PFW3;Q96CW1-2;Q96CW1;C9JJ47;C9JTK4;C9JGT8;C9JJD3;C9JPV8;ENST00000466598_3_184177063_ntr_100db1;ENST00000461733_3_184181165_ntr_100db1;ENST00000461733_3_184181144_ntr_100db1;ENST00000461733_3_184180972_ntr_100db1;ENST00000461733_3_184182003_ntr_100db1;ENST00000461733_3_184181970_ntr_100db1;ENST00000461733_3_184181952_ntr_100db1;ENST00000461733_3_184181784_ntr_100db1;ENST00000461733_3_…	A0A087WY71;E9PFW3;Q96CW1-2;Q96CW1;C9JJ47;C9JTK4;C9JGT8;C9JJD3;C9JPV8	12;12;12;12;9;7;7;6;6;5;4;4;4;3;3;3;3;2;1;1;1;1;1;1;1;1;1;1	12;12;12;12;9;7;7;6;6;5;4;4;4;3;3;3;3;2;1;1;1;1;1;1;1;1;1;1	12;12;12;12;9;7;7;6;6;5;4;4;4;3;3;3;3;2;1;1;1;1;1;1;1;1;1;1	AP-2 complex subunit mu	AP2M1	tr|A0A087WY71|A0A087WY71_HUMAN AP-2 complex subunit mu OS=Homo sapiens OX=9606 GN=AP2M1 PE=1 SV=1 [ENST00000621863_3_184176994_aTIS_101db1#ENST00000621863_3_184176994_aTIS_db3];tr|E9PFW3|E9PFW3_HUMAN AP-2 complex subunit mu OS=Homo sapiens OX=9606 GN=AP2M1	28	12	12	12	32	32	32	49526	434	434;460;433;435;252;160;195;113;136;101;220;227;251;129;140;146;170;81;32;48;50;59;62;65;74;105;111;121	0	45882	1760000000	67691000	3984000000	50	50				90	16002;17697;21073;21366;22238;22712;22719;22879;23749;24746;26825;27766	True;True;True;True;True;True;True;True;True;True;True;True	16006;17702;21082;21375;22248;22722;22729;22889;23759;24756;26837;27778	75315;75316;75317;82897;82898;82899;82900;98571;98572;98573;98574;99911;99912;99913;99914;99915;103783;103784;105959;105960;105961;105962;105963;105964;105965;105966;105998;105999;106644;106645;106646;106647;110586;110587;110588;110589;115339;115340;115341;115342;125113;125114;125115;125116;129282;129283;129284;129285	98431;98432;107966;107967;107968;107969;107970;107971;107972;126787;126788;126789;126790;128247;128248;132801;135441;135442;135443;135444;135445;135446;135476;136268;136269;136270;136271;136272;141480;141481;141482;141483;141484;147725;147726;161156;161157;161158;166585;166586;166587;166588;166589;166590;166591;166592;166593;166594;166595;166596	98431;107970;126789;128247;132801;135442;135476;136268;141482;147725;161156;166592
ENST00000477177_3_179604825_ntr_100db1;H7C568;A0A087WYD0;H0Y886;O43674	ENST00000477177_3_179604825_ntr_100db1;H7C568;A0A087WYD0;H0Y886;O43674	1;1;1;1;1	1;1;1;1;1	1;1;1;1;1	NADH dehydrogenase [ubiquinone] 1 beta subcomplex subunit 5, mitochondrial	NDUFB5	generic|ENST00000477177_3_179604825_ntr_100db1|ENSG00000136521 ATG NA +1 0 -1;tr|H7C568|H7C568_HUMAN NADH dehydrogenase [ubiquinone] 1 beta subcomplex subunit 5, mitochondrial (Fragment) OS=Homo sapiens OX=9606 GN=NDUFB5 PE=1 SV=1 [ubiquinone];tr|A0A087WYD	5	1	1	1	10.5	10.5	10.5	84539	76	76;100;135;206;189	0.0070072	16363	83936000	20984000	194420000	4	4				91	14260	TRUE	14264	67385;67386;67387;67388	88325;88326;88327;88328	88327
A0A0G2JLV0;A0A087WYD6;X5CMH5;Q03519;A0A140T9S0;E7ENX8;Q03519-2	A0A0G2JLV0;A0A087WYD6;X5CMH5;Q03519;A0A140T9S0;E7ENX8;Q03519-2	2;2;2;2;1;1;1	1;1;1;1;1;1;1	1;1;1;1;1;1;1	Antigen peptide transporter 2	TAP2	tr|A0A0G2JLV0|A0A0G2JLV0_HUMAN Antigen peptide transporter 2 OS=Homo sapiens OX=9606 GN=TAP2 PE=1 SV=1;tr|A0A087WYD6|A0A087WYD6_HUMAN Antigen peptide transporter 2 OS=Homo sapiens OX=9606 GN=TAP2 PE=1 SV=1 [ENST00000620123_6_32838233_aTIS_101db1#ENST000006	7	2	1	1	3.7	2.6	2.6	77.64	702	702;702;703;686;653;843;653	0	61377	77377000	2496000	176860000	2	2				92	5817;25005	True;False	5820;25016	26600;26601;26602;26603;116503;116504;116505;116506	35100;35101;149247;149248	35100;149248
A0A087WYF7;Q6UXV4	A0A087WYF7;Q6UXV4	1;1	1;1	1;1	MICOS complex subunit MIC27	APOOL	tr|A0A087WYF7|A0A087WYF7_HUMAN MICOS complex subunit OS=Homo sapiens OX=9606 GN=APOOL PE=1 SV=1 [ENST00000613473_X_85046301_aTIS_101db1#ENST00000613473_X_85046301_aTIS_db3];sp|Q6UXV4|MIC27_HUMAN MICOS complex subunit MIC27 OS=Homo sapiens OX=9606 GN=APOOL	2	1	1	1	5.2	5.2	5.2	29205	268	268;268	0.00026151	32611	21765000	1554600	59164000	1	1				93	13376	TRUE	13380	63121;63122;63123	82593	82593
C9IYS7;A0A087WYI0;Q5TA45-2;Q5TA45-4;Q5TA45-3;Q5TA45;Q5TA45-5;J3QRY6;ENST00000470030_1_1314925_ntr_100db1;ENST00000485710_1_1313511_ntr_100db1;ENST00000485710_1_1313580_ntr_100db1;ENST00000532772_1_1313511_3UTR_100db1;C9J979;ENST00000531020_1_1314925_ntr_100db1;ENST00000421495_1_1314925_5UTR_100db1;ENST00000525164_1_1312931_ntr_100db1;ENST00000461514_1_1313511_ntr_100db1;ENST00000421495_1_1324604_…	C9IYS7;A0A087WYI0;Q5TA45-2;Q5TA45-4;Q5TA45-3;Q5TA45;Q5TA45-5;J3QRY6;ENST00000470030_1_1314925_ntr_100db1;ENST00000485710_1_1313511_ntr_100db1;ENST00000485710_1_1313580_ntr_100db1;ENST00000532772_1_1313511_3UTR_100db1;C9J979	4;4;4;4;4;4;4;3;2;2;2;2;2;1;1;1;1;1;1;1;1	4;4;4;4;4;4;4;3;2;2;2;2;2;1;1;1;1;1;1;1;1	4;4;4;4;4;4;4;3;2;2;2;2;2;1;1;1;1;1;1;1;1	Integrator complex subunit 11	CPSF3L	tr|C9IYS7|C9IYS7_HUMAN Cleavage and polyadenylation specific factor 3-like, isoform CRA_i OS=Homo sapiens OX=9606 GN=INTS11 PE=1 SV=1 [ENST00000411962_1_1324608_aTIS_101db1#ENST00000411962_1_1324608_aTIS_db3];tr|A0A087WYI0|A0A087WYI0_HUMAN Integrator compl	21	4	4	4	10.6	10.6	10.6	56342	502	502;502;499;571;578;600;606;342;151;215;238;254;344;56;69;89;126;134;149;149;389	0	58834	199430000	7977200	366550000	10	10				94	7036;15371;26390;26904	True;True;True;True	7040;15375;26401;26916	32696;32697;32698;72503;123090;123091;123092;123093;125420;125421;125422;125423	43604;94804;158319;161524;161525;161526;161527;161528;161529;161530	43604;94804;158319;161529
G3V2K5;G3V3G2;G3V535;G3V5F7;A0A087WYI2;ENST00000392920_14_100065396_5UTR_100db1;ENST00000392920_14_100065390_5UTR_010db2;Q9UI08-4;Q9UI08-3;Q9UI08-5;Q9UI08;Q9UI08-2	G3V2K5;G3V3G2;G3V535;G3V5F7;A0A087WYI2;ENST00000392920_14_100065396_5UTR_100db1;ENST00000392920_14_100065390_5UTR_010db2;Q9UI08-4;Q9UI08-3;Q9UI08-5;Q9UI08;Q9UI08-2	1;1;1;1;1;1;1;1;1;1;1;1	1;1;1;1;1;1;1;1;1;1;1;1	1;1;1;1;1;1;1;1;1;1;1;1	Ena/VASP-like protein	EVL	tr|G3V2K5|G3V2K5_HUMAN Ena/VASP-like protein (Fragment) OS=Homo sapiens OX=9606 GN=EVL PE=1 SV=1;tr|G3V3G2|G3V3G2_HUMAN Ena/VASP-like protein OS=Homo sapiens OX=9606 GN=EVL PE=1 SV=1 [ENST00000554045_14_100065501_aTIS_101db1#ENST00000554045_14_100065501_aT	12	1	1	1	11.3	11.3	11.3	13031	115	115;121;124;168;283;453;455;386;390;397;416;418	0.00050302	28557	41211000	5887300	112020000	3	3				95	27993	TRUE	28005	130229;130230	167672;167673;167674	167674
F6UYG0;ENST00000447667_12_753419_5UTR_100db1;K7ENT7;A6PVV2;A0A087WYK2;F5GWT4;F8W9F9;H0Y7T5;Q9Y3S1-3;Q96J92-3;Q96J92;Q9BYP7-3;Q9BYP7-4;Q9BYP7-2;Q9BYP7;Q9H4A3-2;Q9Y3S1-2;Q9Y3S1-4;Q9Y3S1;Q9H4A3;Q9H4A3-5;Q9H4A3-6;Q9H4A3-7	F6UYG0;ENST00000447667_12_753419_5UTR_100db1;K7ENT7;A6PVV2;A0A087WYK2;F5GWT4;F8W9F9;H0Y7T5;Q9Y3S1-3;Q96J92-3;Q96J92;Q9BYP7-3;Q9BYP7-4;Q9BYP7-2;Q9BYP7;Q9H4A3-2;Q9Y3S1-2;Q9Y3S1-4;Q9Y3S1;Q9H4A3;Q9H4A3-5;Q9H4A3-6;Q9H4A3-7	1;1;1;1;1;1;1;1;1;1;1;1;1;1;1;1;1;1;1;1;1;1;1	1;1;1;1;1;1;1;1;1;1;1;1;1;1;1;1;1;1;1;1;1;1;1	1;1;1;1;1;1;1;1;1;1;1;1;1;1;1;1;1;1;1;1;1;1;1	Serine/threonine-protein kinase WNK2;Serine/threonine-protein kinase WNK4;Serine/threonine-protein kinase WNK3;Serine/threonine-protein kinase WNK1	WNK1;WNK4;WNK2;WNK3	tr|F6UYG0|F6UYG0_HUMAN Serine/threonine-protein kinase WNK1 OS=Homo sapiens OX=9606 GN=WNK1 PE=1 SV=1 [ENST00000447667_12_753566_aTIS_101db1#ENST00000447667_12_753566_aTIS_db3];generic|ENST00000447667_12_753419_5UTR_100db1|ENSG00000060237 TTG NA 0 -1;tr|K7	23	1	1	1	2.3	2.3	2.3	42434	393	393;442;469;790;1799;2134;2217;2220;779;1165;1243;1743;1753;1790;1800;2135;2224;2254;2297;2382;2634;2642;2833	0.00049776	27294	0	0	0	2	2				96	7402	TRUE	7406	34449;34450	45908;45909	45908
G3V4A5;ENST00000430055_14_70600640_5UTR_010db2;A0A087WYL7;O75586;O75586-2;ENST00000555296_14_70591358_ntr_100db1	G3V4A5;ENST00000430055_14_70600640_5UTR_010db2;A0A087WYL7;O75586;O75586-2;ENST00000555296_14_70591358_ntr_100db1	3;3;3;3;3;2	3;3;3;3;3;2	3;3;3;3;3;2	Mediator of RNA polymerase II transcription subunit 6	MED6	tr|G3V4A5|G3V4A5_HUMAN Mediator of RNA polymerase II transcription subunit 6 OS=Homo sapiens OX=9606 GN=MED6 PE=1 SV=1 [ENST00000554963_14_70600637_aTIS_101db1#ENST00000554963_14_70600637_aTIS_db3];generic|ENST00000430055_14_70600640_5UTR_010db2|ENSG000001	6	3	3	3	15.7	15.7	15.7	28723	249	249;254;257;246;253;83	0	76475	84537000	6502900	177250000	8	8				97	6189;20199;20815	True;True;True	6192;20208;20824	28703;28704;28705;94517;97348;97349;97350;97351	38079;38080;38081;38082;38083;122226;125519;125520	38079;122226;125519
C9JZQ0;B5MCS1;A0A0A0MRF5;E7EWX6;ENST00000358931_19_38899580_5UTR_100db1;A0A087WYM3;ENST00000392081_19_38899580_5UTR_100db1;Q8IXJ6-4;Q8IXJ6-2;Q8IXJ6-3;Q8IXJ6;F8WCF4;ENST00000491960_19_38899580_ntr_100db1;ENST00000462654_19_38893465_ntr_100db1;Q8IXJ6-5;ENST00000491960_19_38893465_ntr_100db1;F8WF57;F8WDM4;C9JR33;C9J3U7;ENST00000451193_19_38899580_5UTR_100db1	C9JZQ0;B5MCS1;A0A0A0MRF5;E7EWX6;ENST00000358931_19_38899580_5UTR_100db1;A0A087WYM3;ENST00000392081_19_38899580_5UTR_100db1;Q8IXJ6-4;Q8IXJ6-2;Q8IXJ6-3;Q8IXJ6;F8WCF4;ENST00000491960_19_38899580_ntr_100db1;ENST00000462654_19_38893465_ntr_100db1;Q8IXJ6-5;ENST00000491960_19_38893465_ntr_100db1	4;4;4;4;4;4;4;4;4;4;4;3;3;3;3;2;1;1;1;1;1	4;4;4;4;4;4;4;4;4;4;4;3;3;3;3;2;1;1;1;1;1	4;4;4;4;4;4;4;4;4;4;4;3;3;3;3;2;1;1;1;1;1	NAD-dependent protein deacetylase sirtuin-2	SIRT2	tr|C9JZQ0|C9JZQ0_HUMAN NAD-dependent protein deacetylase sirtuin-2 (Fragment) OS=Homo sapiens OX=9606 GN=SIRT2 PE=1 SV=1;tr|B5MCS1|B5MCS1_HUMAN NAD-dependent protein deacetylase sirtuin-2 (Fragment) OS=Homo sapiens OX=9606 GN=SIRT2 PE=1 SV=1;tr|A0A0A0MRF5|	21	4	4	4	38.5	38.5	38.5	15079	130	130;169;234;237;275;389;393;271;352;369;389;111;152;331;319;90;39;52;73;78;80	0	11823	133920000	16739000	306400000	8	8				98	12116;15422;18657;28308	True;True;True;True	12120;15426;18666;28320	56740;56741;72742;87359;87360;87361;87362;131641;131642;131643	75130;95049;113509;113510;113511;113512;113513;169471	75130;95049;113509;169471
A0A087WYN9;ENST00000251636_5_55307624_5UTR_100db1;ENST00000621106_5_55307624_5UTR_100db1;Q7Z478;ENST00000251636_5_55296340_CDS_010db2;ENST00000504778_5_55307624_ntr_100db1;ENST00000504778_5_55269574_ntr_100db1;H0Y8L1	A0A087WYN9;ENST00000251636_5_55307624_5UTR_100db1;ENST00000621106_5_55307624_5UTR_100db1;Q7Z478;ENST00000251636_5_55296340_CDS_010db2;ENST00000504778_5_55307624_ntr_100db1	11;11;11;11;7;6;4;2	11;11;11;11;7;6;4;2	11;11;11;11;7;6;4;2	ATP-dependent RNA helicase DHX29	DHX29	tr|A0A087WYN9|A0A087WYN9_HUMAN ATP-dependent RNA helicase DHX29 OS=Homo sapiens OX=9606 GN=DHX29 PE=1 SV=1 [ENST00000621106_5_55307573_aTIS_101db1#ENST00000621106_5_55307573_aTIS_db3];generic|ENST00000251636_5_55307624_5UTR_100db1|ENSG00000067248 GTG NA -1	8	11	11	11	10.4	10.4	10.4	155.29	1370	1370;1386;1387;1369;1241;681;325;160	0	26738	802040000	11296000	1684500000	21	21				99	1977;4675;7773;10044;11021;12605;12608;12955;19363;22777;24783	True;True;True;True;True;True;True;True;True;True;True	1980;4678;7777;10048;11025;12609;12612;12959;19372;22787;24793	9120;9121;9122;21469;21470;21471;36122;46867;46868;46869;46870;46871;46872;46873;46874;51482;51483;59173;59174;59175;59176;59188;59189;59190;59191;61024;61025;61026;61027;90740;90741;90742;106229;106230;106231;106232;115511;115512;115513;115514	12274;28491;48184;62052;62053;62054;62055;68383;77949;77950;77951;77958;80125;80126;80127;80128;117797;117798;135786;147888;147889;147890;147891	12274;28491;48184;62052;68383;77949;77958;80128;117798;135786;147891
A0A087WYP2;ENST00000622257_11_57741533_5UTR_100db1;ENST00000622257_11_57741515_5UTR_100db1;ENST00000622257_11_57741503_5UTR_110db1;Q8IZQ5;H0YE28;ENST00000534355_11_57741596_aTIS_100db1;ENST00000534355_11_57741533_5UTR_100db1;ENST00000534355_11_57741515_5UTR_100db1;ENST00000534355_11_57741503_5UTR_100db1;H3BV83	A0A087WYP2;ENST00000622257_11_57741533_5UTR_100db1;ENST00000622257_11_57741515_5UTR_100db1;ENST00000622257_11_57741503_5UTR_110db1;Q8IZQ5;H0YE28	6;6;6;6;6;4;2;2;2;2;1	6;6;6;6;6;4;2;2;2;2;1	6;6;6;6;6;4;2;2;2;2;1	Selenoprotein H	C11orf31;SELH	tr|A0A087WYP2|A0A087WYP2_HUMAN Selenoprotein H OS=Homo sapiens OX=9606 GN=SELENOH PE=1 SV=1 [ENST00000622257_11_57741596_aTIS_101db1#ENST00000622257_11_57741596_aTIS_db3];generic|ENST00000622257_11_57741533_5UTR_100db1|ENSG00000211450 GTG NA +1 0 -1;generi	11	6	6	6	56.2	56.2	56.2	13303	121	121;142;148;152;122;94;43;64;70;74;18	0	23735	1904800000	272110000	3922300000	30	30				100	5763;11589;11590;13939;18138;20679	True;True;True;True;True;True	5766;11593;11594;13943;18147;20688	26350;26351;26352;26353;54227;54228;54229;54230;54231;54232;54233;54234;54235;54236;54237;54238;65936;85008;85009;85010;85011;96659;96660;96661;96662	34610;34611;34612;34613;34614;34615;34616;34617;72248;72249;72250;72251;72252;72253;72254;72255;72256;72257;72258;86304;110590;110591;110592;110593;110594;110595;124800;124801;124802;124803	34612;72249;72253;86304;110591;124803
ENST00000504696_5_112864630_ntr_100db1;A0A087WYR0;ENST00000505459_5_112861371_5UTR_010db2;P09132	ENST00000504696_5_112864630_ntr_100db1;A0A087WYR0;ENST00000505459_5_112861371_5UTR_010db2;P09132	1;1;1;1	1;1;1;1	1;1;1;1	Signal recognition particle 19 kDa protein	SRP19	generic|ENST00000504696_5_112864630_ntr_100db1|ENSG00000153037 ATG NA +1 0 -1;tr|A0A087WYR0|A0A087WYR0_HUMAN Signal recognition particle 19 kDa protein OS=Homo sapiens OX=9606 GN=SRP19 PE=1 SV=1 [ENST00000621420_5_112861377_aTIS_101db1#ENST00000621420_5_11	4	1	1	1	15.4	15.4	15.4	89473	78	78;120;146;144	0.00049493	26446	101650000	33884000	235450000	6	6				101	23328	TRUE	23338	108634;108635;108636;108637	138753;138754;138755;138756;138757;138758	138756
ENST00000346249_20_63869343_CDS_100db1;ENST00000352482_20_63869343_CDS_100db1;ENST00000615907_20_63869343_CDS_100db1;ENST00000217121_20_63869343_CDS_100db1;A0A087WYR3;O43399;O43399-5;O43399-7;ENST00000348257_20_63869343_CDS_100db1;ENST00000358548_20_63869343_CDS_100db1;ENST00000351424_20_63869343_CDS_100db1;O43399-6;O43399-2;O43399-4;O43399-3;ENST00000611972_20_63869343_CDS_100db1;A0A087WZ51	ENST00000346249_20_63869343_CDS_100db1;ENST00000352482_20_63869343_CDS_100db1;ENST00000615907_20_63869343_CDS_100db1;ENST00000217121_20_63869343_CDS_100db1;A0A087WYR3;O43399;O43399-5;O43399-7;ENST00000348257_20_63869343_CDS_100db1;ENST00000358548_20_63869343_CDS_100db1;ENST00000351424_20_63869343_CDS_100db1;O43399-6;O43399-2;O43399-4;O43399-3;ENST00000611972_20_63869343_CDS_100db1;A0A087WZ51	7;7;7;7;7;7;7;7;5;5;5;5;5;5;5;4;4	7;7;7;7;7;7;7;7;5;5;5;5;5;5;5;4;4	7;7;7;7;7;7;7;7;5;5;5;5;5;5;5;4;4	Tumor protein D54	TPD52L2	generic|ENST00000346249_20_63869343_CDS_100db1|ENSG00000101150 ACG NA +1 0 -1;generic|ENST00000352482_20_63869343_CDS_100db1|ENSG00000101150 ACG NA +1 0 -1;generic|ENST00000615907_20_63869343_CDS_100db1|ENSG00000101150 ACG NA +1 0 -1;generic|ENST0000021712	17	7	7	7	44.6	44.6	44.6	19978	184	184;198;200;207;222;206;220;229;164;178;187;163;186;200;209;130;152	0	65421	2086600000	189690000	4672400000	45	45				102	14465;14466;20914;23396;24528;24729;27378	True;True;True;True;True;True;True	14469;14470;20923;23406;24538;24739;27390	68355;68356;68357;68358;68359;68360;68361;68362;68363;68364;68365;68366;97832;97833;108952;108953;108954;108955;108956;108957;108958;108959;114390;114391;114392;114393;114394;114395;114396;114397;115273;115274;115275;115276;127553;127554;127555	89646;89647;89648;89649;89650;89651;89652;89653;89654;89655;89656;126038;126039;139175;139176;139177;139178;139179;139180;146632;146633;146634;146635;146636;146637;146638;146639;146640;146641;146642;146643;147627;147628;147629;147630;147631;147632;147633;147634;147635;147636;147637;164307;164308;164309	89646;89654;126039;139177;146636;147636;164308
ENST00000394417_2_63841220_5UTR_100db1;ENST00000394417_2_63841214_5UTR_100db1;A0A087WYS1;E7EUC7;Q16851-2;Q16851;ENST00000475550_2_63882511_ntr_100db1;C9JNZ1;ENST00000475550_2_63886515_ntr_100db1;C9JWG0;C9JVG3;C9JQU9;F2Z3H1;C9JTZ5;C9JUW1	ENST00000394417_2_63841220_5UTR_100db1;ENST00000394417_2_63841214_5UTR_100db1;A0A087WYS1;E7EUC7;Q16851-2;Q16851;ENST00000475550_2_63882511_ntr_100db1;C9JNZ1	8;8;8;8;8;8;6;4;2;2;2;2;1;1;1	8;8;8;8;8;8;6;4;2;2;2;2;1;1;1	8;8;8;8;8;8;6;4;2;2;2;2;1;1;1	UTP--glucose-1-phosphate uridylyltransferase	UGP2	generic|ENST00000394417_2_63841220_5UTR_100db1|ENSG00000169764 AAG NA +1 0;generic|ENST00000394417_2_63841214_5UTR_100db1|ENSG00000169764 CTG NA +1 0 -1;tr|A0A087WYS1|A0A087WYS1_HUMAN UTP--glucose-1-phosphate uridylyltransferase OS=Homo sapiens OX=9606 GN=	15	8	8	8	17.6	17.6	17.6	56709	506	506;508;508;517;497;508;345;212;96;150;170;175;76;104;135	0	35949	1492200000	53291000	3321300000	27	27				103	3818;10570;10683;11428;11541;17037;18275;21841	True;True;True;True;True;True;True;True	3821;10574;10687;11432;11545;17041;18284;21851	17844;17845;17846;17847;49464;49465;49466;49467;49468;49469;49470;49471;49472;49473;49474;49475;49998;49999;50000;50001;50002;50003;50004;50005;50006;50007;50008;53324;53325;53326;53993;53994;53995;79900;79901;79902;79903;85616;85617;85618;101966;101967;101968;101969	24149;24150;24151;65645;65646;65647;65648;65649;65650;65651;65652;66486;66487;66488;66489;70918;70919;70920;71919;71920;104116;111390;111391;111392;130447;130448;130449	24149;65647;66487;70918;71919;104116;111390;130448
ENST00000448157_12_56673049_CDS_100db1;ENST00000262033_12_56673049_CDS_100db1;A0A087WYT3;Q15185-4;Q15185;ENST00000439531_1_89104767_ntr_001db3;ENST00000414274_12_56673049_CDS_100db1;Q15185-3;ENST00000456859_12_56673049_CDS_100db1;B4DDC6;ENST00000436399_12_56673049_CDS_100db1;Q15185-2	ENST00000448157_12_56673049_CDS_100db1;ENST00000262033_12_56673049_CDS_100db1;A0A087WYT3;Q15185-4;Q15185;ENST00000439531_1_89104767_ntr_001db3;ENST00000414274_12_56673049_CDS_100db1;Q15185-3	7;7;7;7;7;6;5;5;3;3;2;2	7;7;7;7;7;6;5;5;3;3;2;2	7;7;7;7;7;6;5;5;3;3;2;2	Prostaglandin E synthase 3	PTGES3	generic|ENST00000448157_12_56673049_CDS_100db1|ENSG00000110958 AAG NA -1 0 +1;generic|ENST00000262033_12_56673049_CDS_100db1|ENSG00000110958 AAG NA -1 0 +1;tr|A0A087WYT3|A0A087WYT3_HUMAN Prostaglandin E synthase 3 OS=Homo sapiens OX=9606 GN=PTGES3 PE=1 SV=	12	7	7	7	47.4	47.4	47.4	15893	133	133;154;164;139;160;160;124;130;118;124;121;127	0	180.41	2288700000	254300000	5056000000	62	62				104	1130;8780;11962;15999;16827;22182;22331	True;True;True;True;True;True;True	1132;8784;11966;16003;16831;22192;22341	5227;5228;41024;41025;41026;41027;41028;41029;41030;41031;41032;41033;41034;41035;55961;55962;55963;75303;75304;75305;75306;78974;78975;78976;78977;78978;78979;103543;103544;103545;103546;104238;104239;104240;104241;104242	7002;7003;54094;54095;54096;54097;54098;54099;54100;54101;54102;54103;54104;54105;54106;54107;54108;54109;54110;54111;54112;54113;54114;54115;54116;54117;54118;74239;98405;98406;98407;98408;98409;98410;98411;98412;98413;102826;102827;102828;102829;102830;102831;132456;132457;132458;132459;132460;132461;132462;132463;133340;133341;133342;133343;133344;133345;133346;133347;133348;133349;133350	7003;54099;74239;98412;102827;132458;133340
A0A087WYW7;Q53FT3	A0A087WYW7;Q53FT3	2;2	2;2	2;2	Protein Hikeshi	C11orf73	tr|A0A087WYW7|A0A087WYW7_HUMAN Protein Hikeshi OS=Homo sapiens OX=9606 GN=HIKESHI PE=1 SV=1 [ENST00000618164_11_86306412_aTIS_100db1];sp|Q53FT3|HIKES_HUMAN Protein Hikeshi OS=Homo sapiens OX=9606 GN=HIKESHI PE=1 SV=2 [ENST00000278483_11_86302449_aTIS_101db	2	2	2	2	7.6	7.6	7.6	14399	131	131;197	0.00027071	3579	156320000	39081000	344940000	3	3				105	13702;20852	True;True	13706;20861	64667;64668;64669;64670;97546;97547;97548;97549	84593;125696;125697	84593;125696
ENST00000617231_19_10333507_aTIS_1_100db1;A0A087WZ13;ENST00000293677_19_10333558_aTIS_1_100db1;E9PAU2;Q8IY67-2;ENST00000615032_19_10333507_aTIS_1_100db1;Q8IY67;ENST00000592208_19_10329097_ntr_100db1;ENST00000592208_19_10329097_ntr_1_100db1;K7EQG2;ENST00000592208_19_10320687_ntr_110db1;ENST00000592208_19_10328785_ntr_100db1;ENST00000592208_19_10328785_ntr_1_100db1;K7EKR9	ENST00000617231_19_10333507_aTIS_1_100db1;A0A087WZ13;ENST00000293677_19_10333558_aTIS_1_100db1;E9PAU2;Q8IY67-2;ENST00000615032_19_10333507_aTIS_1_100db1;Q8IY67	13;13;13;13;13;9;9;4;4;3;3;2;2;1	13;13;13;13;13;9;9;4;4;3;3;2;2;1	13;13;13;13;13;9;9;4;4;3;3;2;2;1	Ribonucleoprotein PTB-binding 1	RAVER1	generic|ENST00000617231_19_10333507_aTIS_1_100db1|ENSG00000161847 ATG True -1 0 +1;tr|A0A087WZ13|A0A087WZ13_HUMAN Ribonucleoprotein PTB-binding 1 OS=Homo sapiens OX=9606 GN=RAVER1 PE=1 SV=1 [ENST00000617231_19_10333507_aTIS_101db1#ENST00000617231_19_103335	14	13	13	13	34.4	34.4	34.4	77816	739	739;739;756;756;739;606;606;363;363;157;160;259;259;96	0	76797	1148900000	45957000	2657200000	54	54				106	963;1152;3360;3627;7176;7384;7953;10782;20906;22675;23033;24440;27147	True;True;True;True;True;True;True;True;True;True;True;True;True	965;1154;3363;3630;7180;7388;7957;10786;20915;22685;23043;24450;27159	4447;5325;5326;5327;5328;5329;5330;5331;5332;15815;15816;15817;15818;17007;17008;17009;17010;33395;33396;33397;33398;33399;34371;34372;34373;36959;50410;50411;50412;50413;97796;97797;105803;105804;107333;107334;107335;107336;113997;113998;113999;114000;114001;126498;126499;126500	5930;7100;7101;7102;7103;7104;21748;21749;21750;21751;23165;44534;44535;44536;44537;44538;44539;44540;44541;44542;44543;45790;45791;49107;49108;66977;66978;66979;66980;66981;66982;66983;66984;126007;126008;126009;135219;137054;137055;137056;137057;137058;146146;146147;146148;146149;146150;146151;146152;146153;146154;162894;162895;162896;162897	5930;7103;21749;23165;44539;45791;49108;66979;126007;135219;137055;146153;162894
ENST00000275036_6_79234569_5UTR_100db1;ENST00000344726_6_79234569_5UTR_100db1;ENST00000275036_6_79234668_5UTR_100db1;A0A087WZE9;ENST00000620514_6_79234569_5UTR_100db1;ENST00000344726_6_79234668_5UTR_100db1;ENST00000620514_6_79234668_5UTR_110db1;Q15651-2;Q15651	ENST00000275036_6_79234569_5UTR_100db1;ENST00000344726_6_79234569_5UTR_100db1;ENST00000275036_6_79234668_5UTR_100db1;A0A087WZE9;ENST00000620514_6_79234569_5UTR_100db1;ENST00000344726_6_79234668_5UTR_100db1;ENST00000620514_6_79234668_5UTR_110db1;Q15651-2;Q15651	3;3;3;3;3;3;3;3;3	1;1;1;1;1;1;1;1;1	1;1;1;1;1;1;1;1;1	High mobility group nucleosome-binding domain-containing protein 3	HMGN3	generic|ENST00000275036_6_79234569_5UTR_100db1|ENSG00000118418 ATA NA -1 0 +1;generic|ENST00000344726_6_79234569_5UTR_100db1|ENSG00000118418 ATA NA -1 0 +1;generic|ENST00000275036_6_79234668_5UTR_100db1|ENSG00000118418 ACG NA -1 0 +1;tr|A0A087WZE9|A0A087WZ	9	3	1	1	18.8	13.8	13.8	87209	80	80;102;113;130;133;135;166;77;99	0	37196	423170000	423170000	935970000	7	7				107	16540;19352;19354	False;False;True	16544;19361;19363	77701;77702;77703;77704;77705;77706;77707;77708;90670;90671;90672;90687;90688;90689;90690;90691;90692;90693;90694;90695;90696	101235;101236;101237;101238;101239;101240;101241;101242;101243;101244;101245;101246;101247;101248;101249;101250;101251;101252;101253;101254;101255;101256;101257;101258;101259;101260;117713;117714;117715;117736;117737;117738;117739;117740;117741;117742;117743	101258;117715;117742
A0A087WZG4;Q6ZSZ5-2;Q6ZSZ5;M0QZS0	A0A087WZG4;Q6ZSZ5-2;Q6ZSZ5;M0QZS0	3;3;3;2	3;3;3;2	3;3;3;2	Rho guanine nucleotide exchange factor 18	ARHGEF18	tr|A0A087WZG4|A0A087WZG4_HUMAN Uncharacterized protein (Fragment) OS=Homo sapiens OX=9606 PE=4 SV=2;sp|Q6ZSZ5-2|ARHGI_HUMAN Isoform 2 of Rho guanine nucleotide exchange factor 18 OS=Homo sapiens OX=9606 GN=ARHGEF18 [ENST00000319670_19_7440415_aTIS_101db1#E	4	3	3	3	4.5	4.5	4.5	126.1	1122	1122;1015;1173;812	0	21195	67575000	1351500	152750000	6	6				108	10941;15491;28831	True;True;True	10945;15495;28843	51116;51117;51118;51119;73026;73027;73028;73029;134115;134116;134117;134118	67938;67939;67940;67941;95516;172971	67938;95516;172971
A0A087WZN1;O43837;A0A087X2E5;O43837-2;ENST00000380843_20_2660795_CDS_100db1;ENST00000474315_20_2660795_CDS_100db1;ENST00000613370_20_2660795_CDS_100db1;ENST00000380851_20_2660795_CDS_100db1;ENST00000488299_20_2660560_ntr_100db1;O43837-3;ENST00000462967_20_2663530_ntr_100db1;ENST00000488299_20_2660173_ntr_100db1;A0A0D9SG66;ENST00000492240_20_2659760_ntr_100db1;ENST00000466999_20_2659760_ntr_100db1…	A0A087WZN1;O43837;A0A087X2E5;O43837-2;ENST00000380843_20_2660795_CDS_100db1;ENST00000474315_20_2660795_CDS_100db1;ENST00000613370_20_2660795_CDS_100db1;ENST00000380851_20_2660795_CDS_100db1;ENST00000488299_20_2660560_ntr_100db1;O43837-3	15;15;14;14;10;10;9;9;8;8;5;5;5;4;3;2;2;2;2;2;1;1	15;15;14;14;10;10;9;9;8;8;5;5;5;4;3;2;2;2;2;2;1;1	15;15;14;14;10;10;9;9;8;8;5;5;5;4;3;2;2;2;2;2;1;1	Isocitrate dehydrogenase [NAD] subunit, mitochondrial;Isocitrate dehydrogenase [NAD] subunit beta, mitochondrial	IDH3B	tr|A0A087WZN1|A0A087WZN1_HUMAN Isocitrate dehydrogenase [NAD] subunit, mitochondrial OS=Homo sapiens OX=9606 GN=IDH3B PE=1 SV=1 [NAD#ENST00000474315_20_2664188_aTIS_101db1#ENST00000474315_20_2664188_aTIS_db3];sp|O43837|IDH3B_HUMAN Isocitrate dehydrogenase	22	15	15	15	43.4	43.4	43.4	42.41	387	387;385;376;383;241;243;232;239;198;233;120;128;145;69;43;26;33;35;60;69;37;41	0	55635	4529300000	215680000	8200300000	94	94				109	53;4843;4844;8781;8782;8907;8941;12395;13860;14310;18442;20821;22567;23296;25503	True;True;True;True;True;True;True;True;True;True;True;True;True;True;True	53;4846;4847;8785;8786;8911;8945;12399;13864;14314;18451;20830;22577;23306;25514	231;232;233;234;235;236;22217;22218;22219;22220;22221;22222;22223;41036;41037;41038;41039;41040;41041;41042;41043;41044;41045;41046;41047;41048;41049;41050;41051;41052;41053;41054;41055;41056;41057;41058;41059;41060;41061;41062;41063;41064;41065;41713;41714;41715;41716;41717;41718;41719;41720;41883;41884;41885;41886;41887;41888;58120;58121;65614;67610;67611;67612;67613;86407;86408;86409;86410;864…	295;296;297;298;299;300;29345;29346;29347;29348;29349;29350;54119;54120;54121;54122;54123;54124;54125;54126;54127;54128;54129;54130;54131;54132;54133;54134;54135;54136;54137;54138;54139;54140;54141;54983;54984;54985;54986;54987;54988;54989;55206;55207;55208;55209;55210;55211;55212;55213;76734;85916;88608;88609;88610;88611;88612;88613;88614;88615;88616;88617;112336;112337;112338;112339;112340;1123…	300;29346;29349;54121;54129;54985;55208;76734;85916;88614;112336;125537;134568;138562;152389
ENST00000487055_5_132702578_ntr_100db1;ENST00000487055_5_132703593_ntr_100db1;J3KPF9;A0A087X011;ENST00000378746_5_132737500_5UTR_110db1;E9PES4;ENST00000378735_5_132737500_5UTR_100db1;ENST00000618515_5_132737500_5UTR_100db1;Q9Y496	ENST00000487055_5_132702578_ntr_100db1;ENST00000487055_5_132703593_ntr_100db1;J3KPF9;A0A087X011;ENST00000378746_5_132737500_5UTR_110db1;E9PES4;ENST00000378735_5_132737500_5UTR_100db1;ENST00000618515_5_132737500_5UTR_100db1;Q9Y496	1;1;1;1;1;1;1;1;1	1;1;1;1;1;1;1;1;1	1;1;1;1;1;1;1;1;1	Kinesin-like protein;Kinesin-like protein KIF3A	KIF3A	generic|ENST00000487055_5_132702578_ntr_100db1|ENSG00000131437 CTG NA -1 0;generic|ENST00000487055_5_132703593_ntr_100db1|ENSG00000131437 ATG NA -1 0 +1;tr|J3KPF9|J3KPF9_HUMAN Kinesin-like protein OS=Homo sapiens OX=9606 GN=KIF3A PE=1 SV=1 [ENST00000378735	9	1	1	1	15.4	15.4	15.4	94486	78	78;212;702;725;726;726;729;752;699	0.00049801	27354	16826000	4206500	37711000	7	7				110	16353	TRUE	16357	76837;76838;76839;76840	100358;100359;100360;100361;100362;100363;100364	100359
A0A087X028;Q9NZT2-2;Q9NZT2;A0A0A0MRN5	A0A087X028;Q9NZT2-2;Q9NZT2;A0A0A0MRN5	5;5;5;4	5;5;5;4	5;5;5;4	Opioid growth factor receptor	OGFR	tr|A0A087X028|A0A087X028_HUMAN Opioid growth factor receptor OS=Homo sapiens OX=9606 GN=OGFR PE=1 SV=1 [ENST00000621591_20_62804860_aTIS_100db1];sp|Q9NZT2-2|OGFR_HUMAN Isoform 2 of Opioid growth factor receptor OS=Homo sapiens OX=9606 GN=OGFR;sp|Q9NZT2|OGF	4	5	5	5	10.8	10.8	10.8	44756	390	390;657;677;625	0	14928	609890000	35876000	1412800000	21	21				111	233;5078;5442;20551;20574	True;True;True;True;True	234;5081;5445;20560;20583	1007;1008;1009;23242;23243;23244;23245;24930;24931;24932;24933;24934;24935;24936;24937;24938;24939;96059;96060;96061;96062;96063;96064;96065;96066;96198;96199;96200;96201	1414;1415;1416;30686;30687;30688;30689;32866;32867;32868;32869;32870;32871;124161;124162;124163;124325;124326;124327;124328;124329	1416;30686;32871;124162;124325
A0A087X054;ENST00000612687_11_119057066_5UTR_100db1;ENST00000612687_11_119057072_5UTR_100db1;ENST00000617285_11_119057066_5UTR_100db1;ENST00000617285_11_119057072_5UTR_110db1;Q9Y4L1;E9PJ21;A0A087WWI4;K7EQK2;ENST00000614711_11_119057066_5UTR_100db1;ENST00000532519_11_119057066_5UTR_100db1;ENST00000614711_11_119057072_5UTR_100db1;ENST00000532519_11_119057072_5UTR_100db1;ENST00000614711_11_119057078…	A0A087X054;ENST00000612687_11_119057066_5UTR_100db1;ENST00000612687_11_119057072_5UTR_100db1;ENST00000617285_11_119057066_5UTR_100db1;ENST00000617285_11_119057072_5UTR_110db1;Q9Y4L1;E9PJ21;A0A087WWI4;K7EQK2;ENST00000614711_11_119057066_5UTR_100db1;ENST00000532519_11_119057066_5UTR_100db1;ENST00000614711_11_119057072_5UTR_100db1;ENST00000532519_11_119057072_5UTR_100db1;ENST00000614711_11_119057078…	31;31;31;31;31;31;25;25;25;25;25;25;25;25;25;20;11;10;8;8;8;8;8;8;8;6;5;5;4;3;3;2;2;2;1;1;1;1;1;1;1;1;1;1	31;31;31;31;31;31;25;25;25;25;25;25;25;25;25;20;11;10;8;8;8;8;8;8;8;6;5;5;4;3;3;2;2;2;1;1;1;1;1;1;1;1;1;1	31;31;31;31;31;31;25;25;25;25;25;25;25;25;25;20;11;10;8;8;8;8;8;8;8;6;5;5;4;3;3;2;2;2;1;1;1;1;1;1;1;1;1;1	Hypoxia up-regulated protein 1	HYOU1	tr|A0A087X054|A0A087X054_HUMAN Hypoxia up-regulated protein 1 OS=Homo sapiens OX=9606 GN=HYOU1 PE=1 SV=1 [ENST00000621959_11_119056160_aTIS_101db1#ENST00000621959_11_119056160_aTIS_db3];generic|ENST00000612687_11_119057066_5UTR_100db1|ENSG00000149428 GTG N	44	31	31	31	43.8	43.8	43.8	104.78	937	937;955;957;1017;1019;999;656;677;678;695;696;697;698;699;700;559;224;211;105;147;149;154;158;160;162;162;92;102;128;53;97;37;69;76;19;24;27;38;44;66;67;80;82;84	0	323.31	13363000000	278390000	30059000000	238	238				112	192;393;829;2728;3598;5066;5761;6045;13192;13280;13562;13801;14488;14857;15023;16017;18518;19589;20459;20834;22362;24633;25266;25495;26168;26530;26891;27021;27381;28194;28742	True;True;True;True;True;True;True;True;True;True;True;True;True;True;True;True;True;True;True;True;True;True;True;True;True;True;True;True;True;True;True	193;394;831;2731;3601;5069;5764;6048;13196;13284;13566;13805;14492;14861;15027;16021;18527;19598;20468;20843;22372;24643;25277;25506;26179;26541;26903;27033;27393;28206;28754	840;841;842;843;844;845;846;847;1834;1835;1836;1837;3811;3812;3813;3814;12544;12545;12546;12547;16890;16891;16892;16893;23180;23181;23182;23183;26337;26338;26339;26340;26341;26342;26343;26344;26345;26346;28060;28061;28062;62209;62210;62211;62212;62676;62677;62678;62679;63983;63984;63985;63986;65145;65146;65147;65148;68469;68470;68471;68472;70075;70076;70928;70929;70930;70931;75386;75387;75388;753…	1214;1215;1216;1217;1218;1219;1220;1221;1222;2709;2710;2711;2712;2713;5213;5214;5215;5216;5217;5218;5219;5220;5221;17061;17062;17063;17064;17065;17066;17067;17068;17069;17070;17071;17072;17073;17074;23016;23017;23018;30600;30601;30602;30603;30604;30605;30606;30607;30608;30609;30610;30611;34595;34596;34597;34598;34599;34600;34601;34602;34603;34604;34605;34606;34607;34608;37157;37158;81481;81482;81…	1215;2713;5215;17068;23016;30604;34596;37157;81484;82063;83673;85289;89767;91727;92797;98535;112750;118968;123657;125601;133568;147222;150961;152365;157016;159221;161463;162331;164323;168795;172335
A0A087X072;ENST00000617875_8_144516752_CDS_010db2;ENST00000621189_8_144517067_5UTR_100db1;ENST00000621189_8_144517485_5UTR_100db1;ENST00000621189_8_144517728_5UTR_100db1;ENST00000617875_8_144517826_5UTR_100db1;O94761	A0A087X072;ENST00000617875_8_144516752_CDS_010db2;ENST00000621189_8_144517067_5UTR_100db1;ENST00000621189_8_144517485_5UTR_100db1;ENST00000621189_8_144517728_5UTR_100db1;ENST00000617875_8_144517826_5UTR_100db1;O94761	1;1;1;1;1;1;1	1;1;1;1;1;1;1	1;1;1;1;1;1;1	ATP-dependent DNA helicase Q4	RECQL4	tr|A0A087X072|A0A087X072_HUMAN ATP-dependent DNA helicase Q4 OS=Homo sapiens OX=9606 GN=RECQL4 PE=1 SV=1 [ENST00000621189_8_144516047_aTIS_101db1#ENST00000621189_8_144516047_aTIS_db3];generic|ENST00000617875_8_144516752_CDS_010db2|ENSG00000160957 CTG NA NA	7	1	1	1	2	2	2	94623	851	851;1086;1096;1161;1211;1222;1208	0.00026164	3271	10152000	317260	23198000	1	1				113	10533	TRUE	10537	49263;49264;49265;49266	65314	65314
A0A087X0K1;Q9Y376;ENST00000614925_2_230798853_CDS_100db1;ENST00000409788_2_230798853_CDS_100db1;ENST00000493540_2_230814109_ntr_100db1;ENST00000493540_2_230817835_ntr_100db1;B7ZBJ4;Q5TAW7;Q9H9S4	A0A087X0K1;Q9Y376;ENST00000614925_2_230798853_CDS_100db1;ENST00000409788_2_230798853_CDS_100db1	7;7;5;5;3;1;1;1;1	7;7;5;5;3;1;1;1;1	7;7;5;5;3;1;1;1;1	Calcium-binding protein 39	CAB39	tr|A0A087X0K1|A0A087X0K1_HUMAN Calcium-binding protein 39 OS=Homo sapiens OX=9606 GN=CAB39 PE=1 SV=1 [ENST00000614925_2_230760002_aTIS_101db1#ENST00000614925_2_230760002_aTIS_db3];sp|Q9Y376|CAB39_HUMAN Calcium-binding protein 39 OS=Homo sapiens OX=9606 GN=	9	7	7	7	16.2	16.2	16.2	39452	339	339;341;165;167;53;24;193;280;337	0	11892	535480000	26774000	1170900000	17	17				114	3437;8889;11762;14756;18538;25695;28379	True;True;True;True;True;True;True	3440;8893;11766;14760;18547;25706;28391	16144;16145;16146;16147;41634;41635;41636;41637;55005;69652;69653;69654;69655;86824;86825;86826;86827;119719;119720;119721;119722;131963;131964;131965;131966	22131;54890;73146;91231;91232;91233;112837;112838;112839;112840;154006;154007;154008;154009;169829;169830;169831;169832	22131;54890;73146;91231;112837;154006;169829
ENST00000298999_10_98208394_CDS_010db2;ENST00000370584_10_98208115_aTIS_6_100db1;ENST00000370584_10_98208115_aTIS_4_100db1;ENST00000370584_10_98208115_aTIS_3_100db1;ENST00000370584_10_98208115_aTIS_2_100db1;ENST00000314594_10_98208115_aTIS_7_100db1;ENST00000314594_10_98208115_aTIS_5_100db1;ENST00000298999_10_98208115_aTIS_1_100db1;ENST00000612478_10_98208115_aTIS_7_100db1;ENST00000612478_10_98208…	ENST00000298999_10_98208394_CDS_010db2;ENST00000370584_10_98208115_aTIS_6_100db1;ENST00000370584_10_98208115_aTIS_4_100db1;ENST00000370584_10_98208115_aTIS_3_100db1;ENST00000370584_10_98208115_aTIS_2_100db1;ENST00000314594_10_98208115_aTIS_7_100db1;ENST00000314594_10_98208115_aTIS_5_100db1;ENST00000298999_10_98208115_aTIS_1_100db1;ENST00000612478_10_98208115_aTIS_7_100db1;ENST00000612478_10_98208…	2;2;2;2;2;2;2;2;2;2;2;2;2;2;2;2;2;2;1;1;1	2;2;2;2;2;2;2;2;2;2;2;2;2;2;2;2;2;2;1;1;1	2;2;2;2;2;2;2;2;2;2;2;2;2;2;2;2;2;2;1;1;1	Coiled-coil domain-containing protein R3HCC1L	R3HCC1L	generic|ENST00000298999_10_98208394_CDS_010db2|ENSG00000166024 ATG NA NA;generic|ENST00000370584_10_98208115_aTIS_6_100db1|ENSG00000166024 ATG no_data NA;generic|ENST00000370584_10_98208115_aTIS_4_100db1|ENSG00000166024 ATG no_data NA;generic|ENST000003705	21	2	2	2	2.8	2.8	2.8	75498	685	685;778;778;778;778;778;778;778;792;792;792;792;792;792;792;792;778;792;90;184;184	0.00025628	30577	44541000	1484700	101950000	4	4				115	10991;26283	True;True	10995;26294	51346;51347;51348;51349;122624;122625	68223;68224;157689;157690	68223;157689
ENST00000374274_X_71068309_5UTR_010db2;A0A087X0R6;ENST00000276105_X_71068375_5UTR_100db1;ENST00000374274_X_71068375_5UTR_100db1;ENST00000622259_X_71068375_5UTR_100db1;Q9UMY4-3;Q9UMY4-2;Q9UMY4	ENST00000374274_X_71068309_5UTR_010db2;A0A087X0R6;ENST00000276105_X_71068375_5UTR_100db1;ENST00000374274_X_71068375_5UTR_100db1;ENST00000622259_X_71068375_5UTR_100db1;Q9UMY4-3;Q9UMY4-2;Q9UMY4	3;3;3;3;3;3;3;3	3;3;3;3;3;3;3;3	3;3;3;3;3;3;3;3	Sorting nexin-12	SNX12	generic|ENST00000374274_X_71068309_5UTR_010db2|ENSG00000147164 AAG NA NA;tr|A0A087X0R6|A0A087X0R6_HUMAN Sorting nexin-12 OS=Homo sapiens OX=9606 GN=SNX12 PE=1 SV=1 [ENST00000622259_X_71068306_aTIS_101db1#ENST00000622259_X_71068306_aTIS_db3];generic|ENST000	8	3	3	3	18.4	18.4	18.4	19015	163	163;172;181;185;195;158;162;172	0	11097	701030000	70103000	1578100000	17	17				116	9351;11454;21310	True;True;True	9355;11458;21319	43777;43778;43779;43780;53432;53433;53434;53435;53436;99682;99683;99684;99685;99686;99687;99688;99689	57658;57659;57660;57661;57662;71087;71088;71089;71090;71091;71092;71093;128050;128051;128052;128053;128054	57658;71087;128051
A0A087X0R7;Q9H4L4;J3QL36;ENST00000583277_17_7564642_ntr_100db1	A0A087X0R7;Q9H4L4	5;5;2;1	5;5;2;1	5;5;2;1	Sentrin-specific protease 3	SENP3-EIF4A1;SENP3	tr|A0A087X0R7|A0A087X0R7_HUMAN SENP3-EIF4A1 readthrough (NMD candidate) (Fragment) OS=Homo sapiens OX=9606 GN=SENP3-EIF4A1 PE=4 SV=1;sp|Q9H4L4|SENP3_HUMAN Sentrin-specific protease 3 OS=Homo sapiens OX=9606 GN=SENP3 PE=1 SV=2 [ENST00000429205_17_7563077_aT	4	5	5	5	15	15	15	61277	540	540;574;237;112	0	22005	404430000	21286000	941350000	18	18				117	7476;12011;14446;22375;27955	True;True;True;True;True	7480;12015;14450;22385;27967	34741;56181;56182;56183;56184;56185;56186;56187;56188;68284;68285;68286;104462;104463;104464;104465;130048;130049;130050;130051;130052;130053;130054;130055	46286;74513;74514;74515;74516;74517;74518;74519;89565;133621;133622;133623;133624;133625;167429;167430;167431;167432;167433;167434;167435	46286;74518;89565;133621;167434
Q2TAM5;E9PKH5;A0A087X0W8;ENST00000406246_11_65662203_CDS_010db2;Q04206-2;Q04206-3;Q04206-4;Q04206;E9PI38;E9PQS6;E9PKV4;A0A087WVP0;ENST00000534305_11_65661808_ntr_100db1;ENST00000534305_11_65661835_ntr_100db1;H0YCB4;ENST00000534305_11_65662029_ntr_100db1;E9PJR1;E9PRX2;E9PNV4;E9PMD5;ENST00000534305_11_65661796_ntr_100db1;ENST00000532776_11_65661802_ntr_100db1	Q2TAM5;E9PKH5;A0A087X0W8;ENST00000406246_11_65662203_CDS_010db2;Q04206-2;Q04206-3;Q04206-4;Q04206	7;7;7;7;7;7;7;7;3;3;3;3;2;2;2;2;2;2;2;2;1;1	7;7;7;7;7;7;7;7;3;3;3;3;2;2;2;2;2;2;2;2;1;1	7;7;7;7;7;7;7;7;3;3;3;3;2;2;2;2;2;2;2;2;1;1	Transcription factor p65	RELA	tr|Q2TAM5|Q2TAM5_HUMAN RELA protein OS=Homo sapiens OX=9606 GN=RELA PE=1 SV=1 [ENST00000525693_11_65662832_aTIS_101db1#ENST00000525693_11_65662832_aTIS_db3];tr|E9PKH5|E9PKH5_HUMAN Transcription factor p65 (Fragment) OS=Homo sapiens OX=9606 GN=RELA PE=1 SV=	22	7	7	7	20.2	20.2	20.2	42868	377	377;418;448;548;537;541;548;551;185;208;237;246;41;50;72;81;89;95;153;161;37;39	0	16945	1155200000	50228000	2523900000	31	31				118	3282;11098;13120;16159;20281;20722;24599	True;True;True;True;True;True;True	3285;11102;13124;16163;20290;20731;24609	15453;15454;15455;15456;15457;15458;15459;15460;15461;15462;15463;51857;51858;51859;51860;51861;61886;61887;61888;61889;61890;75999;76000;76001;76002;76003;76004;76005;94856;94857;94858;94859;96896;96897;96898;96899;114732	21341;21342;21343;21344;21345;21346;21347;21348;21349;21350;21351;68967;68968;68969;68970;81174;81175;81176;81177;81178;99410;99411;99412;99413;99414;99415;99416;99417;122622;125075;147034	21342;68967;81177;99410;122622;125075;147034
ENST00000404789_8_91070367_5UTR_110db1;A0A087X0W9;Q8N6M0;Q8N6M0-2;A0A0C4DH76;ENST00000615618_8_91070367_5UTR_100db1	ENST00000404789_8_91070367_5UTR_110db1;A0A087X0W9;Q8N6M0;Q8N6M0-2	5;5;5;3;2;2	5;5;5;3;2;2	5;5;5;3;2;2	OTU domain-containing protein 6B	OTUD6B	generic|ENST00000404789_8_91070367_5UTR_110db1|ENSG00000155100 CTG NA +1 0 -1 [ENST00000285420_8_91070367_CDS_db2];tr|A0A087X0W9|A0A087X0W9_HUMAN OTU domain containing 6B, isoform CRA_b OS=Homo sapiens OX=9606 GN=OTUD6B PE=1 SV=1 [ENST00000285420_8_910702	6	5	5	5	27.4	27.4	27.4	34475	299	299;323;293;192;108;114	0	22.13	410250000	29303000	874180000	17	17				119	1510;4428;8348;9039;12871	True;True;True;True;True	1512;4431;8352;9043;12875	6870;6871;6872;6873;20443;38908;38909;38910;38911;38912;42301;42302;42303;42304;60471;60472;60473;60474;60475;60476;60477;60478;60479	9214;9215;9216;9217;9218;9219;27326;27327;51687;51688;55696;55697;79304;79305;79306;79307;79308;79309	9215;27326;51687;55697;79307
H0YJE4;ENST00000556502_14_60165261_ntr_100db1;ENST00000216500_14_60165261_CDS_100db1;ENST00000557185_14_60165357_5UTR_100db1;ENST00000611054_14_60165261_CDS_100db1;A0A087X0Z7;ENST00000554101_14_60165261_CDS_100db1;ENST00000611054_14_60165357_5UTR_100db1;H0YJ66;Q9Y394-2;Q9Y394	H0YJE4;ENST00000556502_14_60165261_ntr_100db1;ENST00000216500_14_60165261_CDS_100db1;ENST00000557185_14_60165357_5UTR_100db1;ENST00000611054_14_60165261_CDS_100db1;A0A087X0Z7;ENST00000554101_14_60165261_CDS_100db1;ENST00000611054_14_60165357_5UTR_100db1;H0YJ66;Q9Y394-2;Q9Y394	2;2;2;2;2;2;2;2;2;2;2	2;2;2;2;2;2;2;2;2;2;2	2;2;2;2;2;2;2;2;2;2;2	Dehydrogenase/reductase SDR family member 7	DHRS7	tr|H0YJE4|H0YJE4_HUMAN Dehydrogenase/reductase SDR family member 7 (Fragment) OS=Homo sapiens OX=9606 GN=DHRS7 PE=1 SV=1;generic|ENST00000556502_14_60165261_ntr_100db1|ENSG00000100612 CTG NA -1 0 +1;generic|ENST00000216500_14_60165261_CDS_100db1|ENSG000001	11	2	2	2	13.8	13.8	13.8	17851	160	160;219;323;355;360;376;388;392;399;289;339	0	11.48	76526000	9565800	163750000	2	2				120	2947;4072	True;True	2950;4075	13524;13525;18984;18985;18986;18987;18988;18989;18990	18488;25592;25593;25594	18488;25593
ENST00000330537_16_18561881_CDS_100db1;ENST00000330537_16_18561902_CDS_100db1;ENST00000381474_16_18561881_CDS_100db1;ENST00000621364_16_18561902_CDS_100db1;J3KN36;A0A0G2JN29;A0A087X117;Q5JPE7-2;Q15155;P69849;Q5JPE7;A0A0G2JP90;A0A087WW46;Q5JPE7-3;ENST00000622306_16_18543655_CDS_100db1;ENST00000543392_16_18543655_CDS_100db1;ENST00000330537_16_18533160_CDS_100db1;ENST00000399336_16_16256115_CDS_100d…	ENST00000330537_16_18561881_CDS_100db1;ENST00000330537_16_18561902_CDS_100db1;ENST00000381474_16_18561881_CDS_100db1;ENST00000621364_16_18561902_CDS_100db1;J3KN36;A0A0G2JN29;A0A087X117;Q5JPE7-2;Q15155;P69849;Q5JPE7;A0A0G2JP90;A0A087WW46;Q5JPE7-3;ENST00000622306_16_18543655_CDS_100db1;ENST00000543392_16_18543655_CDS_100db1;ENST00000330537_16_18533160_CDS_100db1;ENST00000399336_16_16256115_CDS_100d…	11;11;11;11;11;11;11;11;11;11;11;10;10;10;9;9;8;8;8;8;7;7;7;7;3;1	11;11;11;11;11;11;11;11;11;11;11;10;10;10;9;9;8;8;8;8;7;7;7;7;3;1	11;11;11;11;11;11;11;11;11;11;11;10;10;10;9;9;8;8;8;8;7;7;7;7;3;1	Nodal modulator 2;Nodal modulator 1;Nodal modulator 3	NOMO3;NOMO1;NOMO2	generic|ENST00000330537_16_18561881_CDS_100db1|ENSG00000185164 ATC NA -1 0 +1;generic|ENST00000330537_16_18561902_CDS_100db1|ENSG00000185164 GTG NA -1 0;generic|ENST00000381474_16_18561881_CDS_100db1|ENSG00000185164 ATC NA -1 0 +1;generic|ENST00000621364_1	26	11	11	11	13.9	13.9	13.9	129.09	1169	1169;1176;1214;1221;1267;1267;1267;1222;1222;1222;1267;1100;1100;1100;990;1035;809;830;854;875;732;735;777;780;282;144	0	50661	1013600000	16088000	2219900000	59	59				121	400;5547;7343;7764;8573;14762;21795;22971;23048;26494;27527	True;True;True;True;True;True;True;True;True;True;True	401;5550;7347;7768;8577;14766;21804;22981;23058;26505;27539	1867;1868;1869;1870;25399;34181;34182;34183;34184;36087;36088;36089;36090;40038;40039;40040;40041;40042;40043;40044;40045;69678;69679;69680;101768;101769;101770;101771;101772;101773;101774;101775;107061;107062;107063;107064;107396;107397;107398;107399;123553;123554;123555;123556;123557;128235;128236;128237	2741;2742;2743;2744;33419;45550;45551;48134;48135;48136;48137;48138;48139;48140;48141;48142;48143;52961;52962;52963;52964;52965;52966;52967;91256;91257;130243;130244;130245;130246;130247;130248;130249;130250;130251;130252;130253;136806;136807;136808;136809;137196;137197;158908;158909;158910;158911;158912;158913;158914;158915;158916;158917;158918;158919;158920;165291;165292;165293	2741;33419;45551;48135;52966;91256;130248;136807;137196;158912;165292
ENST00000620483_5_132765421_CDS_100db1;ENST00000448933_5_132765421_5UTR_100db1;ENST00000378706_5_132765421_CDS_100db1;ENST00000378701_5_132765421_CDS_100db1;ENST00000458488_5_132765421_CDS_100db1;ENST00000378721_5_132765421_CDS_100db1;A0A087X142;A6NMH6;ENST00000378719_5_132765421_CDS_100db1;A6NFQ9;F8W8I8;ENST00000378719_5_132777197_5UTR_010db2;Q92599-3;Q92599-2;Q92599-4;Q92599	ENST00000620483_5_132765421_CDS_100db1;ENST00000448933_5_132765421_5UTR_100db1;ENST00000378706_5_132765421_CDS_100db1;ENST00000378701_5_132765421_CDS_100db1;ENST00000458488_5_132765421_CDS_100db1;ENST00000378721_5_132765421_CDS_100db1;A0A087X142;A6NMH6;ENST00000378719_5_132765421_CDS_100db1;A6NFQ9;F8W8I8;ENST00000378719_5_132777197_5UTR_010db2;Q92599-3;Q92599-2;Q92599-4;Q92599	3;3;3;3;3;3;3;3;3;3;3;3;3;3;3;3	3;3;3;3;3;3;3;3;3;3;3;3;3;3;3;3	3;3;3;3;3;3;3;3;3;3;3;3;3;3;3;3	Septin-8	39692	generic|ENST00000620483_5_132765421_CDS_100db1|ENSG00000164402 ATC NA -1 0 +1;generic|ENST00000448933_5_132765421_5UTR_100db1|ENSG00000164402 ATC NA -1 0 +1;generic|ENST00000378706_5_132765421_CDS_100db1|ENSG00000164402 ATC NA -1 0 +1;generic|ENST000003787	16	3	3	3	5.8	5.8	5.8	44451	380	380;383;384;394;396;414;426;430;437;440;460;503;369;429;442;483	0	10.62	238470000	14904000	492540000	7	7				122	269;270;11573	True;True;True	270;271;11577	1175;1176;1177;1178;1179;1180;1181;1182;1183;54151;54152;54153;54154	1702;1703;1704;1705;1706;1707;72170	1702;1707;72170
Q5W0J0;A0A087X163;ENST00000356940_10_27504343_5UTR_010db2;Q9NP72;Q9NP72-2;ENST00000535776_10_27504343_5UTR_100db1;Q9NP72-3;H0Y6T8	Q5W0J0;A0A087X163;ENST00000356940_10_27504343_5UTR_010db2;Q9NP72;Q9NP72-2;ENST00000535776_10_27504343_5UTR_100db1;Q9NP72-3;H0Y6T8	4;4;4;4;4;3;3;2	4;4;4;4;4;3;3;2	4;4;4;4;4;3;3;2	Ras-related protein Rab-18	RAB18	tr|Q5W0J0|Q5W0J0_HUMAN Ras-related protein Rab-18 OS=Homo sapiens OX=9606 GN=RAB18 PE=1 SV=1 [ENST00000375802_10_27504370_aTIS_101db1#ENST00000375802_10_27504370_aTIS_db3];tr|A0A087X163|A0A087X163_HUMAN Ras-related protein Rab-18 OS=Homo sapiens OX=9606 GN	8	4	4	4	30.4	30.4	30.4	18023	161	161;182;215;206;235;151;142;291	0	14469	696000000	77334000	1615900000	18	18				123	10115;10393;12126;18242	True;True;True;True	10119;10397;12130;18251	47237;47238;47239;47240;48647;48648;48649;48650;56790;56791;56792;56793;56794;56795;56796;56797;85441	62630;62631;62632;64536;64537;64538;64539;64540;64541;64542;75180;75181;75182;75183;75184;75185;75186;111131	62631;64538;75180;111131
ENST00000452142_12_51302778_CDS_100db1;ENST00000452142_12_51302778_CDS_1_100db1;ENST00000604560_12_51302778_CDS_100db1;ENST00000615107_12_51302778_CDS_1_100db1;ENST00000544402_12_51302778_CDS_100db1;S4R418;F5H0W4;ENST00000544402_12_51324515_aTIS_1_100db1;A0A0A0MT10;ENST00000615107_12_51324198_aTIS_1_100db1;A0A087X188;Q9UBW5-2;Q9UBW5	ENST00000452142_12_51302778_CDS_100db1;ENST00000452142_12_51302778_CDS_1_100db1;ENST00000604560_12_51302778_CDS_100db1;ENST00000615107_12_51302778_CDS_1_100db1;ENST00000544402_12_51302778_CDS_100db1;S4R418;F5H0W4;ENST00000544402_12_51324515_aTIS_1_100db1;A0A0A0MT10;ENST00000615107_12_51324198_aTIS_1_100db1;A0A087X188;Q9UBW5-2;Q9UBW5	2;2;2;2;2;2;2;2;2;2;2;2;2	2;2;2;2;2;2;2;2;2;2;2;2;2	2;2;2;2;2;2;2;2;2;2;2;2;2	Bridging integrator 2	BIN2	generic|ENST00000452142_12_51302778_CDS_100db1|ENSG00000110934 ATG NA -1 0 +1;generic|ENST00000452142_12_51302778_CDS_1_100db1|ENSG00000110934 ATG NA -1 0 +1;generic|ENST00000604560_12_51302778_CDS_100db1|ENSG00000110934 ATG NA -1 0 +1;generic|ENST00000615	13	2	2	2	7.2	7.2	7.2	49913	460	460;460;485;492;492;536;539;539;551;597;597;533;565	0	42049	22367000	1315700	58916000	4	4				124	1974;8559	True;True	1977;8563	9106;9107;39981;39982;39983;39984;39985	12251;52919;52920;52921	12251;52919
A0A087X1B7;X6R700;ENST00000368690_1_153634325_5UTR_010db2;Q9Y3Y2-4;Q9Y3Y2;Q9Y3Y2-3;Q5T7Y7	A0A087X1B7;X6R700;ENST00000368690_1_153634325_5UTR_010db2;Q9Y3Y2-4;Q9Y3Y2;Q9Y3Y2-3;Q5T7Y7	4;4;4;4;4;4;2	4;4;4;4;4;4;2	4;4;4;4;4;4;2	Chromatin target of PRMT1 protein	CHTOP	tr|A0A087X1B7|A0A087X1B7_HUMAN Chromatin target of PRMT1 protein OS=Homo sapiens OX=9606 GN=CHTOP PE=1 SV=1 [ENST00000614256_1_153636589_aTIS_101db1#ENST00000614256_1_153636589_aTIS_db3];tr|X6R700|X6R700_HUMAN Chromatin target of PRMT1 protein OS=Homo sapi	7	4	4	4	52.6	52.6	52.6	85199	76	76;223;261;202;248;249;101	0	16554	2295700000	459140000	5093300000	33	33				125	2099;13707;18607;20853	True;True;True;True	2102;13711;18616;20862	9664;9665;9666;64686;64687;64688;64689;64690;64691;64692;64693;87136;87137;87138;87139;87140;87141;87142;87143;97550;97551;97552;97553;97554;97555;97556;97557	13103;13104;13105;13106;13107;13108;84615;84616;84617;84618;84619;84620;84621;84622;84623;84624;84625;84626;113191;113192;113193;113194;113195;113196;113197;113198;125698;125699;125700;125701;125702;125703;125704;125705	13106;84623;113193;125704
ENST00000254584_11_6481309_5UTR_100db1;A0A087X1E4;ENST00000396777_11_6481296_5UTR_100db1;ENST00000614314_11_6481296_5UTR_100db1;P53365-2;P53365-3;P53365;ENST00000525235_11_6480388_CDS_100db1;E9PRV8;ENST00000525235_11_6481296_5UTR_100db1	ENST00000254584_11_6481309_5UTR_100db1;A0A087X1E4;ENST00000396777_11_6481296_5UTR_100db1;ENST00000614314_11_6481296_5UTR_100db1;P53365-2;P53365-3;P53365;ENST00000525235_11_6480388_CDS_100db1;E9PRV8;ENST00000525235_11_6481296_5UTR_100db1	2;2;2;2;2;2;2;1;1;1	2;2;2;2;2;2;2;1;1;1	2;2;2;2;2;2;2;1;1;1	Arfaptin-2	ARFIP2	generic|ENST00000254584_11_6481309_5UTR_100db1|ENSG00000132254 ATC NA -1 0 +1;tr|A0A087X1E4|A0A087X1E4_HUMAN Arfaptin-2 OS=Homo sapiens OX=9606 GN=ARFIP2 PE=1 SV=1 [ENST00000614314_11_6480421_aTIS_101db1#ENST00000614314_11_6480421_aTIS_db3];generic|ENST000	10	2	2	2	10.9	10.9	10.9	40574	368	368;374;377;410;256;303;341;191;202;238	0	18531	377430000	22201000	830690000	10	10				126	1529;7819	True;True	1531;7823	6950;6951;6952;6953;6954;36338;36339;36340;36341;36342;36343;36344	9320;9321;9322;9323;48424;48425;48426;48427;48428;48429	9322;48425
ENST00000326793_3_195392110_CDS_010db2;A0A087X1H5;Q15057;A0A0U1RQT1;H7C3Q8	ENST00000326793_3_195392110_CDS_010db2;A0A087X1H5;Q15057;A0A0U1RQT1	3;3;3;2;1	2;2;2;1;1	2;2;2;1;1	Arf-GAP with coiled-coil, ANK repeat and PH domain-containing protein 2	ACAP2	generic|ENST00000326793_3_195392110_CDS_010db2|ENSG00000114331 TTG NA NA;tr|A0A087X1H5|A0A087X1H5_HUMAN Arf-GAP with coiled-coil, ANK repeat and PH domain-containing protein 2 OS=Homo sapiens OX=9606 GN=ACAP2 PE=1 SV=1 [ENST00000618471_3_195442847_aTIS_101	5	3	2	2	6.7	5.6	5.6	84618	748	748;777;778;547;256	0.00025582	30224	46450000	1080200	59907000	3	3				127	2503;6387;22459	True;True;False	2506;6390;22469	11551;29603;29604;29605;29606;104834;104835;104836;104837	15661;39286;39287;134058;134059	15661;39286;134059
F8WC38;A0A087X1N3;O75818-2;O75818;ENST00000483546_6_5002194_ntr_100db1;ENST00000483546_6_5002233_ntr_100db1;X6RLL4;ENST00000464646_6_5002233_5UTR_100db1	F8WC38;A0A087X1N3;O75818-2;O75818;ENST00000483546_6_5002194_ntr_100db1;ENST00000483546_6_5002233_ntr_100db1;X6RLL4;ENST00000464646_6_5002233_5UTR_100db1	2;2;2;2;1;1;1;1	2;2;2;2;1;1;1;1	2;2;2;2;1;1;1;1	Ribonuclease P protein subunit p40	RPP40	tr|F8WC38|F8WC38_HUMAN Ribonuclease P protein subunit p40 OS=Homo sapiens OX=9606 GN=RPP40 PE=1 SV=1 [ENST00000479782_6_5004002_aTIS_001db3];tr|A0A087X1N3|A0A087X1N3_HUMAN Ribonuclease P 40kDa subunit, isoform CRA_c OS=Homo sapiens OX=9606 GN=RPP40 PE=1 SV	8	2	2	2	25.7	25.7	25.7	13491	113	113;321;340;363;39;52;303;318	0	53101	208980000	26122000	473450000	7	7				128	8852;18742	True;True	8856;18751	41454;41455;41456;41457;87779;87780;87781;87782;87783;87784;87785	54688;114007;114008;114009;114010;114011;114012;114013	54688;114008
ENST00000370372_10_100280967_CDS_100db1;ENST00000579542_10_100280967_CDS_100db1;A0A087X1N6;ENST00000441611_10_100286160_5UTR_100db1;J3QRU7;Q6QNY1-2;Q6QNY1	ENST00000370372_10_100280967_CDS_100db1;ENST00000579542_10_100280967_CDS_100db1;A0A087X1N6;ENST00000441611_10_100286160_5UTR_100db1;J3QRU7;Q6QNY1-2;Q6QNY1	1;1;1;1;1;1;1	1;1;1;1;1;1;1	1;1;1;1;1;1;1	Biogenesis of lysosome-related organelles complex 1 subunit 2	BLOC1S2	generic|ENST00000370372_10_100280967_CDS_100db1|ENSG00000196072 ATT NA 0 +1;generic|ENST00000579542_10_100280967_CDS_100db1|ENSG00000196072 ATT NA 0 +1;tr|A0A087X1N6|A0A087X1N6_HUMAN Biogenesis of lysosome-related organelles complex 1 subunit 2 OS=Homo sap	7	1	1	1	48.2	48.2	48.2	65605	56	56;71;95;106;117;99;142	0	48294	8418800	8418800	17930000	7	7				129	28040	TRUE	28052	130423;130424;130425;130426	167910;167911;167912;167913;167914;167915;167916	167910
A0A087X1R4;Q15007-2;Q15007	A0A087X1R4;Q15007-2;Q15007	1;1;1	1;1;1	1;1;1	Pre-mRNA-splicing regulator WTAP	WTAP	tr|A0A087X1R4|A0A087X1R4_HUMAN Pre-mRNA-splicing regulator WTAP OS=Homo sapiens OX=9606 GN=WTAP PE=1 SV=1 [ENST00000614346_6_159736266_aTIS_101db1#ENST00000614346_6_159736266_aTIS_db3];sp|Q15007-2|FL2D_HUMAN Isoform 2 of Pre-mRNA-splicing regulator WTAP OS	3	1	1	1	8.2	8.2	8.2	19891	170	170;151;396	0.00026413	3341	142020000	11835000	272810000	2	2				130	23188	TRUE	23198	108041;108042	138036;138037	138036
A0A087X1U4;ENST00000303391_X_154092197_CDS_010db2;P51608;P51608-2	A0A087X1U4;ENST00000303391_X_154092197_CDS_010db2;P51608;P51608-2	2;2;2;2	2;2;2;2	2;2;2;2	Methyl-CpG-binding protein 2	MECP2	tr|A0A087X1U4|A0A087X1U4_HUMAN Methyl-CpG-binding protein 2 OS=Homo sapiens OX=9606 GN=MECP2 PE=1 SV=1 [ENST00000622433_X_154092197_aTIS_101db1#ENST00000622433_X_154092197_aTIS_db3];generic|ENST00000303391_X_154092197_CDS_010db2|ENSG00000169057 ATG NA NA;s	4	2	2	2	4.9	4.9	4.9	34897	324	324;482;486;498	0	65705	298380000	19892000	704410000	7	7				131	7817;12844	True;True	7821;12848	36319;36320;36321;36322;36323;36324;36325;36326;60317;60318;60319	48409;48410;48411;48412;48413;79155;79156	48412;79156
A0A087X1Z3;Q9UL46;H0YM70;ENST00000216802_14_24146575_CDS_100db1;ENST00000615264_14_24146575_CDS_100db1;ENST00000560410_14_24146575_CDS_100db1;ENST00000559453_14_24144447_ntr_100db1;H0YLG1;ENST00000559359_14_24144447_ntr_100db1;H0YLD2;H0YKU2;ENST00000559453_14_24145727_ntr_100db1;ENST00000559453_14_24145736_ntr_100db1	A0A087X1Z3;Q9UL46;H0YM70;ENST00000216802_14_24146575_CDS_100db1;ENST00000615264_14_24146575_CDS_100db1;ENST00000560410_14_24146575_CDS_100db1;ENST00000559453_14_24144447_ntr_100db1	8;8;7;7;7;6;4;1;1;1;1;1;1	8;8;7;7;7;6;4;1;1;1;1;1;1	8;8;7;7;7;6;4;1;1;1;1;1;1	Proteasome activator complex subunit 2	PSME2	tr|A0A087X1Z3|A0A087X1Z3_HUMAN Proteasome activator complex subunit 2 OS=Homo sapiens OX=9606 GN=PSME2 PE=1 SV=1 [ENST00000615264_14_24146581_aTIS_101db1#ENST00000615264_14_24146581_aTIS_db3];sp|Q9UL46|PSME2_HUMAN Proteasome activator complex subunit 2 OS=	13	8	8	8	42.9	42.9	42.9	29126	254	254;239;228;237;252;226;112;39;39;48;85;93;96	0	136.56	3721100000	248070000	8662300000	61	61				132	628;1138;1570;4644;10170;20099;24162;26568	True;True;True;True;True;True;True;True	630;1140;1572;4647;10174;20108;24172;26579	2921;2922;2923;2924;2925;2926;2927;2928;5263;5264;5265;7190;21354;21355;21356;47499;47500;47501;47502;47503;47504;47505;47506;47507;47508;47509;47510;94093;94094;94095;94096;94097;94098;94099;94100;112740;112741;112742;112743;123922;123923;123924;123925	4064;4065;4066;4067;4068;4069;4070;4071;4072;4073;4074;4075;4076;7039;7040;9682;28353;28354;63016;63017;63018;63019;63020;63021;63022;63023;63024;63025;63026;63027;63028;63029;63030;63031;63032;63033;63034;63035;63036;63037;63038;63039;63040;63041;63042;63043;63044;63045;121815;121816;121817;121818;121819;121820;121821;121822;121823;121824;121825;144425;144426;144427;144428;159502	4066;7039;9682;28353;63021;121821;144426;159502
ENST00000295746_3_108589375_aTIS_1_100db1;ENST00000619684_3_108589375_aTIS_1_100db1;A0A087X211;Q8TCG1;ENST00000491772_3_108581486_aTIS_1_100db1;ENST00000491772_3_108582118_5UTR_100db1;ENST00000491772_3_108582118_5UTR_1_100db1;ENST00000491772_3_108585098_5UTR_100db1;ENST00000491772_3_108585098_5UTR_1_100db1;Q8TCG1-2;ENST00000487834_3_108589318_ntr_100db1;ENST00000487834_3_108589318_ntr_1_100db1;EN…	ENST00000295746_3_108589375_aTIS_1_100db1;ENST00000619684_3_108589375_aTIS_1_100db1;A0A087X211;Q8TCG1;ENST00000491772_3_108581486_aTIS_1_100db1;ENST00000491772_3_108582118_5UTR_100db1;ENST00000491772_3_108582118_5UTR_1_100db1;ENST00000491772_3_108585098_5UTR_100db1;ENST00000491772_3_108585098_5UTR_1_100db1;Q8TCG1-2;ENST00000487834_3_108589318_ntr_100db1;ENST00000487834_3_108589318_ntr_1_100db1;EN…	6;6;6;6;5;5;5;5;5;5;3;3;3;2;2;2;2;2;1;1;1;1;1;1	6;6;6;6;5;5;5;5;5;5;3;3;3;2;2;2;2;2;1;1;1;1;1;1	6;6;6;6;5;5;5;5;5;5;3;3;3;2;2;2;2;2;1;1;1;1;1;1	Protein CIP2A	KIAA1524	generic|ENST00000295746_3_108589375_aTIS_1_100db1|ENSG00000163507 ATG True -1 0 +1;generic|ENST00000619684_3_108589375_aTIS_1_100db1|ENSG00000163507 ATG True -1 0 +1;tr|A0A087X211|A0A087X211_HUMAN Protein CIP2A OS=Homo sapiens OX=9606 GN=CIP2A PE=1 SV=1 [E	24	6	6	6	8.7	8.7	8.7	102.16	905	905;906;906;905;746;758;758;833;833;746;526;526;545;287;398;398;473;473;82;92;121;201;366;366	0	22332	259570000	4635100	583670000	18	18				133	1182;8717;8905;10419;12742;14905	True;True;True;True;True;True	1184;8721;8909;10423;12746;14909	5476;5477;5478;40751;40752;40753;40754;41705;41706;41707;41708;48766;48767;48768;48769;59796;59797;59798;59799;70323;70324;70325;70326	7272;7273;7274;53825;54976;54977;54978;54979;54980;64782;64783;64784;64785;78510;78511;78512;92059;92060;92061	7274;53825;54978;64783;78510;92061
A0A087X253;P63010;P63010-2;ENST00000610402_17_35605724_CDS_010db2;P63010-3;A0A087WYD1;A0A087WU93;A0A087WZQ6;ENST00000620039_17_35709269_3UTR_100db1;K7ERB2;K7EN71;A0A087WXS3;K7EKZ5;K7EJX1;K7EJ01	A0A087X253;P63010;P63010-2;ENST00000610402_17_35605724_CDS_010db2;P63010-3;A0A087WYD1;A0A087WU93;A0A087WZQ6	24;24;24;22;22;15;15;15;6;5;3;2;2;2;1	24;24;24;22;22;15;15;15;6;5;3;2;2;2;1	17;17;17;16;16;8;8;8;6;2;2;1;1;1;1	AP-2 complex subunit beta	AP2B1	tr|A0A087X253|A0A087X253_HUMAN AP complex subunit beta OS=Homo sapiens OX=9606 GN=AP2B1 PE=1 SV=1 [ENST00000616681_17_35594031_aTIS_101db1#ENST00000616681_17_35594031_aTIS_db3];sp|P63010|AP2B1_HUMAN AP-2 complex subunit beta OS=Homo sapiens OX=9606 GN=AP2B	15	24	24	17	29.2	29.2	22	101.33	913	913;937;951;897;880;639;663;677;118;151;132;49;63;80;164	0	130.54	2364900000	56308000	5310600000	96	96				134	1480;1740;1741;2570;3699;5488;7245;9525;10915;11958;12362;13135;13269;13667;13731;13732;15691;16369;16620;18522;20297;21123;22948;23485	True;True;True;True;True;True;True;True;True;True;True;True;True;True;True;True;True;True;True;True;True;True;True;True	1482;1742;1743;2573;3702;5491;7249;9529;10919;11962;12366;13139;13273;13671;13735;13736;15695;16373;16624;18531;20306;21132;22958;23495	6745;6746;6747;6748;6749;6750;7972;7973;7974;7975;7976;7977;7978;7979;7980;7981;7982;7983;7984;7985;7986;11856;11857;11858;11859;17326;17327;17328;17329;25118;25119;25120;25121;33708;33709;33710;33711;33712;33713;33714;44563;44564;44565;44566;51003;55932;55933;55934;55935;57979;57980;57981;57982;57983;61955;61956;61957;62626;62627;64481;64482;64483;64484;64485;64486;64487;64488;64814;64815;64816;…	9077;9078;9079;9080;10612;10613;10614;10615;10616;10617;10618;10619;10620;10621;10622;10623;10624;10625;10626;10627;10628;10629;10630;10631;10632;10633;10634;16039;16040;16041;16042;16043;16044;23575;23576;23577;33080;33081;33082;33083;33084;33085;33086;33087;44925;44926;44927;44928;58771;58772;58773;58774;67789;67790;74213;74214;74215;74216;76542;76543;76544;76545;76546;76547;81239;81240;81241;8…	9079;10613;10628;16040;23576;33082;44928;58772;67789;74215;76542;81241;82022;84358;84766;84772;96573;100417;101708;112759;122685;127046;136698;139701
E9PDU5;A0A087X295;Q9NNW5;E9PBK6	E9PDU5;A0A087X295;Q9NNW5;E9PBK6	2;2;2;1	2;2;2;1	2;2;2;1	WD repeat-containing protein 6	WDR6	tr|E9PDU5|E9PDU5_HUMAN WD repeat-containing protein 6 OS=Homo sapiens OX=9606 GN=WDR6 PE=1 SV=1 [ENST00000448293_3_49011688_aTIS_101db1#ENST00000448293_3_49011688_aTIS_db3];tr|A0A087X295|A0A087X295_HUMAN WD repeat-containing protein 6 OS=Homo sapiens OX=96	4	2	2	2	2.1	2.1	2.1	116.17	1070	1070;1151;1121;569	0.0023518	20732	47029000	1022400	99507000	2	2				135	7521;7944	True;True	7525;7948	34940;34941;36908;36909;36910;36911	46502;49031;49032;49033	46502;49032
B0QYY6;A0A0G2JSB3;I3L1D4;B0QYY7;S4R469;F8VR27;F8VZY7;J3QQZ2;ENST00000438146_22_35809950_CDS_010db2;B0QYV1;J3QRF4;B0QYY4;A0A087X2B1;A0A0G2JRA5;F8VRS4;J3KNW3;B7Z1U7;F8VZG9;A0A286YEU2;A6NFN3;A6NFN3-2;O43251-3;O43251-9;Q9NWB1-3;O43251-4;O43251-5;O43251-10;O43251-2;O43251;Q9NWB1-4;Q9NWB1-5;Q9NWB1;O43251-7;Q9NWB1-2;O43251-6;O43251-8	B0QYY6;A0A0G2JSB3;I3L1D4;B0QYY7;S4R469;F8VR27;F8VZY7;J3QQZ2;ENST00000438146_22_35809950_CDS_010db2;B0QYV1;J3QRF4;B0QYY4;A0A087X2B1;A0A0G2JRA5;F8VRS4;J3KNW3;B7Z1U7;F8VZG9;A0A286YEU2;A6NFN3;A6NFN3-2;O43251-3;O43251-9;Q9NWB1-3;O43251-4;O43251-5;O43251-10;O43251-2;O43251;Q9NWB1-4;Q9NWB1-5;Q9NWB1;O43251-7;Q9NWB1-2;O43251-6;O43251-8	1;1;1;1;1;1;1;1;1;1;1;1;1;1;1;1;1;1;1;1;1;1;1;1;1;1;1;1;1;1;1;1;1;1;1;1	1;1;1;1;1;1;1;1;1;1;1;1;1;1;1;1;1;1;1;1;1;1;1;1;1;1;1;1;1;1;1;1;1;1;1;1	1;1;1;1;1;1;1;1;1;1;1;1;1;1;1;1;1;1;1;1;1;1;1;1;1;1;1;1;1;1;1;1;1;1;1;1	RNA binding protein fox-1 homolog;RNA binding protein fox-1 homolog 3;RNA binding protein fox-1 homolog 2;RNA binding protein fox-1 homolog 1	RBFOX2;RBFOX1;RBFOX3	tr|B0QYY6|B0QYY6_HUMAN RNA-binding protein fox-1 homolog 2 (Fragment) OS=Homo sapiens OX=9606 GN=RBFOX2 PE=1 SV=1;tr|A0A0G2JSB3|A0A0G2JSB3_HUMAN RNA-binding protein fox-1 homolog 2 (Fragment) OS=Homo sapiens OX=9606 GN=RBFOX2 PE=1 SV=1;tr|I3L1D4|I3L1D4_HUM	36	1	1	1	7.8	7.8	7.8	13995	128	128;186;189;200;234;262;263;328;354;357;358;370;375;389;391;402;425;466;582;312;325;358;367;370;370;376;380;381;390;392;395;397;400;418;450;451	0.00073153	24219	217120000	72374000	504430000	5	5				136	20926	TRUE	20935	97880;97881;97882;97883	126077;126078;126079;126080;126081	126081
ENST00000578009_17_28331889_CDS_100db1;J3QRH2;A0A087X2B4;J3QR43;J3QRC6;Q8IY31-4;Q8IY31;Q8IY31-3;Q8IY31-2	ENST00000578009_17_28331889_CDS_100db1;J3QRH2;A0A087X2B4;J3QR43;J3QRC6;Q8IY31-4;Q8IY31;Q8IY31-3;Q8IY31-2	1;1;1;1;1;1;1;1;1	1;1;1;1;1;1;1;1;1	1;1;1;1;1;1;1;1;1	Intraflagellar transport protein 20 homolog	IFT20	generic|ENST00000578009_17_28331889_CDS_100db1|ENSG00000109083 CTG NA -1 0;tr|J3QRH2|J3QRH2_HUMAN Intraflagellar transport protein 20 homolog (Fragment) OS=Homo sapiens OX=9606 GN=IFT20 PE=1 SV=1;tr|A0A087X2B4|A0A087X2B4_HUMAN Intraflagellar transport 20 h	9	1	1	1	33.3	33.3	33.3	47264	42	42;71;74;132;141;114;132;148;158	0.0019194	22285	9119500	9119500	20395000	0	0				137	11349	TRUE	11353	52996;52997;52998;52999	70547;70548	70547
A0A087X2B5;P35613-2;P35613;I3L192;A0A087WUV8;ENST00000333511_19_579646_CDS_010db2;P35613-3;P35613-4;R4GMX5;R4GN83;ENST00000571735_19_580729_ntr_100db1;ENST00000576925_19_572659_ntr_100db1;ENST00000576925_19_572653_ntr_100db1;ENST00000576925_19_572626_ntr_010db2;ENST00000571735_19_581381_ntr_100db1;ENST00000571735_19_581348_ntr_100db1;ENST00000618112_19_572635_aTIS_101db1	A0A087X2B5;P35613-2;P35613;I3L192;A0A087WUV8;ENST00000333511_19_579646_CDS_010db2;P35613-3;P35613-4;R4GMX5	5;5;5;4;4;4;4;4;3;2;2;1;1;1;1;1;1	5;5;5;4;4;4;4;4;3;2;2;1;1;1;1;1;1	5;5;5;4;4;4;4;4;3;2;2;1;1;1;1;1;1	Basigin	BSG	tr|A0A087X2B5|A0A087X2B5_HUMAN Basigin (Fragment) OS=Homo sapiens OX=9606 GN=BSG PE=1 SV=1;sp|P35613-2|BASI_HUMAN Isoform 2 of Basigin OS=Homo sapiens OX=9606 GN=BSG [ENST00000353555_19_572635_aTIS_101db1#ENST00000353555_19_572635_aTIS_db3];sp|P35613|BASI_	17	5	5	5	28.5	28.5	28.5	23896	221	221;269;385;160;189;198;176;205;84;52;139;67;69;78;99;110;132	0	28954	2258000000	205270000	4504900000	38	38				138	5115;6857;7856;21805;23008	True;True;True;True;True	5118;6861;7860;21814;23018	23385;23386;23387;23388;23389;31732;31733;31734;31735;31736;31737;31738;31739;36545;36546;36547;36548;101815;101816;101817;101818;107228;107229;107230;107231;107232;107233;107234;107235;107236;107237;107238;107239;107240;107241;107242	30875;30876;30877;30878;30879;30880;30881;30882;30883;30884;30885;42281;42282;42283;42284;42285;42286;42287;48611;130288;130289;130290;130291;130292;130293;130294;130295;130296;136970;136971;136972;136973;136974;136975;136976;136977;136978;136979	30875;42284;48611;130288;136970
A0A087X2C3;ENST00000620646_X_132217106_5UTR_100db1;ENST00000620646_X_132217139_5UTR_100db1;ENST00000342983_X_132217277_5UTR_010db2;Q9Y3L5	A0A087X2C3;ENST00000620646_X_132217106_5UTR_100db1;ENST00000620646_X_132217139_5UTR_100db1;ENST00000342983_X_132217277_5UTR_010db2;Q9Y3L5	1;1;1;1;1	1;1;1;1;1	1;1;1;1;1	Ras-related protein Rap-2c	RAP2C	tr|A0A087X2C3|A0A087X2C3_HUMAN RAP2C, member of RAS oncogene family, isoform CRA_b OS=Homo sapiens OX=9606 GN=RAP2C PE=1 SV=1 [ENST00000620646_X_132217070_aTIS_101db1#ENST00000620646_X_132217070_aTIS_db3];generic|ENST00000620646_X_132217106_5UTR_100db1|ENS	5	1	1	1	10.3	10.3	10.3	13512	117	117;129;140;186;183	0.00049371	26165	3368000	421000	3368000	1	1				139	22695	TRUE	22705	105881	135312	135312
ENST00000553700_14_31205936_aTIS_111db1;A0A087X2H1;Q9ULT8;H0YJD4;G3V4V5;H0YJP0;A0A087WVU6	ENST00000553700_14_31205936_aTIS_111db1;A0A087X2H1;Q9ULT8;H0YJD4	6;6;6;4;2;2;1	6;6;6;4;2;2;1	6;6;6;4;2;2;1	E3 ubiquitin-protein ligase HECTD1	HECTD1	generic|ENST00000553700_14_31205936_aTIS_111db1|ENSG00000092148 ATG True -1 0 +1 [ENST00000399332_14_31205936_aTIS_db2#ENST00000553700_14_31205936_aTIS_db3];tr|A0A087X2H1|A0A087X2H1_HUMAN E3 ubiquitin-protein ligase HECTD1 OS=Homo sapiens OX=9606 GN=HECTD	7	6	6	6	2.5	2.5	2.5	289.37	2610	2610;2614;2610;976;926;1465;212	0	16197	264330000	2097900	566350000	12	12				140	1080;10590;11689;16282;17017;17450	True;True;True;True;True;True	1082;10594;11693;16286;17021;17454	5021;49567;49568;49569;54669;54670;54671;54672;76548;76549;76550;79794;79795;79796;79797;81765;81766;81767;81768;81769;81770;81771;81772	6749;65748;72779;72780;72781;72782;100044;103992;106530;106531;106532;106533;106534	6749;65748;72782;100044;103992;106530
ENST00000445930_14_52707265_CDS_100db1;A0A087X2I1;P62333;H0YJC0;H0YJS8;ENST00000554044_14_52707265_CDS_100db1;ENST00000557632_14_52723979_ntr_100db1;H0YJE9;H0YJT1	ENST00000445930_14_52707265_CDS_100db1;A0A087X2I1;P62333;H0YJC0	12;12;12;6;5;1;1;1;1	12;12;12;6;5;1;1;1;1	12;12;12;6;5;1;1;1;1	26S protease regulatory subunit 10B	PSMC6	generic|ENST00000445930_14_52707265_CDS_100db1|ENSG00000100519 TTG NA +1 0 -1;tr|A0A087X2I1|A0A087X2I1_HUMAN 26S proteasome regulatory subunit 10B OS=Homo sapiens OX=9606 GN=PSMC6 PE=1 SV=1 [ENST00000612399_14_52707178_aTIS_101db1#ENST00000445930_14_527071	9	12	12	12	37.7	37.7	37.7	42373	374	374;403;389;262;194;55;58;70;97	0	43.32	2016900000	96044000	4225300000	71	71				141	1493;2333;4326;4718;9907;9932;12190;17711;19176;24301;25273;27606	True;True;True;True;True;True;True;True;True;True;True;True	1495;2336;4329;4721;9911;9936;12194;17716;19185;24311;25284;27618	6793;6794;6795;6796;10739;10740;10741;10742;20079;21654;21655;21656;46231;46232;46233;46234;46332;46333;57128;57129;57130;57131;82963;82964;82965;82966;82967;82968;82969;82970;89871;89872;89873;89874;113347;113348;113349;113350;113351;113352;113353;113354;117792;117793;117794;117795;117796;117797;128555;128556;128557;128558;128559;128560	9140;9141;9142;9143;9144;9145;9146;9147;9148;9149;9150;14548;26931;28732;28733;28734;28735;28736;61083;61084;61085;61086;61087;61088;61297;75679;75680;75681;108080;108081;108082;108083;108084;108085;108086;108087;108088;108089;108090;116687;145201;145202;145203;145204;145205;145206;145207;145208;145209;145210;145211;145212;145213;145214;145215;145216;145217;145218;145219;145220;150989;150990;1509…	9149;14548;26931;28734;61083;61297;75681;108088;116687;145210;150989;165717
C9JFE4;A0A096LP07;A0A096LPJ3;ENST00000306823_17_82051929_5UTR_010db2;A8K070;Q13098-5;Q13098;Q13098-7;J3QQX0;ENST00000584460_17_82056374_3UTR_100db1;ENST00000584460_17_82054790_3UTR_100db1;ENST00000584460_17_82054634_3UTR_100db1;Q13098-6;ENST00000578168_17_82056656_CDS_100db1;ENST00000392357_17_82056374_ntr_100db1;J3QS84;ENST00000583486_17_82056656_ntr_100db1;ENST00000583486_17_82056656_ntr_1_100d…	C9JFE4;A0A096LP07;A0A096LPJ3;ENST00000306823_17_82051929_5UTR_010db2;A8K070;Q13098-5;Q13098;Q13098-7;J3QQX0;ENST00000584460_17_82056374_3UTR_100db1;ENST00000584460_17_82054790_3UTR_100db1;ENST00000584460_17_82054634_3UTR_100db1;Q13098-6	3;3;3;3;3;3;3;3;2;2;2;2;2;1;1;1;1;1;1;1;1;1;1;1;1;1	3;3;3;3;3;3;3;3;2;2;2;2;2;1;1;1;1;1;1;1;1;1;1;1;1;1	3;3;3;3;3;3;3;3;2;2;2;2;2;1;1;1;1;1;1;1;1;1;1;1;1;1	COP9 signalosome complex subunit 1	GPS1	tr|C9JFE4|C9JFE4_HUMAN COP9 signalosome complex subunit 1 OS=Homo sapiens OX=9606 GN=GPS1 PE=1 SV=2 [ENST00000320548_17_82053289_aTIS_101db1#ENST00000320548_17_82053289_aTIS_db3];tr|A0A096LP07|A0A096LP07_HUMAN COP9 signalosome complex subunit 1 OS=Homo sap	26	3	3	3	11	11	11	53371	471	471;486;490;492;526;487;491;527;79;148;291;343;549;61;70;101;132;132;134;139;166;168;168;186;210;253	0	33638	512260000	28459000	1142400000	25	25				142	1350;17449;17479	True;True;True	1352;17453;17483	6148;6149;6150;6151;6152;6153;6154;6155;81759;81760;81761;81762;81763;81764;81899;81900;81901;81902	8233;8234;8235;8236;8237;8238;8239;8240;8241;8242;8243;8244;8245;106524;106525;106526;106527;106528;106529;106712;106713;106714;106715;106716;106717	8235;106526;106717
ENST00000423807_9_127715591_CDS_100db1;ENST00000456267_9_127715591_CDS_100db1;A0A096LP22;C9J7Z1;ENST00000419060_9_127715591_CDS_100db1;Q86Y79;A0A096LP34;ENST00000414832_9_127715591_CDS_100db1;A0A096LPA3	ENST00000423807_9_127715591_CDS_100db1;ENST00000456267_9_127715591_CDS_100db1;A0A096LP22;C9J7Z1;ENST00000419060_9_127715591_CDS_100db1;Q86Y79;A0A096LP34;ENST00000414832_9_127715591_CDS_100db1;A0A096LPA3	3;3;3;3;3;3;2;2;2	3;3;3;3;3;3;2;2;2	3;3;3;3;3;3;2;2;2	Probable peptidyl-tRNA hydrolase	PTRH1	generic|ENST00000423807_9_127715591_CDS_100db1|ENSG00000187024 ATG NA -1 0 +1;generic|ENST00000456267_9_127715591_CDS_100db1|ENSG00000187024 ATG NA -1 0 +1;tr|A0A096LP22|A0A096LP22_HUMAN Probable peptidyl-tRNA hydrolase (Fragment) OS=Homo sapiens OX=9606 G	9	3	3	3	31.9	31.9	31.9	18109	166	166;167;172;182;198;214;137;148;162	0.00027181	36208	59158000	6573200	119270000	3	3				143	72;9112;27905	True;True;True	72;9116;27917	304;305;42654;42655;42656;42657;129855;129856	388;56201;167223	388;56201;167223
F8W7U3;A0A0A0MR88;A0A096LPC5;Q641Q2;A0A0A0MT65;A0A087WYF6;J3KP36;E7ESD2;Q9Y4E1-5;Q9Y4E1-3;Q9Y4E1-6;Q9Y4E1-2;Q9Y4E1;Q9Y4E1-4;Q641Q2-2	F8W7U3;A0A0A0MR88;A0A096LPC5;Q641Q2;A0A0A0MT65;A0A087WYF6;J3KP36;E7ESD2;Q9Y4E1-5;Q9Y4E1-3;Q9Y4E1-6;Q9Y4E1-2;Q9Y4E1;Q9Y4E1-4;Q641Q2-2	3;3;3;3;2;2;2;2;2;2;2;2;2;2;2	3;3;3;3;2;2;2;2;2;2;2;2;2;2;2	3;3;3;3;2;2;2;2;2;2;2;2;2;2;2	WASH complex subunit FAM21A;WASH complex subunit FAM21C	FAM21A;FAM21C	tr|F8W7U3|F8W7U3_HUMAN WASH complex subunit 2A OS=Homo sapiens OX=9606 GN=WASHC2A PE=1 SV=1 [ENST00000399339_10_50078126_aTIS_100db1];tr|A0A0A0MR88|A0A0A0MR88_HUMAN WASH complex subunit 2C OS=Homo sapiens OX=9606 GN=WASHC2C PE=1 SV=1 [ENST00000336378_10_45	15	3	3	3	4.4	4.4	4.4	136.86	1253	1253;1341;1341;1341;279;1245;1262;1279;1245;1263;1279;1310;1318;1320;1320	0	47167	50435000	826810	113080000	6	6				144	3213;7098;27014	True;True;True	3216;7102;27026	15125;15126;15127;15128;33012;125933;125934;125935;125936	20877;20878;20879;20880;44106;162312	20877;44106;162312
H7C1F6;ENST00000620528_21_5128333_CDS_100db1;A0A0B4J2D5;A0A096LPI6;P30042;A0A096LNH5;ENST00000348499_21_44133719_CDS_100db1;A0A0B4J2H4;P30042-2;H7C2G3;A0A096LNJ1;A0A096LP73;ENST00000644251_21_44133719_CDS_100db1;ENST00000644251_21_44133698_aTIS_100db1;ENST00000427803_21_44133719_CDS_100db1;F2Z2Q0;A0A096LP12	H7C1F6;ENST00000620528_21_5128333_CDS_100db1;A0A0B4J2D5;A0A096LPI6;P30042;A0A096LNH5;ENST00000348499_21_44133719_CDS_100db1;A0A0B4J2H4;P30042-2;H7C2G3;A0A096LNJ1;A0A096LP73;ENST00000644251_21_44133719_CDS_100db1;ENST00000644251_21_44133698_aTIS_100db1;ENST00000427803_21_44133719_CDS_100db1;F2Z2Q0;A0A096LP12	7;7;7;7;7;6;6;6;6;5;4;4;4;4;4;4;4	7;7;7;7;7;6;6;6;6;5;4;4;4;4;4;4;4	7;7;7;7;7;6;6;6;6;5;4;4;4;4;4;4;4	ES1 protein homolog, mitochondrial	C21orf33	tr|H7C1F6|H7C1F6_HUMAN Glutamine amidotransferase-like class 1 domain-containing 3A (Fragment) OS=Homo sapiens OX=9606 GN=GATD3A PE=1 SV=1;generic|ENST00000620528_21_5128333_CDS_100db1|ENSG00000280071 GTG NA -1 0 +1;tr|A0A0B4J2D5|A0A0B4J2D5_HUMAN Uncharact	17	7	7	7	44	44	44	27335	257	257;261;268;279;268;182;230;237;237;191;106;137;156;163;210;217;224	0	33795	298870000	21348000	671380000	25	25				145	3794;4773;6745;7145;11184;19230;27622	True;True;True;True;True;True;True	3797;4776;6748;7149;11188;19239;27634	17736;17737;17738;17739;21888;21889;31286;31287;31288;31289;33240;52255;52256;52257;52258;90133;90134;90135;90136;128634;128635;128636;128637	24002;28962;28963;41709;41710;41711;41712;44360;69482;69483;69484;69485;69486;69487;69488;69489;69490;69491;69492;69493;69494;117040;117041;117042;165798	24002;28962;41709;44360;69490;117041;165798
ENST00000395881_20_56468698_aTIS_1_100db1;A2A2L6;A2A2L5;ENST00000357348_20_56468698_aTIS_1_100db1;ENST00000023939_20_56468698_aTIS_1_100db1;A0A0A0MQR2;Q9BY42	ENST00000395881_20_56468698_aTIS_1_100db1;A2A2L6;A2A2L5;ENST00000357348_20_56468698_aTIS_1_100db1;ENST00000023939_20_56468698_aTIS_1_100db1;A0A0A0MQR2;Q9BY42	3;3;3;3;3;3;3	3;3;3;3;3;3;3	3;3;3;3;3;3;3	Protein RTF2 homolog	RTFDC1	generic|ENST00000395881_20_56468698_aTIS_1_100db1|ENSG00000022277 ATG True +1 0 -1;tr|A2A2L6|A2A2L6_HUMAN Replication termination factor 2 OS=Homo sapiens OX=9606 GN=RTF2 PE=1 SV=1 [ENST00000395881_20_56468698_aTIS_101db1#ENST00000395881_20_56468698_aTIS_d	7	3	3	3	10.4	10.4	10.4	26042	230	230;230;277;306;336;336;306	0	92946	258470000	25847000	581310000	7	7				146	2723;17390;21171	True;True;True	2726;17394;21180	12523;12524;12525;81479;81480;81481;81482;81483;81484;81485;99055;99056;99057;99058	17037;106114;106115;127370;127371;127372;127373	17037;106114;127371
A0A0D9SG14;E9PM57;A8MUE8;A8MXR8;ENST00000395383_8_132777826_ntr_010db2;A0A0A0MQS0;F8W9L8;A8MW92-2;A8MW92-4;A8MW92	A0A0D9SG14;E9PM57;A8MUE8;A8MXR8;ENST00000395383_8_132777826_ntr_010db2;A0A0A0MQS0;F8W9L8;A8MW92-2;A8MW92-4;A8MW92	1;1;1;1;1;1;1;1;1;1	1;1;1;1;1;1;1;1;1;1	1;1;1;1;1;1;1;1;1;1	PHD finger protein 20-like protein 1	PHF20L1	tr|A0A0D9SG14|A0A0D9SG14_HUMAN PHD finger protein 20-like protein 1 OS=Homo sapiens OX=9606 GN=PHF20L1 PE=1 SV=1 [ENST00000485595_8_132777829_aTIS_101db1#ENST00000485595_8_132777829_aTIS_db3];tr|E9PM57|E9PM57_HUMAN PHD finger protein 20-like protein 1 OS=H	10	1	1	1	9.4	9.4	9.4	19246	160	160;264;311;316;555;991;992;285;573;1017	0.00050378	28653	95075000	9507500	218240000	1	1				147	12912	TRUE	12916	60820;60821;60822;60823	79913	79913
ENST00000377579_8_143606604_aTIS_1_100db1;B5MD87;ENST00000377579_8_143607129_5UTR_100db1;ENST00000377579_8_143607129_5UTR_1_100db1;ENST00000377579_8_143608082_5UTR_100db1;ENST00000377579_8_143608082_5UTR_1_100db1;ENST00000433751_8_143609548_aTIS_1_100db1;ENST00000495276_8_143609548_aTIS_1_100db1;ENST00000220966_8_143609584_aTIS_1_100db1;A0A0A0MQS1;ENST00000220966_8_143609590_5UTR_010db2;Q53H96-2;…	ENST00000377579_8_143606604_aTIS_1_100db1;B5MD87;ENST00000377579_8_143607129_5UTR_100db1;ENST00000377579_8_143607129_5UTR_1_100db1;ENST00000377579_8_143608082_5UTR_100db1;ENST00000377579_8_143608082_5UTR_1_100db1;ENST00000433751_8_143609548_aTIS_1_100db1;ENST00000495276_8_143609548_aTIS_1_100db1;ENST00000220966_8_143609584_aTIS_1_100db1;A0A0A0MQS1;ENST00000220966_8_143609590_5UTR_010db2;Q53H96-2;…	1;1;1;1;1;1;1;1;1;1;1;1;1	1;1;1;1;1;1;1;1;1;1;1;1;1	1;1;1;1;1;1;1;1;1;1;1;1;1	Pyrroline-5-carboxylate reductase;Pyrroline-5-carboxylate reductase 3	PYCRL	generic|ENST00000377579_8_143606604_aTIS_1_100db1|ENSG00000104524 ATG no_data NA;tr|B5MD87|B5MD87_HUMAN Pyrroline-5-carboxylate reductase 3 OS=Homo sapiens OX=9606 GN=PYCR3 PE=1 SV=2 [ENST00000377579_8_143606604_aTIS_101db1#ENST00000377579_8_143606604_aTIS	13	1	1	1	9.5	9.5	9.5	14327	137	137;137;221;221;229;229;254;274;286;286;288;254;274	0.0023474	20581	20390000	3398300	39985000	0	0				148	261	TRUE	262	1138;1139;1140	1658	1658
K7EKC9;K7EM61;ENST00000587112_19_45040270_aTIS_101db1;ENST00000391952_19_45040213_aTIS_101db1;F5H0Q6;A0A0A0MQS2;Q8N2M8-3;Q8N2M8	K7EKC9;K7EM61;ENST00000587112_19_45040270_aTIS_101db1;ENST00000391952_19_45040213_aTIS_101db1;F5H0Q6;A0A0A0MQS2;Q8N2M8-3;Q8N2M8	1;1;1;1;1;1;1;1	1;1;1;1;1;1;1;1	1;1;1;1;1;1;1;1	CLK4-associating serine/arginine rich protein	CLASRP	tr|K7EKC9|K7EKC9_HUMAN CLK4-associating serine/arginine-rich protein (Fragment) OS=Homo sapiens OX=9606 GN=CLASRP PE=1 SV=1;tr|K7EM61|K7EM61_HUMAN CLK4-associating serine/arginine-rich protein (Fragment) OS=Homo sapiens OX=9606 GN=CLASRP PE=1 SV=2;generic|	8	1	1	1	16.3	16.3	16.3	10294	86	86;188;188;594;655;674;594;674	0	37169	145110000	48369000	297520000	3	3				149	10209	TRUE	10213	47753;47754;47755	63405;63406;63407	63406
U3KQC1;A0A0A0MQU0;ENST00000585809_19_984354_aTIS_1_100db1;ENST00000585809_19_984321_5UTR_010db2;Q9BV38;ENST00000591985_19_991249_3UTR_100db1;K7EIR0;ENST00000587001_19_984354_aTIS_1_100db1;ENST00000590354_19_991999_CDS_100db1;ENST00000590354_19_994288_3UTR_100db1;ENST00000591155_19_994279_ntr_100db1;ENST00000591155_19_994252_ntr_100db1;ENST00000586317_19_984384_ntr_100db1;ENST00000591997_19_984378…	U3KQC1;A0A0A0MQU0;ENST00000585809_19_984354_aTIS_1_100db1;ENST00000585809_19_984321_5UTR_010db2;Q9BV38;ENST00000591985_19_991249_3UTR_100db1;K7EIR0;ENST00000587001_19_984354_aTIS_1_100db1;ENST00000590354_19_991999_CDS_100db1	5;5;5;5;5;4;4;4;3;2;2;2;1;1;1;1;1	5;5;5;5;5;4;4;4;3;2;2;2;1;1;1;1;1	5;5;5;5;5;4;4;4;3;2;2;2;1;1;1;1;1	WD repeat-containing protein 18	WDR18	tr|U3KQC1|U3KQC1_HUMAN WD repeat-containing protein 18 (Fragment) OS=Homo sapiens OX=9606 GN=WDR18 PE=1 SV=1;tr|A0A0A0MQU0|A0A0A0MQU0_HUMAN WD repeat-containing protein 18 (Fragment) OS=Homo sapiens OX=9606 GN=WDR18 PE=1 SV=1;generic|ENST00000585809_19_984	17	5	5	5	19.5	19.5	19.5	43237	394	394;429;432;443;432;156;409;409;107;18;21;30;142;144;144;152;268	0	30.82	557310000	27866000	1259200000	15	15				150	3086;5378;7205;7716;23694	True;True;True;True;True	3089;5381;7209;7720;23704	14159;14160;14161;14162;24616;24617;24618;24619;33524;33525;33526;35886;35887;35888;35889;110347;110348;110349	19305;19306;19307;19308;32468;44695;47885;47886;47887;47888;47889;47890;47891;47892;47893;141188	19308;32468;44695;47885;141188
ENST00000409736_2_238061055_aTIS_1_100db1;ENST00000254663_2_238061031_aTIS_1_100db1;A0A0A0MQU4;Q96I15-2;Q96I15;ENST00000409736_2_238064415_CDS_100db1;ENST00000409736_2_238064415_CDS_1_100db1;ENST00000449891_2_238064415_3UTR_100db1;ENST00000449891_2_238064415_3UTR_1_100db1;ENST00000254663_2_238064367_CDS_010db2;ENST00000440143_2_238082120_CDS_100db1;F8WCL3;F8WBU3;H7C2M1;ENST00000416757_2_238064415…	ENST00000409736_2_238061055_aTIS_1_100db1;ENST00000254663_2_238061031_aTIS_1_100db1;A0A0A0MQU4;Q96I15-2;Q96I15;ENST00000409736_2_238064415_CDS_100db1;ENST00000409736_2_238064415_CDS_1_100db1;ENST00000449891_2_238064415_3UTR_100db1;ENST00000449891_2_238064415_3UTR_1_100db1;ENST00000254663_2_238064367_CDS_010db2	3;3;3;3;3;2;2;2;2;2;1;1;1;1;1;1;1;1;1;1;1;1;1;1;1;1;1;1;1;1;1;1	3;3;3;3;3;2;2;2;2;2;1;1;1;1;1;1;1;1;1;1;1;1;1;1;1;1;1;1;1;1;1;1	3;3;3;3;3;2;2;2;2;2;1;1;1;1;1;1;1;1;1;1;1;1;1;1;1;1;1;1;1;1;1;1	Selenocysteine lyase	SCLY	generic|ENST00000409736_2_238061055_aTIS_1_100db1|ENSG00000132330 ATG no_data NA;generic|ENST00000254663_2_238061031_aTIS_1_100db1|ENSG00000132330 ATG False 0;tr|A0A0A0MQU4|A0A0A0MQU4_HUMAN Selenocysteine lyase OS=Homo sapiens OX=9606 GN=SCLY PE=1 SV=1 [EN	32	3	3	3	16.1	16.1	16.1	33903	317	317;453;453;317;445;268;268;396;396;412;46;71;73;109;114;127;127;130;132;132;151;168;170;195;217;217;221;221;241;241;241;251	0	10062	258010000	14334000	668190000	8	8				151	2709;6360;20200	True;True;True	2712;6363;20209	12474;12475;12476;29479;29480;29481;29482;29483;29484;29485;94518;94519;94520;94521	16976;16977;16978;16979;39067;39068;39069;122227	16976;39067;122227
C9JP00;A0A0A0MQX8;Q9NR56;Q9NR56-3;Q9NR56-4;Q9NR56-7;Q9NR56-6;Q9NR56-2;Q9NR56-5;H7C4T5;O95205;Q86VM6;Q5VZF2-3;Q5VZF2-2;Q5VZF2;ENST00000460166_3_152445396_ntr_100db1;ENST00000460166_3_152445390_ntr_100db1;C9J4T8;ENST00000460166_3_152445363_ntr_100db1;C9JCX1;ENST00000460166_3_152415085_ntr_100db1;H7C4Y1	C9JP00;A0A0A0MQX8;Q9NR56;Q9NR56-3;Q9NR56-4;Q9NR56-7;Q9NR56-6;Q9NR56-2;Q9NR56-5;H7C4T5;O95205;Q86VM6;Q5VZF2-3;Q5VZF2-2;Q5VZF2	6;6;6;5;5;5;5;5;5;4;3;3;3;3;3;1;1;1;1;1;1;1	6;6;6;5;5;5;5;5;5;4;3;3;3;3;3;1;1;1;1;1;1;1	4;4;4;3;3;3;3;3;3;2;2;2;2;2;2;1;1;0;1;1;1;1	Muscleblind-like protein 1;Muscleblind-like protein 2	MBNL1;MBLL;MBNL2	tr|C9JP00|C9JP00_HUMAN Muscleblind-like protein 1 OS=Homo sapiens OX=9606 GN=MBNL1 PE=1 SV=1 [ENST00000498502_3_152300194_aTIS_101db1#ENST00000498502_3_152300194_aTIS_db3];tr|A0A0A0MQX8|A0A0A0MQX8_HUMAN Muscleblind-like protein 1 OS=Homo sapiens OX=9606 GN	22	6	6	4	19.8	19.8	14.9	37898	348	348;400;388;302;314;340;342;370;382;329;255;343;361;367;373;53;55;58;64;155;168;210	0	22742	1575100000	143200000	3550500000	24	24				152	2517;21176;25921;27890;28175;28475	True;True;True;True;True;True	2520;21185;25932;27902;28187;28487	11606;11607;99076;99077;99078;99079;120906;120907;120908;120909;129802;129803;129804;129805;131025;131026;131027;131028;131029;131030;131031;131032;131033;131034;132410;132411;132412;132413;132414	15752;15753;15754;127393;127394;127395;127396;155451;155452;155453;155454;155455;155456;155457;167175;167176;168628;168629;168630;168631;168632;168633;168634;168635;168636;168637;170479;170480;170481;170482;170483;170484;170485;170486;170487;170488;170489;170490	15753;127394;155452;167175;168637;170483
A0A0A0MR02;P45880;P45880-2;P45880-1;Q5JSD2;Q5JSD1;ENST00000332211_10_75220759_CDS_100db1;A2A3S1	A0A0A0MR02;P45880;P45880-2;P45880-1;Q5JSD2;Q5JSD1;ENST00000332211_10_75220759_CDS_100db1	8;8;7;7;5;5;4;1	8;8;7;7;5;5;4;1	8;8;7;7;5;5;4;1	Voltage-dependent anion-selective channel protein 2	VDAC2	tr|A0A0A0MR02|A0A0A0MR02_HUMAN Voltage-dependent anion-selective channel protein 2 (Fragment) OS=Homo sapiens OX=9606 GN=VDAC2 PE=1 SV=1;sp|P45880|VDAC2_HUMAN Voltage-dependent anion-selective channel protein 2 OS=Homo sapiens OX=9606 GN=VDAC2 PE=1 SV=2 [E	8	8	8	8	33.3	33.3	33.3	30348	282	282;294;283;309;194;204;170;109	0	63605	4213800000	300980000	9056000000	104	104				153	2229;6617;16819;16820;16891;18858;26797;28692	True;True;True;True;True;True;True;True	2232;6620;16823;16824;16895;18867;26808;28704	10270;10271;10272;10273;10274;30623;30624;30625;30626;78941;78942;78943;78944;78945;78946;78947;78948;78949;78950;79245;79246;79247;79248;88469;88470;88471;124908;124909;124910;124911;124912;124913;124914;124915;124916;124917;124918;124919;124920;124921;124922;124923;124924;133451;133452;133453;133454;133455	13915;13916;13917;13918;13919;13920;13921;13922;13923;13924;13925;13926;13927;13928;13929;40687;40688;40689;40690;40691;40692;40693;40694;40695;40696;40697;40698;40699;40700;40701;40702;102795;102796;102797;102798;102799;102800;102801;102802;102803;102804;102805;102806;102807;102808;102809;103189;103190;103191;103192;103193;103194;103195;103196;103197;103198;103199;103200;103201;103202;103203;115…	13920;40699;102797;102799;103199;115049;160746;171981
A0A0A0MR04;B4DI03;K7EJQ7;Q9BY50;ENST00000299714_18_59149564_CDS_100db1;ENST00000299714_18_59149540_CDS_100db1;ENST00000509791_18_59149564_CDS_100db1;ENST00000588875_18_59149564_CDS_100db1;ENST00000509791_18_59149540_CDS_100db1;ENST00000588875_18_59149540_CDS_100db1;ENST00000587834_18_59149564_CDS_100db1;ENST00000587834_18_59149540_CDS_100db1	A0A0A0MR04;B4DI03;K7EJQ7;Q9BY50	3;3;3;3;1;1;1;1;1;1;1;1	3;3;3;3;1;1;1;1;1;1;1;1	3;3;3;3;1;1;1;1;1;1;1;1	Signal peptidase complex catalytic subunit SEC11;Signal peptidase complex catalytic subunit SEC11C	SEC11C;SEC11L3	tr|A0A0A0MR04|A0A0A0MR04_HUMAN Signal peptidase complex catalytic subunit SEC11C OS=Homo sapiens OX=9606 GN=SEC11C PE=1 SV=1 [ENST00000299714_18_59139949_aTIS_101db1#ENST00000299714_18_59139949_aTIS_db3];tr|B4DI03|B4DI03_HUMAN Signal peptidase complex cata	12	3	3	3	31.3	31.3	31.3	10944	99	99;156;161;192;53;61;110;115;118;123;146;154	0	84062	477860000	95571000	1021200000	12	12				154	649;650;6483	True;True;True	651;652;6486	3019;3020;3021;3022;3023;3024;3025;3026;3027;3028;3029;3030;30011;30012	4197;4198;4199;4200;4201;4202;4203;4204;4205;4206;4207;39893	4198;4201;39893
ENST00000513666_5_96741272_ntr_100db1;ENST00000513666_5_96737879_ntr_100db1;E7EQ12;A0A0A0MR45;E7EQA0;H0Y7F0;H0YD33;H0Y9H6;ENST00000348386_5_96737879_ntr_100db1;E9PDE4;E7ES10;E9PCH5;E7EVY3;B7Z574;A0A0C4DGB5;P20810-3;P20810-4;P20810-8;P20810-2;P20810;P20810-9;P20810-5;P20810-10;P20810-7;P20810-6	ENST00000513666_5_96741272_ntr_100db1;ENST00000513666_5_96737879_ntr_100db1;E7EQ12;A0A0A0MR45;E7EQA0;H0Y7F0;H0YD33;H0Y9H6;ENST00000348386_5_96737879_ntr_100db1;E9PDE4;E7ES10;E9PCH5;E7EVY3;B7Z574;A0A0C4DGB5;P20810-3;P20810-4;P20810-8;P20810-2;P20810;P20810-9;P20810-5;P20810-10;P20810-7;P20810-6	1;1;1;1;1;1;1;1;1;1;1;1;1;1;1;1;1;1;1;1;1;1;1;1;1	1;1;1;1;1;1;1;1;1;1;1;1;1;1;1;1;1;1;1;1;1;1;1;1;1	1;1;1;1;1;1;1;1;1;1;1;1;1;1;1;1;1;1;1;1;1;1;1;1;1	Calpastatin	CAST	generic|ENST00000513666_5_96741272_ntr_100db1|ENSG00000153113 ATA NA +1 0 -1;generic|ENST00000513666_5_96737879_ntr_100db1|ENSG00000153113 ATA NA +1 0 -1;tr|E7EQ12|E7EQ12_HUMAN Calpastatin OS=Homo sapiens OX=9606 GN=CAST PE=1 SV=1 [ENST00000508579_5_967426	25	1	1	1	4.8	4.8	4.8	29861	273	273;338;423;430;431;436;450;465;535;636;642;673;693;694;754;590;667;686;695;708;750;756;769;772;791	0.0099778	14554	54724000	3648300	109310000	1	1				155	39	TRUE	39	178;179;180	233	233
A0A0C4DG68;A0A0A0MR59;Q8TB72-2;Q8TB72-4;Q8TB72-3;Q8TB72	A0A0C4DG68;A0A0A0MR59;Q8TB72-2;Q8TB72-4;Q8TB72-3;Q8TB72	6;6;6;6;6;6	6;6;6;6;6;6	5;5;5;5;5;5	Pumilio homolog 2	PUM2	tr|A0A0C4DG68|A0A0C4DG68_HUMAN Pumilio homolog 2 (Fragment) OS=Homo sapiens OX=9606 GN=PUM2 PE=1 SV=1;tr|A0A0A0MR59|A0A0A0MR59_HUMAN Pumilio homolog 2 OS=Homo sapiens OX=9606 GN=PUM2 PE=1 SV=1 [ENST00000319801_2_20312415_aTIS_101db1#ENST00000319801_2_20312	6	6	6	5	7.1	7.1	5.8	94068	876	876;929;987;1008;1064;1066	0	17683	359570000	12842000	802400000	12	12				156	3113;5058;5783;10988;26213;28376	True;True;True;True;True;True	3116;5061;5786;10992;26224;28388	14261;14262;14263;14264;23142;23143;23144;23145;26440;26441;26442;26443;51335;51336;51337;51338;122310;122311;122312;122313;131951;131952;131953;131954	19443;19444;19445;19446;30552;34846;68212;68213;68214;68215;157232;157233;157234;157235;169824	19443;30552;34846;68213;157232;169824
K7ENH8;ENST00000344749_19_1650230_CDS_100db1;A0A0A0MRB7;ENST00000395423_19_1650179_CDS_010db2;ENST00000588136_19_1650230_CDS_100db1;ENST00000262965_19_1650230_CDS_100db1;ENST00000395423_19_1650230_CDS_100db1;ENST00000453954_19_1650230_CDS_100db1;X6REB3;P15923-2;P15923;P15923-3	K7ENH8;ENST00000344749_19_1650230_CDS_100db1;A0A0A0MRB7;ENST00000395423_19_1650179_CDS_010db2;ENST00000588136_19_1650230_CDS_100db1;ENST00000262965_19_1650230_CDS_100db1;ENST00000395423_19_1650230_CDS_100db1;ENST00000453954_19_1650230_CDS_100db1;X6REB3;P15923-2;P15923;P15923-3	1;1;1;1;1;1;1;1;1;1;1;1	1;1;1;1;1;1;1;1;1;1;1;1	1;1;1;1;1;1;1;1;1;1;1;1	Transcription factor E2-alpha	TCF3	tr|K7ENH8|K7ENH8_HUMAN Transcription factor E2-alpha (Fragment) OS=Homo sapiens OX=9606 GN=TCF3 PE=1 SV=2;generic|ENST00000344749_19_1650230_CDS_100db1|ENSG00000071564 ATG NA -1 0 +1;tr|A0A0A0MRB7|A0A0A0MRB7_HUMAN Transcription factor E2-alpha OS=Homo sapi	12	1	1	1	4.1	4.1	4.1	33488	314	314;594;600;635;645;648;652;673;679;651;654;658	0	36906	91054000	7587900	198230000	4	4				157	9558	TRUE	9562	44694;44695;44696;44697;44698;44699;44700	58917;58918;58919;58920	58918
ENST00000335146_17_76097964_CDS_010db2;A0A0A0MRE1;B4DJ07;A0A0A0MSB8;Q9UPT5-2;Q9UPT5-5;Q9UPT5-1;Q9UPT5-6;Q9UPT5;ENST00000467586_17_76089255_ntr_100db1;ENST00000467586_17_76084570_ntr_100db1;C9JKC2;ENST00000467586_17_76085792_ntr_100db1;Q9UPT5-4	ENST00000335146_17_76097964_CDS_010db2;A0A0A0MRE1;B4DJ07;A0A0A0MSB8;Q9UPT5-2;Q9UPT5-5;Q9UPT5-1;Q9UPT5-6;Q9UPT5	5;5;5;5;5;5;5;5;5;2;1;1;1;1	5;5;5;5;5;5;5;5;5;2;1;1;1;1	5;5;5;5;5;5;5;5;5;2;1;1;1;1	Exocyst complex component 7	EXOC7	generic|ENST00000335146_17_76097964_CDS_010db2|ENSG00000182473 ATG NA NA;tr|A0A0A0MRE1|A0A0A0MRE1_HUMAN Exocyst complex component 7 (Fragment) OS=Homo sapiens OX=9606 GN=EXOC7 PE=1 SV=1;tr|B4DJ07|B4DJ07_HUMAN Exocyst complex component 7 OS=Homo sapiens OX=	14	5	5	5	17.3	17.3	17.3	65183	578	578;617;656;693;653;676;684;707;735;170;110;122;184;283	0	22285	138350000	5123900	283820000	24	24				158	8358;13151;18753;26342;27598	True;True;True;True;True	8362;13155;18762;26353;27610	38950;38951;62012;62013;62014;62015;62016;62017;62018;62019;87850;87851;87852;122854;122855;122856;122857;128521;128522;128523;128524	51739;51740;51741;51742;81292;81293;81294;81295;81296;81297;81298;81299;81300;81301;114224;158023;158024;158025;165663;165664;165665;165666;165667;165668	51742;81293;114224;158025;165664
H0YGS2;H0YG62;H0YEJ9;ENST00000527575_11_12764233_aTIS_101db1;A0A0A0MRF3;ENST00000359864_12_2994857_CDS_010db2;H0YE88;ENST00000527636_11_12764212_5UTR_010db2;Q53GI4;A0A1X7SBS4;ENST00000338863_6_35486698_5UTR_100db1;ENST00000338863_6_35497013_5UTR_110db1;P28347-2;Q15561-3;P28347;Q15561;Q99594;Q15562;Q15562-2;Q15562-4	H0YGS2;H0YG62;H0YEJ9;ENST00000527575_11_12764233_aTIS_101db1;A0A0A0MRF3;ENST00000359864_12_2994857_CDS_010db2;H0YE88;ENST00000527636_11_12764212_5UTR_010db2;Q53GI4;A0A1X7SBS4;ENST00000338863_6_35486698_5UTR_100db1;ENST00000338863_6_35497013_5UTR_110db1;P28347-2;Q15561-3;P28347;Q15561;Q99594;Q15562;Q15562-2;Q15562-4	1;1;1;1;1;1;1;1;1;1;1;1;1;1;1;1;1;1;1;1	1;1;1;1;1;1;1;1;1;1;1;1;1;1;1;1;1;1;1;1	1;1;1;1;1;1;1;1;1;1;1;1;1;1;1;1;1;1;1;1	Transcriptional enhancer factor TEF-1;Transcriptional enhancer factor TEF-3;Transcriptional enhancer factor TEF-5;Transcriptional enhancer factor TEF-4	TEAD4;TEAD1;TEAD3;TEAD2	tr|H0YGS2|H0YGS2_HUMAN Transcriptional enhancer factor TEF-3 (Fragment) OS=Homo sapiens OX=9606 GN=TEAD4 PE=4 SV=1;tr|H0YG62|H0YG62_HUMAN Transcriptional enhancer factor TEF-3 (Fragment) OS=Homo sapiens OX=9606 GN=TEAD4 PE=1 SV=1;tr|H0YEJ9|H0YEJ9_HUMAN Tra	20	1	1	1	6.9	6.9	6.9	18724	175	175;189;368;368;391;404;426;433;434;435;447;490;357;391;426;434;435;447;450;451	0.0030275	19538	55258000	11052000	115450000	2	2				159	13042	TRUE	13046	61491;61492;61493	80757;80758	80758
ENST00000359376_16_81785990_aTIS_1_100db1;A0A0A0MRF9;ENST00000564138_16_81785990_aTIS_1_100db1;P16885;ENST00000567980_16_81785990_ntr_1_100db1;H3BQV5;ENST00000569929_16_81854547_ntr_100db1;ENST00000567980_16_81854542_ntr_100db1;ENST00000567980_16_81854542_ntr_1_100db1	ENST00000359376_16_81785990_aTIS_1_100db1;A0A0A0MRF9;ENST00000564138_16_81785990_aTIS_1_100db1;P16885	5;5;5;5;2;1;1;1;1	5;5;5;5;2;1;1;1;1	5;5;5;5;2;1;1;1;1	Phosphoinositide phospholipase C;1-phosphatidylinositol 4,5-bisphosphate phosphodiesterase gamma-2	PLCG2	generic|ENST00000359376_16_81785990_aTIS_1_100db1|ENSG00000197943 ATG True 0 -1;tr|A0A0A0MRF9|A0A0A0MRF9_HUMAN Phosphoinositide phospholipase C OS=Homo sapiens OX=9606 GN=PLCG2 PE=1 SV=1 [ENST00000359376_16_81785990_aTIS_100db1];generic|ENST00000564138_16_	9	5	5	5	4.4	4.4	4.4	146.09	1252	1252;1252;1265;1265;820;159;187;723;723	0	96816	151540000	2164900	319280000	10	10				160	1260;6365;21913;24036;27300	True;True;True;True;True	1262;6368;21923;24046;27312	5802;5803;29506;29507;29508;29509;102282;102283;102284;102285;112159;112160;112161;112162;127198;127199;127200	7655;7656;39119;39120;39121;39122;130891;143710;143711;163762	7656;39120;130891;143710;163762
ENST00000360831_17_35142275_aTIS_1_100db1;A0A0A0MRH0;ENST00000442241_17_35142275_aTIS_3_100db1;ENST00000442241_17_35142275_aTIS_2_100db1;ENST00000442241_17_35142275_aTIS_1_100db1;ENST00000442241_17_35142290_5UTR_010db2;Q9NVX2;K7EN33;Q9NVX2-2;K7ERN7;ENST00000593176_17_35142002_ntr_100db1;ENST00000593176_17_35142002_ntr_1_100db1	ENST00000360831_17_35142275_aTIS_1_100db1;A0A0A0MRH0;ENST00000442241_17_35142275_aTIS_3_100db1;ENST00000442241_17_35142275_aTIS_2_100db1;ENST00000442241_17_35142275_aTIS_1_100db1;ENST00000442241_17_35142290_5UTR_010db2;Q9NVX2;K7EN33;Q9NVX2-2	4;4;4;4;4;4;4;3;3;1;1;1	4;4;4;4;4;4;4;3;3;1;1;1	4;4;4;4;4;4;4;3;3;1;1;1	Notchless protein homolog 1	NLE1	generic|ENST00000360831_17_35142275_aTIS_1_100db1|ENSG00000073536 ATG True -1 0 +1;tr|A0A0A0MRH0|A0A0A0MRH0_HUMAN Notchless protein homolog 1 OS=Homo sapiens OX=9606 GN=NLE1 PE=1 SV=1 [ENST00000360831_17_35142275_aTIS_101db1#ENST00000360831_17_35142275_aTI	12	4	4	4	14.4	14.4	14.4	48485	443	443;443;485;485;485;490;485;304;193;127;135;135	0	11.62	224630000	10697000	472980000	17	17				161	11307;17222;18041;26252	True;True;True;True	11311;17226;18049;26263	52818;80755;80756;80757;80758;80759;84517;84518;84519;122491;122492;122493;122494	70310;105265;105266;105267;105268;105269;109915;157490;157491;157492;157493;157494;157495;157496;157497;157498;157499;157500	70310;105267;109915;157492
A0A0A0MRH6;ENST00000470521_1_222618111_ntr_1_100db1;ENST00000344922_1_222618111_aTIS_1_100db1;Q5JRA6-2;Q5JRA6	A0A0A0MRH6;ENST00000470521_1_222618111_ntr_1_100db1;ENST00000344922_1_222618111_aTIS_1_100db1;Q5JRA6-2;Q5JRA6	2;2;2;2;2	2;2;2;2;2	2;2;2;2;2	Melanoma inhibitory activity protein 3	MIA3	tr|A0A0A0MRH6|A0A0A0MRH6_HUMAN Transport and Golgi organization protein 1 homolog (Fragment) OS=Homo sapiens OX=9606 GN=MIA3 PE=1 SV=6;generic|ENST00000470521_1_222618111_ntr_1_100db1|ENSG00000154305 ATG NA +1 0 -1;generic|ENST00000344922_1_222618111_aTIS_	5	2	2	2	3	3	3	113.9	1015	1015;1232;1907;1848;1907	0	39833	30946000	562660	70652000	4	4				162	10943;28183	True;True	10947;28195	51124;51125;131082;131083;131084;131085	67945;67946;168725;168726	67945;168726
A0A0A0MRI2;Q9UNH7;ENST00000556162_14_34603422_3UTR_100db1;Q9UNH7-2;ENST00000555541_14_34586268_ntr_100db1;ENST00000556303_14_34630116_ntr_100db1;G3V5U2;H0YJF8;G3V4Z5;G3V5X9	A0A0A0MRI2;Q9UNH7;ENST00000556162_14_34603422_3UTR_100db1;Q9UNH7-2	4;4;3;3;1;1;1;1;1;1	4;4;3;3;1;1;1;1;1;1	4;4;3;3;1;1;1;1;1;1	Sorting nexin-6;Sorting nexin-6, N-terminally processed	SNX6	tr|A0A0A0MRI2|A0A0A0MRI2_HUMAN Sorting nexin OS=Homo sapiens OX=9606 GN=SNX6 PE=1 SV=1 [ENST00000362031_14_34630152_aTIS_101db1#ENST00000362031_14_34630152_aTIS_db3];sp|Q9UNH7|SNX6_HUMAN Sorting nexin-6 OS=Homo sapiens OX=9606 GN=SNX6 PE=1 SV=1 [ENST000003	10	4	4	4	9.8	9.8	9.8	47804	418	418;406;259;290;48;131;132;150;169;239	0	87979	431020000	18740000	866920000	14	14				163	18799;23065;23758;27124	True;True;True;True	18808;23075;23768;27136	88059;88060;88061;88062;107475;107476;107477;107478;110638;110639;110640;110641;110642;110643;126390;126391;126392;126393	114450;114451;114452;114453;114454;114455;114456;114457;114458;137307;137308;141535;141536;141537;162777	114454;137307;141535;162777
ENST00000368016_1_161069624_aTIS_1_100db1;A0A0A0MRJ9;ENST00000368013_1_161069624_aTIS_1_100db1;ENST00000368013_1_161069630_5UTR_010db2;Q7Z6I6-2;Q7Z6I6-3;Q7Z6I6;ENST00000368015_1_161069624_aTIS_1_100db1;A0A0A0MRJ8;Q7Z6I6-4;Q2M1Z3	ENST00000368016_1_161069624_aTIS_1_100db1;A0A0A0MRJ9;ENST00000368013_1_161069624_aTIS_1_100db1;ENST00000368013_1_161069630_5UTR_010db2;Q7Z6I6-2;Q7Z6I6-3;Q7Z6I6;ENST00000368015_1_161069624_aTIS_1_100db1;A0A0A0MRJ8	4;4;4;4;4;4;4;3;3;1;1	4;4;4;4;4;4;4;3;3;1;1	4;4;4;4;4;4;4;3;3;1;1	Rho GTPase-activating protein 30	ARHGAP30	generic|ENST00000368016_1_161069624_aTIS_1_100db1|ENSG00000186517 ATG True -1 0 +1;tr|A0A0A0MRJ9|A0A0A0MRJ9_HUMAN Rho GTPase-activating protein 30 OS=Homo sapiens OX=9606 GN=ARHGAP30 PE=1 SV=1 [ENST00000368016_1_161069624_aTIS_101db1#ENST00000368016_1_1610	11	4	4	4	5.6	5.6	5.6	95513	890	890;890;1101;1103;890;953;1101;924;924;243;1444	0	14036	316250000	9035800	694450000	7	7				164	8845;9975;13738;22161	True;True;True;True	8849;9979;13742;22171	41414;41415;41416;41417;41418;41419;41420;46538;46539;46540;64853;64854;64855;64856;103444	54653;54654;54655;61532;61533;84855;84856;132350	54654;61533;84855;132350
ENST00000498756_1_156598441_ntr_100db1;ENST00000498756_1_156598447_ntr_100db1;ENST00000497287_1_156598441_ntr_100db1;ENST00000497287_1_156598447_ntr_100db1;E9PPY4;F2Z3C6;A0A0A0MRK1;E9PAV9;Q5T3I0-2;Q5T3I0;Q5T3I0-3	ENST00000498756_1_156598441_ntr_100db1;ENST00000498756_1_156598447_ntr_100db1;ENST00000497287_1_156598441_ntr_100db1;ENST00000497287_1_156598447_ntr_100db1;E9PPY4;F2Z3C6;A0A0A0MRK1;E9PAV9;Q5T3I0-2;Q5T3I0;Q5T3I0-3	1;1;1;1;1;1;1;1;1;1;1	1;1;1;1;1;1;1;1;1;1;1	1;1;1;1;1;1;1;1;1;1;1	G patch domain-containing protein 4	GPATCH4	generic|ENST00000498756_1_156598441_ntr_100db1|ENSG00000160818 CTG NA -1 0 +1;generic|ENST00000498756_1_156598447_ntr_100db1|ENSG00000160818 GTG NA -1 0 +1;generic|ENST00000497287_1_156598441_ntr_100db1|ENSG00000160818 CTG NA -1 0 +1;generic|ENST0000049728	11	1	1	1	12.2	12.2	12.2	11048	98	98;100;105;107;119;143;370;375;139;446;451	0	38644	462220000	77037000	1035600000	8	8				165	28591	TRUE	28603	132974;132975;132976;132977;132978;132979;132980;132981	171256;171257;171258;171259;171260;171261;171262;171263	171263
ENST00000369318_10_113679931_5UTR_100db1;ENST00000621345_10_113679209_5UTR_110db1;A0A0A0MRL7;P55210-4;P55210;P55210-3;Q5SVL2	ENST00000369318_10_113679931_5UTR_100db1;ENST00000621345_10_113679209_5UTR_110db1;A0A0A0MRL7;P55210-4;P55210;P55210-3;Q5SVL2	2;2;2;2;2;2;1	2;2;2;2;2;2;1	2;2;2;2;2;2;1	Caspase-7;Caspase-7 subunit p20;Caspase-7 subunit p11	CASP7	generic|ENST00000369318_10_113679931_5UTR_100db1|ENSG00000165806 ACG NA +1 0;generic|ENST00000621345_10_113679209_5UTR_110db1|ENSG00000165806 CTG NA +1 0 -1 [ENST00000621345_10_113679209_5UTR_db2];tr|A0A0A0MRL7|A0A0A0MRL7_HUMAN Caspase-7 OS=Homo sapiens O	7	2	2	2	11.6	11.6	11.6	35936	319	319;350;388;278;303;336;222	0	49495	200140000	11773000	428100000	10	10				166	2873;28410	True;True	2876;28422	13185;13186;13187;13188;13189;13190;13191;13192;13193;132106;132107	18073;18074;18075;18076;18077;18078;18079;18080;18081;170051	18079;170051
A0A0A0MRM9;Q14978-2;Q14978;ENST00000464969_10_102158166_3UTR_100db1;S4R349;S4R402;S4R3C2	A0A0A0MRM9;Q14978-2;Q14978;ENST00000464969_10_102158166_3UTR_100db1	23;23;22;13;10;5;3	23;23;22;13;10;5;3	2;2;1;0;0;0;0	Nucleolar and coiled-body phosphoprotein 1	NOLC1	tr|A0A0A0MRM9|A0A0A0MRM9_HUMAN Nucleolar and coiled-body phosphoprotein 1 (Fragment) OS=Homo sapiens OX=9606 GN=NOLC1 PE=1 SV=1;sp|Q14978-2|NOLC1_HUMAN Isoform Beta of Nucleolar and coiled-body phosphoprotein 1 OS=Homo sapiens OX=9606 GN=NOLC1 [ENST0000040	7	23	23	2	27.7	27.7	4.5	74543	708	708;709;699;513;258;46;281	0	149.27	777710000	23567000	1704100000	22	22				167	180;2217;3252;6844;7914;10215;11253;13106;13375;16238;16437;18602;18603;20445;21454;21522;22457;22759;25227;27095;27566;27567;27568	True;True;True;True;True;True;True;True;True;True;True;True;True;True;True;True;True;True;True;True;True;True;True	181;2220;3255;6848;7918;10219;11257;13110;13379;16242;16441;18611;18612;20454;21463;21531;22467;22769;25238;27107;27578;27579;27580	793;794;795;796;797;10208;10209;10210;10211;10212;10213;10214;10215;15319;15320;15321;31684;31685;31686;31687;36778;36779;47784;47785;47786;47787;47788;47789;52555;52556;52557;52558;61830;61831;61832;63117;63118;63119;63120;76356;76357;77221;77222;77223;77224;87098;87099;87100;87101;87102;87103;87104;87105;87106;87107;87108;87109;87110;87111;87112;87113;87114;87115;87116;87117;87118;87119;95580;9…	1145;1146;1147;1148;1149;1150;1151;1152;1153;1154;1155;1156;1157;1158;13808;13809;13810;13811;13812;13813;13814;13815;13816;13817;13818;13819;13820;13821;13822;13823;13824;13825;21178;42245;42246;48881;48882;63427;63428;63429;63430;63431;63432;69917;69918;69919;69920;69921;69922;81128;81129;82589;82590;82591;82592;99837;100750;100751;100752;100753;100754;100755;100756;100757;100758;100759;100760;…	1146;13813;21178;42245;48882;63427;69919;81129;82591;99837;100767;113126;113175;123604;128583;128948;134048;135737;150696;162647;165504;165529;165531
A0A0A0MRN7;ENST00000446900_1_88962136_ntr_100db1;Q6YP21-3;Q6YP21	A0A0A0MRN7;ENST00000446900_1_88962136_ntr_100db1;Q6YP21-3;Q6YP21	2;2;2;2	2;2;2;2	2;2;2;2	Kynurenine--oxoglutarate transaminase 3	CCBL2	tr|A0A0A0MRN7|A0A0A0MRN7_HUMAN Kynurenine--oxoglutarate transaminase 3 (Fragment) OS=Homo sapiens OX=9606 GN=KYAT3 PE=1 SV=1;generic|ENST00000446900_1_88962136_ntr_100db1|ENSG00000137944 ATA NA -1 0 +1;sp|Q6YP21-3|KAT3_HUMAN Isoform 3 of Kynurenine--oxoglu	4	2	2	2	9.5	9.5	9.5	29471	262	262;300;420;454	0	11006	825990000	68832000	1807600000	14	14				168	977;17460	True;True	979;17464	4508;4509;4510;4511;4512;4513;4514;4515;81803;81804;81805;81806	6017;6018;6019;6020;6021;6022;6023;6024;6025;106566;106567;106568;106569;106570	6021;106566
A0A0A0MRP6;B7ZLQ5;ENST00000371123_X_129523442_5UTR_010db2;P28370-2;P28370;ENST00000508573_4_143547480_ntr_100db1	A0A0A0MRP6;B7ZLQ5;ENST00000371123_X_129523442_5UTR_010db2;P28370-2;P28370	12;12;12;12;12;2	2;2;2;2;2;0	2;2;2;2;2;0	Probable global transcription activator SNF2L1	SMARCA1	tr|A0A0A0MRP6|A0A0A0MRP6_HUMAN Probable global transcription activator SNF2L1 OS=Homo sapiens OX=9606 GN=SMARCA1 PE=1 SV=1 [ENST00000371123_X_129523370_aTIS_101db1#ENST00000371123_X_129523370_aTIS_db3];tr|B7ZLQ5|B7ZLQ5_HUMAN Probable global transcription a	6	12	2	2	10.5	2.2	2.2	122.86	1058	1058;1070;1082;1042;1054;87	0	48201	10703000	191130	19983000	3	3				169	1748;2790;8474;14076;14479;15519;15717;16498;18529;20131;26382;28394	False;False;False;False;True;False;True;False;False;False;False;False	1750;2793;8478;14080;14483;15523;15721;16502;18538;20140;26393;28406	8015;8016;8017;8018;12807;12808;12809;12810;39594;39595;66505;68432;73159;73160;73161;73162;74039;74040;74041;77494;77495;77496;77497;77498;77499;77500;77501;86788;86789;86790;86791;86792;86793;86794;86795;94235;94236;94237;123053;123054;123055;123056;132035;132036;132037;132038;132039;132040;132041;132042	10681;10682;10683;10684;17517;52502;52503;86964;89728;95674;95675;95676;95677;95678;95679;95680;95681;95682;96721;96722;101023;101024;101025;101026;101027;101028;101029;112791;112792;112793;112794;112795;112796;112797;112798;112799;112800;112801;112802;112803;112804;112805;112806;112807;121945;158275;158276;158277;158278;158279;158280;158281;158282;169941;169942;169943;169944;169945;169946;169947…	10682;17517;52503;86964;89728;95675;96721;101023;112806;121945;158281;169960
A0A0A0MRR1;ENST00000372506_1_42849692_5UTR_100db1;Q5VV50;ENST00000372507_1_42849342_5UTR_100db1;ENST00000372504_1_42849579_5UTR_010db2;Q5VV52-2;Q5VV52;Q5VV52-3	A0A0A0MRR1;ENST00000372506_1_42849692_5UTR_100db1;Q5VV50;ENST00000372507_1_42849342_5UTR_100db1;ENST00000372504_1_42849579_5UTR_010db2;Q5VV52-2;Q5VV52;Q5VV52-3	2;2;2;2;2;2;2;2	2;2;2;2;2;2;2;2	2;2;2;2;2;2;2;2	Zinc finger protein 691	ZNF691	tr|A0A0A0MRR1|A0A0A0MRR1_HUMAN Zinc finger protein 691 (Fragment) OS=Homo sapiens OX=9606 GN=ZNF691 PE=1 SV=1;generic|ENST00000372506_1_42849692_5UTR_100db1|ENSG00000164011 ATG NA 0 -1;tr|Q5VV50|Q5VV50_HUMAN Zinc finger protein 691 OS=Homo sapiens OX=9606	8	2	2	2	8.8	8.8	8.8	33708	296	296;304;306;311;370;284;312;315	0	12203	9246000	770500	16681000	2	2				170	21901;21902	True;True	21911;21912	102224;102225;102226	130826;130827	130826;130827
ENST00000244520_6_34757520_5UTR_010db2;A0A0A0MRR7;P09234	ENST00000244520_6_34757520_5UTR_010db2;A0A0A0MRR7;P09234	3;3;3	3;3;3	3;3;3	U1 small nuclear ribonucleoprotein C	SNRPC	generic|ENST00000244520_6_34757520_5UTR_010db2|ENSG00000124562 GTG NA NA;tr|A0A0A0MRR7|A0A0A0MRR7_HUMAN U1 small nuclear ribonucleoprotein C OS=Homo sapiens OX=9606 GN=SNRPC PE=1 SV=1 [ENST00000374017_6_34757841_aTIS_101db1#ENST00000374017_6_34757841_aTIS_	3	3	3	3	23.4	23.4	23.4	18209	167	167;180;159	0	22716	126740000	18106000	264240000	10	10				171	6233;27895;27896	True;True;True	6236;27907;27908	28904;28905;28906;129821;129822;129823;129824;129825;129826	38403;38404;38405;167190;167191;167192;167193;167194;167195;167196;167197;167198	38403;167190;167192
B6VEX4;A0A0A0MRT6;Q8IZP0-10;Q8IZP0-8;Q8IZP0-7;Q8IZP0-2;Q8IZP0-4;Q8IZP0-3;Q8IZP0-5;Q8IZP0-6;Q8IZP0-9;Q8IZP0-12;Q8IZP0;ENST00000473481_10_26777238_ntr_100db1;ENST00000473481_10_26823200_ntr_100db1;ENST00000473481_10_26823230_ntr_100db1;ENST00000473481_10_26777157_ntr_100db1;B7Z836;E9PEZ7;ENST00000430418_2_203328482_5UTR_100db1;E7EW77;E7EP65;A0A0C4DG21;F8WAL6;ENST00000424558_2_203328482_5UTR_100db1;…	B6VEX4;A0A0A0MRT6;Q8IZP0-10;Q8IZP0-8;Q8IZP0-7;Q8IZP0-2;Q8IZP0-4;Q8IZP0-3;Q8IZP0-5;Q8IZP0-6;Q8IZP0-9;Q8IZP0-12;Q8IZP0;ENST00000473481_10_26777238_ntr_100db1;ENST00000473481_10_26823200_ntr_100db1;ENST00000473481_10_26823230_ntr_100db1	3;3;3;3;3;3;3;3;3;3;3;3;3;2;2;2;1;1;1;1;1;1;1;1;1;1;1;1;1;1	3;3;3;3;3;3;3;3;3;3;3;3;3;2;2;2;1;1;1;1;1;1;1;1;1;1;1;1;1;1	3;3;3;3;3;3;3;3;3;3;3;3;3;2;2;2;1;1;1;1;1;1;1;1;1;1;1;1;1;1	Abl interactor 1	ABI1	tr|B6VEX4|B6VEX4_HUMAN Abl interactor 1 OS=Homo sapiens OX=9606 GN=ABI1 PE=1 SV=1 [ENST00000536334_10_26860863_aTIS_101db1#ENST00000536334_10_26860863_aTIS_db3];tr|A0A0A0MRT6|A0A0A0MRT6_HUMAN Abl interactor 1 OS=Homo sapiens OX=9606 GN=ABI1 PE=1 SV=1 [ENST	30	3	3	3	11.7	11.7	11.7	43294	393	393;475;388;393;422;446;451;452;476;480;481;496;508;77;99;109;50;390;458;469;480;486;507;513;518;329;401;475;507;513	0	66346	238530000	13251000	513120000	11	11				172	12856;20503;24209	True;True;True	12860;20512;24219	60389;60390;60391;60392;60393;60394;60395;60396;95835;95836;95837;95838;112940;112941	79223;79224;79225;79226;79227;79228;79229;123851;123852;144704;144705	79228;123851;144704
ENST00000477045_1_2587208_ntr_100db1;ENST00000477045_1_2587175_ntr_100db1;ENST00000477045_1_2587163_ntr_100db1;ENST00000474659_1_2587208_ntr_100db1;ENST00000474659_1_2587208_ntr_1_100db1;ENST00000474659_1_2587175_ntr_100db1;ENST00000474659_1_2587175_ntr_1_100db1;ENST00000474659_1_2587163_ntr_100db1;ENST00000474659_1_2587163_ntr_1_100db1;ENST00000464043_1_2587208_ntr_100db1;ENST00000464043_1_25871…	ENST00000477045_1_2587208_ntr_100db1;ENST00000477045_1_2587175_ntr_100db1;ENST00000477045_1_2587163_ntr_100db1;ENST00000474659_1_2587208_ntr_100db1;ENST00000474659_1_2587208_ntr_1_100db1;ENST00000474659_1_2587175_ntr_100db1;ENST00000474659_1_2587175_ntr_1_100db1;ENST00000474659_1_2587163_ntr_100db1;ENST00000474659_1_2587163_ntr_1_100db1;ENST00000464043_1_2587208_ntr_100db1;ENST00000464043_1_25871…	1;1;1;1;1;1;1;1;1;1;1;1;1;1;1;1;1;1;1;1;1;1;1;1;1;1;1;1;1;1;1;1;1;1;1;1;1;1;1;1	1;1;1;1;1;1;1;1;1;1;1;1;1;1;1;1;1;1;1;1;1;1;1;1;1;1;1;1;1;1;1;1;1;1;1;1;1;1;1;1	1;1;1;1;1;1;1;1;1;1;1;1;1;1;1;1;1;1;1;1;1;1;1;1;1;1;1;1;1;1;1;1;1;1;1;1;1;1;1;1	Prostamide/prostaglandin F synthase	FAM213B	generic|ENST00000477045_1_2587208_ntr_100db1|ENSG00000157870 CTG NA +1 0 -1;generic|ENST00000477045_1_2587175_ntr_100db1|ENSG00000157870 ATC NA +1 0 -1;generic|ENST00000477045_1_2587163_ntr_100db1|ENSG00000157870 GTG NA +1 0;generic|ENST00000474659_1_25872	40	1	1	1	16.3	16.3	16.3	10.4	98	98;109;113;123;123;134;134;138;138;138;149;153;154;158;159;161;180;180;183;191;192;195;196;198;198;201;203;206;213;213;228;231;231;246;162;183;194;198;201;216	0.0038982	18238	41111000	6851800	95954000	1	1				173	28615	TRUE	28627	133085;133086;133087;133088	171364	171364
X6RA56;X6RCK5;ENST00000259632_9_34618760_CDS_010db2;A0A0A0MRV8;X6RLR1;O75935-3;O75935-2;O75935	X6RA56;X6RCK5;ENST00000259632_9_34618760_CDS_010db2;A0A0A0MRV8;X6RLR1;O75935-3;O75935-2;O75935	1;1;1;1;1;1;1;1	1;1;1;1;1;1;1;1	1;1;1;1;1;1;1;1	Dynactin subunit 3	DCTN3	tr|X6RA56|X6RA56_HUMAN Dynactin subunit 3 OS=Homo sapiens OX=9606 GN=DCTN3 PE=1 SV=1 [ENST00000378913_9_34620464_aTIS_101db1#ENST00000378913_9_34620464_aTIS_db3];tr|X6RCK5|X6RCK5_HUMAN Dynactin subunit 3 (Fragment) OS=Homo sapiens OX=9606 GN=DCTN3 PE=1 SV=	8	1	1	1	7.7	7.7	7.7	16091	142	142;151;154;160;176;158;176;186	0	37444	101310000	12664000	216810000	1	1				174	27077	TRUE	27089	126196;126197;126198;126199	162584;162585	162585
ENST00000482687_9_32989870_CDS_100db1;ENST00000482687_9_32989888_CDS_010db2;ENST00000379825_9_32989870_CDS_100db1;ENST00000379813_9_32989870_CDS_100db1;ENST00000436040_9_32989870_CDS_100db1;A0A0A0MRW7;Q7Z2E3-13;Q7Z2E3-9;Q7Z2E3-11;Q7Z2E3-8;Q7Z2E3-7;Q7Z2E3;ENST00000479656_9_32989870_CDS_100db1;ENST00000480031_9_32989870_CDS_100db1;F8WBD6;ENST00000474658_9_32989870_CDS_100db1;ENST00000480031_9_33001…	ENST00000482687_9_32989870_CDS_100db1;ENST00000482687_9_32989888_CDS_010db2;ENST00000379825_9_32989870_CDS_100db1;ENST00000379813_9_32989870_CDS_100db1;ENST00000436040_9_32989870_CDS_100db1;A0A0A0MRW7;Q7Z2E3-13;Q7Z2E3-9;Q7Z2E3-11;Q7Z2E3-8;Q7Z2E3-7;Q7Z2E3;ENST00000479656_9_32989870_CDS_100db1;ENST00000480031_9_32989870_CDS_100db1;F8WBD6;ENST00000474658_9_32989870_CDS_100db1;ENST00000480031_9_33001…	2;2;2;2;2;2;2;2;2;2;2;2;1;1;1;1;1;1;1;1;1;1;1;1;1;1;1;1;1;1;1;1;1	2;2;2;2;2;2;2;2;2;2;2;2;1;1;1;1;1;1;1;1;1;1;1;1;1;1;1;1;1;1;1;1;1	2;2;2;2;2;2;2;2;2;2;2;2;1;1;1;1;1;1;1;1;1;1;1;1;1;1;1;1;1;1;1;1;1	Aprataxin	APTX	generic|ENST00000482687_9_32989870_CDS_100db1|ENSG00000137074 GTG NA -1 0 +1;generic|ENST00000482687_9_32989888_CDS_010db2|ENSG00000137074 ATG NA NA;generic|ENST00000379825_9_32989870_CDS_100db1|ENSG00000137074 GTG NA -1 0 +1;generic|ENST00000379813_9_3298	33	2	2	2	24.9	24.9	24.9	20501	185	185;191;285;315;335;336;192;292;306;337;342;356;42;45;52;61;63;63;74;78;85;99;147;155;198;216;263;281;297;49;284;288;302	0	66259	69352000	7705800	152570000	9	9				175	10984;16378	True;True	10988;16382	51315;51316;51317;51318;76943;76944;76945;76946	68188;68189;68190;68191;100447;100448;100449;100450;100451	68188;100447
ENST00000470090_2_227325286_ntr_100db1;C9JHF5;ENST00000409565_2_227330771_CDS_100db1;ENST00000349901_2_227330771_CDS_010db2;ENST00000524634_2_227325286_5UTR_100db1;ENST00000354503_2_227330696_CDS_100db1;A0A0A0MS29;ENST00000392059_2_227330810_5UTR_100db1;ENST00000409616_2_227330696_CDS_100db1;ENST00000337110_2_227330696_CDS_100db1;ENST00000304593_2_227330696_CDS_100db1;ENST00000353339_2_227330696_…	ENST00000470090_2_227325286_ntr_100db1;C9JHF5;ENST00000409565_2_227330771_CDS_100db1;ENST00000349901_2_227330771_CDS_010db2;ENST00000524634_2_227325286_5UTR_100db1;ENST00000354503_2_227330696_CDS_100db1;A0A0A0MS29;ENST00000392059_2_227330810_5UTR_100db1;ENST00000409616_2_227330696_CDS_100db1;ENST00000337110_2_227330696_CDS_100db1;ENST00000304593_2_227330696_CDS_100db1;ENST00000353339_2_227330696_…	1;1;1;1;1;1;1;1;1;1;1;1;1;1;1;1;1	1;1;1;1;1;1;1;1;1;1;1;1;1;1;1;1;1	1;1;1;1;1;1;1;1;1;1;1;1;1;1;1;1;1	Mitochondrial fission factor	MFF	generic|ENST00000470090_2_227325286_ntr_100db1|ENSG00000168958 CTG NA +1 0 -1;tr|C9JHF5|C9JHF5_HUMAN Mitochondrial fission factor (Fragment) OS=Homo sapiens OX=9606 GN=MFF PE=1 SV=1;generic|ENST00000409565_2_227330771_CDS_100db1|ENSG00000168958 CTG NA +1 0	17	1	1	1	20.1	20.1	20.1	14558	134	134;138;183;203;205;208;221;223;228;233;281;306;218;238;243;291;342	0	10475	83352000	8335200	184410000	3	3				176	26609	TRUE	26620	124096;124097;124098;124099	159696;159697;159698;159699	159699
E7EQ01;E7EVN1;E7ETB7;E7EQ06;A0A0A0MS31;ENST00000264274_2_201266487_aTIS_1_100db1;ENST00000392263_2_201266487_aTIS_1_100db1;ENST00000432109_2_201266487_aTIS_1_100db1;ENST00000432109_2_201234107_5UTR_100db1;ENST00000432109_2_201234107_5UTR_1_100db1;ENST00000264275_2_201266487_aTIS_1_100db1;ENST00000358485_2_201258232_aTIS_1_100db1;Q14790-6;Q14790-5;Q14790-8;Q14790-7;Q14790-3;Q14790-2;Q14790;Q14790-…	E7EQ01;E7EVN1;E7ETB7;E7EQ06;A0A0A0MS31;ENST00000264274_2_201266487_aTIS_1_100db1;ENST00000392263_2_201266487_aTIS_1_100db1;ENST00000432109_2_201266487_aTIS_1_100db1;ENST00000432109_2_201234107_5UTR_100db1;ENST00000432109_2_201234107_5UTR_1_100db1;ENST00000264275_2_201266487_aTIS_1_100db1;ENST00000358485_2_201258232_aTIS_1_100db1;Q14790-6;Q14790-5;Q14790-8;Q14790-7;Q14790-3;Q14790-2;Q14790;Q14790-…	1;1;1;1;1;1;1;1;1;1;1;1;1;1;1;1;1;1;1;1;1	1;1;1;1;1;1;1;1;1;1;1;1;1;1;1;1;1;1;1;1;1	1;1;1;1;1;1;1;1;1;1;1;1;1;1;1;1;1;1;1;1;1	Caspase-8;Caspase-8 subunit p18;Caspase-8 subunit p10	CASP8	tr|E7EQ01|E7EQ01_HUMAN Caspase-8 (Fragment) OS=Homo sapiens OX=9606 GN=CASP8 PE=1 SV=1;tr|E7EVN1|E7EVN1_HUMAN Caspase-8 (Fragment) OS=Homo sapiens OX=9606 GN=CASP8 PE=1 SV=1;tr|E7ETB7|E7ETB7_HUMAN Caspase-8 (Fragment) OS=Homo sapiens OX=9606 GN=CASP8 PE=1	21	1	1	1	8.6	8.6	8.6	13925	116	116;124;198;209;278;395;464;479;481;481;496;538;220;235;261;276;395;464;479;496;538	0.0056741	16993	20633000	2579200	43487000	1	1				177	5623	TRUE	5626	25731;25732;25733	33824	33824
A0A0A0MS41;A0A1P0AYU5;S4R3N9	A0A0A0MS41;A0A1P0AYU5;S4R3N9	2;2;1	1;1;1	1;1;1	Sideroflexin	SFXN3	tr|A0A0A0MS41|A0A0A0MS41_HUMAN Sideroflexin OS=Homo sapiens OX=9606 GN=SFXN3 PE=1 SV=1 [ENST00000393459_10_101034695_aTIS_101db1#ENST00000393459_10_101034695_aTIS_db3];tr|A0A1P0AYU5|A0A1P0AYU5_HUMAN Sideroflexin OS=Homo sapiens OX=9606 GN=SFXN3 PE=1 SV=1 [	3	2	1	1	8.7	2.8	2.8	35503	321	321;325;177	0	36304	90107000	4505400	202530000	8	8				178	6172;27780	False;True	6175;27792	28626;28627;28628;28629;28630;28631;28632;28633;129338;129339;129340;129341	37956;37957;37958;37959;37960;166635;166636;166637;166638;166639;166640;166641;166642	37958;166637
ENST00000545652_9_121301975_CDS_100db1;A0A0A0MS51;A0A0A0MT01;P06396-2;P06396-4;P06396-3;P06396;A0A0U1RQL8;Q5T0I0;ENST00000373808_9_121312450_CDS_010db2;CON__Q3SX14	ENST00000545652_9_121301975_CDS_100db1;A0A0A0MS51;A0A0A0MT01;P06396-2;P06396-4;P06396-3;P06396;A0A0U1RQL8;Q5T0I0;ENST00000373808_9_121312450_CDS_010db2;CON__Q3SX14	2;2;2;2;2;2;2;1;1;1;1	2;2;2;2;2;2;2;1;1;1;1	2;2;2;2;2;2;2;1;1;1;1	Gelsolin	GSN	generic|ENST00000545652_9_121301975_CDS_100db1|ENSG00000148180 GTG NA +1 0 -1;tr|A0A0A0MS51|A0A0A0MS51_HUMAN Gelsolin OS=Homo sapiens OX=9606 GN=GSN PE=1 SV=1 [ENST00000394353_9_121286144_aTIS_101db1#ENST00000394353_9_121286144_aTIS_db3];tr|A0A0A0MT01|A0A0	11	2	2	2	5.3	5.3	5.3	80.54	730	730;748;767;731;739;742;782;232;260;523;781	0	49387	67005000	2093900	158230000	4	4			+	179	9250;26870	True;True	9254;26882	43288;43289;43290;43291;125287;125288	56971;56972;56973;161367	56972;161367
A0A0A0MS54;P22694-4;P22694-3;P22694;P22694-5;P22694-7;P22694-6;P22694-9;P22694-2;A0A087WVC4;P22694-10;B1APF7;B1APG1;B1APG0;B1APG2;B1APF8;B1APF9;B1APG3;P22694-8;ENST00000370684_1_84182311_CDS_100db1;ENST00000370680_1_84182311_CDS_100db1;P22612;ENST00000587372_19_14097829_CDS_100db1;ENST00000587372_19_14100890_CDS_100db1	A0A0A0MS54;P22694-4;P22694-3;P22694;P22694-5;P22694-7;P22694-6;P22694-9;P22694-2;A0A087WVC4;P22694-10	12;12;12;12;12;12;12;12;12;11;9;5;5;5;5;5;5;5;5;3;3;2;1;1	1;1;1;1;1;1;1;1;1;1;0;1;1;1;1;1;1;1;1;1;1;0;0;0	1;1;1;1;1;1;1;1;1;1;0;1;1;1;1;1;1;1;1;1;1;0;0;0	cAMP-dependent protein kinase catalytic subunit beta	PRKACB	tr|A0A0A0MS54|A0A0A0MS54_HUMAN cAMP-dependent protein kinase catalytic subunit beta OS=Homo sapiens OX=9606 GN=PRKACB PE=1 SV=1 [ENST00000394838_1_84164413_aTIS_101db1#ENST00000394838_1_84164413_aTIS_db3];sp|P22694-4|KAPCB_HUMAN Isoform 4 of cAMP-dependent	24	12	1	1	24.4	3.4	3.4	41308	357	357;338;339;351;354;355;357;358;398;338;321;186;197;206;209;214;245;264;257;184;185;351;136;178	0	37025	127130000	7478300	287070000	4	4				180	1104;5790;5791;10500;13235;15096;15097;18710;18711;24245;25482;27793	False;False;False;True;False;False;False;False;False;False;False;False	1106;5793;5794;10504;13239;15100;15101;18719;18720;24255;25493;27805	5115;26481;26482;26483;26484;26485;26486;26487;26488;26489;26490;49118;49119;49120;49121;62461;62462;62463;62464;71314;71315;71316;71317;71318;71319;71320;71321;71322;71323;87621;87622;87623;87624;87625;87626;87627;113101;113102;118699;118700;129392;129393;129394;129395	6867;34918;34919;34920;34921;34922;34923;34924;34925;34926;34927;34928;34929;34930;34931;34932;34933;65176;65177;65178;65179;81804;81805;81806;81807;81808;81809;81810;81811;93227;93228;93229;93230;93231;93232;93233;93234;93235;93236;113815;113816;113817;113818;113819;113820;113821;144901;144902;152292;166696;166697	6867;34918;34927;65176;81810;93228;93235;113817;113818;144902;152292;166697
A0A0A0MS58;ENST00000355790_10_70340685_CDS_100db1;ENST00000395010_10_70340700_5UTR_100db1;X6RK58;Q8TCA0-2;Q8TCA0;ENST00000395011_10_70301482_CDS_100db1;Q8TCA0-3	A0A0A0MS58;ENST00000355790_10_70340685_CDS_100db1;ENST00000395010_10_70340700_5UTR_100db1;X6RK58;Q8TCA0-2;Q8TCA0;ENST00000395011_10_70301482_CDS_100db1;Q8TCA0-3	2;2;2;2;2;2;1;1	2;2;2;2;2;2;1;1	2;2;2;2;2;2;1;1	Leucine-rich repeat-containing protein 20	LRRC20	tr|A0A0A0MS58|A0A0A0MS58_HUMAN Leucine rich repeat containing 20, isoform CRA_e OS=Homo sapiens OX=9606 GN=LRRC20 PE=1 SV=1 [ENST00000395010_10_70340577_aTIS_101db1#ENST00000395010_10_70340577_aTIS_db3];generic|ENST00000355790_10_70340685_CDS_100db1|ENSG00	8	2	2	2	17.4	17.4	17.4	12.95	115	115;151;156;174;134;184;42;128	0	36715	301290000	43041000	668990000	14	14				181	16179;25930	True;True	16183;25941	76105;76106;76107;76108;120940;120941;120942;120943	99536;99537;99538;99539;99540;99541;99542;99543;155491;155492;155493;155494;155495;155496	99542;155491
A0A0A0MS59;ENST00000380361_16_30704067_aTIS_101db1;A0A0C4DFX4;ENST00000262518_16_30699936_5UTR_110db1;Q6ZRS2-3;Q6ZRS2-2;Q6ZRS2;A0A087X0E3	A0A0A0MS59;ENST00000380361_16_30704067_aTIS_101db1;A0A0C4DFX4;ENST00000262518_16_30699936_5UTR_110db1;Q6ZRS2-3;Q6ZRS2-2;Q6ZRS2;A0A087X0E3	4;4;4;4;4;4;4;3	3;3;3;3;3;3;3;2	3;3;3;3;3;3;3;2	Helicase SRCAP	SRCAP	tr|A0A0A0MS59|A0A0A0MS59_HUMAN Helicase SRCAP OS=Homo sapiens OX=9606 GN=SRCAP PE=1 SV=1 [ENST00000395059_16_30707671_aTIS_101db1#ENST00000395059_16_30707671_aTIS_db3];generic|ENST00000380361_16_30704067_aTIS_101db1|ENSG00000282034 GTG False 0 -1 [ENST000	8	4	3	3	1.2	0.9	0.9	315.61	2971	2971;3053;3053;3315;3072;3168;3230;1610	0.0002611	32464	2441700000	25172000	6536700000	7	7				182	16894;19423;24568;26547	True;True;True;False	16898;19432;24578;26558	79257;90992;90993;90994;90995;90996;114589;114590;114591;114592;123820;123821	103211;118137;118138;146884;146885;146886;146887;159325	103211;118137;146885;159325
A0A0A0MSI9;A0A0A0MS70;H0Y4G9;A0A0A0MST0;Q99836-2;Q99836-5;Q99836;Q99836-6;ENST00000460295_3_38138809_ntr_100db1;ENST00000495303_3_38138662_aTIS_101db1;ENST00000460295_3_38138701_ntr_100db1;ENST00000443433_3_38138662_aTIS_101db1;Q99836-4;Q99836-3	A0A0A0MSI9;A0A0A0MS70;H0Y4G9;A0A0A0MST0;Q99836-2;Q99836-5;Q99836;Q99836-6;ENST00000460295_3_38138809_ntr_100db1;ENST00000495303_3_38138662_aTIS_101db1;ENST00000460295_3_38138701_ntr_100db1;ENST00000443433_3_38138662_aTIS_101db1;Q99836-4;Q99836-3	4;4;4;4;4;4;4;4;2;2;2;2;2;2	4;4;4;4;4;4;4;4;2;2;2;2;2;2	4;4;4;4;4;4;4;4;2;2;2;2;2;2	Myeloid differentiation primary response protein MyD88	MYD88	tr|A0A0A0MSI9|A0A0A0MSI9_HUMAN Myeloid differentiation primary response protein MyD88 OS=Homo sapiens OX=9606 GN=MYD88 PE=1 SV=1 [ENST00000424893_3_38138662_aTIS_101db1#ENST00000424893_3_38138662_aTIS_db3];tr|A0A0A0MS70|A0A0A0MS70_HUMAN Myeloid differentia	14	4	4	4	15.5	15.5	15.5	29626	264	264;309;316;317;251;275;296;304;136;159;172;204;146;191	0	10041	308400000	20560000	702680000	9	9				183	3817;4874;15192;15259	True;True;True;True	3820;4877;15196;15263	17840;17841;17842;17843;22362;22363;22364;22365;22366;22367;22368;71729;71730;71731;72005;72006;72007	24148;29553;29554;29555;29556;29557;93803;93804;94231;94232;94233	24148;29555;93804;94231
ENST00000398488_18_50279992_aTIS_1_100db1;ENST00000587605_18_50279992_aTIS_1_100db1;ENST00000591535_18_50279992_aTIS_1_100db1;ENST00000398493_18_50279992_aTIS_1_100db1;ENST00000353909_18_50279992_aTIS_1_100db1;ENST00000398495_18_50279992_aTIS_1_100db1;A0A0A0MS90;ENST00000585672_18_50279992_aTIS_1_100db1;ENST00000585672_18_50280013_5UTR_010db2;ENST00000269468_18_50279992_aTIS_1_100db1;ENST00000585…	ENST00000398488_18_50279992_aTIS_1_100db1;ENST00000587605_18_50279992_aTIS_1_100db1;ENST00000591535_18_50279992_aTIS_1_100db1;ENST00000398493_18_50279992_aTIS_1_100db1;ENST00000353909_18_50279992_aTIS_1_100db1;ENST00000398495_18_50279992_aTIS_1_100db1;A0A0A0MS90;ENST00000585672_18_50279992_aTIS_1_100db1;ENST00000585672_18_50280013_5UTR_010db2;ENST00000269468_18_50279992_aTIS_1_100db1;ENST00000585…	2;2;2;2;2;2;2;2;2;2;2;2;2;2;2;2;2;2;2;2;1;1;1;1;1;1;1;1;1;1;1;1;1;1;1	2;2;2;2;2;2;2;2;2;2;2;2;2;2;2;2;2;2;2;2;1;1;1;1;1;1;1;1;1;1;1;1;1;1;1	2;2;2;2;2;2;2;2;2;2;2;2;2;2;2;2;2;2;2;2;1;1;1;1;1;1;1;1;1;1;1;1;1;1;1	Methyl-CpG-binding domain protein 1	MBD1	generic|ENST00000398488_18_50279992_aTIS_1_100db1|ENSG00000141644 ATG True -1 0;generic|ENST00000587605_18_50279992_aTIS_1_100db1|ENSG00000141644 ATG True -1 0 +1;generic|ENST00000591535_18_50279992_aTIS_1_100db1|ENSG00000141644 ATG True -1 0;generic|ENST0	35	2	2	2	3.8	3.8	3.8	55.14	503	503;535;536;549;556;566;566;567;574;605;630;693;503;535;536;549;556;567;605;630;56;63;72;81;115;132;240;416;550;586;655;662;550;586;655	0.00049988	27793	52941000	2941200	119990000	4	4				184	856;5889	True;True	858;5892	3955;27296;27297;27298;27299	5374;36201;36202;36203	5374;36201
ENST00000399410_16_16045837_CDS_010db2;A0A0A0MS99;ENST00000399408_16_16044586_5UTR_100db1;I3L4X2;P33527-6;P33527-4;P33527-2;P33527;P33527-9;P33527-8;P33527-7;P33527-5;P33527-3	ENST00000399410_16_16045837_CDS_010db2;A0A0A0MS99;ENST00000399408_16_16044586_5UTR_100db1;I3L4X2;P33527-6;P33527-4;P33527-2;P33527;P33527-9;P33527-8;P33527-7;P33527-5;P33527-3	4;4;4;4;4;4;4;4;4;3;3;3;3	4;4;4;4;4;4;4;4;4;3;3;3;3	4;4;4;4;4;4;4;4;4;3;3;3;3	Multidrug resistance-associated protein 1	ABCC1	generic|ENST00000399410_16_16045837_CDS_010db2|ENSG00000103222 TTG NA NA;tr|A0A0A0MS99|A0A0A0MS99_HUMAN Multidrug resistance-associated protein 1 OS=Homo sapiens OX=9606 GN=ABCC1 PE=1 SV=1 [ENST00000399408_16_16044619_aTIS_101db1#ENST00000399408_16_1604461	13	4	4	4	3	3	3	131.48	1184	1184;1215;1226;1440;1407;1466;1472;1531;1541;1351;1410;1416;1475	0	56145	171150000	3002700	383590000	11	11				185	2818;8593;9836;23068	True;True;True;True	2821;8597;9840;23078	12936;12937;40121;40122;40123;40124;45950;45951;45952;45953;107487	17670;17671;53053;53054;53055;53056;53057;53058;60708;60709;137313	17671;53054;60708;137313
ENST00000374935_1_21089140_5UTR_100db1;ENST00000264211_1_21002742_aTIS_1_100db1;ENST00000602326_1_21002742_aTIS_1_100db1;ENST00000400422_1_21002742_aTIS_1_100db1;A0A0A0MSA7;ENST00000634879_1_21089140_CDS_110db1;ENST00000634879_1_21089140_CDS_1_100db1;ENST00000602326_1_21089140_5UTR_100db1;ENST00000602326_1_21089140_5UTR_1_100db1;ENST00000400422_1_21089140_5UTR_100db1;ENST00000400422_1_21089140_5U…	ENST00000374935_1_21089140_5UTR_100db1;ENST00000264211_1_21002742_aTIS_1_100db1;ENST00000602326_1_21002742_aTIS_1_100db1;ENST00000400422_1_21002742_aTIS_1_100db1;A0A0A0MSA7;ENST00000634879_1_21089140_CDS_110db1;ENST00000634879_1_21089140_CDS_1_100db1;ENST00000602326_1_21089140_5UTR_100db1;ENST00000602326_1_21089140_5UTR_1_100db1;ENST00000400422_1_21089140_5UTR_100db1;ENST00000400422_1_21089140_5U…	3;3;3;3;3;3;3;3;3;3;3;3;3;3;3;3;3	2;2;2;2;2;2;2;2;2;2;2;2;2;2;2;2;2	2;2;2;2;2;2;2;2;2;2;2;2;2;2;2;2;2	Eukaryotic translation initiation factor 4 gamma 3	EIF4G3	generic|ENST00000374935_1_21089140_5UTR_100db1|ENSG00000075151 ACG NA -1 0 +1;generic|ENST00000264211_1_21002742_aTIS_1_100db1|ENSG00000075151 ATG True -1 0 +1;generic|ENST00000602326_1_21002742_aTIS_1_100db1|ENSG00000075151 ATG True -1 0 +1;generic|ENST00	17	3	2	2	2.2	1.7	1.7	153.64	1371	1371;1585;1591;1621;1621;1650;1650;1657;1657;1687;1687;1774;1774;1774;1305;1585;1591	0.0070167	16615	7953800	107480	21621000	2	2				186	5317;7600;23363	False;True;True	5320;7604;23373	24363;24364;24365;24366;35384;108780;108781	32123;32124;32125;32126;32127;32128;32129;32130;32131;32132;32133;47217;138938	32123;47217;138938
ENST00000409177_2_105386516_CDS_1_100db1;ENST00000393353_2_105398979_5UTR_3_100db1;ENST00000393353_2_105398979_5UTR_2_100db1;ENST00000393353_2_105398979_5UTR_100db1;ENST00000393353_2_105398979_5UTR_1_100db1;ENST00000344213_2_105398979_CDS_010db2;J3KNW4;ENST00000344213_2_105399096_aTIS_3_100db1;ENST00000344213_2_105399096_aTIS_2_100db1;ENST00000344213_2_105399096_aTIS_1_100db1;ENST00000409177_2_10…	ENST00000409177_2_105386516_CDS_1_100db1;ENST00000393353_2_105398979_5UTR_3_100db1;ENST00000393353_2_105398979_5UTR_2_100db1;ENST00000393353_2_105398979_5UTR_100db1;ENST00000393353_2_105398979_5UTR_1_100db1;ENST00000344213_2_105398979_CDS_010db2;J3KNW4;ENST00000344213_2_105399096_aTIS_3_100db1;ENST00000344213_2_105399096_aTIS_2_100db1;ENST00000344213_2_105399096_aTIS_1_100db1;ENST00000409177_2_10…	2;2;2;2;2;2;2;2;2;2;2;2;2	2;2;2;2;2;2;2;2;2;2;2;2;2	2;2;2;2;2;2;2;2;2;2;2;2;2	Four and a half LIM domains protein 2	FHL2	generic|ENST00000409177_2_105386516_CDS_1_100db1|ENSG00000115641 ATG NA -1 0 +1;generic|ENST00000393353_2_105398979_5UTR_3_100db1|ENSG00000115641 CTG NA -1 0 +1;generic|ENST00000393353_2_105398979_5UTR_2_100db1|ENSG00000115641 CTG NA -1 0 +1;generic|ENST00	13	2	2	2	7.9	7.9	7.9	32207	279	279;333;333;333;333;350;389;389;389;389;395;395;279	0	51384	145940000	8107700	316640000	8	8				187	12865;19084	True;True	12869;19093	60438;60439;60440;60441;60442;60443;60444;60445;89469;89470	79266;79267;79268;79269;79270;79271;79272;116219	79266;116219
B3KPJ4;A0A0A0MSI2;Q8IXK0-3;Q8IXK0-2;Q8IXK0-4;Q8IXK0;Q8IXK0-5;ENST00000467894_1_33334187_ntr_100db1;ENST00000467894_1_33330205_ntr_100db1;ENST00000467894_1_33331364_ntr_100db1	B3KPJ4;A0A0A0MSI2;Q8IXK0-3;Q8IXK0-2;Q8IXK0-4;Q8IXK0;Q8IXK0-5;ENST00000467894_1_33334187_ntr_100db1;ENST00000467894_1_33330205_ntr_100db1;ENST00000467894_1_33331364_ntr_100db1	2;2;2;2;2;2;2;1;1;1	2;2;2;2;2;2;2;1;1;1	2;2;2;2;2;2;2;1;1;1	Polyhomeotic-like protein 2	PHC2	tr|B3KPJ4|B3KPJ4_HUMAN Polyhomeotic-like protein 2 OS=Homo sapiens OX=9606 GN=PHC2 PE=1 SV=1 [ENST00000373422_1_33355044_aTIS_101db1#ENST00000373422_1_33355044_aTIS_db3];tr|A0A0A0MSI2|A0A0A0MSI2_HUMAN Polyhomeotic-like protein 2 OS=Homo sapiens OX=9606 GN=	10	2	2	2	3.7	3.7	3.7	50403	464	464;830;267;323;829;858;859;64;188;196	0.0034714	19007	247070000	10742000	516860000	3	3				188	23063;25776	True;True	23073;25787	107467;107468;107469;107470;120247;120248;120249	137293;137294;154686	137294;154686
A0A0A0MSI3;ENST00000423462_10_16437000_5UTR_100db1;ENST00000535784_10_16437000_5UTR_100db1;Q96BW5-2;Q96BW5	A0A0A0MSI3;ENST00000423462_10_16437000_5UTR_100db1;ENST00000535784_10_16437000_5UTR_100db1;Q96BW5-2;Q96BW5	2;2;2;2;2	2;2;2;2;2	2;2;2;2;2	Phosphotriesterase-related protein	PTER	tr|A0A0A0MSI3|A0A0A0MSI3_HUMAN Phosphotriesterase-related protein OS=Homo sapiens OX=9606 GN=PTER PE=1 SV=1 [ENST00000423462_10_16486367_aTIS_101db1#ENST00000423462_10_16486367_aTIS_db3];generic|ENST00000423462_10_16437000_5UTR_100db1|ENSG00000165983 TTG N	5	2	2	2	13	13	13	22591	200	200;221;381;302;349	0	78657	453170000	41198000	1017100000	9	9				189	10575;28238	True;True	10579;28250	49496;49497;49498;49499;49500;49501;49502;49503;131332;131333;131334	65675;65676;65677;65678;65679;65680;169048;169049;169050	65677;169049
F8W9B8;A0A0A0MSI8;O00471;ENST00000554011_14_57209617_ntr_100db1	F8W9B8;A0A0A0MSI8;O00471;ENST00000554011_14_57209617_ntr_100db1	2;2;2;1	2;2;2;1	2;2;2;1	Exocyst complex component 5	EXOC5	tr|F8W9B8|F8W9B8_HUMAN Exocyst complex component 5 OS=Homo sapiens OX=9606 GN=EXOC5 PE=1 SV=1 [ENST00000340918_14_57268648_aTIS_101db1#ENST00000340918_14_57268648_aTIS_db3];tr|A0A0A0MSI8|A0A0A0MSI8_HUMAN Exocyst complex component 5 OS=Homo sapiens OX=9606	4	2	2	2	3.4	3.4	3.4	74.34	643	643;711;708;79	0	37096	90200000	2437800	194760000	7	7				190	14651;18504	True;True	14655;18513	69209;69210;69211;69212;69213;69214;86686;86687;86688	90675;90676;90677;90678;90679;112689;112690	90676;112689
ENST00000286364_3_141555868_CDS_010db2;A0A0A0MSJ9;Q15283-2;Q15283	ENST00000286364_3_141555868_CDS_010db2;A0A0A0MSJ9;Q15283-2;Q15283	3;3;3;3	3;3;3;3	3;3;3;3	Ras GTPase-activating protein 2	RASA2	generic|ENST00000286364_3_141555868_CDS_010db2|ENSG00000155903 AAG NA NA;tr|A0A0A0MSJ9|A0A0A0MSJ9_HUMAN Ras GTPase-activating protein 2 OS=Homo sapiens OX=9606 GN=RASA2 PE=1 SV=1 [ENST00000452898_3_141487084_aTIS_101db1#ENST00000452898_3_141487084_aTIS_db3	4	3	3	3	5.3	5.3	5.3	72.84	636	636;853;849;850	0	67845	109130000	2598400	230160000	7	7				191	15455;22764;26982	True;True;True	15459;22774;26994	72877;72878;106183;125805;125806;125807;125808	95196;95197;135746;162138;162139;162140;162141	95197;135746;162138
ENST00000435319_1_179882866_aTIS_2_100db1;A0A0A0MSK5;ENST00000528443_1_179882866_CDS_010db2;ENST00000606911_1_179882503_aTIS_2_100db1;ENST00000528443_1_179882503_aTIS_2_100db1;J3KN66;ENST00000271583_1_179882503_aTIS_2_100db1;Q5JTV8;Q5JTV8-3;H0Y4R4;Q5JTV8-2;H0YDU3;H0YD16	ENST00000435319_1_179882866_aTIS_2_100db1;A0A0A0MSK5;ENST00000528443_1_179882866_CDS_010db2;ENST00000606911_1_179882503_aTIS_2_100db1;ENST00000528443_1_179882503_aTIS_2_100db1;J3KN66;ENST00000271583_1_179882503_aTIS_2_100db1;Q5JTV8;Q5JTV8-3	8;8;8;8;8;8;8;8;8;3;3;2;2	1;1;1;1;1;1;1;1;1;0;1;1;0	1;1;1;1;1;1;1;1;1;0;1;1;0	Torsin-1A-interacting protein 1	TOR1AIP1	generic|ENST00000435319_1_179882866_aTIS_2_100db1|ENSG00000143337 ATG True +1 0 -1;tr|A0A0A0MSK5|A0A0A0MSK5_HUMAN Torsin-1A-interacting protein 1 OS=Homo sapiens OX=9606 GN=TOR1AIP1 PE=1 SV=1 [ENST00000435319_1_179882866_aTIS_101db1#ENST00000435319_1_17988	13	8	1	1	21.2	4.1	4.1	52465	462	462;462;463;583;584;599;599;583;584;296;379;193;198	0.0080772	15711	19695000	729460	37922000	1	1				192	5043;11066;11067;16407;20339;21779;22947;24602	False;False;False;True;False;False;False;False	5046;11070;11071;16411;20348;21788;22957;24612	23082;23083;23084;51708;51709;51710;51711;51712;51713;51714;51715;51716;51717;51718;51719;51720;51721;51722;51723;51724;51725;51726;51727;51728;77080;77081;95137;95138;95139;95140;101699;106958;106959;106960;106961;114741;114742;114743;114744	30463;30464;30465;68767;68768;68769;68770;68771;68772;68773;68774;68775;68776;68777;68778;68779;68780;68781;68782;68783;68784;68785;68786;68787;100603;122959;122960;122961;122962;130173;136681;136682;136683;136684;136685;136686;136687;136688;136689;136690;136691;136692;136693;136694;147050;147051;147052;147053;147054;147055;147056;147057;147058	30463;68769;68785;100603;122961;130173;136682;147057
A0A0A0MSM0;ENST00000380405_13_31161705_5UTR_100db1;ENST00000380405_13_31161720_5UTR_100db1;ENST00000380405_13_31161750_5UTR_100db1;ENST00000320027_13_31161705_5UTR_100db1;ENST00000320027_13_31161720_5UTR_100db1;ENST00000320027_13_31161750_5UTR_100db1;ENST00000320027_13_31161840_5UTR_010db2;Q92598-2;Q92598-3;Q92598;Q92598-4;ENST00000626866_13_31151095_ntr_100db1;R4GN69;ENST00000602786_13_31161705_…	A0A0A0MSM0;ENST00000380405_13_31161705_5UTR_100db1;ENST00000380405_13_31161720_5UTR_100db1;ENST00000380405_13_31161750_5UTR_100db1;ENST00000320027_13_31161705_5UTR_100db1;ENST00000320027_13_31161720_5UTR_100db1;ENST00000320027_13_31161750_5UTR_100db1;ENST00000320027_13_31161840_5UTR_010db2;Q92598-2;Q92598-3;Q92598;Q92598-4;ENST00000626866_13_31151095_ntr_100db1	8;8;8;8;8;8;8;8;8;8;8;8;6;2;2;2;2	6;6;6;6;6;6;6;6;6;6;6;6;4;2;2;2;2	6;6;6;6;6;6;6;6;6;6;6;6;4;2;2;2;2	Heat shock protein 105 kDa	HSPH1	tr|A0A0A0MSM0|A0A0A0MSM0_HUMAN Heat shock protein 105 kDa OS=Homo sapiens OX=9606 GN=HSPH1 PE=1 SV=1 [ENST00000445273_13_31162094_aTIS_101db1#ENST00000445273_13_31162094_aTIS_db3];generic|ENST00000380405_13_31161705_5UTR_100db1|ENSG00000120694 ACG NA -1 0;	17	8	6	6	12	9.2	9.2	88841	782	782;855;860;870;899;904;914;944;814;817;858;860;383;115;156;161;171	0	12519	188970000	4394600	404190000	8	8				193	6213;6438;9629;18401;19010;19011;22905;27552	True;False;True;False;True;True;True;True	6216;6441;9633;18410;19019;19020;22915;27564	28804;28805;28806;28807;29837;29838;29839;29840;45026;45027;45028;45029;86223;86224;86225;89106;89107;89108;106768;106769;106770;106771;128333;128334;128335;128336	38218;38219;39622;39623;39624;39625;39626;39627;39628;59365;59366;59367;112164;112165;112166;115792;115793;136448;165429	38219;39628;59365;112165;115792;115793;136448;165429
A0A0A0MSQ0;P13797-3;P13797-2;P13797;U3KQI3;H7C4N2	A0A0A0MSQ0;P13797-3;P13797-2;P13797	9;9;9;9;3;3	2;2;2;2;0;2	0;0;0;0;0;0	Plastin-3	PLS3	tr|A0A0A0MSQ0|A0A0A0MSQ0_HUMAN Plastin-3 OS=Homo sapiens OX=9606 GN=PLS3 PE=1 SV=1 [ENST00000420625_X_115622060_aTIS_100db1];sp|P13797-3|PLST_HUMAN Isoform 3 of Plastin-3 OS=Homo sapiens OX=9606 GN=PLS3;sp|P13797-2|PLST_HUMAN Isoform 2 of Plastin-3 OS=Homo	6	9	2	0	14.1	4.2	0	69334	617	617;585;617;630;164;190	0	70926	0	0	0	0	0				194	1267;2612;12429;13996;16680;17712;19750;26779;28035	False;True;False;False;False;False;True;False;False	1269;2615;12433;14000;16684;17717;19759;26790;28047	5828;5829;5830;5831;12033;12034;12035;12036;12037;12038;12039;12040;58271;58272;58273;58274;58275;58276;58277;58278;66154;66155;66156;66157;78322;78323;78324;78325;82971;82972;82973;82974;92438;92439;92440;124819;124820;124821;124822;130410;130411;130412;130413	7696;7697;7698;7699;7700;7701;7702;7703;7704;7705;7706;7707;7708;7709;7710;7711;16263;16264;16265;16266;16267;16268;16269;16270;16271;16272;16273;16274;16275;76906;76907;76908;76909;76910;76911;76912;76913;76914;76915;76916;76917;76918;76919;76920;76921;76922;76923;76924;86537;86538;86539;86540;102025;102026;102027;102028;102029;102030;102031;102032;102033;102034;102035;102036;102037;102038;10203…	7697;16273;76912;86538;102027;108099;119709;160664;167896
B7Z326;A0A0C4DFN6;A0A0A0MSS3;Q8ND83-2;Q8ND83-4;Q8ND83;X6RGK9;Q8ND83-3;ENST00000314070_13_77760971_CDS_100db1;C9JP03;C9JD09;C9JUW9;X6RDJ2;Q5T6P1	B7Z326;A0A0C4DFN6;A0A0A0MSS3;Q8ND83-2;Q8ND83-4;Q8ND83;X6RGK9;Q8ND83-3	3;3;3;3;3;3;2;2;1;1;1;1;1;1	3;3;3;3;3;3;2;2;1;1;1;1;1;1	3;3;3;3;3;3;2;2;1;1;1;1;1;1	SLAIN motif-containing protein 1	SLAIN1	tr|B7Z326|B7Z326_HUMAN SLAIN motif-containing protein 1 OS=Homo sapiens OX=9606 GN=SLAIN1 PE=1 SV=1 [ENST00000351546_13_77744459_aTIS_101db1#ENST00000351546_13_77744459_aTIS_db3];tr|A0A0C4DFN6|A0A0C4DFN6_HUMAN SLAIN motif-containing protein 1 OS=Homo sapie	14	3	3	3	13.2	13.2	13.2	33498	304	304;349;590;305;426;568;240;191;71;99;135;147;205;228	0.002381	21489	24291000	1619400	55174000	5	5				195	7048;21872;25907	True;True;True	7052;21882;25918	32755;102097;102098;102099;102100;120839	43721;130664;130665;130666;155378	43721;130666;155378
ENST00000455077_3_27436544_CDS_010db2;C9JRP1;A0A0A0MST8;E9PFN4;Q9Y6M7-11;Q9Y6M7-14;Q9Y6M7-10;Q9Y6M7-4;Q9Y6M7-3;Q9Y6M7-2;Q9Y6M7-9;Q9Y6M7-6;Q9Y6M7-13;Q9Y6M7-12;Q9Y6M7;Q9Y6M7-8;Q9Y6M7-7;H7C3C4;Q9Y6M7-5	ENST00000455077_3_27436544_CDS_010db2;C9JRP1;A0A0A0MST8;E9PFN4;Q9Y6M7-11;Q9Y6M7-14;Q9Y6M7-10;Q9Y6M7-4;Q9Y6M7-3;Q9Y6M7-2;Q9Y6M7-9;Q9Y6M7-6;Q9Y6M7-13;Q9Y6M7-12;Q9Y6M7;Q9Y6M7-8;Q9Y6M7-7	3;3;3;3;3;3;3;3;3;3;3;3;3;3;3;3;3;1;1	3;3;3;3;3;3;3;3;3;3;3;3;3;3;3;3;3;1;1	3;3;3;3;3;3;3;3;3;3;3;3;3;3;3;3;3;1;1	Anion exchange protein;Sodium bicarbonate cotransporter 3	SLC4A7	generic|ENST00000455077_3_27436544_CDS_010db2|ENSG00000033867 CTG NA NA;tr|C9JRP1|C9JRP1_HUMAN Anion exchange protein (Fragment) OS=Homo sapiens OX=9606 GN=SLC4A7 PE=1 SV=1;tr|A0A0A0MST8|A0A0A0MST8_HUMAN Anion exchange protein OS=Homo sapiens OX=9606 GN=SL	19	3	3	3	4.5	4.5	4.5	110.82	991	991;1051;1201;1210;463;467;574;1000;1018;1090;1095;1131;1135;1206;1214;1246;1259;801;800	0	67279	91538000	1907000	206990000	8	8				196	10818;12232;22136	True;True;True	10822;12236;22146	50561;50562;50563;50564;57323;57324;57325;57326;103331;103332;103333;103334	67191;75891;75892;75893;75894;132224;132225;132226	67191;75894;132224
A0A0A0MSU2;A0A1C7CYX1;Q6PJG2;H7C1L3;ENST00000451078_14_73739474_aTIS_001db3	A0A0A0MSU2;A0A1C7CYX1;Q6PJG2;H7C1L3;ENST00000451078_14_73739474_aTIS_001db3	2;2;2;1;1	2;2;2;1;1	2;2;2;1;1	ELM2 and SANT domain-containing protein 1	ELMSAN1	tr|A0A0A0MSU2|A0A0A0MSU2_HUMAN ELM2 and SANT domain-containing protein 1 (Fragment) OS=Homo sapiens OX=9606 GN=ELMSAN1 PE=1 SV=6;tr|A0A1C7CYX1|A0A1C7CYX1_HUMAN ELM2 and SANT domain-containing protein 1 OS=Homo sapiens OX=9606 GN=ELMSAN1 PE=1 SV=1 [ENST0000	5	2	2	2	3.1	3.1	3.1	111.83	1018	1018;1099;1045;445;445	0	37538	68909000	1466200	154500000	3	3				197	1989;20195	True;True	1992;20204	9163;94508;94509;94510;94511	12319;122219;122220	12319;122220
ENST00000437116_6_33313862_ntr_100db1;ENST00000437116_6_33313862_ntr_1_100db1;ENST00000434618_6_33314041_aTIS_101db1;A0A0G2JKZ1;A2AB90;A0A0G2JH37;A0A0A0MSV9;O15533-2;O15533;O15533-3;ENST00000476333_6_33313862_ntr_100db1;Q6P1N7;ENST00000480730_6_33313862_ntr_100db1;ENST00000480730_6_33313862_ntr_1_100db1;ENST00000437116_6_33313409_ntr_100db1;ENST00000437116_6_33313409_ntr_1_100db1;A0A0A0MT98;ENST0…	ENST00000437116_6_33313862_ntr_100db1;ENST00000437116_6_33313862_ntr_1_100db1;ENST00000434618_6_33314041_aTIS_101db1;A0A0G2JKZ1;A2AB90;A0A0G2JH37;A0A0A0MSV9;O15533-2;O15533;O15533-3;ENST00000476333_6_33313862_ntr_100db1;Q6P1N7;ENST00000480730_6_33313862_ntr_100db1;ENST00000480730_6_33313862_ntr_1_100db1;ENST00000437116_6_33313409_ntr_100db1;ENST00000437116_6_33313409_ntr_1_100db1;A0A0A0MT98;ENST0…	5;5;5;5;5;5;5;5;5;5;3;3;3;3;3;3;3;3;3;3;2;2;2;2;2;2;2;2;2;2;2;2;2;2;1;1;1;1;1;1	5;5;5;5;5;5;5;5;5;5;3;3;3;3;3;3;3;3;3;3;2;2;2;2;2;2;2;2;2;2;2;2;2;2;1;1;1;1;1;1	5;5;5;5;5;5;5;5;5;5;3;3;3;3;3;3;3;3;3;3;2;2;2;2;2;2;2;2;2;2;2;2;2;2;1;1;1;1;1;1	Tapasin	TAPBP	generic|ENST00000437116_6_33313862_ntr_100db1|ENSG00000231925 CTG NA 0 +1;generic|ENST00000437116_6_33313862_ntr_1_100db1|ENSG00000231925 CTG NA 0 +1;generic|ENST00000434618_6_33314041_aTIS_101db1|ENSG00000231925 ATG True 0 +1 [ENST00000434618_6_33314041_	40	5	5	5	12.3	12.3	12.3	42.55	399	399;399;448;448;466;466;504;412;448;504;154;156;286;286;320;320;361;412;412;361;192;200;200;233;233;235;235;241;241;243;243;259;259;330;64;75;202;202;207;207	0	95478	1407500000	93831000	3067600000	19	19				198	6175;6392;9931;21143;27200	True;True;True;True;True	6178;6395;9935;21152;27212	28642;28643;28644;29627;29628;29629;46326;46327;46328;46329;46330;46331;98900;98901;98902;98903;126748;126749;126750;126751	37969;37970;37971;39305;61290;61291;61292;61293;61294;61295;61296;127179;127180;127181;127182;163209;163210;163211;163212	37971;39305;61296;127180;163212
A0A0A0MSW4;P48739;P48739-2;P48739-3;B3KYB6;ENST00000634017_22_27897876_CDS_100db1;ENST00000455418_22_27897876_CDS_100db1;ENST00000320996_22_27897876_CDS_100db1;B3KYB7;ENST00000465179_22_27896599_ntr_100db1;I3L4C0;I3L459	A0A0A0MSW4;P48739;P48739-2;P48739-3;B3KYB6;ENST00000634017_22_27897876_CDS_100db1;ENST00000455418_22_27897876_CDS_100db1;ENST00000320996_22_27897876_CDS_100db1;B3KYB7	5;5;5;5;4;4;4;4;3;1;1;1	5;5;5;5;4;4;4;4;3;1;1;1	4;4;4;4;3;3;3;3;3;1;0;0	Phosphatidylinositol transfer protein beta isoform	PITPNB	tr|A0A0A0MSW4|A0A0A0MSW4_HUMAN Phosphatidylinositol transfer protein beta isoform OS=Homo sapiens OX=9606 GN=PITPNB PE=1 SV=1 [ENST00000455418_22_27919191_aTIS_101db1#ENST00000455418_22_27919191_aTIS_db3];sp|P48739|PIPNB_HUMAN Phosphatidylinositol transfer	12	5	5	4	19.9	19.9	19.9	31581	271	271;271;272;273;120;200;200;201;167;49;115;142	0	18.43	1533900000	85215000	3363100000	15	15				199	7650;9624;17685;20671;22353	True;True;True;True;True	7654;9628;17690;20680;22363	35593;35594;35595;35596;44988;44989;44990;44991;82844;82845;82846;82847;82848;82849;82850;82851;96614;96615;96616;96617;104372;104373;104374;104375	47462;59311;107896;107897;107898;107899;107900;107901;107902;124762;124763;124764;124765;133524;133525;133526	47462;59311;107900;124764;133524
ENST00000443024_9_92289419_aTIS_1_100db1;A0A0A0MSX9;ENST00000375643_9_92289419_aTIS_1_100db1;P41252;J3KR24;ENST00000447699_9_92287856_aTIS_1_100db1;ENST00000627121_9_92265032_5UTR_100db1;Q5TCD1;ENST00000490438_9_92289395_ntr_100db1;ENST00000472894_9_92260206_ntr_100db1;ENST00000472894_9_92260182_ntr_100db1;ENST00000472894_9_92258991_ntr_100db1;ENST00000490438_9_92287901_ntr_100db1;ENST00000490438…	ENST00000443024_9_92289419_aTIS_1_100db1;A0A0A0MSX9;ENST00000375643_9_92289419_aTIS_1_100db1;P41252;J3KR24;ENST00000447699_9_92287856_aTIS_1_100db1;ENST00000627121_9_92265032_5UTR_100db1	27;27;27;27;23;23;16;9;5;4;3;2;1;1;1;1;1;1	27;27;27;27;23;23;16;9;5;4;3;2;1;1;1;1;1;1	27;27;27;27;23;23;16;9;5;4;3;2;1;1;1;1;1;1	Isoleucine--tRNA ligase, cytoplasmic	IARS	generic|ENST00000443024_9_92289419_aTIS_1_100db1|ENSG00000196305 ATG True -1 0 +1;tr|A0A0A0MSX9|A0A0A0MSX9_HUMAN Isoleucine--tRNA ligase, cytoplasmic OS=Homo sapiens OX=9606 GN=IARS PE=1 SV=1 [ENST00000443024_9_92289419_aTIS_100db1];generic|ENST00000375643	18	27	27	27	25.5	25.5	25.5	142.29	1242	1242;1242;1262;1262;1152;1152;589;330;139;130;122;109;52;56;72;121;129;174	0	101.27	4776000000	83789000	10892000000	140	140				200	1792;2487;3481;4061;5538;6038;6105;10316;11043;12328;13168;13351;13444;16464;16465;17381;17435;17628;19220;19317;24435;26378;26710;27096;28044;28045;28724	True;True;True;True;True;True;True;True;True;True;True;True;True;True;True;True;True;True;True;True;True;True;True;True;True;True;True	1795;2490;3484;4064;5541;6041;6108;10320;11047;12332;13172;13355;13448;16468;16469;17385;17439;17633;19229;19326;24445;26389;26721;27108;28056;28057;28736	8247;8248;8249;8250;8251;8252;8253;8254;11483;11484;11485;11486;16350;16351;18949;18950;25360;25361;25362;25363;28022;28023;28024;28025;28026;28027;28028;28029;28323;28324;28325;28326;48274;48275;48276;48277;51595;51596;51597;57777;57778;57779;57780;57781;57782;62094;62095;62096;62097;63017;63018;63019;63452;63453;77320;77321;77322;77323;77324;77325;81446;81447;81448;81449;81707;82577;82578;82579…	11056;11057;11058;11059;11060;11061;11062;11063;11064;11065;11066;15593;15594;15595;15596;22327;25560;33375;33376;33377;33378;33379;37086;37087;37088;37089;37090;37091;37092;37093;37094;37095;37096;37097;37098;37099;37100;37101;37102;37103;37104;37105;37106;37107;37108;37513;37514;37515;37516;37517;37518;37519;37520;37521;37522;37523;37524;37525;37526;64031;64032;64033;64034;64035;64036;64037;640…	11066;15593;22327;25560;33377;37090;37513;64034;68559;76331;81383;82499;82946;100861;100862;106079;106460;107558;116961;117528;146133;158254;160243;162649;167936;167943;172259
A0A0A0MTR6;ENST00000582944_17_74872959_5UTR_3_100db1;ENST00000582944_17_74872959_5UTR_2_100db1;ENST00000582944_17_74872959_5UTR_100db1;ENST00000582944_17_74872959_5UTR_1_100db1;A0A0C4DFN8;ENST00000293195_17_74872959_5UTR_3_100db1;ENST00000293195_17_74872959_5UTR_2_100db1;ENST00000293195_17_74872959_5UTR_100db1;ENST00000293195_17_74872959_5UTR_1_100db1;A0A0A0MSZ4;ENST00000413947_17_74872959_5UTR_3…	A0A0A0MTR6;ENST00000582944_17_74872959_5UTR_3_100db1;ENST00000582944_17_74872959_5UTR_2_100db1;ENST00000582944_17_74872959_5UTR_100db1;ENST00000582944_17_74872959_5UTR_1_100db1;A0A0C4DFN8;ENST00000293195_17_74872959_5UTR_3_100db1;ENST00000293195_17_74872959_5UTR_2_100db1;ENST00000293195_17_74872959_5UTR_100db1;ENST00000293195_17_74872959_5UTR_1_100db1;A0A0A0MSZ4;ENST00000413947_17_74872959_5UTR_3…	5;5;5;5;5;5;5;5;5;5;5;5;5;5;5;5;5;5;4;4;4;4;4;4;4;4;4;4;4;4;4;4;4;4;4;4;4;4;4;4;3;3;3;2;1;1;1;1;1;1;1;1	5;5;5;5;5;5;5;5;5;5;5;5;5;5;5;5;5;5;4;4;4;4;4;4;4;4;4;4;4;4;4;4;4;4;4;4;4;4;4;4;3;3;3;2;1;1;1;1;1;1;1;1	5;5;5;5;5;5;5;5;5;5;5;5;5;5;5;5;5;5;4;4;4;4;4;4;4;4;4;4;4;4;4;4;4;4;4;4;4;4;4;4;3;3;3;2;1;1;1;1;1;1;1;1	NADPH:adrenodoxin oxidoreductase, mitochondrial	FDXR	tr|A0A0A0MTR6|A0A0A0MTR6_HUMAN NADPH:adrenodoxin oxidoreductase, mitochondrial OS=Homo sapiens OX=9606 GN=FDXR PE=1 SV=1 [ENST00000582944_17_74872944_aTIS_101db1#ENST00000582944_17_74872944_aTIS_db3];generic|ENST00000582944_17_74872959_5UTR_3_100db1|ENSG00	52	5	5	5	16.4	16.4	16.4	52.89	483	483;488;488;488;488;491;496;496;496;496;522;527;527;527;527;483;491;522;456;456;463;463;468;468;468;468;497;502;502;502;502;534;534;539;539;539;539;451;497;534;361;439;439;272;91;96;96;100;117;164;178;295	0	14228	372590000	12848000	824400000	15	15				201	728;8971;10443;22994;24605	True;True;True;True;True	730;8975;10447;23004;24615	3375;3376;3377;3378;41995;41996;41997;41998;48870;48871;48872;48873;107173;107174;107175;107176;114751;114752;114753;114754	4639;4640;4641;4642;4643;55353;64899;64900;64901;136916;136917;147070;147071;147072;147073	4639;55353;64900;136916;147071
A0A0A0MT32;ENST00000336233_10_89247648_aTIS_1_100db1;P38571-2;P38571	A0A0A0MT32;ENST00000336233_10_89247648_aTIS_1_100db1;P38571-2;P38571	1;1;1;1	1;1;1;1	1;1;1;1	Lysosomal acid lipase/cholesteryl ester hydrolase	LIPA	tr|A0A0A0MT32|A0A0A0MT32_HUMAN Lysosomal acid lipase/cholesteryl ester hydrolase OS=Homo sapiens OX=9606 GN=LIPA PE=1 SV=1 [ENST00000456827_10_89228279_aTIS_101db1#ENST00000456827_10_89228279_aTIS_db3];generic|ENST00000336233_10_89247648_aTIS_1_100db1|ENSG	4	1	1	1	8.8	8.8	8.8	32.57	283	283;399;343;399	0.0078793	16015	46373000	4215700	95501000	2	2				202	25475	TRUE	25486	118670;118671;118672;118673	152256;152257	152257
A0A0A0MT33;Q9UPN6;Q9UPN6-2	A0A0A0MT33;Q9UPN6;Q9UPN6-2	4;4;4	2;2;2	2;2;2	Protein SCAF8	SCAF8	tr|A0A0A0MT33|A0A0A0MT33_HUMAN Protein SCAF8 OS=Homo sapiens OX=9606 GN=SCAF8 PE=1 SV=1 [ENST00000417268_6_154733423_aTIS_111db1#ENST00000417268_6_154733423_aTIS_db2#ENST00000417268_6_154733423_aTIS_db3];sp|Q9UPN6|SCAF8_HUMAN Protein SCAF8 OS=Homo sapiens	3	4	2	2	4.7	3.3	3.3	148.86	1349	1349;1271;1337	0	14268	130290000	3030000	293940000	5	5				203	4030;26472;26516;26888	True;False;True;False	4033;26483;26527;26900	18819;18820;18821;18822;123459;123460;123461;123462;123648;123649;123650;123651;125350;125351;125352;125353	25370;25371;25372;25373;158791;158792;158793;158794;159068;161431;161432;161433;161434	25372;158791;159068;161432
ENST00000642628_19_10984152_aTIS_101db1;ENST00000643549_19_10984152_aTIS_101db1;ENST00000429416_19_10984131_5UTR_010db2;ENST00000643549_19_10984131_5UTR_010db2;Q9HBD4;A0A0A0MT49;P51532-5;P51532-2;P51532-3;P51532-4;P51532;P51531-2;P51531;F6VDE0;ENST00000591595_19_11019657_ntr_100db1;ENST00000592604_19_11019657_ntr_100db1;ENST00000644267_19_11013063_ntr_100db1;ENST00000591595_19_11021794_ntr_100db1…	ENST00000642628_19_10984152_aTIS_101db1;ENST00000643549_19_10984152_aTIS_101db1;ENST00000429416_19_10984131_5UTR_010db2;ENST00000643549_19_10984131_5UTR_010db2;Q9HBD4;A0A0A0MT49;P51532-5;P51532-2;P51532-3;P51532-4;P51532;P51531-2;P51531	22;22;22;22;22;22;22;22;22;22;22;11;11;10;9;9;8;8;8;8;8;7;7;7;7;6;6;5;4;3;3;3;3;3;3;3;3;3;3;3;3;3;3;3;3;3;3;3;3;3;3;3;3;3;3;3;3;2;2;2;1	22;22;22;22;22;22;22;22;22;22;22;11;11;10;9;9;8;8;8;8;8;7;7;7;7;6;6;5;4;3;3;3;3;3;3;3;3;3;3;3;3;3;3;3;3;3;3;3;3;3;3;3;3;3;3;3;3;2;2;2;1	21;21;21;21;21;21;21;21;21;21;21;10;10;9;8;8;7;7;7;7;7;7;7;7;6;5;6;4;4;3;3;3;3;3;3;3;3;3;3;3;3;3;3;3;3;3;3;3;3;3;3;3;3;3;3;2;3;1;1;1;1	Transcription activator BRG1;Probable global transcription activator SNF2L2	SMARCA4;SMARCA2	generic|ENST00000642628_19_10984152_aTIS_101db1|ENSG00000127616 ATG True +1 0 -1 [ENST00000642628_19_10984152_aTIS_db3];generic|ENST00000643549_19_10984152_aTIS_101db1|ENSG00000127616 ATG True +1 0 -1 [ENST00000643549_19_10984152_aTIS_db3];generic|ENST00	61	22	22	21	13.6	13.6	13.1	184.85	1646	1646;1649;1654;1656;1679;1681;1613;1614;1616;1617;1647;1572;1590;1514;757;760;667;719;722;725;1428;619;622;651;710;411;607;606;221;38;110;149;169;178;182;186;192;196;200;202;204;228;229;231;236;244;245;248;254;260;270;276;278;280;296;350;468;228;312;315;212	0	96351	3416000000	54223000	7660700000	73	73				204	625;2334;4296;5749;7704;9009;10871;11250;12947;13783;13807;14860;16691;16933;19707;19904;20036;20403;20488;24305;26039;26547	True;True;True;True;True;True;True;True;True;True;True;True;True;True;True;True;True;True;True;True;True;True	627;2337;4299;5752;7708;9013;10875;11254;12951;13787;13811;14864;16695;16937;19716;19913;20045;20412;20497;24315;26050;26558	2913;2914;2915;10743;10744;10745;19949;26292;26293;26294;26295;35821;35822;35823;35824;35825;35826;35827;35828;42156;42157;42158;42159;42160;42161;42162;42163;50812;50813;50814;50815;52543;52544;52545;52546;60992;60993;60994;65072;65073;65074;65075;65076;65077;65180;65181;65182;70086;78372;78373;79432;79433;79434;79435;79436;79437;79438;79439;92237;92238;92239;93164;93165;93166;93167;93168;93169;…	4057;4058;4059;14549;14550;26794;34541;34542;47801;47802;47803;47804;47805;47806;47807;47808;47809;47810;47811;55538;55539;55540;55541;55542;55543;55544;67541;67542;67543;67544;69891;80089;80090;85207;85208;85209;85210;85211;85212;85213;85214;85215;85216;85323;85324;85325;91739;102094;102095;102096;102097;102098;103464;103465;103466;103467;103468;103469;103470;119492;120583;120584;120585;120586;1…	4058;14549;26794;34542;47808;55541;67543;69891;80089;85212;85323;91739;102098;103465;119492;120584;121487;123246;123755;145246;156324;159325
ENST00000446284_9_113221243_CDS_1_100db1;ENST00000446284_9_113221258_CDS_010db2;A0A0A0MT60;Q5T1M5;Q5T1M5-2;ENST00000414250_9_113221243_CDS_1_100db1;X6RKW4;Q5T1M5-3;ENST00000462889_9_113211567_ntr_100db1;ENST00000462889_9_113221258_ntr_100db1	ENST00000446284_9_113221243_CDS_1_100db1;ENST00000446284_9_113221258_CDS_010db2;A0A0A0MT60;Q5T1M5;Q5T1M5-2;ENST00000414250_9_113221243_CDS_1_100db1;X6RKW4;Q5T1M5-3	4;4;4;4;3;2;2;2;1;1	4;4;4;4;3;2;2;2;1;1	4;4;4;4;3;2;2;2;1;1	Peptidyl-prolyl cis-trans isomerase;FK506-binding protein 15	FKBP15	generic|ENST00000446284_9_113221243_CDS_1_100db1|ENSG00000119321 ATG NA -1 0 +1;generic|ENST00000446284_9_113221258_CDS_010db2|ENSG00000119321 GTG NA NA;tr|A0A0A0MT60|A0A0A0MT60_HUMAN Peptidylprolyl isomerase (Fragment) OS=Homo sapiens OX=9606 GN=FKBP15 PE	10	4	4	4	5.1	5.1	5.1	133.62	1219	1219;1224;1244;1219;1209;472;497;472;58;89	0	45058	157530000	2813000	364480000	7	7				205	1156;9984;23547;24030	True;True;True;True	1158;9988;23557;24040	5349;46579;109642;109643;112130;112131;112132;112133	7118;61585;140257;143675;143676;143677;143678	7118;61585;140257;143678
E9PEC4;C9JUH3;A0A0A0MT72;Q9BSQ5-3;Q9BSQ5;Q9BSQ5-2;ENST00000478582_7_45063951_ntr_100db1;ENST00000478582_7_45063939_ntr_100db1;ENST00000478582_7_45038394_ntr_100db1;Q9BSQ5-4	E9PEC4;C9JUH3;A0A0A0MT72;Q9BSQ5-3;Q9BSQ5;Q9BSQ5-2;ENST00000478582_7_45063951_ntr_100db1;ENST00000478582_7_45063939_ntr_100db1;ENST00000478582_7_45038394_ntr_100db1;Q9BSQ5-4	2;2;2;2;2;2;1;1;1;1	2;2;2;2;2;2;1;1;1;1	2;2;2;2;2;2;1;1;1;1	Cerebral cavernous malformations 2 protein	CCM2	tr|E9PEC4|E9PEC4_HUMAN Cerebral cavernous malformations 2 protein OS=Homo sapiens OX=9606 GN=CCM2 PE=1 SV=1 [ENST00000488727_7_45000334_aTIS_101db1#ENST00000488727_7_45000334_aTIS_db3];tr|C9JUH3|C9JUH3_HUMAN Cerebral cavernous malformations 2 protein OS=Ho	10	2	2	2	8.9	8.9	8.9	29794	271	271;347;438;353;444;465;109;113;131;386	0	37566	48633000	4052800	100540000	3	3				206	21183;23671	True;True	21192;23681	99117;99118;99119;110259;110260;110261;110262	127440;127441;141089	127440;141089
ENST00000513710_5_111092457_aTIS_1_100db1;A0A0A0MTB8;ENST00000513710_5_111092406_5UTR_100db1;ENST00000513710_5_111092406_5UTR_1_100db1;ENST00000513710_5_111092391_5UTR_100db1;ENST00000513710_5_111092391_5UTR_1_100db1;ENST00000612402_5_111092289_aTIS_1_100db1;Q8NI36;ENST00000505303_5_111092406_ntr_100db1;ENST00000505303_5_111092406_ntr_1_100db1;ENST00000505303_5_111092391_ntr_100db1;ENST0000050530…	ENST00000513710_5_111092457_aTIS_1_100db1;A0A0A0MTB8;ENST00000513710_5_111092406_5UTR_100db1;ENST00000513710_5_111092406_5UTR_1_100db1;ENST00000513710_5_111092391_5UTR_100db1;ENST00000513710_5_111092391_5UTR_1_100db1;ENST00000612402_5_111092289_aTIS_1_100db1;Q8NI36;ENST00000505303_5_111092406_ntr_100db1;ENST00000505303_5_111092406_ntr_1_100db1;ENST00000505303_5_111092391_ntr_100db1;ENST0000050530…	15;15;15;15;15;15;15;15;12;12;12;12	15;15;15;15;15;15;15;15;12;12;12;12	15;15;15;15;15;15;15;15;12;12;12;12	WD repeat-containing protein 36	WDR36	generic|ENST00000513710_5_111092457_aTIS_1_100db1|ENSG00000134987 ATG True +1 0 -1;tr|A0A0A0MTB8|A0A0A0MTB8_HUMAN WD repeat-containing protein 36 OS=Homo sapiens OX=9606 GN=WDR36 PE=1 SV=1 [ENST00000513710_5_111092457_aTIS_111db1#ENST00000506538_5_11109245	12	15	15	15	21.1	21.1	21.1	99351	895	895;895;912;912;917;917;951;951;598;598;603;603	0	62517	2505000000	62624000	5690500000	64	64				207	1306;5919;10392;11013;11476;13949;15779;17625;18166;18576;18708;21653;22447;23160;23563	True;True;True;True;True;True;True;True;True;True;True;True;True;True;True	1308;5922;10396;11017;11480;13953;15783;17630;18175;18585;18717;21662;22457;23170;23573	5971;5972;5973;5974;5975;5976;27447;27448;27449;27450;27451;48643;48644;48645;48646;51449;51450;51451;51452;53691;53692;53693;65969;65970;65971;65972;74299;74300;74301;74302;82565;82566;82567;82568;85119;85120;85121;85122;85123;85124;85125;86993;86994;86995;87613;87614;87615;87616;101192;101193;101194;101195;104780;104781;104782;104783;107907;107908;107909;107910;107911;107912;107913;107914;10971…	7898;7899;7900;7901;36333;36334;36335;36336;64530;64531;64532;64533;64534;64535;68335;68336;68337;68338;71576;71577;71578;86332;86333;86334;86335;97095;97096;97097;97098;97099;107552;107553;107554;110700;110701;110702;110703;110704;110705;110706;110707;112999;113000;113001;113002;113003;113806;113807;113808;113809;113810;113811;113812;113813;129672;129673;129674;129675;129676;133994;133995;137865…	7900;36335;64533;68335;71576;86332;97098;107554;110704;112999;113806;129673;133995;137869;140323
A0A0A0MTR7;A0A0A0MTC1;Q63HN8;Q63HN8-4;Q63HN8-6;Q63HN8-5;I3L3H9;ENST00000559864_17_80376340_ntr_100db1;ENST00000622931_17_80340149_ntr_100db1;ENST00000622931_17_80340065_ntr_100db1;ENST00000622931_17_80340047_ntr_100db1;ENST00000622931_17_80339993_ntr_100db1;ENST00000622931_17_80339987_ntr_100db1	A0A0A0MTR7;A0A0A0MTC1;Q63HN8;Q63HN8-4	31;31;31;31;3;3;1;1;1;1;1;1;1	31;31;31;31;3;3;1;1;1;1;1;1;1	29;29;29;29;3;3;1;1;1;1;1;1;1	E3 ubiquitin-protein ligase RNF213	RNF213	tr|A0A0A0MTR7|A0A0A0MTR7_HUMAN E3 ubiquitin-protein ligase RNF213 OS=Homo sapiens OX=9606 GN=RNF213 PE=1 SV=1 [ENST00000582970_17_80263682_aTIS_101db1#ENST00000582970_17_80263682_aTIS_db3];tr|A0A0A0MTC1|A0A0A0MTC1_HUMAN E3 ubiquitin-protein ligase RNF213 O	13	31	31	29	7.6	7.6	7.2	591.4	5207	5207;5256;5207;5256;557;1063;106;107;108;136;142;160;162	0	79223	2588000000	9445400	4079700000	99	99				208	538;1877;2146;4922;5574;5576;5602;5616;6682;6683;7053;7497;8442;9249;9720;10390;10565;12930;14539;15597;16552;17776;17805;20946;21301;24701;24727;25704;26679;26874;28550	True;True;True;True;True;True;True;True;True;True;True;True;True;True;True;True;True;True;True;True;True;True;True;True;True;True;True;True;True;True;True	540;1880;2149;4925;5577;5579;5605;5619;6685;6686;7057;7501;8446;9253;9724;10394;10569;12934;14543;15601;16556;17782;17811;20955;21310;24711;24737;25715;26690;26886;28562	2512;2513;2514;2515;8625;8626;8627;8628;9846;9847;22576;22577;22578;25505;25506;25507;25508;25517;25518;25519;25520;25645;25646;25647;25648;25696;25697;25698;25699;31003;31004;31005;31006;31007;31008;31009;31010;32776;32777;32778;34823;34824;34825;34826;39348;39349;39350;39351;43285;43286;43287;45437;45438;45439;45440;48626;48627;48628;48629;48630;48631;48632;48633;48634;48635;48636;48637;48638;4…	3566;3567;11542;11543;11544;11545;11546;13311;13312;13313;29821;29822;29823;29824;29825;33558;33559;33560;33561;33570;33571;33572;33573;33574;33575;33576;33577;33744;33789;33790;33791;33792;33793;41349;41350;41351;43755;43756;46385;46386;46387;46388;52156;52157;52158;56970;59909;59910;59911;64507;64508;64509;64510;64511;64512;64513;64514;64515;64516;65610;65611;65612;80015;80016;80017;80018;80019…	3566;11543;13311;29823;33558;33570;33744;33792;41350;41351;43756;46386;52158;56970;59911;64514;65612;80016;90003;96097;101328;108472;108620;126158;128021;147509;147625;154055;160031;161384;170963
ENST00000517542_8_73688813_aTIS_1_100db1;A0A0A0MTD1;ENST00000522509_8_73738292_CDS_1_100db1;ENST00000355780_8_73738292_CDS_100db1;ENST00000355780_8_73738301_aTIS_1_100db1;ENST00000521727_8_73747440_aTIS_1_100db1;E7EPX0;ENST00000519961_8_73709145_aTIS_1_100db1;E7EVJ4;ENST00000522695_8_73738292_CDS_100db1;ENST00000522695_8_73738292_CDS_1_100db1;ENST00000522695_8_73738301_aTIS_1_100db1;ENST000005243…	ENST00000517542_8_73688813_aTIS_1_100db1;A0A0A0MTD1;ENST00000522509_8_73738292_CDS_1_100db1;ENST00000355780_8_73738292_CDS_100db1;ENST00000355780_8_73738301_aTIS_1_100db1;ENST00000521727_8_73747440_aTIS_1_100db1;E7EPX0;ENST00000519961_8_73709145_aTIS_1_100db1;E7EVJ4;ENST00000522695_8_73738292_CDS_100db1;ENST00000522695_8_73738292_CDS_1_100db1;ENST00000522695_8_73738301_aTIS_1_100db1;ENST000005243…	12;12;12;12;12;12;12;12;12;12;12;12;12;12;12;12;11;11;11;11;10;10;8;8;6;4;2;1;1;1;1;1;1;1	12;12;12;12;12;12;12;12;12;12;12;12;12;12;12;12;11;11;11;11;10;10;8;8;6;4;2;1;1;1;1;1;1;1	12;12;12;12;12;12;12;12;12;12;12;12;12;12;12;12;11;11;11;11;10;10;8;8;6;4;2;1;1;1;1;1;1;1	Double-stranded RNA-binding protein Staufen homolog 2	STAU2	generic|ENST00000517542_8_73688813_aTIS_1_100db1|ENSG00000040341 ATG True -1 +1;tr|A0A0A0MTD1|A0A0A0MTD1_HUMAN Double-stranded RNA-binding protein Staufen homolog 2 OS=Homo sapiens OX=9606 GN=STAU2 PE=1 SV=1 [ENST00000517542_8_73688813_aTIS_101db1#ENST0000	34	12	12	12	30	30	30	52041	473	473;473;476;476;479;491;491;511;511;535;535;538;570;479;538;570;398;504;398;504;320;291;390;390;135;162;204;63;63;102;103;111;125;105	0	56613	1454900000	50167000	3126100000	46	46				209	263;1470;1533;7023;7933;8209;12591;12731;16146;18140;25791;26072	True;True;True;True;True;True;True;True;True;True;True;True	264;1472;1535;7027;7937;8213;12595;12735;16150;18149;25802;26083	1143;1144;1145;1146;6696;6970;6971;6972;6973;6974;6975;6976;6977;6978;6979;6980;6981;32634;32635;32636;32637;36853;36854;36855;36856;38244;38245;38246;38247;59100;59101;59102;59103;59756;75946;75947;75948;75949;85016;85017;85018;85019;120312;120313;121648;121649;121650;121651	1660;9005;9006;9358;9359;9360;9361;9362;9363;9364;9365;9366;9367;9368;9369;9370;43513;43514;43515;48952;50852;77839;77840;77841;77842;77843;77844;78479;99347;99348;99349;99350;99351;110599;110600;110601;110602;110603;154771;156475;156476;156477;156478;156479;156480;156481;156482	1660;9005;9364;43515;48952;50852;77842;78479;99351;110603;154771;156476
A0A0A0MTH9;O14981;ENST00000265990_10_91953815_CDS_010db2;O14981-2	A0A0A0MTH9;O14981;ENST00000265990_10_91953815_CDS_010db2	6;6;4;2	6;6;4;2	6;6;4;2	TATA-binding protein-associated factor 172	BTAF1	tr|A0A0A0MTH9|A0A0A0MTH9_HUMAN TATA-binding protein-associated factor 172 OS=Homo sapiens OX=9606 GN=BTAF1 PE=1 SV=1 [ENST00000544642_10_91935152_aTIS_101db1#ENST00000544642_10_91935152_aTIS_db3];sp|O14981|BTAF1_HUMAN TATA-binding protein-associated factor	4	6	6	6	4.1	4.1	4.1	206.93	1849	1849;1849;1635;677	0	14014	190980000	2246900	410690000	17	17				210	2221;6320;11561;14669;16073;28698	True;True;True;True;True;True	2224;6323;11565;14673;16077;28710	10230;10231;29293;29294;29295;29296;54089;54090;54091;54092;69291;69292;69293;69294;75606;75607;75608;75609;133481;133482;133483	13834;13835;13836;13837;38866;38867;38868;38869;72112;90771;90772;98775;98776;98777;98778;98779;172028	13835;38868;72112;90771;98778;172028
B8ZWD1;ENST00000355857_2_119366992_5UTR_100db1;ENST00000535617_2_119366992_5UTR_100db1;ENST00000535617_2_119366983_5UTR_010db2;A0A0A0MTI5;ENST00000627093_2_119366992_5UTR_100db1;P07108;P07108-3;P07108-2;P07108-4;P07108-5;ENST00000475783_2_119370796_ntr_100db1;P07108-6	B8ZWD1;ENST00000355857_2_119366992_5UTR_100db1;ENST00000535617_2_119366992_5UTR_100db1;ENST00000535617_2_119366983_5UTR_010db2;A0A0A0MTI5;ENST00000627093_2_119366992_5UTR_100db1;P07108;P07108-3;P07108-2;P07108-4;P07108-5	4;4;4;4;4;4;4;4;4;4;4;1;1	4;4;4;4;4;4;4;4;4;4;4;1;1	4;4;4;4;4;4;4;4;4;4;4;1;1	Acyl-CoA-binding protein	DBI	tr|B8ZWD1|B8ZWD1_HUMAN Acyl-CoA-binding protein OS=Homo sapiens OX=9606 GN=DBI PE=1 SV=1 [ENST00000535617_2_119367052_aTIS_101db1#ENST00000535617_2_119367052_aTIS_db3];generic|ENST00000355857_2_119366992_5UTR_100db1|ENSG00000155368 ATC NA +1 0 -1;generic|E	13	4	4	4	58.8	58.8	58.8	11.15	97	97;107;117;120;143;149;87;88;104;129;148;26;123	0	13475	1611600000	322330000	3629900000	29	29				211	1158;2625;19645;24150	True;True;True;True	1160;2628;19654;24160	5354;5355;5356;5357;5358;5359;12089;12090;12091;12092;12093;12094;12095;12096;91960;91961;91962;91963;112683;112684;112685;112686;112687;112688;112689;112690	7122;7123;7124;7125;7126;7127;7128;7129;7130;7131;7132;16366;16367;16368;16369;16370;16371;119210;119211;119212;119213;119214;144373;144374;144375;144376;144377;144378;144379;144380;144381	7123;16368;119214;144375
D6RAG5;A0A0A0MTL5;ENST00000546211_5_36152218_5UTR_110db1;Q13309-4;Q13309	D6RAG5;A0A0A0MTL5;ENST00000546211_5_36152218_5UTR_110db1;Q13309-4;Q13309	1;1;1;1;1	1;1;1;1;1	1;1;1;1;1	S-phase kinase-associated protein 2	SKP2	tr|D6RAG5|D6RAG5_HUMAN S-phase kinase-associated protein 2 OS=Homo sapiens OX=9606 GN=SKP2 PE=1 SV=1 [ENST00000508514_5_36152263_aTIS_101db1#ENST00000508514_5_36152263_aTIS_db3];tr|A0A0A0MTL5|A0A0A0MTL5_HUMAN S-phase kinase-associated protein 2 OS=Homo sap	5	1	1	1	7.8	7.8	7.8	24683	217	217;435;438;210;424	0.00026199	32807	15167000	1516700	29621000	3	3				212	24356	TRUE	24366	113599;113600;113601	145499;145500;145501	145501
A0A0A0MTN0;Q13617;Q13617-2;Q5T2B5;Q5T2B7	A0A0A0MTN0;Q13617;Q13617-2;Q5T2B5	16;16;16;15;1	16;16;16;15;1	16;16;16;15;1	Cullin-2	CUL2	tr|A0A0A0MTN0|A0A0A0MTN0_HUMAN Cullin-2 OS=Homo sapiens OX=9606 GN=CUL2 PE=1 SV=1 [ENST00000537177_10_35074095_aTIS_101db1#ENST00000537177_10_35074095_aTIS_db3];sp|Q13617|CUL2_HUMAN Cullin-2 OS=Homo sapiens OX=9606 GN=CUL2 PE=1 SV=2 [ENST00000374749_10_350	5	16	16	16	23	23	23	88505	758	758;745;764;706;90	0	80.33	1623400000	37753000	3715700000	68	68				213	1549;1550;2515;5739;6188;7528;8887;9681;12564;12740;13429;16943;18063;25986;28087;28476	True;True;True;True;True;True;True;True;True;True;True;True;True;True;True;True	1551;1552;2518;5742;6191;7532;8891;9685;12568;12744;13433;16947;18071;25997;28099;28488	7059;7060;7061;7062;7063;7064;7065;7066;11600;11601;11602;26251;26252;28700;28701;28702;34977;34978;34979;34980;41626;41627;41628;41629;41630;41631;41632;45261;45262;45263;58970;58971;58972;58973;58974;58975;58976;58977;59786;59787;59788;59789;59790;63389;63390;63391;63392;63393;63394;63395;63396;79492;79493;79494;79495;84630;84631;84632;84633;84634;84635;121228;121229;121230;130637;130638;130639…	9477;9478;9479;9480;9481;9482;15748;15749;34503;34504;38070;38071;38072;38073;38074;38075;38076;38077;38078;46537;46538;46539;54883;54884;54885;54886;54887;54888;59732;59733;77666;77667;77668;77669;77670;77671;77672;77673;78505;78506;78507;82892;82893;82894;82895;82896;82897;82898;82899;103553;103554;103555;103556;103557;103558;103559;103560;103561;110053;110054;110055;110056;110057;110058;155944…	9477;9480;15748;34503;38070;46537;54885;59733;77667;78505;82893;103556;110055;155946;168191;170491
ENST00000644934_19_34365303_CDS_010db2;A0A0A0MTS2;ENST00000415930_19_34364910_aTIS_101db1;P06744;P06744-2;K7EQ48;A0A0J9YXP8;A0A0J9YYH3;ENST00000647446_19_34365267_aTIS_101db1;A0A0J9YX90;K7EPY4;K7EP41;ENST00000643067_19_34368601_ntr_100db1;K7ELR7;K7ENA0;ENST00000586392_19_34396589_ntr_100db1;K7ERC6;K7ERK8;ENST00000643067_19_34377807_ntr_100db1;K7EIL4;ENST00000647446_19_34393996_3UTR_100db1	ENST00000644934_19_34365303_CDS_010db2;A0A0A0MTS2;ENST00000415930_19_34364910_aTIS_101db1;P06744;P06744-2;K7EQ48;A0A0J9YXP8;A0A0J9YYH3;ENST00000647446_19_34365267_aTIS_101db1;A0A0J9YX90	24;24;24;24;23;21;16;16;16;15;10;9;8;7;7;6;6;5;4;4;4	24;24;24;24;23;21;16;16;16;15;10;9;8;7;7;6;6;5;4;4;4	17;17;17;17;16;15;15;15;15;14;9;8;8;6;7;2;6;5;4;4;2	Glucose-6-phosphate isomerase	GPI	generic|ENST00000644934_19_34365303_CDS_010db2|ENSG00000105220 CTG NA NA;tr|A0A0A0MTS2|A0A0A0MTS2_HUMAN Glucose-6-phosphate isomerase (Fragment) OS=Homo sapiens OX=9606 GN=GPI PE=1 SV=1;generic|ENST00000415930_19_34364910_aTIS_101db1|ENSG00000105220 ATG Fa	21	24	24	17	58.1	58.1	38.5	61777	546	546;573;597;558;569;474;268;283;316;279;166;159;159;146;162;158;161;133;73;110;202	0	232.02	10081000000	387740000	22787000000	139	139				214	2441;3325;4790;5721;8463;10416;10722;12167;14054;16907;17714;17715;17867;20902;22739;22740;23793;23794;24081;24186;25417;25577;26125;27680	True;True;True;True;True;True;True;True;True;True;True;True;True;True;True;True;True;True;True;True;True;True;True;True	2444;3328;4793;5724;8467;10420;10726;12171;14058;16911;17719;17720;17873;20911;22749;22750;23803;23804;24091;24196;25428;25588;26136;27692	11290;11291;11292;11293;15646;15647;15648;15649;21962;21963;21964;21965;26177;26178;26179;26180;26181;26182;26183;26184;39518;39519;39520;39521;39522;39523;39524;39525;48750;48751;48752;48753;48754;48755;48756;48757;48758;50160;50161;50162;57034;57035;57036;57037;57038;57039;57040;66411;66412;66413;66414;79308;79309;79310;79311;82983;82984;82985;82986;82987;82988;82989;82990;82991;82992;82993;829…	15349;15350;15351;15352;15353;15354;15355;15356;15357;15358;15359;15360;15361;15362;15363;21562;29037;29038;29039;29040;29041;29042;34416;34417;34418;34419;34420;34421;34422;52396;52397;52398;52399;52400;52401;52402;52403;52404;52405;52406;52407;52408;64741;64742;64743;64744;64745;64746;64747;64748;64749;64750;64751;64752;64753;64754;64755;64756;64757;64758;64759;64760;64761;64762;64763;64764;647…	15362;21562;29037;34418;52403;64762;66628;75579;86807;103296;108113;108127;108928;125993;135575;135576;141808;141811;143985;144588;151893;153014;156763;166133
ENST00000589042_2_178804642_aTIS_1_100db1;A0A0A0MTS7;Q8WZ42-12;ENST00000342992_2_178804642_aTIS_1_100db1;ENST00000615779_2_178804642_aTIS_1_100db1;Q8WZ42-5;Q8WZ42-11;Q8WZ42-4;Q8WZ42-7;Q8WZ42-2;Q8WZ42;Q8WZ42-8;Q8WZ42-13;A0A0A0MRA3;Q8WZ42-3;Q8WZ42-10;Q8WZ42-9;ENST00000615779_2_178558056_CDS_100db1;Q8WZ42-6	ENST00000589042_2_178804642_aTIS_1_100db1;A0A0A0MTS7;Q8WZ42-12;ENST00000342992_2_178804642_aTIS_1_100db1;ENST00000615779_2_178804642_aTIS_1_100db1;Q8WZ42-5;Q8WZ42-11;Q8WZ42-4;Q8WZ42-7;Q8WZ42-2;Q8WZ42;Q8WZ42-8;Q8WZ42-13;A0A0A0MRA3;Q8WZ42-3;Q8WZ42-10;Q8WZ42-9	7;7;7;6;6;6;6;6;6;6;6;6;6;5;5;5;5;2;1	7;7;7;6;6;6;6;6;6;6;6;6;6;5;5;5;5;2;1	7;7;7;6;6;6;6;6;6;6;6;6;6;5;5;5;5;2;1	Titin	TTN	generic|ENST00000589042_2_178804642_aTIS_1_100db1|ENSG00000155657 ATG no_data NA;tr|A0A0A0MTS7|A0A0A0MTS7_HUMAN Titin OS=Homo sapiens OX=9606 GN=TTN PE=1 SV=1 [ENST00000589042_2_178804642_aTIS_100db1];sp|Q8WZ42-12|TITIN_HUMAN Isoform 12 of Titin OS=Homo sa	19	7	7	7	0.4	0.4	0.4	3994.6	35991	35991;35991;35991;33423;34350;32900;33423;33445;33615;34258;34350;34475;34484;27118;26926;27051;27118;6892;5604	0	38647	700590000	360390	1630600000	7	7				215	3403;4568;11423;14700;19378;19556;19693	True;True;True;True;True;True;True	3406;4571;11427;14704;19387;19565;19702	16002;16003;16004;21031;21032;21033;21034;53296;53297;69409;90802;90803;90804;90805;91580;91581;92176;92177	21972;27940;70891;90885;117885;118817;118818;119440	21972;27940;70891;90885;117885;118817;119440
ENST00000637669_22_40346559_aTIS_1_100db1;ENST00000636714_22_40346559_aTIS_1_100db1;A0A1B0GWJ0;A0A1B0GTJ7;ENST00000623063_22_40346559_aTIS_1_100db1;ENST00000216194_22_40346559_aTIS_1_100db1;A0A0A6YY92;P30566;A0A096LNY6;ENST00000342312_22_40346559_aTIS_1_100db1;P30566-2;A0A1B0GWF8;A0A1B0GTG9;A0A096LNY5;A0A096LP92;A0A096LPA2;ENST00000623387_22_40364958_ntr_100db1;ENST00000623387_22_40364901_ntr_100…	ENST00000637669_22_40346559_aTIS_1_100db1;ENST00000636714_22_40346559_aTIS_1_100db1;A0A1B0GWJ0;A0A1B0GTJ7;ENST00000623063_22_40346559_aTIS_1_100db1;ENST00000216194_22_40346559_aTIS_1_100db1;A0A0A6YY92;P30566;A0A096LNY6;ENST00000342312_22_40346559_aTIS_1_100db1;P30566-2;A0A1B0GWF8;A0A1B0GTG9;A0A096LNY5	12;12;12;12;12;12;12;12;10;10;10;9;8;7;3;3;2;2;2;2;2;2;2;1;1;1;1;1;1;1	12;12;12;12;12;12;12;12;10;10;10;9;8;7;3;3;2;2;2;2;2;2;2;1;1;1;1;1;1;1	12;12;12;12;12;12;12;12;10;10;10;9;8;7;3;3;2;2;2;2;2;2;2;1;1;1;1;1;1;1	Adenylosuccinate lyase	ADSL	generic|ENST00000637669_22_40346559_aTIS_1_100db1|ENSG00000239900 ATG True +1 0 -1;generic|ENST00000636714_22_40346559_aTIS_1_100db1|ENSG00000239900 ATG True +1 0 -1;tr|A0A1B0GWJ0|A0A1B0GWJ0_HUMAN Adenylosuccinate lyase OS=Homo sapiens OX=9606 GN=ADSL PE=1	30	12	12	12	41	41	41	54405	480	480;480;480;480;484;498;498;484;360;425;425;403;377;262;78;133;61;80;102;127;142;149;164;41;45;49;57;81;83;87	0	92753	3071200000	122850000	6994100000	88	88				216	100;532;2088;2089;5483;8013;8778;10947;10998;13230;26576;28071	True;True;True;True;True;True;True;True;True;True;True;True	100;534;2091;2092;5486;8017;8782;10951;11002;13234;26587;28083	444;445;446;2487;2488;2489;2490;9613;9614;9615;9616;9617;9618;9619;9620;9621;9622;9623;9624;25099;25100;25101;37228;37229;37230;37231;37232;37233;37234;37235;41019;41020;41021;41022;51138;51139;51140;51141;51142;51143;51144;51145;51371;51372;51373;51374;62437;62438;62439;62440;123963;123964;123965;123966;130566;130567;130568;130569	643;644;3523;3524;3525;3526;3527;3528;3529;3530;3531;3532;3533;3534;3535;13010;13011;13012;13013;13014;13015;13016;13017;13018;13019;13020;13021;13022;13023;13024;13025;13026;13027;13028;13029;13030;13031;33047;33048;33049;33050;33051;33052;33053;33054;33055;33056;33057;49436;49437;49438;49439;49440;49441;54088;54089;54090;54091;54092;67979;67980;67981;67982;67983;67984;68236;68237;68238;68239;68…	643;3523;13014;13026;33049;49439;54092;67984;68239;81781;159543;168083
A0A0A6YY96;P48200;H0YMA8;H0YL48;H0YN46;H0YNL8;ENST00000560440_15_78438338_aTIS_101db1;P48200-2	A0A0A6YY96;P48200	5;5;1;1;1;1;1;1	5;5;1;1;1;1;1;1	5;5;1;1;1;1;1;1	Iron-responsive element-binding protein 2	IREB2	tr|A0A0A6YY96|A0A0A6YY96_HUMAN Iron-responsive element-binding protein 2 OS=Homo sapiens OX=9606 GN=IREB2 PE=1 SV=1 [ENST00000258886_15_78438338_aTIS_111db1#ENST00000258886_15_78438338_aTIS_db2#ENST00000258886_15_78438338_aTIS_db3];sp|P48200|IREB2_HUMAN Ir	8	5	5	5	6.7	6.7	6.7	105.06	963	963;963;46;51;89;220;343;343	0	13474	147990000	3441600	311690000	15	15				217	808;3877;7719;8488;27912	True;True;True;True;True	810;3880;7723;8492;27924	3722;3723;3724;3725;18097;18098;18099;18100;35902;35903;39667;39668;39669;39670;129882;129883;129884	5115;5116;24463;24464;24465;24466;24467;47903;47904;52577;52578;52579;52580;52581;167239;167240	5115;24466;47903;52579;167239
ENST00000503010_5_115620608_ntr_100db1;ENST00000503010_5_115625869_ntr_100db1;A0A0A6YYA0;ENST00000456936_5_115625735_CDS_010db2;Q86XR7-2;Q9Y3B3	ENST00000503010_5_115620608_ntr_100db1;ENST00000503010_5_115625869_ntr_100db1;A0A0A6YYA0;ENST00000456936_5_115625735_CDS_010db2;Q86XR7-2;Q9Y3B3	1;1;1;1;1;1	1;1;1;1;1;1	1;1;1;1;1;1	Transmembrane emp24 domain-containing protein 7	TMED7-TICAM2;TMED7	generic|ENST00000503010_5_115620608_ntr_100db1|ENSG00000134970 ATG NA -1 0 +1;generic|ENST00000503010_5_115625869_ntr_100db1|ENSG00000134970 CTG NA -1 0 +1;tr|A0A0A6YYA0|A0A0A6YYA0_HUMAN Protein TMED7-TICAM2 OS=Homo sapiens OX=9606 GN=TMED7-TICAM2 PE=3 SV=	6	1	1	1	7.4	7.4	7.4	15534	136	136;164;188;205;404;224	0	11252	172390000	24627000	381640000	7	7				218	23291	TRUE	23301	108456;108457;108458;108459;108460;108461;108462;108463	138527;138528;138529;138530;138531;138532;138533;138534	138530
A0A0A6YYC7;Q96JP5;ENST00000422974_11_58609991_CDS_100db1;H3BTR0;ENST00000422974_11_58609979_aTIS_101db1;ENST00000316059_11_58610981_CDS_010db2	A0A0A6YYC7;Q96JP5;ENST00000422974_11_58609991_CDS_100db1;H3BTR0;ENST00000422974_11_58609979_aTIS_101db1;ENST00000316059_11_58610981_CDS_010db2	3;3;2;2;2;2	3;3;2;2;2;2	3;3;2;2;2;2	E3 ubiquitin-protein ligase ZFP91	ZFP91-CNTF;ZFP91	tr|A0A0A6YYC7|A0A0A6YYC7_HUMAN HCG2042749, isoform CRA_d OS=Homo sapiens OX=9606 GN=ZFP91-CNTF PE=4 SV=1 [ENST00000389919_11_58579282_aTIS_101db1#ENST00000389919_11_58579282_aTIS_db3];sp|Q96JP5|ZFP91_HUMAN E3 ubiquitin-protein ligase ZFP91 OS=Homo sapiens	6	3	3	3	5.3	5.3	5.3	59.57	529	529;570;350;354;354;354	0	63067	1239100000	51628000	2846000000	15	15				219	4;12336;28512	True;True;True	4;12340;28524	20;21;22;23;57827;57828;57829;57830;57831;57832;57833;57834;132603;132604;132605;132606	28;29;30;31;32;76388;76389;76390;76391;76392;76393;170710;170711;170712;170713	32;76389;170713
A0A1B0GX12;A0A0B4J2E0;A0A0A6YYD5;P01733	A0A1B0GX12;A0A0B4J2E0;A0A0A6YYD5;P01733	1;1;1;1	1;1;1;1	1;1;1;1	T-cell receptor beta chain V region YT35	TRBV12-4;TRBV12-3	tr|A0A1B0GX12|A0A1B0GX12_HUMAN T cell receptor beta variable 12-4 (Fragment) OS=Homo sapiens OX=9606 GN=TRBV12-4 PE=4 SV=1;sp|A0A0B4J2E0|TVBL4_HUMAN T cell receptor beta variable 12-4 OS=Homo sapiens OX=9606 GN=TRBV12-4 PE=1 SV=5;tr|A0A0A6YYD5|A0A0A6YYD5_H	4	1	1	1	11.3	11.3	11.3	13.04	115	115;115;115;135	0.00027167	36148	25733000	3216600	51549000	1	1				220	8405	TRUE	8409	39182;39183;39184	52003	52003
A0A0A6YYG7;Q6IBW4;Q6IBW4-4;E5RJN3;Q6IBW4-2;H0YC55;ENST00000395698_22_50516489_CDS_100db1;Q6IBW4-5	A0A0A6YYG7;Q6IBW4;Q6IBW4-4;E5RJN3;Q6IBW4-2	3;3;3;2;2;1;1;1	3;3;3;2;2;1;1;1	3;3;3;2;2;1;1;1	Condensin-2 complex subunit H2	NCAPH2	tr|A0A0A6YYG7|A0A0A6YYG7_HUMAN Condensin-2 complex subunit H2 OS=Homo sapiens OX=9606 GN=NCAPH2 PE=1 SV=1 [ENST00000395701_22_50508338_aTIS_101db1#ENST00000395701_22_50508338_aTIS_db3];sp|Q6IBW4|CNDH2_HUMAN Condensin-2 complex subunit H2 OS=Homo sapiens OX	8	3	3	3	5.8	5.8	5.8	66257	589	589;605;606;292;583;141;249;299	0	55846	46754000	1798200	107010000	8	8				221	4528;17922;21096	True;True;True	4531;17930;21105	20841;20842;20843;20844;83951;83952;83953;83954;83955;98667;98668;98669	27773;27774;109214;109215;109216;109217;126895;126896	27774;109214;126896
ENST00000259199_2_113437950_CDS_100db1;ENST00000259199_2_113437941_CDS_100db1;A0A0A6YYH9;Q9BRT8;Q8IUF1;Q5RIA9;Q5JTY5;Q4V339;Q5RIB5;ENST00000433343_2_113437950_CDS_100db1;ENST00000433343_2_113437941_CDS_100db1;Q5JTY2;A0A087WTC0;Q6NVZ8;F8WEG4;A0A0B4J2E3;A0A087WZQ3;F8WEU0;E7EUZ7;A0A087WYD2;F2Z2T4;A0A087X140;A0A087WWG3;ENST00000416503_2_113437950_CDS_100db1;ENST00000416503_2_113437941_CDS_100db1;A0A0…	ENST00000259199_2_113437950_CDS_100db1;ENST00000259199_2_113437941_CDS_100db1;A0A0A6YYH9;Q9BRT8;Q8IUF1;Q5RIA9;Q5JTY5;Q4V339;Q5RIB5;ENST00000433343_2_113437950_CDS_100db1;ENST00000433343_2_113437941_CDS_100db1;Q5JTY2;A0A087WTC0;Q6NVZ8;F8WEG4;A0A0B4J2E3;A0A087WZQ3;F8WEU0;E7EUZ7;A0A087WYD2;F2Z2T4;A0A087X140;A0A087WWG3;ENST00000416503_2_113437950_CDS_100db1;ENST00000416503_2_113437941_CDS_100db1;A0A0…	3;3;3;3;3;3;3;3;2;2;2;2;2;2;2;2;2;2;2;2;2;2;2;2;2;2;2;2;2;2;2;2;2;2;1;1;1;1	3;3;3;3;3;3;3;3;2;2;2;2;2;2;2;2;2;2;2;2;2;2;2;2;2;2;2;2;2;2;2;2;2;2;1;1;1;1	3;3;3;3;3;3;3;3;2;2;2;2;2;2;2;2;2;2;2;2;2;2;2;2;2;2;2;2;2;2;2;2;2;2;1;1;1;1	COBW domain-containing protein 1;COBW domain-containing protein 2;COBW domain-containing protein 5;COBW domain-containing protein 3;COBW domain-containing protein 6	CBWD5;CBWD1;CBWD2;CBWD3;CBWD6;CBWD7	generic|ENST00000259199_2_113437950_CDS_100db1|ENSG00000136682 ACG NA +1 0 -1;generic|ENST00000259199_2_113437941_CDS_100db1|ENSG00000136682 ATG NA +1 0 -1;tr|A0A0A6YYH9|A0A0A6YYH9_HUMAN COBW domain-containing protein 5 OS=Homo sapiens OX=9606 GN=CBWD5 PE=	38	3	3	3	13.6	13.6	13.6	41178	368	368;371;375;395;395;395;395;395;113;153;156;160;160;180;180;180;180;182;182;182;250;347;347;349;352;359;376;376;376;376;113;347;359;376;77;137;176;177	0	97408	165450000	9191900	346030000	12	12				222	10836;24873;25443	True;True;True	10840;24883;25454	50634;50635;50636;50637;115938;115939;115940;115941;115942;115943;118540	67287;67288;67289;67290;67291;67292;67293;67294;148407;148408;148409;152089	67292;148407;152089
ENST00000393793_19_10106474_5UTR_010db2;A0A0A6YYI3;A0A0B4J1V8;Q9NQ55-2;Q9NQ55;ENST00000253107_19_10107571_CDS_010db2;A8MV53;C9J3W3;C9JHF7;H7C446	ENST00000393793_19_10106474_5UTR_010db2;A0A0A6YYI3;A0A0B4J1V8;Q9NQ55-2;Q9NQ55;ENST00000253107_19_10107571_CDS_010db2;A8MV53;C9J3W3	6;6;6;6;6;5;5;4;2;1	6;6;6;6;6;5;5;4;2;1	6;6;6;6;6;5;5;4;2;1	Suppressor of SWI4 1 homolog	PPAN-P2RY11;PPAN	generic|ENST00000393793_19_10106474_5UTR_010db2|ENSG00000130810 CTG NA NA;tr|A0A0A6YYI3|A0A0A6YYI3_HUMAN Protein PPAN-P2RY11 OS=Homo sapiens OX=9606 GN=PPAN-P2RY11 PE=4 SV=1 [ENST00000428358_19_10106395_aTIS_101db1#ENST00000428358_19_10106395_aTIS_db3];tr|	10	6	6	6	18.3	18.3	18.3	53538	476	476;520;794;460;473;388;420;210;97;208	0	67521	742640000	33757000	1404800000	20	20				223	15789;16058;17664;18644;26687;27572	True;True;True;True;True;True	15793;16062;17669;18653;26698;27584	74345;75545;82731;82732;82733;87304;87305;87306;87307;87308;87309;87310;87311;124417;124418;124419;128415	97124;98719;107752;107753;107754;113457;113458;113459;113460;113461;113462;113463;113464;113465;113466;160086;160087;160088;160089;160090;165544	97124;98719;107753;113466;160090;165544
ENST00000572467_16_4416518_aTIS_1_100db1;A0A0A6YYL4;ENST00000572467_16_4416518_aTIS_3_100db1;ENST00000572467_16_4416518_aTIS_2_100db1;ENST00000537233_16_4416518_aTIS_1_100db1;ENST00000251166_16_4416518_aTIS_1_100db1;P57737-4;P57737;ENST00000571941_16_4343273_CDS_100db1;ENST00000318059_16_4343282_CDS_100db1;ENST00000573236_16_4343288_ntr_100db1;ENST00000577031_16_4343282_CDS_100db1;I3L1U7;I3L0X9;I…	ENST00000572467_16_4416518_aTIS_1_100db1;A0A0A6YYL4;ENST00000572467_16_4416518_aTIS_3_100db1;ENST00000572467_16_4416518_aTIS_2_100db1;ENST00000537233_16_4416518_aTIS_1_100db1;ENST00000251166_16_4416518_aTIS_1_100db1;P57737-4;P57737	7;7;6;6;4;4;4;4;3;3;3;3;3;3;3;3;3;3;3;3;3;3;3;3;3;3;2;2;2;2;2;2;2;2;1;1;1;1;1;1;1;1;1	7;7;6;6;4;4;4;4;3;3;3;3;3;3;3;3;3;3;3;3;3;3;3;3;3;3;2;2;2;2;2;2;2;2;1;1;1;1;1;1;1;1;1	6;6;5;5;3;3;3;3;3;3;3;3;3;3;3;2;2;2;2;2;2;2;2;2;3;2;2;1;1;1;1;2;1;1;1;1;1;0;0;1;1;1;1	Coronin;Coronin-7	CORO7-PAM16;CORO7	generic|ENST00000572467_16_4416518_aTIS_1_100db1|ENSG00000103426 ATG True -1 0 +1;tr|A0A0A6YYL4|A0A0A6YYL4_HUMAN Coronin OS=Homo sapiens OX=9606 GN=CORO7-PAM16 PE=3 SV=1 [ENST00000572467_16_4416518_aTIS_111db1#ENST00000572467_16_4416518_aTIS_db2#ENST000005	43	7	7	6	10.6	10.6	8.8	114.14	1048	1048;1048;1048;1048;907;925;907;925;118;121;123;125;129;137;145;535;535;535;535;840;907;907;925;925;125;840;102;367;367;367;367;497;840;840;43;61;64;156;161;206;210;210;497	0	22339	147880000	3606900	353180000	14	14				224	1500;8327;13778;20171;21562;23273;25370	True;True;True;True;True;True;True	1502;8331;13782;20180;21571;23283;25381	6820;6821;6822;6823;38796;38797;38798;65046;65047;65048;65049;94401;94402;94403;94404;100763;100764;100765;100766;108385;108386;108387;118218;118219;118220;118221	9171;9172;51559;51560;85151;85152;122121;122122;129143;129144;129145;129146;138455;151595;151596;151597	9172;51559;85152;122122;129146;138455;151596
A0A0B4J1R1;P01106	A0A0B4J1R1;P01106	1;1	1;1	1;1	Myc proto-oncogene protein	MYC	tr|A0A0B4J1R1|A0A0B4J1R1_HUMAN Myc proto-oncogene protein OS=Homo sapiens OX=9606 GN=MYC PE=1 SV=1 [ENST00000259523_8_127738263_aTIS_101db1#ENST00000259523_8_127738263_aTIS_db3];sp|P01106|MYC_HUMAN Myc proto-oncogene protein OS=Homo sapiens OX=9606 GN=MYC	2	1	1	1	3.5	3.5	3.5	27791	257	257;439	0.0030233	19357	12546000	2091000	34103000	2	2				225	19463	TRUE	19472	91180;91181	118336;118337	118336
A0A0B4J1S8;Q9UBF8-2;Q9UBF8;A0A0A0MSL0;E9PL47;F8W860;Q9UBF8-3	A0A0B4J1S8;Q9UBF8-2;Q9UBF8;A0A0A0MSL0	3;3;3;2;1;1;1	3;3;3;2;1;1;1	3;3;3;2;1;1;1	Phosphatidylinositol 4-kinase beta	PI4KB	tr|A0A0B4J1S8|A0A0B4J1S8_HUMAN Phosphatidylinositol 4-kinase beta OS=Homo sapiens OX=9606 GN=PI4KB PE=1 SV=1 [ENST00000368875_1_151326179_aTIS_101db1#ENST00000368875_1_151326179_aTIS_db3];sp|Q9UBF8-2|PI4KB_HUMAN Isoform 2 of Phosphatidylinositol 4-kinase b	7	3	3	3	4.6	4.6	4.6	92723	828	828;801;816;280;95;191;484	0	10048	218460000	5748900	499880000	7	7				226	12511;15368;27670	True;True;True	12515;15372;27682	58753;58754;58755;58756;72490;72491;72492;72493;128855;128856;128857;128858	77459;77460;94796;166086;166087;166088;166089	77460;94796;166086
A0A0B4J1V9;Q9NRZ9-6;Q9NRZ9-5;Q9NRZ9-3;Q9NRZ9-2;Q9NRZ9;A0A087WSW7;F6XU50;Q9NRZ9-4;B1ALG6;Q9NRZ9-8;Q9NRZ9-7;Q9NW36;ENST00000475263_10_94597039_ntr_100db1;ENST00000630929_10_94546394_CDS_100db1;Q76H82;ENST00000371327_10_94593514_CDS_100db1;Q9NRZ9-9	A0A0B4J1V9;Q9NRZ9-6;Q9NRZ9-5;Q9NRZ9-3;Q9NRZ9-2;Q9NRZ9;A0A087WSW7;F6XU50;Q9NRZ9-4	7;7;7;7;7;7;6;6;6;3;3;3;2;1;1;1;1;1	7;7;7;7;7;7;6;6;6;3;3;3;2;1;1;1;1;1	7;7;7;7;7;7;6;6;6;3;3;3;2;1;1;1;1;1	Lymphoid-specific helicase	HELLS	tr|A0A0B4J1V9|A0A0B4J1V9_HUMAN Helicase, lymphoid-specific, isoform CRA_b OS=Homo sapiens OX=9606 GN=HELLS PE=1 SV=1 [ENST00000394036_10_94545922_aTIS_101db1#ENST00000394036_10_94545922_aTIS_db3];sp|Q9NRZ9-6|HELLS_HUMAN Isoform 6 of Lymphoid-specific helic	18	7	7	7	8.3	8.3	8.3	102.71	884	884;708;740;806;822;838;700;714;782;192;315;345;310;55;81;97;211;129	0	18573	780570000	18153000	1709400000	26	26				227	5063;5064;12977;14889;18834;20997;26065	True;True;True;True;True;True;True	5066;5067;12981;14893;18843;21006;26076	23168;23169;23170;23171;23172;23173;23174;23175;61126;61127;61128;61129;61130;61131;61132;61133;70196;70197;70198;70199;88227;88228;88229;88230;98229;98230;98231;98232;98233;121617;121618;121619;121620	30591;30592;30593;30594;30595;80232;80233;80234;80235;80236;80237;80238;80239;80240;91827;91828;91829;114655;114656;114657;126494;126495;126496;126497;126498;156449;156450	30592;30595;80232;91827;114655;126494;156449
B4DDR8;F5H5K2;F5GY88;A0A0B4J1W0;O75448-2;O75448	B4DDR8;F5H5K2;F5GY88;A0A0B4J1W0;O75448-2;O75448	1;1;1;1;1;1	1;1;1;1;1;1	1;1;1;1;1;1	Mediator of RNA polymerase II transcription subunit 24	MED24	tr|B4DDR8|B4DDR8_HUMAN Mediator of RNA polymerase II transcription subunit 24 OS=Homo sapiens OX=9606 GN=MED24 PE=1 SV=1;tr|F5H5K2|F5H5K2_HUMAN Mediator of RNA polymerase II transcription subunit 24 (Fragment) OS=Homo sapiens OX=9606 GN=MED24 PE=1 SV=2;tr|	6	1	1	1	2.2	2.2	2.2	70768	638	638;791;1008;1014;976;989	0.00025595	30281	20986000	567200	51852000	0	0				228	22395	TRUE	22405	104562;104563;104564;104565	133750;133751	133751
A0A0B4J1W3;Q9BXJ9;Q9BXJ9-4;ENST00000485905_4_139384888_ntr_100db1;Q6N069-5;Q6N069-4;Q6N069-3;Q6N069-2;ENST00000496716_4_139376458_ntr_100db1	A0A0B4J1W3;Q9BXJ9;Q9BXJ9-4	19;19;13;3;2;2;2;2;1	19;19;13;3;2;2;2;2;1	16;16;11;3;0;0;0;0;0	N-alpha-acetyltransferase 15, NatA auxiliary subunit	NAA15	tr|A0A0B4J1W3|A0A0B4J1W3_HUMAN N-alpha-acetyltransferase 15, NatA auxiliary subunit OS=Homo sapiens OX=9606 GN=NAA15 PE=1 SV=1 [ENST00000398947_4_139301778_aTIS_101db1#ENST00000398947_4_139301778_aTIS_db3];sp|Q9BXJ9|NAA15_HUMAN N-alpha-acetyltransferase 15	9	19	19	16	23.9	23.9	20.5	101.2	865	865;866;526;68;311;429;516;530;46	0	56045	2868800000	55170000	6239600000	59	59				229	1363;2159;3185;4839;5131;5553;9363;10310;14099;14168;18340;18341;18913;19371;19811;20982;25263;27777;28693	True;True;True;True;True;True;True;True;True;True;True;True;True;True;True;True;True;True;True	1365;2162;3188;4842;5134;5556;9367;10314;14103;14172;18349;18350;18922;19380;19820;20991;25274;27789;28705	6209;6210;6211;6212;6213;6214;6215;6216;9931;9932;9933;9934;14611;14612;14613;22196;22197;22198;22199;22200;22201;22202;22203;22204;22205;23534;23535;23536;25420;25421;25422;25423;43833;43834;43835;43836;48251;48252;48253;48254;66609;66610;66611;66953;66954;85911;85912;85913;85914;85915;85916;85917;85918;88718;88719;90771;90772;90773;90774;92737;92738;92739;92740;98149;98150;98151;98152;117749;12…	8294;8295;8296;8297;8298;13419;13420;13421;13422;13423;19889;19890;19891;29324;29325;29326;29327;29328;29329;29330;29331;31131;31132;31133;33448;33449;57762;57763;57764;57765;57766;64011;64012;64013;64014;87089;87090;87091;87665;111717;111718;111719;111720;111721;111722;115329;117831;117832;117833;117834;117835;117836;117837;117838;117839;117840;120048;120049;126371;126372;126373;126374;150950;16…	8294;13420;19889;29324;31131;33449;57764;64012;87089;87665;111720;111721;115329;117837;120048;126371;150950;166625;171990
A0A0B4J1Z1;C9JAB2;Q16629-3;Q16629-2;Q16629-4;Q16629;F8WEA1	A0A0B4J1Z1;C9JAB2;Q16629-3;Q16629-2;Q16629-4;Q16629	8;8;8;8;8;8;2	7;7;7;7;7;7;2	7;7;7;7;7;7;2	Serine/arginine-rich splicing factor 7	SRSF7	tr|A0A0B4J1Z1|A0A0B4J1Z1_HUMAN Serine/arginine-rich-splicing factor 7 OS=Homo sapiens OX=9606 GN=SRSF7 PE=1 SV=1 [ENST00000425941_2_38751256_aTIS_001db3];tr|C9JAB2|C9JAB2_HUMAN Serine/arginine-rich-splicing factor 7 OS=Homo sapiens OX=9606 GN=SRSF7 PE=1 SV	7	8	7	7	55.5	55.5	55.5	15763	137	137;235;132;135;226;238;51	0	31731	6355600000	794450000	14043000000	72	72				230	606;6939;18948;18950;22982;27121;27742;27743	True;True;False;True;True;True;True;True	608;6943;18957;18959;22992;27133;27754;27755	2806;2807;2808;2809;2810;32146;32147;32148;88865;88866;88867;88868;88869;88870;88871;88872;88881;88882;88883;88884;107108;107109;107110;107111;107112;107113;107114;126374;126375;126376;126377;126378;126379;126380;126381;129184;129185;129186;129187;129188;129189;129190;129191;129192;129193;129194;129195	3925;3926;3927;3928;3929;3930;3931;3932;3933;3934;3935;3936;3937;3938;42744;42745;42746;115504;115505;115506;115507;115508;115509;115510;115511;115512;115513;115514;115515;115516;115517;115518;115519;115520;115545;115546;115547;115548;115549;115550;115551;115552;115553;115554;115555;115556;115557;115558;115559;115560;136835;136836;136837;136838;136839;136840;136841;136842;136843;136844;162756;162…	3936;42744;115506;115546;136837;162756;166492;166500
F5H895;ENST00000538631_14_22589157_aTIS_1_100db1;A0A0B4J239;F5GXX5;ENST00000250498_14_22589169_5UTR_010db2;P61803	F5H895;ENST00000538631_14_22589157_aTIS_1_100db1;A0A0B4J239;F5GXX5;ENST00000250498_14_22589169_5UTR_010db2;P61803	1;1;1;1;1;1	1;1;1;1;1;1	1;1;1;1;1;1	Dolichyl-diphosphooligosaccharide--protein glycosyltransferase subunit DAD1	DAD1	tr|F5H895|F5H895_HUMAN Dolichyl-diphosphooligosaccharide--protein glycosyltransferase subunit DAD1 OS=Homo sapiens OX=9606 GN=DAD1 PE=1 SV=1 [ENST00000535847_14_22589157_aTIS_101db1#ENST00000535847_14_22589157_aTIS_db3];generic|ENST00000538631_14_22589157_	6	1	1	1	18.5	18.5	18.5	72883	65	65;78;78;85;117;113	0.00050176	2829	33586000	16793000	75610000	1	1				231	5484	TRUE	5487	25102;25103;25104;25105	33058	33058
A0A0B4J269;Q13509;ENST00000554444_16_89933479_5UTR_100db1;Q13509-2;ENST00000555609_16_89935010_3UTR_100db1;G3V2A3;G3V5W4;G3V2R8;G3V3R4;G3V2N6;G3V542	A0A0B4J269;Q13509;ENST00000554444_16_89933479_5UTR_100db1;Q13509-2;ENST00000555609_16_89935010_3UTR_100db1	21;21;20;19;15;7;2;2;2;2;1	6;6;5;5;4;2;1;1;1;1;1	4;4;4;4;3;2;0;0;0;0;1	Tubulin beta-3 chain	TUBB3	tr|A0A0B4J269|A0A0B4J269_HUMAN Uncharacterized protein OS=Homo sapiens OX=9606 PE=1 SV=1 [ENST00000556922_16_89919259_aTIS_101db1#ENST00000556922_16_89919259_aTIS_db3];sp|Q13509|TBB3_HUMAN Tubulin beta-3 chain OS=Homo sapiens OX=9606 GN=TUBB3 PE=1 SV=2 [EN	11	21	6	4	28	12.9	10.3	88381	797	797;450;391;378;264;189;97;118;148;164;46	0	33.71	653260000	21775000	1359800000	41	41				232	995;1555;5773;5774;6943;6944;10634;11039;11040;11164;12373;13754;13769;14624;18019;18841;18842;19101;20795;21922;28537	False;False;False;False;False;False;False;False;False;True;False;True;False;True;True;False;False;False;False;True;True	997;1557;5776;5777;6947;6948;10638;11043;11044;11168;12377;13758;13773;14628;18027;18850;18851;19110;20804;21932;28549	4594;4595;4596;4597;4598;4599;4600;4601;7083;7084;7085;7086;7087;7088;26395;26396;26397;26398;26399;26400;26401;26402;26403;26404;26405;26406;32164;32165;32166;32167;32168;32169;32170;32171;32172;32173;32174;32175;32176;32177;32178;32179;32180;32181;49769;49770;49771;49772;49773;49774;49775;49776;49777;51552;51553;51554;51555;51556;51557;51558;51559;51560;51561;51562;51563;51564;51565;51566;51567…	6140;6141;6142;6143;6144;6145;6146;6147;6148;6149;6150;6151;6152;6153;6154;6155;6156;6157;6158;6159;6160;6161;6162;6163;6164;6165;6166;6167;6168;6169;6170;6171;6172;6173;9498;9499;9500;9501;9502;9503;9504;9505;9506;9507;9508;9509;9510;9511;9512;9513;9514;9515;9516;9517;9518;9519;9520;9521;34663;34664;34665;34666;34667;34668;34669;34670;34671;34672;34673;34674;34675;34676;34677;34678;34679;34680;3…	6166;9500;34696;34778;42790;42807;66125;68529;68553;69391;76605;84946;85054;90410;109758;114938;114940;116293;125382;130972;170900
A0A0B4J287;Q9H0A8;H3BM91;ENST00000565834_15_75339788_ntr_100db1;H3BPG2;H3BQF2;Q9H0A8-3;Q9H0A8-2	A0A0B4J287;Q9H0A8;H3BM91	3;3;2;1;1;1;1;1	3;3;2;1;1;1;1;1	3;3;2;1;1;1;1;1	COMM domain-containing protein 4	COMMD4	tr|A0A0B4J287|A0A0B4J287_HUMAN COMM domain-containing protein 4 OS=Homo sapiens OX=9606 GN=COMMD4 PE=1 SV=1 [ENST00000564815_15_75336090_aTIS_101db1#ENST00000564815_15_75336090_aTIS_db3];sp|Q9H0A8|COMD4_HUMAN COMM domain-containing protein 4 OS=Homo sapien	8	3	3	3	37.9	37.9	37.9	19382	177	177;199;211;43;136;146;113;140	0	12466	73017000	7301700	169320000	7	7				233	2292;14032;25476	True;True;True	2295;14036;25487	10549;10550;10551;10552;66327;66328;118674;118675;118676;118677	14335;14336;86713;152258;152259;152260;152261	14335;86713;152258
ENST00000225519_17_3636219_aTIS_1_100db1;A0A0B4J2A0;Q9UHJ6;ENST00000225519_17_3624172_CDS_010db2	ENST00000225519_17_3636219_aTIS_1_100db1;A0A0B4J2A0;Q9UHJ6;ENST00000225519_17_3624172_CDS_010db2	4;4;4;3	4;4;4;3	4;4;4;3	Sedoheptulokinase	TRPV1;SHPK	generic|ENST00000225519_17_3636219_aTIS_1_100db1|ENSG00000197417 ATG True -1 0 +1;tr|A0A0B4J2A0|A0A0B4J2A0_HUMAN Uncharacterized protein OS=Homo sapiens OX=9606 PE=1 SV=1 [ENST00000225519_17_3636219_aTIS_101db1#ENST00000572919_17_3636219_aTIS_db3];sp|Q9UHJ	4	4	4	4	15.3	15.3	15.3	51534	478	478;478;478;355	0	13408	120230000	5725100	245100000	10	10				234	232;576;8785;23032	True;True;True;True	233;578;8789;23042	1003;1004;1005;1006;2688;2689;2690;2691;41071;41072;41073;41074;107332	1413;3807;3808;3809;3810;54146;54147;54148;54149;137053	1413;3808;54149;137053
ENST00000489701_20_36500221_CDS_1_100db1;F8WF49;ENST00000489701_20_36499305_aTIS_1_100db1;ENST00000489701_20_36497046_5UTR_100db1;ENST00000489701_20_36497046_5UTR_1_100db1;ENST00000339266_20_36500221_CDS_1_100db1;A0A0B4J2C2;ENST00000489701_20_36496890_5UTR_100db1;ENST00000489701_20_36496890_5UTR_1_100db1;ENST00000475894_20_36497046_5UTR_100db1;ENST00000475894_20_36497046_5UTR_1_100db1;ENST0000048…	ENST00000489701_20_36500221_CDS_1_100db1;F8WF49;ENST00000489701_20_36499305_aTIS_1_100db1;ENST00000489701_20_36497046_5UTR_100db1;ENST00000489701_20_36497046_5UTR_1_100db1;ENST00000339266_20_36500221_CDS_1_100db1;A0A0B4J2C2;ENST00000489701_20_36496890_5UTR_100db1;ENST00000489701_20_36496890_5UTR_1_100db1;ENST00000475894_20_36497046_5UTR_100db1;ENST00000475894_20_36497046_5UTR_1_100db1;ENST0000048…	1;1;1;1;1;1;1;1;1;1;1;1;1;1;1;1;1;1;1;1;1;1;1;1;1;1;1;1;1;1;1	1;1;1;1;1;1;1;1;1;1;1;1;1;1;1;1;1;1;1;1;1;1;1;1;1;1;1;1;1;1;1	1;1;1;1;1;1;1;1;1;1;1;1;1;1;1;1;1;1;1;1;1;1;1;1;1;1;1;1;1;1;1	Disks large-associated protein 4	DLGAP4	generic|ENST00000489701_20_36500221_CDS_1_100db1|ENSG00000080845 ATG NA 0 -1;tr|F8WF49|F8WF49_HUMAN Disks large-associated protein 4 OS=Homo sapiens OX=9606 GN=DLGAP4 PE=1 SV=1 [ENST00000489701_20_36499305_aTIS_101db1#ENST00000489701_20_36499305_aTIS_db3];	31	1	1	1	6.5	6.5	6.5	25628	231	231;244;244;272;272;285;285;324;324;329;329;331;331;337;337;346;346;381;381;388;388;394;394;403;403;453;989;992;453;989;992	0	37357	27051000	2254300	54980000	5	5				235	26555	TRUE	26566	123858;123859;123860;123861	159433;159434;159435;159436;159437	159436
A0A0B4J2E5;Q15269;A0A0J9YX21;C9J544	A0A0B4J2E5;Q15269	7;7;2;1	7;7;2;1	7;7;2;1	Periodic tryptophan protein 2 homolog	PWP2	tr|A0A0B4J2E5|A0A0B4J2E5_HUMAN Uncharacterized protein OS=Homo sapiens OX=9606 GN=LOC102724159 PE=1 SV=1 [ENST00000617716_21_5154640_aTIS_100db1];sp|Q15269|PWP2_HUMAN Periodic tryptophan protein 2 homolog OS=Homo sapiens OX=9606 GN=PWP2 PE=2 SV=2 [ENST0000	4	7	7	7	10.9	10.9	10.9	102.45	919	919;919;79;186	0	19384	807610000	20708000	1408000000	25	25				236	987;5978;8429;15228;17199;18034;26310	True;True;True;True;True;True;True	989;5981;8433;15232;17203;18042;26321	4555;4556;4557;4558;4559;4560;4561;4562;27745;27746;27747;27748;39296;71890;71891;80650;80651;80652;84495;84496;84497;122734;122735;122736;122737	6073;6074;6075;6076;6077;6078;6079;6080;36732;36733;36734;36735;36736;36737;52085;94077;94078;105105;105106;105107;109906;157857;157858;157859;157860;157861;157862;157863	6074;36734;52085;94077;105107;109906;157857
ENST00000327590_3_71053752_CDS_100db1;ENST00000468577_3_71053752_CDS_100db1;ENST00000497355_3_71130554_CDS_100db1;G5E965;H0Y882;ENST00000493089_3_71053752_CDS_100db1;ENST00000498215_3_71053752_CDS_100db1;A0A0B4J2F3;ENST00000615603_3_71053752_CDS_100db1;C9J0F0;ENST00000491238_3_71130554_CDS_100db1;ENST00000491238_3_71130557_CDS_010db2;Q9H334-6;Q9H334-3;Q9H334-7;Q9H334;Q9H334-4;Q9H334-8	ENST00000327590_3_71053752_CDS_100db1;ENST00000468577_3_71053752_CDS_100db1;ENST00000497355_3_71130554_CDS_100db1;G5E965;H0Y882;ENST00000493089_3_71053752_CDS_100db1;ENST00000498215_3_71053752_CDS_100db1;A0A0B4J2F3;ENST00000615603_3_71053752_CDS_100db1;C9J0F0;ENST00000491238_3_71130554_CDS_100db1;ENST00000491238_3_71130557_CDS_010db2;Q9H334-6;Q9H334-3;Q9H334-7;Q9H334;Q9H334-4;Q9H334-8	1;1;1;1;1;1;1;1;1;1;1;1;1;1;1;1;1;1	1;1;1;1;1;1;1;1;1;1;1;1;1;1;1;1;1;1	1;1;1;1;1;1;1;1;1;1;1;1;1;1;1;1;1;1	Forkhead box protein P1	FOXP1	generic|ENST00000327590_3_71053752_CDS_100db1|ENSG00000114861 ATG NA -1 0 +1;generic|ENST00000468577_3_71053752_CDS_100db1|ENSG00000114861 ATG NA -1 0 +1;generic|ENST00000497355_3_71130554_CDS_100db1|ENSG00000114861 ACG NA -1 0 +1;tr|G5E965|G5E965_HUMAN Fo	18	1	1	1	3.4	3.4	3.4	52546	465	465;512;560;566;573;575;576;577;592;613;636;637;601;603;676;677;679;693	0.0076611	16058	0	0	0	2	2				237	211	TRUE	212	918;919	1306;1307	1306
ENST00000596536_19_17755159_5UTR_010db2;A0A0C3SFZ9;M0QZI3;O14526-3;O14526-2;O14526	ENST00000596536_19_17755159_5UTR_010db2;A0A0C3SFZ9;M0QZI3;O14526-3;O14526-2;O14526	2;2;2;2;2;2	2;2;2;2;2;2	2;2;2;2;2;2	F-BAR domain only protein 1	FCHO1	generic|ENST00000596536_19_17755159_5UTR_010db2|ENSG00000130475 ATC NA NA;tr|A0A0C3SFZ9|A0A0C3SFZ9_HUMAN F-BAR domain only protein 1 OS=Homo sapiens OX=9606 GN=FCHO1 PE=1 SV=1 [ENST00000594202_19_17755165_aTIS_101db1#ENST00000594202_19_17755165_aTIS_db3];t	6	2	2	2	2.6	2.6	2.6	97147	891	891;891;896;839;888;889	0.00049591	26881	249580000	6239400	552050000	4	4				238	6287;16374	True;True	6290;16378	29132;29133;29134;29135;29136;29137;29138;76927;76928;76929;76930	38685;38686;38687;100432	38686;100432
A0A0C4DFL7;Q16850;Q16850-2;C9IYR8;ENST00000422867_7_92117209_CDS_100db1;H7C0D0	A0A0C4DFL7;Q16850;Q16850-2	4;4;3;1;1;1	4;4;3;1;1;1	4;4;3;1;1;1	Lanosterol 14-alpha demethylase	CYP51A1	tr|A0A0C4DFL7|A0A0C4DFL7_HUMAN Lanosterol 14-alpha demethylase OS=Homo sapiens OX=9606 GN=CYP51A1 PE=1 SV=1 [ENST00000003100_7_92134364_aTIS_101db1#ENST00000003100_7_92134364_aTIS_db3];sp|Q16850|CP51A_HUMAN Lanosterol 14-alpha demethylase OS=Homo sapiens O	6	4	4	4	13.4	13.4	13.4	57278	509	509;503;404;30;86;222	0	94114	17311000	665800	22295000	6	6				239	4931;21984;22846;25334	True;True;True;True	4934;21994;22856;25345	22608;22609;22610;102656;106513;118050;118051;118052	29898;29899;29900;131430;136100;151343	29900;131430;136100;151343
K7EQ54;ENST00000589104_19_5071017_ntr_100db1;A0A0C4DFL8;ENST00000159111_19_5016332_5UTR_100db1;ENST00000611640_19_5032933_CDS_010db2;F5GX28;ENST00000611640_19_5016332_5UTR_100db1;O94953	K7EQ54;ENST00000589104_19_5071017_ntr_100db1;A0A0C4DFL8;ENST00000159111_19_5016332_5UTR_100db1;ENST00000611640_19_5032933_CDS_010db2;F5GX28;ENST00000611640_19_5016332_5UTR_100db1;O94953	1;1;1;1;1;1;1;1	1;1;1;1;1;1;1;1	1;1;1;1;1;1;1;1	Lysine-specific demethylase 4B	KDM4B	tr|K7EQ54|K7EQ54_HUMAN Lysine-specific demethylase 4B (Fragment) OS=Homo sapiens OX=9606 GN=KDM4B PE=1 SV=2;generic|ENST00000589104_19_5071017_ntr_100db1|ENSG00000127663 ATC NA +1 0 -1;tr|A0A0C4DFL8|A0A0C4DFL8_HUMAN Lysine-specific demethylase 4B OS=Homo s	8	1	1	1	1.8	1.8	1.8	68508	623	623;885;1096;1107;1116;1130;1141;1096	0.00073117	24127	9197400	340650	19072000	1	1				240	19437	TRUE	19446	91044;91045;91046	118187	118187
ENST00000553586_14_77327526_CDS_100db1;ENST00000553586_14_77327526_CDS_1_100db1;ENST00000361389_14_77327502_aTIS_1_100db1;ENST00000393734_14_77326885_5UTR_100db1;ENST00000393734_14_77326885_5UTR_1_100db1;G3V267;ENST00000556627_14_77321169_aTIS_3_100db1;ENST00000556627_14_77321169_aTIS_2_100db1;ENST00000556627_14_77321169_aTIS_1_100db1;ENST00000557639_14_77326846_5UTR_1_100db1;ENST00000553586_14_7…	ENST00000553586_14_77327526_CDS_100db1;ENST00000553586_14_77327526_CDS_1_100db1;ENST00000361389_14_77327502_aTIS_1_100db1;ENST00000393734_14_77326885_5UTR_100db1;ENST00000393734_14_77326885_5UTR_1_100db1;G3V267;ENST00000556627_14_77321169_aTIS_3_100db1;ENST00000556627_14_77321169_aTIS_2_100db1;ENST00000556627_14_77321169_aTIS_1_100db1;ENST00000557639_14_77326846_5UTR_1_100db1;ENST00000553586_14_7…	3;3;3;3;3;3;3;3;3;3;3;3;3;3;3;3;3;3;3;3;3;3;3;3;3;3;3;2;2;2;2;2;2;2;2;1;1;1	3;3;3;3;3;3;3;3;3;3;3;3;3;3;3;3;3;3;3;3;3;3;3;3;3;3;3;2;2;2;2;2;2;2;2;1;1;1	3;3;3;3;3;3;3;3;3;3;3;3;3;3;3;3;3;3;3;3;3;3;3;3;3;3;3;2;2;2;2;2;2;2;2;1;1;1	Maleylacetoacetate isomerase	GSTZ1	generic|ENST00000553586_14_77327526_CDS_100db1|ENSG00000100577 ATT NA +1 0;generic|ENST00000553586_14_77327526_CDS_1_100db1|ENSG00000100577 ATT NA +1 0;generic|ENST00000361389_14_77327502_aTIS_1_100db1|ENSG00000100577 ATG False 0;generic|ENST00000393734_14	38	3	3	3	33.3	33.3	33.3	16988	153	153;153;161;178;178;189;189;189;189;191;191;191;191;202;202;202;202;216;216;216;216;217;217;217;217;161;216;111;119;136;149;149;174;174;174;39;70;70	0	18.71	139380000	23230000	323760000	9	9				241	5454;15738;17725	True;True;True	5457;15742;17730	24984;24985;24986;24987;74118;74119;74120;83024;83025;83026;83027;83028;83029;83030	32907;32908;32909;32910;32911;32912;96789;96790;108169;108170;108171;108172;108173	32907;96790;108169
A0A0C4DFM1;ENST00000398022_20_32109717_5UTR_010db2;Q92544	A0A0C4DFM1;ENST00000398022_20_32109717_5UTR_010db2;Q92544	2;2;2	2;2;2	2;2;2	Transmembrane 9 superfamily member 4	TM9SF4	tr|A0A0C4DFM1|A0A0C4DFM1_HUMAN Transmembrane 9 superfamily member OS=Homo sapiens OX=9606 GN=TM9SF4 PE=1 SV=1 [ENST00000217315_20_32133049_aTIS_101db1#ENST00000217315_20_32133049_aTIS_db3];generic|ENST00000398022_20_32109717_5UTR_010db2|ENSG00000101337 ATT	3	2	2	2	3.7	3.7	3.7	72.54	625	625;650;642	0	49694	55704000	2532000	121500000	3	3				242	5048;11400	True;True	5051;11404	23104;23105;23106;53216	30491;30492;70808	30492;70808
H0Y2P2;A0A0C4DFP4;Q96IV0-3;Q96IV0-2;Q96IV0	H0Y2P2;A0A0C4DFP4;Q96IV0-3;Q96IV0-2;Q96IV0	1;1;1;1;1	1;1;1;1;1	1;1;1;1;1	Peptide-N(4)-(N-acetyl-beta-glucosaminyl)asparagine amidase	NGLY1	tr|H0Y2P2|H0Y2P2_HUMAN Peptide-N(4)-(N-acetyl-beta-glucosaminyl)asparagine amidase (Fragment) OS=Homo sapiens OX=9606 GN=NGLY1 PE=1 SV=1;tr|A0A0C4DFP4|A0A0C4DFP4_HUMAN Peptide-N(4)-(N-acetyl-beta-glucosaminyl)asparagine amidase (Fragment) OS=Homo sapiens O	5	1	1	1	4.6	4.6	4.6	26225	240	240;633;558;636;654	0.00048984	24766	25309000	3163600	48610000	4	4				243	15500	TRUE	15504	73071;73072;73073;73074	95561;95562;95563;95564	95561
A0A0C4DFQ1;Q13505-3;Q13505;ENST00000316721_1_155210604_CDS_100db1;ENST00000609421_1_155210604_CDS_100db1	A0A0C4DFQ1;Q13505-3;Q13505	3;3;3;1;1	3;3;3;1;1	3;3;3;1;1	Metaxin-1	MTX1	tr|A0A0C4DFQ1|A0A0C4DFQ1_HUMAN Metaxin-1 OS=Homo sapiens OX=9606 GN=MTX1 PE=1 SV=1 [ENST00000316721_1_155208805_aTIS_100db1];sp|Q13505-3|MTX1_HUMAN Isoform 3 of Metaxin-1 OS=Homo sapiens OX=9606 GN=MTX1 [ENST00000609421_1_155209252_aTIS_100db1];sp|Q13505|M	5	3	3	3	9.4	9.4	9.4	47994	435	435;317;466;217;248	0	84618	134400000	5843600	324440000	8	8				244	10144;11104;13392	True;True;True	10148;11108;13396	47369;47370;47371;51894;51895;51896;51897;63184;63185	62821;69021;69022;69023;69024;69025;69026;82634	62821;69024;82634
A0A0C4DFV9;Q01105-3;Q01105-4;Q01105-2;Q01105;A0A087X027;P0DME0	A0A0C4DFV9;Q01105-3;Q01105-4;Q01105-2;Q01105;A0A087X027;P0DME0	8;8;8;8;8;7;7	8;8;8;8;8;7;7	8;8;8;8;8;7;7	Protein SET;Protein SETSIP	SET;SETSIP	tr|A0A0C4DFV9|A0A0C4DFV9_HUMAN Protein SET OS=Homo sapiens OX=9606 GN=SET PE=1 SV=1 [ENST00000372688_9_128689987_aTIS_101db1#ENST00000372688_9_128689987_aTIS_db3];sp|Q01105-3|SET_HUMAN Isoform 3 of Protein SET OS=Homo sapiens OX=9606 GN=SET [ENST0000037268	7	8	8	8	31.6	31.6	31.6	31124	266	266;265;268;277;290;292;302	0	199.24	5969700000	746210000	13990000000	52	52				245	3793;9494;10791;16523;16524;20122;21356;25552	True;True;True;True;True;True;True;True	3796;9498;10795;16527;16528;20131;21365;25563	17728;17729;17730;17731;17732;17733;17734;17735;44407;44408;44409;44410;50445;50446;50447;50448;77628;77629;77630;77631;77632;77633;77634;77635;77636;77637;77638;94200;94201;94202;94203;99878;99879;99880;119012;119013	23998;23999;24000;24001;58520;58521;58522;58523;58524;58525;58526;58527;58528;58529;58530;58531;58532;58533;58534;58535;58536;58537;58538;67008;67009;67010;67011;67012;67013;67014;101157;101158;101159;101160;101161;101162;101163;101164;101165;101166;101167;101168;101169;101170;101171;101172;121909;121910;121911;128213;128214;152737;152738	23999;58526;67008;101158;101167;121909;128214;152737
A0A0C4DFW4;ENST00000376021_13_102773732_5UTR_100db1;Q5JUR7	A0A0C4DFW4;ENST00000376021_13_102773732_5UTR_100db1;Q5JUR7	1;1;1	1;1;1	1;1;1	Testis-expressed sequence 30 protein	TEX30	tr|A0A0C4DFW4|A0A0C4DFW4_HUMAN Testis-expressed protein 30 OS=Homo sapiens OX=9606 GN=TEX30 PE=1 SV=1 [ENST00000376019_13_102769433_aTIS_101db1#ENST00000376019_13_102769433_aTIS_db3];generic|ENST00000376021_13_102773732_5UTR_100db1|ENSG00000151287 CTG NA -	3	1	1	1	4.8	4.8	4.8	21.22	186	186;239;227	0	49176	43444000	4344400	118090000	2	2				246	13572	TRUE	13576	64031;64032	83746;83747	83747
ENST00000381246_15_43828097_aTIS_1_100db1;A0A0C4DFX7;ENST00000263795_15_43827033_aTIS_1_100db1;ENST00000263795_15_43826997_5UTR_010db2;Q9H967;C9JE56	ENST00000381246_15_43828097_aTIS_1_100db1;A0A0C4DFX7;ENST00000263795_15_43827033_aTIS_1_100db1;ENST00000263795_15_43826997_5UTR_010db2;Q9H967	6;6;6;6;6;1	6;6;6;6;6;1	6;6;6;6;6;1	WD repeat-containing protein 76	WDR76	generic|ENST00000381246_15_43828097_aTIS_1_100db1|ENSG00000092470 ATG True +1 0 -1;tr|A0A0C4DFX7|A0A0C4DFX7_HUMAN WD repeat-containing protein 76 OS=Homo sapiens OX=9606 GN=WDR76 PE=1 SV=1 [ENST00000381246_15_43828097_aTIS_101db1#ENST00000381246_15_4382809	6	6	6	6	11	11	11	62537	562	562;562;626;638;626;228	0	9389	220200000	7864200	474160000	16	16				247	6676;9977;10779;22133;24407;24969	True;True;True;True;True;True	6679;9981;10783;22143;24417;24980	30973;30974;30975;30976;46545;46546;46547;46548;50400;50401;103315;103316;103317;103318;113859;113860;113861;116326	41317;61538;61539;66965;132202;132203;132204;132205;132206;132207;132208;132209;132210;145945;145946;148990	41317;61538;66965;132206;145945;148990
A0A0C4DFX9;Q9H3P2;ENST00000463820_4_1989837_ntr_100db1;ENST00000463820_4_1989843_ntr_100db1;H0Y3X6;ENST00000416258_4_1992624_aTIS_101db1;C9JHL4;ENST00000467661_4_1986295_ntr_100db1;C9JEM7;ENST00000463820_4_1985787_ntr_100db1;H7C2C7;Q9H3P2-7;F8W954;F8WF98;H7C2M8;H7C0W2;H7C3C2;ENST00000421397_4_2008848_aTIS_001db3	A0A0C4DFX9;Q9H3P2;ENST00000463820_4_1989837_ntr_100db1;ENST00000463820_4_1989843_ntr_100db1;H0Y3X6;ENST00000416258_4_1992624_aTIS_101db1;C9JHL4;ENST00000467661_4_1986295_ntr_100db1	8;8;6;6;6;6;5;4;3;3;3;3;2;2;2;2;1;1	8;8;6;6;6;6;5;4;3;3;3;3;2;2;2;2;1;1	8;8;6;6;6;6;5;4;3;3;3;3;2;2;2;2;1;1	Negative elongation factor A	NELFA	tr|A0A0C4DFX9|A0A0C4DFX9_HUMAN Negative elongation factor A OS=Homo sapiens OX=9606 GN=NELFA PE=1 SV=1 [ENST00000382882_4_2008992_aTIS_101db1#ENST00000382882_4_2008992_aTIS_db3];sp|Q9H3P2|NELFA_HUMAN Negative elongation factor A OS=Homo sapiens OX=9606 GN=	18	8	8	8	21.9	21.9	21.9	58499	539	539;528;390;392;532;532;294;281;208;224;246;265;86;102;125;187;65;65	0	22632	344710000	15669000	759550000	33	33				248	1339;3666;12761;14304;15205;15454;18182;22867	True;True;True;True;True;True;True;True	1341;3669;12765;14308;15209;15458;18191;22877	6112;17182;17183;17184;59886;59887;59888;67575;67576;67577;67578;71781;71782;71783;71784;72873;72874;72875;72876;85181;85182;85183;85184;106594;106595	8189;8190;23384;23385;78582;88555;88556;88557;88558;93886;93887;93888;93889;93890;93891;93892;93893;93894;95195;110773;110774;110775;110776;110777;110778;110779;110780;110781;110782;110783;110784;110785;136217;136218	8189;23384;78582;88555;93887;95195;110774;136218
A0A0C4DG02;Q9Y6K1-2;Q9Y6K1;ENST00000380746_2_25247707_CDS_010db2;F8WE91;ENST00000474887_2_25243928_ntr_100db1	A0A0C4DG02;Q9Y6K1-2;Q9Y6K1;ENST00000380746_2_25247707_CDS_010db2;F8WE91	6;6;6;5;5;2	6;6;6;5;5;2	5;5;5;4;5;2	DNA (cytosine-5)-methyltransferase 3A	DNMT3A	tr|A0A0C4DG02|A0A0C4DG02_HUMAN DNA (cytosine-5)-methyltransferase 3A OS=Homo sapiens OX=9606 GN=DNMT3A PE=1 SV=1 [ENST00000402667_2_25248222_aTIS_101db1#ENST00000402667_2_25248222_aTIS_db3];sp|Q9Y6K1-2|DNM3A_HUMAN Isoform 2 of DNA (cytosine-5)-methyltransf	6	6	6	5	8.9	8.9	7.8	77816	689	689;723;912;613;781;171	0	98935	146030000	3650700	340220000	10	10				249	1086;6651;8718;14087;15360;26567	True;True;True;True;True;True	1088;6654;8722;14091;15364;26578	5044;5045;5046;30854;30855;30856;30857;40755;40756;40757;66553;66554;66555;66556;72451;72452;72453;72454;123918;123919;123920;123921	6779;41143;41144;41145;53826;53827;53828;87018;94763;159498;159499;159500;159501	6779;41143;53828;87018;94763;159501
C9J9K3;A0A0C4DG17;P08865;F8WD59;ENST00000301821_3_39408650_CDS_100db1;ENST00000443003_3_39408650_CDS_100db1;ENST00000301821_3_39408665_CDS_100db1;ENST00000443003_3_39408665_CDS_100db1	C9J9K3;A0A0C4DG17;P08865;F8WD59;ENST00000301821_3_39408650_CDS_100db1;ENST00000443003_3_39408650_CDS_100db1;ENST00000301821_3_39408665_CDS_100db1;ENST00000443003_3_39408665_CDS_100db1	18;18;18;11;10;10;9;9	18;18;18;11;10;10;9;9	18;18;18;11;10;10;9;9	40S ribosomal protein SA	RPSA	tr|C9J9K3|C9J9K3_HUMAN 40S ribosomal protein SA (Fragment) OS=Homo sapiens OX=9606 GN=RPSA PE=1 SV=8;tr|A0A0C4DG17|A0A0C4DG17_HUMAN 40S ribosomal protein SA OS=Homo sapiens OX=9606 GN=RPSA PE=1 SV=1 [ENST00000443003_3_39407654_aTIS_100db1];sp|P08865|RSSA_H	8	18	18	18	73.4	73.4	73.4	29404	263	263;300;295;116;236;241;231;236	0	213.27	14315000000	1101200000	31977000000	238	238				250	336;1066;2446;3962;4813;5457;5458;6059;6060;6351;13080;13081;15755;20831;21708;21923;21924;28823	True;True;True;True;True;True;True;True;True;True;True;True;True;True;True;True;True;True	337;1068;2449;3965;4816;5460;5461;6062;6063;6354;13084;13085;15759;20840;21717;21933;21934;28835	1560;1561;4953;4954;4955;4956;4957;4958;4959;4960;11309;11310;11311;11312;18511;18512;18513;18514;18515;18516;18517;18518;22063;22064;22065;22066;22067;24996;24997;24998;24999;25000;25001;25002;25003;25004;25005;25006;25007;28119;28120;28121;28122;28123;28124;28125;28126;28127;28128;28129;28130;28131;28132;28133;28134;28135;29425;29426;29427;29428;29429;29430;29431;29432;29433;29434;29435;29436;2…	2352;2353;2354;2355;6655;6656;6657;6658;6659;6660;6661;6662;6663;6664;6665;6666;6667;6668;6669;6670;6671;6672;6673;6674;6675;6676;15381;15382;24971;24972;24973;24974;24975;24976;24977;24978;24979;24980;24981;24982;24983;29139;29140;29141;29142;29143;29144;29145;29146;29147;29148;29149;29150;29151;29152;29153;29154;29155;29156;29157;29158;29159;29160;29161;29162;29163;29164;32917;32918;32919;32920…	2353;6661;15381;24982;29159;32922;32929;37254;37263;39016;80991;81000;96964;125584;129874;130977;130981;172887
ENST00000409694_6_152301991_ntr_100db1;ENST00000409694_6_152302000_ntr_100db1;ENST00000341594_6_152302060_CDS_010db2;E7ENN3;A0A0C4DG40;Q8NF91-8;Q8NF91-2;Q8NF91-4;Q8NF91	ENST00000409694_6_152301991_ntr_100db1;ENST00000409694_6_152302000_ntr_100db1;ENST00000341594_6_152302060_CDS_010db2;E7ENN3;A0A0C4DG40;Q8NF91-8;Q8NF91-2;Q8NF91-4;Q8NF91	2;2;2;2;2;2;2;2;2	2;2;2;2;2;2;2;2;2	2;2;2;2;2;2;2;2;2	Nesprin-1	SYNE1	generic|ENST00000409694_6_152301991_ntr_100db1|ENSG00000131018 ATG NA -1 0 +1;generic|ENST00000409694_6_152302000_ntr_100db1|ENSG00000131018 ATG NA -1 0 +1;generic|ENST00000341594_6_152302060_CDS_010db2|ENSG00000131018 CTG NA NA;tr|E7ENN3|E7ENN3_HUMAN Nesp	9	2	2	2	0.6	0.6	0.6	342.54	2991	2991;2994;3014;8392;8749;3212;3321;8749;8797	0.00049032	24921	796220000	5170300	1620200000	4	4				251	11237;26319	True;True	11241;26330	52502;122763;122764;122765;122766	69834;157886;157887;157888	69834;157886
ENST00000367690_1_174278639_CDS_100db1;A0A0U1RRM5;A0A0C4DG54;ENST00000357444_1_174159550_5UTR_100db1;ENST00000357444_1_174159550_5UTR_1_100db1;ENST00000251507_1_174159550_5UTR_110db1;ENST00000251507_1_174159550_5UTR_1_100db1;Q5R372-2;Q5R372-4;Q5R372;Q5R372-3	ENST00000367690_1_174278639_CDS_100db1;A0A0U1RRM5;A0A0C4DG54;ENST00000357444_1_174159550_5UTR_100db1;ENST00000357444_1_174159550_5UTR_1_100db1;ENST00000251507_1_174159550_5UTR_110db1;ENST00000251507_1_174159550_5UTR_1_100db1;Q5R372-2;Q5R372-4;Q5R372;Q5R372-3	1;1;1;1;1;1;1;1;1;1;1	1;1;1;1;1;1;1;1;1;1;1	1;1;1;1;1;1;1;1;1;1;1	Rab GTPase-activating protein 1-like	RABGAP1L	generic|ENST00000367690_1_174278639_CDS_100db1|ENSG00000152061 GTG NA +1 0 -1;tr|A0A0U1RRM5|A0A0U1RRM5_HUMAN Rab GTPase-activating protein 1-like OS=Homo sapiens OX=9606 GN=RABGAP1L PE=1 SV=1 [ENST00000367690_1_174275839_aTIS_101db1#ENST00000367690_1_17427	11	1	1	1	5.2	5.2	5.2	23.86	211	211;252;582;652;652;862;862;605;800;815;827	0.00049273	25809	19302000	1608500	45365000	6	6				252	10593	TRUE	10597	49582;49583;49584;49585	65770;65771;65772;65773;65774;65775	65770
ENST00000540382_12_122981777_ntr_100db1;ENST00000540382_12_122981771_ntr_100db1;ENST00000540866_12_122981777_ntr_100db1;ENST00000439686_12_122981777_CDS_100db1;F5GYV5;ENST00000315580_12_122981212_CDS_010db2;H7BZV4;A0A0C4DG62;F8WCT1;ENST00000540382_12_122981228_ntr_100db1;ENST00000540866_12_122981228_ntr_100db1;ENST00000540382_12_122981147_ntr_100db1;F5H7X4;ENST00000540866_12_122981147_ntr_100db1;…	ENST00000540382_12_122981777_ntr_100db1;ENST00000540382_12_122981771_ntr_100db1;ENST00000540866_12_122981777_ntr_100db1;ENST00000439686_12_122981777_CDS_100db1;F5GYV5;ENST00000315580_12_122981212_CDS_010db2;H7BZV4;A0A0C4DG62;F8WCT1;ENST00000540382_12_122981228_ntr_100db1;ENST00000540866_12_122981228_ntr_100db1;ENST00000540382_12_122981147_ntr_100db1;F5H7X4;ENST00000540866_12_122981147_ntr_100db1;…	1;1;1;1;1;1;1;1;1;1;1;1;1;1;1;1;1;1;1	1;1;1;1;1;1;1;1;1;1;1;1;1;1;1;1;1;1;1	1;1;1;1;1;1;1;1;1;1;1;1;1;1;1;1;1;1;1	ADP-ribosylation factor-like protein 6-interacting protein 4	ARL6IP4	generic|ENST00000540382_12_122981777_ntr_100db1|ENSG00000182196 AAG NA +1 0 -1;generic|ENST00000540382_12_122981771_ntr_100db1|ENSG00000182196 CTG NA +1 0 -1;generic|ENST00000540866_12_122981777_ntr_100db1|ENSG00000256028 AAG NA +1 0 -1;generic|ENST0000043	19	1	1	1	21.1	21.1	21.1	9959	90	90;92;112;115;211;213;216;218;229;273;295;300;307;322;226;399;402;413;421	0.0087151	15322	36417000	9104200	83368000	2	2				253	395	TRUE	396	1841;1842;1843;1844	2716;2717	2716
U3KQ96;U3KQN1;H0YNW1;ENST00000260264_11_120236674_aTIS_1_100db1;H0YLL6;ENST00000443275_1_167371980_aTIS_101db1;A0A0C4DG88;ENST00000367866_1_167374288_CDS_010db2;B5ME60;H0YKT2;P09086-4;Q9UKI9-3;Q9UKI9;Q9UKI9-2;P09086-3;P09086-2;P09086;P09086-5;P14859-4;P14859-5;P14859-3;P14859;P14859-2;P14859-6;H0YLC5;A0A0A0MT46	U3KQ96;U3KQN1;H0YNW1;ENST00000260264_11_120236674_aTIS_1_100db1;H0YLL6;ENST00000443275_1_167371980_aTIS_101db1;A0A0C4DG88;ENST00000367866_1_167374288_CDS_010db2;B5ME60;H0YKT2;P09086-4;Q9UKI9-3;Q9UKI9;Q9UKI9-2;P09086-3;P09086-2;P09086;P09086-5;P14859-4;P14859-5;P14859-3;P14859;P14859-2;P14859-6;H0YLC5;A0A0A0MT46	2;2;2;2;2;2;2;2;2;2;2;2;2;2;2;2;2;2;2;2;2;2;2;2;1;1	2;2;2;2;2;2;2;2;2;2;2;2;2;2;2;2;2;2;2;2;2;2;2;2;1;1	2;2;2;2;2;2;2;2;2;2;2;2;2;2;2;2;2;2;2;2;2;2;2;2;1;1	POU domain protein;POU domain, class 2, transcription factor 2;POU domain, class 2, transcription factor 3;POU domain, class 2, transcription factor 1	POU2F2;POU2F1;POU2F3	tr|U3KQ96|U3KQ96_HUMAN POU domain, class 2, transcription factor 2 (Fragment) OS=Homo sapiens OX=9606 GN=POU2F2 PE=1 SV=1;tr|U3KQN1|U3KQN1_HUMAN POU domain, class 2, transcription factor 2 (Fragment) OS=Homo sapiens OX=9606 GN=POU2F2 PE=1 SV=2;tr|H0YNW1|H0	26	2	2	2	8.8	8.8	8.8	28.53	262	262;320;424;438;485;561;561;572;586;618;400;432;436;438;463;467;479;602;653;703;741;743;755;766;160;594	0.00050416	28664	43678000	4853100	93816000	1	1				254	4995;14353	True;True	4998;14357	22890;22891;22892;22893;67833;67834;67835;67836	30210;88947	30210;88947
A0A0C4DG89;ENST00000452510_5_134758894_5UTR_010db2;Q7L014;D6RJA6;ENST00000509178_5_134782968_ntr_100db1;ENST00000505592_5_134782968_ntr_100db1;ENST00000505592_5_134782962_ntr_100db1;ENST00000509178_5_134783046_ntr_100db1;ENST00000505592_5_134783046_ntr_100db1;ENST00000509178_5_134784499_ntr_100db1;ENST00000505592_5_134784379_ntr_100db1;H0Y9U3	A0A0C4DG89;ENST00000452510_5_134758894_5UTR_010db2;Q7L014;D6RJA6	22;22;22;11;6;4;4;4;2;2;1;1	22;22;22;11;6;4;4;4;2;2;1;1	22;22;22;11;6;4;4;4;2;2;1;1	Probable ATP-dependent RNA helicase DDX46	DDX46	tr|A0A0C4DG89|A0A0C4DG89_HUMAN Probable ATP-dependent RNA helicase DDX46 OS=Homo sapiens OX=9606 GN=DDX46 PE=1 SV=1 [ENST00000452510_5_134758939_aTIS_101db1#ENST00000452510_5_134758939_aTIS_db3];generic|ENST00000452510_5_134758894_5UTR_010db2|ENSG000001458	12	22	22	22	21.4	21.4	21.4	117.46	1032	1032;1047;1031;471;189;102;104;163;76;112;65;70	0	64809	4273200000	80626000	9724700000	106	106				255	6848;7136;8221;8542;10468;10546;11320;12532;14815;15270;15730;16004;17572;17690;18370;20271;20762;22410;23966;27437;27626;27627	True;True;True;True;True;True;True;True;True;True;True;True;True;True;True;True;True;True;True;True;True;True	6852;7140;8225;8546;10472;10550;11324;12536;14819;15274;15734;16008;17576;17695;18379;20280;20771;22420;23976;27449;27638;27639	31699;31700;31701;31702;33207;33208;38286;38287;39898;39899;39900;39901;39902;39903;39904;39905;48972;48973;48974;48975;49338;49339;49340;49341;49342;49343;49344;49345;52876;52877;52878;52879;52880;58826;69885;69886;69887;69888;72051;72052;72053;74085;74086;74087;74088;75322;75323;75324;75325;82294;82295;82296;82873;82874;86053;86054;86055;86056;94822;94823;94824;94825;94826;97063;97064;97065;970…	42253;42254;42255;42256;42257;42258;42259;42260;42261;44340;44341;50886;50887;50888;52845;52846;52847;52848;52849;52850;52851;52852;52853;52854;65019;65020;65449;65450;65451;65452;65453;65454;65455;65456;65457;65458;65459;70391;70392;70393;70394;70395;70396;77526;91478;91479;91480;94275;96756;96757;96758;96759;96760;96761;96762;98434;98435;107199;107200;107928;107929;111956;111957;111958;111959;1…	42255;44341;50887;52846;65020;65459;70391;77526;91479;94275;96758;98434;107200;107928;111964;122575;125227;133802;143275;164629;165807;165813
A0A0C4DGA2;ENST00000380118_6_4135554_CDS_100db1;O75521-2;O75521;ENST00000464583_6_4133581_ntr_100db1;F8WAW4;ENST00000380120_6_4135554_CDS_100db1;F8W6J1;ENST00000478266_6_4135554_CDS_100db1;F1LLU7;C9JB63	A0A0C4DGA2;ENST00000380118_6_4135554_CDS_100db1;O75521-2;O75521	10;10;10;10;4;3;3;3;3;3;3	10;10;10;10;4;3;3;3;3;3;3	6;6;6;6;0;0;0;0;0;0;0	Enoyl-CoA delta isomerase 2, mitochondrial	ECI2	tr|A0A0C4DGA2|A0A0C4DGA2_HUMAN Enoyl-CoA delta isomerase 2, mitochondrial OS=Homo sapiens OX=9606 GN=ECI2 PE=1 SV=1 [ENST00000380125_6_4133671_aTIS_101db1#ENST00000380125_6_4133671_aTIS_db3];generic|ENST00000380118_6_4135554_CDS_100db1|ENSG00000198721 ATG	11	10	10	6	28.8	28.8	20.1	40183	364	364;392;359;394;165;140;150;152;195;197;220	0	41517	466490000	27441000	1038400000	32	32				256	1134;1157;2201;2212;4103;14598;16147;19427;27775;27886	True;True;True;True;True;True;True;True;True;True	1136;1159;2204;2215;4106;14602;16151;19436;27787;27898	5238;5239;5240;5241;5350;5351;5352;5353;10124;10125;10126;10127;10188;10189;10190;10191;19113;19114;68944;68945;68946;68947;68948;68949;68950;68951;75950;75951;75952;75953;91006;91007;91008;91009;129317;129318;129319;129320;129788;129789;129790;129791	7007;7119;7120;7121;13677;13678;13679;13680;13775;13776;13777;13778;13779;25730;90286;90287;90288;90289;90290;90291;99352;99353;99354;99355;99356;99357;99358;99359;99360;99361;99362;118145;118146;118147;166614;166615;166616;166617;166618;166619;166620;166621;167165;167166;167167;167168;167169	7007;7119;13680;13776;25730;90287;99358;118145;166614;167168
A0A0C4DGA6;ENST00000494055_3_149086384_5UTR_010db2;ENST00000465259_3_149086498_5UTR_100db1;ENST00000494055_3_149086498_5UTR_100db1;Q14527;Q14527-2;H7C5K0	A0A0C4DGA6;ENST00000494055_3_149086384_5UTR_010db2;ENST00000465259_3_149086498_5UTR_100db1;ENST00000494055_3_149086498_5UTR_100db1;Q14527;Q14527-2;H7C5K0	19;19;19;19;19;17;10	19;19;19;19;19;17;10	19;19;19;19;19;17;10	Helicase-like transcription factor	HLTF	tr|A0A0C4DGA6|A0A0C4DGA6_HUMAN Helicase-like transcription factor OS=Homo sapiens OX=9606 GN=HLTF PE=1 SV=1 [ENST00000465259_3_149086336_aTIS_101db1#ENST00000465259_3_149086336_aTIS_db3];generic|ENST00000494055_3_149086384_5UTR_010db2|ENSG00000071794 ACG N	7	19	19	19	25	25	25	113.86	1008	1008;1025;1062;1063;1009;887;425	0	60096	1218800000	22159000	2722500000	49	49				257	769;4137;4300;7177;10659;10660;10977;13692;15064;16762;18002;19665;21004;22656;24387;25613;25614;26003;28181	True;True;True;True;True;True;True;True;True;True;True;True;True;True;True;True;True;True;True	771;4140;4303;7181;10663;10664;10981;13696;15068;16766;18010;19674;21013;22666;24397;25624;25625;26014;28193	3570;3571;3572;3573;19261;19262;19263;19264;19962;19963;19964;19965;33400;33401;33402;33403;49875;49876;49877;49878;49879;49880;49881;49882;49883;49884;51285;51286;51287;51288;64614;64615;64616;64617;71132;71133;71134;78694;78695;78696;78697;84353;84354;92055;92056;98269;98270;98271;105703;105704;113771;113772;113773;113774;113775;113776;113777;113778;119342;119343;119344;119345;119346;119347;121…	4930;4931;4932;4933;25865;26803;26804;44544;66272;66273;66274;66275;66276;66277;66278;66279;66280;68161;84540;84541;93011;93012;102468;102469;102470;102471;102472;102473;102474;102475;102476;109681;119318;126525;135122;145785;145786;145787;145788;145789;153391;153392;153393;156116;168716;168717;168718;168719;168720;168721	4930;25865;26804;44544;66276;66279;68161;84541;93012;102476;109681;119318;126525;135122;145789;153391;153393;156116;168720
ENST00000510586_4_140379186_CDS_100db1;A0A0C4DGB0;ENST00000394201_4_140373675_5UTR_110db1;Q9UIL1-3;Q9UIL1-2;Q9UIL1	ENST00000510586_4_140379186_CDS_100db1;A0A0C4DGB0;ENST00000394201_4_140373675_5UTR_110db1;Q9UIL1-3;Q9UIL1-2;Q9UIL1	1;1;1;1;1;1	1;1;1;1;1;1	1;1;1;1;1;1	Short coiled-coil protein	SCOC	generic|ENST00000510586_4_140379186_CDS_100db1|ENSG00000153130 ATG NA +1 0 -1;tr|A0A0C4DGB0|A0A0C4DGB0_HUMAN Short coiled-coil protein OS=Homo sapiens OX=9606 GN=SCOC PE=1 SV=1 [ENST00000510586_4_140379171_aTIS_101db1#ENST00000510586_4_140379171_aTIS_db3];	6	1	1	1	23.4	23.4	23.4	87918	77	77;82;113;121;122;159	0	65247	353120000	117710000	818180000	6	6				258	14849	TRUE	14853	70041;70042;70043;70044;70045;70046;70047;70048	91685;91686;91687;91688;91689;91690	91686
A0A0C4DGB1;Q9UNQ2;D6RCL3;ENST00000509182_5_62402056_ntr_100db1;ENST00000509182_5_62394510_ntr_100db1;ENST00000509182_5_62398536_ntr_100db1;ENST00000506390_5_62398536_CDS_100db1;ENST00000199320_5_62398536_CDS_100db1	A0A0C4DGB1;Q9UNQ2;D6RCL3	5;5;4;2;1;1;1;1	5;5;4;2;1;1;1;1	5;5;4;2;1;1;1;1	Probable dimethyladenosine transferase	DIMT1	tr|A0A0C4DGB1|A0A0C4DGB1_HUMAN rRNA adenine N(6)-methyltransferase OS=Homo sapiens OX=9606 GN=DIMT1 PE=1 SV=1 [ENST00000506390_5_62403772_aTIS_101db1#ENST00000506390_5_62403772_aTIS_db3];sp|Q9UNQ2|DIM1_HUMAN Probable dimethyladenosine transferase OS=Homo s	8	5	5	5	24	24	24	30843	275	275;313;154;170;62;103;135;173	0	18.62	808590000	53906000	1842200000	23	23				259	177;16996;18861;18934;21600	True;True;True;True;True	178;17000;18870;18943;21609	781;782;783;784;79719;79720;79721;79722;88480;88481;88482;88800;88801;88802;88803;100948;100949;100950;100951;100952;100953;100954;100955	1127;1128;1129;1130;1131;1132;103886;103887;103888;103889;115059;115416;115417;115418;115419;129418;129419;129420;129421;129422;129423;129424;129425	1130;103889;115059;115417;129425
E9PJ75;E9PNM9;E9PIY1;ENST00000532457_11_47182748_5UTR_100db1;A0A0C4DGG1;ENST00000539589_11_47182748_5UTR_100db1;Q9UKS6	E9PJ75;E9PNM9;E9PIY1;ENST00000532457_11_47182748_5UTR_100db1;A0A0C4DGG1;ENST00000539589_11_47182748_5UTR_100db1;Q9UKS6	1;1;1;1;1;1;1	1;1;1;1;1;1;1	1;1;1;1;1;1;1	Protein kinase C and casein kinase substrate in neurons protein 3	PACSIN3	tr|E9PJ75|E9PJ75_HUMAN Protein kinase C and casein kinase substrate in neurons protein 3 (Fragment) OS=Homo sapiens OX=9606 GN=PACSIN3 PE=1 SV=1;tr|E9PNM9|E9PNM9_HUMAN Protein kinase C and casein kinase substrate in neurons protein 3 (Fragment) OS=Homo sap	7	1	1	1	8.5	8.5	8.5	16175	142	142;148;320;327;405;431;424	0	43207	0	0	0	1	1				260	6333	TRUE	6336	29351	38936	38936
A0A0C4DGG3;ENST00000377071_12_121578865_CDS_010db2;Q8NHM5-2;Q8NHM5-3;Q8NHM5;Q8NHM5-4	A0A0C4DGG3;ENST00000377071_12_121578865_CDS_010db2;Q8NHM5-2;Q8NHM5-3;Q8NHM5;Q8NHM5-4	2;2;2;2;2;1	2;2;2;2;2;1	2;2;2;2;2;1	Lysine-specific demethylase 2B	KDM2B	tr|A0A0C4DGG3|A0A0C4DGG3_HUMAN Lysine-specific demethylase 2B OS=Homo sapiens OX=9606 GN=KDM2B PE=1 SV=1 [ENST00000542973_12_121453182_aTIS_101db1#ENST00000542973_12_121453182_aTIS_db3];generic|ENST00000377071_12_121578865_CDS_010db2|ENSG00000089094 CTG NA	6	2	2	2	5.5	5.5	5.5	80049	704	704;1267;1306;1326;1336;1265	0.0030282	19572	162810000	4174500	403770000	6	6				261	2135;17466	True;True	2138;17470	9809;9810;81828;81829;81830;81831;81832;81833;81834;81835	13262;106604;106605;106606;106607;106608	13262;106604
ENST00000544040_12_6602103_CDS_010db2;ENST00000646806_12_6606373_aTIS_3_100db1;ENST00000646806_12_6606373_aTIS_2_100db1;ENST00000646806_12_6606373_aTIS_101db1;ENST00000646806_12_6606373_aTIS_1_100db1;ENST00000645645_12_6606373_aTIS_3_100db1;ENST00000645645_12_6606373_aTIS_2_100db1;ENST00000645645_12_6606373_aTIS_101db1;ENST00000645645_12_6606373_aTIS_1_100db1;ENST00000357008_12_6606373_aTIS_3_100…	ENST00000544040_12_6602103_CDS_010db2;ENST00000646806_12_6606373_aTIS_3_100db1;ENST00000646806_12_6606373_aTIS_2_100db1;ENST00000646806_12_6606373_aTIS_101db1;ENST00000646806_12_6606373_aTIS_1_100db1;ENST00000645645_12_6606373_aTIS_3_100db1;ENST00000645645_12_6606373_aTIS_2_100db1;ENST00000645645_12_6606373_aTIS_101db1;ENST00000645645_12_6606373_aTIS_1_100db1;ENST00000357008_12_6606373_aTIS_3_100…	38;38;38;38;38;38;38;38;38;38;38;38;38;38;38;38;38;38;38;38;38;38;38;38;38;38;38;38;38;38;38;38;38;38;38;38;38;38;38;38;38;31;31;31;31;24;24;24;24;24;24;24;24;22;22;22;22;12;11;7;5;5;5;5;5;4;3;3;3;3;3;3;2;2;2;2;2;1;1;1;1;1;1;1;1;1;1	38;38;38;38;38;38;38;38;38;38;38;38;38;38;38;38;38;38;38;38;38;38;38;38;38;38;38;38;38;38;38;38;38;38;38;38;38;38;38;38;38;31;31;31;31;24;24;24;24;24;24;24;24;22;22;22;22;12;11;7;5;5;5;5;5;4;3;3;3;3;3;3;2;2;2;2;2;1;1;1;1;1;1;1;1;1;1	30;30;30;30;30;30;30;30;30;30;30;30;30;30;30;30;30;30;30;30;30;30;30;30;30;30;30;30;30;30;30;30;30;30;30;30;30;30;30;30;30;26;26;26;26;20;20;20;20;20;20;20;20;20;20;20;20;9;4;3;5;5;2;5;5;4;3;3;0;0;0;0;2;2;2;2;1;1;1;0;0;0;0;0;1;0;0	Chromodomain-helicase-DNA-binding protein 4	CHD4	generic|ENST00000544040_12_6602103_CDS_010db2|ENSG00000111642 GTG NA NA;generic|ENST00000646806_12_6606373_aTIS_3_100db1|ENSG00000111642 ATG False -1 0 +1;generic|ENST00000646806_12_6606373_aTIS_2_100db1|ENSG00000111642 ATG False -1 0 +1;generic|ENST000006	87	38	38	30	24.5	24.5	19.6	207.12	1814	1814;1892;1892;1892;1892;1899;1899;1899;1899;1902;1902;1902;1902;1903;1903;1903;1903;1905;1905;1905;1905;1912;1912;1912;1914;1914;1914;1914;1920;1920;1920;1920;1937;1937;1937;1937;1940;1940;1940;1912;1940;1645;1645;1645;1645;1377;1377;1377;1377;1425;1425;1425;1425;1147;1147;1147;1147;597;1954;1060;143;145;153;155;354;108;108;110;249;277;383;383;73;75;77;85;1225;36;45;63;68;82;85;89;120;127;156	0	166.75	6851300000	77856000	13757000000	172	172				262	293;561;598;599;2648;5269;5431;5678;6775;6776;6935;7542;7613;7926;9498;9895;10461;11609;11986;12435;12494;14608;15276;15277;15498;17791;17792;17891;18244;23005;25033;25336;25750;26466;27937;28052;28248;28269	True;True;True;True;True;True;True;True;True;True;True;True;True;True;True;True;True;True;True;True;True;True;True;True;True;True;True;True;True;True;True;True;True;True;True;True;True;True	294;563;600;601;2651;5272;5434;5681;6779;6780;6939;7546;7617;7930;9502;9899;10465;11613;11990;12439;12498;14612;15280;15281;15502;17797;17798;17898;18253;23015;25044;25347;25761;26477;27949;28064;28260;28281	1376;1377;1378;1379;2611;2612;2613;2614;2776;2777;2778;2779;2780;2781;2782;2783;2784;2785;12201;12202;12203;12204;24171;24172;24173;24174;24879;24880;24881;24882;25978;25979;25980;25981;31423;31424;31425;31426;31427;31428;32127;32128;32129;32130;35049;35050;35051;35052;35429;35430;35431;35432;36824;44420;46181;46182;46183;46184;46185;46186;46187;46188;48949;48950;48951;48952;54313;54314;54315;543…	2077;2078;2079;2080;3713;3714;3715;3716;3717;3884;3885;3886;3887;3888;3889;3890;3891;3892;3893;3894;3895;3896;3897;3898;3899;16572;16573;16574;31933;31934;32821;32822;32823;32824;32825;34158;34159;34160;34161;34162;34163;41896;41897;41898;41899;41900;41901;41902;41903;42718;42719;42720;42721;46670;46671;47265;47266;47267;47268;47269;47270;47271;47272;48919;58552;61015;61016;61017;61018;61019;6102…	2077;3717;3884;3887;16574;31933;32821;34159;41897;41903;42718;46670;47270;48919;58552;61020;65003;72345;74336;76938;77390;90345;94307;94312;95558;108559;108562;109077;111138;136952;149378;151354;154560;158758;167357;167972;169105;169232
A0A0C4DGI3;B4DJV2;ENST00000548567_12_56300307_5UTR_100db1;O75390;H0YIC4;F8VPA1;F8VRI6;F8VPF9;F8W1S4;H0YH82;ENST00000546891_12_56286008_aTIS_001db3;ENST00000547449_12_56282988_ntr_100db1;F8VRP1;F8VX68;F8VZK9;F8VX07;F8VR34;F8W4S1;F8VWQ5;F8W642;F8VTT8	A0A0C4DGI3;B4DJV2;ENST00000548567_12_56300307_5UTR_100db1;O75390;H0YIC4;F8VPA1	12;12;12;12;6;6;5;5;5;5;5;4;4;4;3;3;3;3;2;1;1	12;12;12;12;6;6;5;5;5;5;5;4;4;4;3;3;3;3;2;1;1	12;12;12;12;6;6;5;5;5;5;5;4;4;4;3;3;3;3;2;1;1	Citrate synthase;Citrate synthase, mitochondrial	CS	tr|A0A0C4DGI3|A0A0C4DGI3_HUMAN Citrate synthase OS=Homo sapiens OX=9606 GN=CS PE=1 SV=1 [ENST00000548567_12_56285918_aTIS_101db1#ENST00000548567_12_56285918_aTIS_db3];tr|B4DJV2|B4DJV2_HUMAN Citrate synthase OS=Homo sapiens OX=9606 GN=CS PE=1 SV=1 [ENST0000	21	12	12	12	43.8	43.8	43.8	44703	400	400;453;529;466;123;144;140;140;157;190;190;116;117;120;80;114;146;178;132;66;149	0	83595	8143600000	542910000	18257000000	70	70				263	169;1117;1316;2601;6755;7485;8790;11408;16473;17008;24168;27558	True;True;True;True;True;True;True;True;True;True;True;True	170;1119;1318;2604;6758;7489;8794;11412;16477;17012;24178;27570	746;747;748;749;750;751;752;753;754;755;756;757;5188;6010;6011;6012;11998;11999;12000;31323;31324;31325;31326;31327;31328;34781;34782;34783;34784;41093;41094;41095;53237;53238;53239;53240;77356;77357;77358;79761;79762;79763;79764;112776;112777;112778;112779;128350;128351;128352;128353;128354;128355;128356;128357;128358	1074;1075;1076;1077;1078;1079;1080;1081;1082;1083;1084;1085;1086;1087;1088;1089;1090;1091;1092;1093;6972;6973;7970;7971;7972;16226;16227;41742;41743;41744;41745;41746;41747;41748;41749;41750;41751;41752;46337;46338;46339;54161;70838;70839;70840;100893;100894;103957;103958;103959;144471;144472;144473;144474;165449;165450;165451;165452;165453;165454;165455;165456;165457;165458;165459;165460;165461;…	1074;6972;7970;16226;41751;46337;54161;70840;100894;103958;144472;165461
ENST00000579937_17_29583037_CDS_100db1;ENST00000581348_17_29583037_CDS_100db1;J3QRU8;ENST00000225394_17_29583037_CDS_100db1;ENST00000394869_17_29583037_CDS_100db1;A0A0C4DGN6;ENST00000225394_17_29589381_5UTR_010db2;Q9Y2X7;Q9Y2X7-3;J3QLH1	ENST00000579937_17_29583037_CDS_100db1;ENST00000581348_17_29583037_CDS_100db1;J3QRU8;ENST00000225394_17_29583037_CDS_100db1;ENST00000394869_17_29583037_CDS_100db1;A0A0C4DGN6;ENST00000225394_17_29589381_5UTR_010db2;Q9Y2X7;Q9Y2X7-3	5;5;5;5;5;5;5;5;5;2	5;5;5;5;5;5;5;5;5;2	4;4;4;4;4;4;4;4;4;2	ARF GTPase-activating protein GIT1	GIT1	generic|ENST00000579937_17_29583037_CDS_100db1|ENSG00000108262 ATG NA -1 +1;generic|ENST00000581348_17_29583037_CDS_100db1|ENSG00000108262 ATG NA -1 +1;tr|J3QRU8|J3QRU8_HUMAN ARF GTPase-activating protein GIT1 OS=Homo sapiens OX=9606 GN=GIT1 PE=1 SV=1 [ENS	10	5	5	4	11.9	11.9	9.5	70045	632	632;685;694;699;708;747;762;761;770;228	0	14345	63046000	1801300	134590000	10	10				264	3779;14068;15662;21679;22615	True;True;True;True;True	3782;14072;15666;21688;22625	17673;17674;17675;17676;66472;66473;66474;66475;73783;73784;73785;73786;73787;73788;73789;73790;101298;101299;101300;101301;105533	23949;23950;23951;23952;23953;86909;96408;96409;96410;96411;96412;96413;96414;96415;96416;96417;129782;129783;134902;134903	23951;86909;96408;129783;134903
ENST00000583388_17_21184388_CDS_100db1;ENST00000346603_17_21188764_ntr_100db1;J3KRS1;ENST00000578426_17_21184418_3UTR_100db1;ENST00000346603_17_21184388_ntr_100db1;ENST00000579303_17_21183618_CDS_110db1;ENST00000346603_17_21183606_ntr_100db1;ENST00000346603_17_21172163_ntr_100db1;A0A0C4DGQ8;ENST00000346603_17_21172034_ntr_100db1;Q6IAN0	ENST00000583388_17_21184388_CDS_100db1;ENST00000346603_17_21188764_ntr_100db1;J3KRS1;ENST00000578426_17_21184418_3UTR_100db1;ENST00000346603_17_21184388_ntr_100db1;ENST00000579303_17_21183618_CDS_110db1;ENST00000346603_17_21183606_ntr_100db1;ENST00000346603_17_21172163_ntr_100db1;A0A0C4DGQ8;ENST00000346603_17_21172034_ntr_100db1;Q6IAN0	2;2;2;2;2;2;2;2;2;2;2	2;2;2;2;2;2;2;2;2;2;2	2;2;2;2;2;2;2;2;2;2;2	Dehydrogenase/reductase SDR family member 7B	DHRS7B	generic|ENST00000583388_17_21184388_CDS_100db1|ENSG00000109016 ATC NA +1 0;generic|ENST00000346603_17_21188764_ntr_100db1|ENSG00000109016 ATG NA +1 0;tr|J3KRS1|J3KRS1_HUMAN Dehydrogenase/reductase SDR family member 7B (Fragment) OS=Homo sapiens OX=9606 GN=	11	2	2	2	32.3	32.3	32.3	10189	93	93;101;125;134;144;214;218;270;310;313;325	0	37214	15963000	3192600	41100000	6	6				265	3467;24183	True;True	3470;24193	16276;16277;16278;16279;112833;112834;112835	22262;22263;22264;144565;144566;144567	22264;144567
ENST00000461277_1_247310432_CDS_100db1;A0A0C4DGR5;Q96IT1;Q96IT1-2	ENST00000461277_1_247310432_CDS_100db1;A0A0C4DGR5;Q96IT1;Q96IT1-2	1;1;1;1	1;1;1;1	1;1;1;1	Zinc finger protein 496	ZNF496	generic|ENST00000461277_1_247310432_CDS_100db1|ENSG00000162714 ATG NA 0 +1;tr|A0A0C4DGR5|A0A0C4DGR5_HUMAN Zinc finger protein 496 (Fragment) OS=Homo sapiens OX=9606 GN=ZNF496 PE=1 SV=1;sp|Q96IT1|ZN496_HUMAN Zinc finger protein 496 OS=Homo sapiens OX=9606 G	4	1	1	1	2.5	2.5	2.5	41.42	362	362;512;587;623	0.0089326	15258	0	0	0	3	3				266	15971	TRUE	15975	75171;75172;75173	98235;98236;98237	98235
A0A0C4DGS1;ENST00000375048_1_20661401_aTIS_1_100db1;P39656-3;P39656;ENST00000415136_1_20661257_CDS_010db2;P39656-2;U3KQ84;ENST00000477229_1_20661296_ntr_100db1;ENST00000477229_1_20661302_ntr_100db1;ENST00000477229_1_20661251_ntr_100db1;ENST00000477229_1_20661257_ntr_100db1	A0A0C4DGS1;ENST00000375048_1_20661401_aTIS_1_100db1;P39656-3;P39656;ENST00000415136_1_20661257_CDS_010db2;P39656-2	11;11;11;11;10;10;5;3;3;2;2	11;11;11;11;10;10;5;3;3;2;2	11;11;11;11;10;10;5;3;3;2;2	Dolichyl-diphosphooligosaccharide--protein glycosyltransferase 48 kDa subunit	DDOST	tr|A0A0C4DGS1|A0A0C4DGS1_HUMAN Dolichyl-diphosphooligosaccharide--protein glycosyltransferase 48 kDa subunit OS=Homo sapiens OX=9606 GN=DDOST PE=1 SV=1 [ENST00000602624_1_20661350_aTIS_101db1#ENST00000602624_1_20661350_aTIS_db3];generic|ENST00000375048_1_2	11	11	11	11	39.4	39.4	39.4	48799	439	439;456;438;456;408;419;154;114;116;99;101	0	117.76	2361900000	102690000	5283800000	77	77				267	4643;6602;8075;14591;19141;23064;23589;24414;25802;27985;28765	True;True;True;True;True;True;True;True;True;True;True	4646;6605;8079;14595;19150;23074;23599;24424;25813;27997;28777	21353;30558;30559;30560;30561;37551;37552;37553;37554;68907;68908;68909;68910;89725;89726;89727;89728;107471;107472;107473;107474;109904;109905;109906;109907;109908;109909;109910;109911;113881;113882;113883;113884;120364;120365;120366;120367;130198;130199;133808;133809;133810;133811	28352;40603;40604;40605;40606;40607;40608;40609;40610;40611;40612;40613;49877;49878;49879;49880;90257;90258;90259;116508;116509;116510;116511;116512;116513;116514;116515;116516;116517;116518;116519;116520;116521;116522;116523;116524;116525;116526;116527;116528;116529;116530;137295;137296;137297;137298;137299;137300;137301;137302;137303;137304;137305;137306;140656;140657;140658;140659;145965;14596…	28352;40606;49877;90257;116522;137305;140658;145968;154832;167628;172479
A0A0C4DGS9;ENST00000357172_1_111147817_CDS_010db2;Q9Y6K0	A0A0C4DGS9;ENST00000357172_1_111147817_CDS_010db2;Q9Y6K0	1;1;1	1;1;1	1;1;1	Choline/ethanolaminephosphotransferase 1	CEPT1	tr|A0A0C4DGS9|A0A0C4DGS9_HUMAN Choline/ethanolaminephosphotransferase 1 OS=Homo sapiens OX=9606 GN=CEPT1 PE=1 SV=1 [ENST00000615636_1_111147715_aTIS_100db1];generic|ENST00000357172_1_111147817_CDS_010db2|ENSG00000134255 TTG NA NA;sp|Q9Y6K0|CEPT1_HUMAN Chol	3	1	1	1	5.7	5.7	5.7	31293	280	280;382;416	0.00025753	31164	1966100	393220	5344400	1	1				268	22509	TRUE	22519	105079	134313	134313
ENST00000602622_16_67658339_ntr_100db1;ENST00000602622_16_67658339_ntr_1_100db1;ENST00000602860_16_67658339_ntr_100db1;ENST00000602860_16_67658339_ntr_1_100db1;ENST00000602860_16_67658777_ntr_100db1;ENST00000602860_16_67658777_ntr_1_100db1;ENST00000602320_16_67658990_CDS_100db1;ENST00000602320_16_67658990_CDS_1_100db1;ENST00000602860_16_67658990_ntr_100db1;ENST00000602860_16_67658990_ntr_1_100db1…	ENST00000602622_16_67658339_ntr_100db1;ENST00000602622_16_67658339_ntr_1_100db1;ENST00000602860_16_67658339_ntr_100db1;ENST00000602860_16_67658339_ntr_1_100db1;ENST00000602860_16_67658777_ntr_100db1;ENST00000602860_16_67658777_ntr_1_100db1;ENST00000602320_16_67658990_CDS_100db1;ENST00000602320_16_67658990_CDS_1_100db1;ENST00000602860_16_67658990_ntr_100db1;ENST00000602860_16_67658990_ntr_1_100db1…	1;1;1;1;1;1;1;1;1;1;1;1;1;1;1;1;1;1;1;1;1	1;1;1;1;1;1;1;1;1;1;1;1;1;1;1;1;1;1;1;1;1	1;1;1;1;1;1;1;1;1;1;1;1;1;1;1;1;1;1;1;1;1	Adrenocortical dysplasia protein homolog	ACD	generic|ENST00000602622_16_67658339_ntr_100db1|ENSG00000102977 ATG NA -1 0 +1;generic|ENST00000602622_16_67658339_ntr_1_100db1|ENSG00000102977 ATG NA -1 0 +1;generic|ENST00000602860_16_67658339_ntr_100db1|ENSG00000102977 ATG NA -1 0 +1;generic|ENST00000602	21	1	1	1	14.8	14.8	14.8	15967	149	149;149;174;174;230;230;251;251;264;264;399;442;442;448;448;458;458;541;544;541;544	0	48277	102720000	14674000	250060000	2	2				269	22119	TRUE	22129	103252;103253;103254;103255	132129;132130	132129
R4GMU8;ENST00000531779_1_110407653_ntr_100db1;E9PLX3;ENST00000256644_1_110407629_CDS_010db2;ENST00000602318_1_110407653_5UTR_100db1;ENST00000256644_1_110407866_aTIS_1_100db1;A0A0C4DGV4;O43504	R4GMU8;ENST00000531779_1_110407653_ntr_100db1;E9PLX3;ENST00000256644_1_110407629_CDS_010db2;ENST00000602318_1_110407653_5UTR_100db1;ENST00000256644_1_110407866_aTIS_1_100db1;A0A0C4DGV4;O43504	1;1;1;1;1;1;1;1	1;1;1;1;1;1;1;1	1;1;1;1;1;1;1;1	Ragulator complex protein LAMTOR5	LAMTOR5	tr|R4GMU8|R4GMU8_HUMAN Ragulator complex protein LAMTOR5 OS=Homo sapiens OX=9606 GN=LAMTOR5 PE=1 SV=1 [ENST00000602858_1_110406378_aTIS_101db1#ENST00000602858_1_110406378_aTIS_db3];generic|ENST00000531779_1_110407653_ntr_100db1|ENSG00000134248 CTG NA -1 0	8	1	1	1	25.3	25.3	25.3	82153	79	79;83;90;94;102;173;173;91	0	44537	0	0	0	1	1				270	7997	TRUE	8001	37154	49319	49319
ENST00000612065_5_41904389_CDS_100db1;A0A0C4DGW6;ENST00000509976_5_41904389_ntr_100db1;ENST00000381647_5_41904359_5UTR_010db2;A6NDU8	ENST00000612065_5_41904389_CDS_100db1;A0A0C4DGW6;ENST00000509976_5_41904389_ntr_100db1;ENST00000381647_5_41904359_5UTR_010db2;A6NDU8	1;1;1;1;1	1;1;1;1;1	1;1;1;1;1	UPF0600 protein C5orf51	C5orf51	generic|ENST00000612065_5_41904389_CDS_100db1|ENSG00000205765 GTG NA 0;tr|A0A0C4DGW6|A0A0C4DGW6_HUMAN UPF0600 protein C5orf51 OS=Homo sapiens OX=9606 GN=C5orf51 PE=1 SV=1 [ENST00000612065_5_41904368_aTIS_101db1#ENST00000612065_5_41904368_aTIS_db3];generic|	5	1	1	1	20	20	20	16375	145	145;152;166;297;294	0	24519	99238000	14177000	219630000	4	4				271	21437	TRUE	21446	100208;100209;100210;100211;100212;100213;100214;100215	128505;128506;128507;128508;128509	128508
A0A0C4DGX4;ENST00000325222_7_148730087_5UTR_010db2;Q13616	A0A0C4DGX4;ENST00000325222_7_148730087_5UTR_010db2;Q13616	3;3;3	3;3;3	3;3;3	Cullin-1	CUL1	tr|A0A0C4DGX4|A0A0C4DGX4_HUMAN Cullin-1 OS=Homo sapiens OX=9606 GN=CUL1 PE=1 SV=1 [ENST00000617797_7_148730123_aTIS_101db1#ENST00000617797_7_148730123_aTIS_db3];generic|ENST00000325222_7_148730087_5UTR_010db2|ENSG00000055130 ATT NA NA;sp|Q13616|CUL1_HUMAN	3	3	3	3	6.2	6.2	6.2	87387	752	752;788;776	0	90506	161020000	3659600	350270000	3	3				272	8711;9027;15411	True;True;True	8715;9031;15415	40697;40698;40699;40700;42235;42236;72699;72700;72701;72702	53663;53664;55636;94999	53663;55636;94999
A0A0C4DGY8;D6RA00;ENST00000509635_4_82447923_5UTR_100db1;ENST00000509635_4_82430876_5UTR_100db1;ENST00000273920_4_82430707_5UTR_100db1;Q9UHY7;Q9UHY7-2	A0A0C4DGY8;D6RA00;ENST00000509635_4_82447923_5UTR_100db1;ENST00000509635_4_82430876_5UTR_100db1;ENST00000273920_4_82430707_5UTR_100db1;Q9UHY7;Q9UHY7-2	4;4;4;4;4;4;2	4;4;4;4;4;4;2	4;4;4;4;4;4;2	Enolase-phosphatase E1	ENOPH1	tr|A0A0C4DGY8|A0A0C4DGY8_HUMAN Enolase-phosphatase E1 OS=Homo sapiens OX=9606 GN=ENOPH1 PE=1 SV=1 [ENST00000610545_4_82451121_aTIS_100db1];tr|D6RA00|D6RA00_HUMAN Enolase-phosphatase E1 OS=Homo sapiens OX=9606 GN=ENOPH1 PE=1 SV=1 [ENST00000509635_4_82451121	7	4	4	4	32.2	32.2	32.2	16533	149	149;173;232;236;302;261;115	0	14776	504920000	56102000	1107700000	26	26				273	413;9808;15300;17738	True;True;True;True	414;9812;15304;17744	1921;1922;1923;45844;72186;72187;72188;72189;72190;72191;72192;72193;83084;83085;83086;83087;83088;83089;83090	2820;2821;60554;94443;94444;94445;94446;94447;94448;94449;94450;108215;108216;108217;108218;108219;108220;108221;108222;108223;108224;108225;108226;108227;108228;108229	2820;60554;94448;108224
ENST00000409573_2_112238378_CDS_100db1;ENST00000615791_2_112238378_CDS_100db1;ENST00000615791_2_112250259_CDS_100db1;A0A0C4DGZ1;Q8N5P1	ENST00000409573_2_112238378_CDS_100db1;ENST00000615791_2_112238378_CDS_100db1;ENST00000615791_2_112250259_CDS_100db1;A0A0C4DGZ1;Q8N5P1	1;1;1;1;1	1;1;1;1;1	1;1;1;1;1	Zinc finger CCCH domain-containing protein 8	ZC3H8	generic|ENST00000409573_2_112238378_CDS_100db1|ENSG00000144161 ATG NA 0 +1;generic|ENST00000615791_2_112238378_CDS_100db1|ENSG00000144161 ATG NA 0 +1;generic|ENST00000615791_2_112250259_CDS_100db1|ENSG00000144161 ATA NA 0 +1;tr|A0A0C4DGZ1|A0A0C4DGZ1_HUMAN	5	1	1	1	8.5	8.5	8.5	21708	189	189;195;268;297;291	0.00026998	35332	53999000	4499900	110800000	2	2				274	20154	TRUE	20163	94334;94335;94336;94337	122060;122061	122060
A0A0D9SEP9;A0A0D9SEH5;A0A0D9SFQ7;A0A0D9SFW6;ENST00000636509_9_127653766_CDS_100db1;A0A1B0GW76;ENST00000635950_9_127653766_CDS_100db1;ENST00000637953_9_127653766_CDS_100db1;ENST00000373299_9_127653766_CDS_100db1;ENST00000647107_9_127653766_CDS_100db1;ENST00000637521_9_127653766_CDS_100db1;A0A1B0GWF2;A0A1B0GVQ5;A0A0D9SG72;A0A1B0GTP9;P61764;P61764-2	A0A0D9SEP9;A0A0D9SEH5;A0A0D9SFQ7;A0A0D9SFW6;ENST00000636509_9_127653766_CDS_100db1;A0A1B0GW76;ENST00000635950_9_127653766_CDS_100db1;ENST00000637953_9_127653766_CDS_100db1;ENST00000373299_9_127653766_CDS_100db1;ENST00000647107_9_127653766_CDS_100db1;ENST00000637521_9_127653766_CDS_100db1;A0A1B0GWF2;A0A1B0GVQ5;A0A0D9SG72;A0A1B0GTP9;P61764;P61764-2	1;1;1;1;1;1;1;1;1;1;1;1;1;1;1;1;1	1;1;1;1;1;1;1;1;1;1;1;1;1;1;1;1;1	1;1;1;1;1;1;1;1;1;1;1;1;1;1;1;1;1	Syntaxin-binding protein 1	STXBP1	tr|A0A0D9SEP9|A0A0D9SEP9_HUMAN Syntaxin-binding protein 1 (Fragment) OS=Homo sapiens OX=9606 GN=STXBP1 PE=1 SV=4;tr|A0A0D9SEH5|A0A0D9SEH5_HUMAN Syntaxin-binding protein 1 (Fragment) OS=Homo sapiens OX=9606 GN=STXBP1 PE=1 SV=1;tr|A0A0D9SFQ7|A0A0D9SFQ7_HUMAN	17	1	1	1	16	16	16	11251	100	100;102;147;149;328;360;528;531;548;553;557;574;577;580;589;594;603	0.00049152	25356	16651000	2775100	45261000	1	1				275	23286	TRUE	23296	108444	138515	138515
ENST00000358779_1_1721651_CDS_100db1;ENST00000626918_1_1655424_CDS_100db1;ENST00000357760_1_1721651_CDS_100db1;ENST00000404249_1_1721651_CDS_100db1;ENST00000341832_1_1655424_CDS_100db1;ENST00000629289_1_1655424_CDS_100db1;ENST00000378633_1_1721651_CDS_100db1;ENST00000629312_1_1655424_CDS_100db1;ENST00000407249_1_1655424_CDS_100db1;Q5QPR4;A0A0D9SEI3;Q5QPR3;A0A0D9SER5;A0A0D9SEN2;Q9UQ88-5;Q9UQ88-10;…	ENST00000358779_1_1721651_CDS_100db1;ENST00000626918_1_1655424_CDS_100db1;ENST00000357760_1_1721651_CDS_100db1;ENST00000404249_1_1721651_CDS_100db1;ENST00000341832_1_1655424_CDS_100db1;ENST00000629289_1_1655424_CDS_100db1;ENST00000378633_1_1721651_CDS_100db1;ENST00000629312_1_1655424_CDS_100db1;ENST00000407249_1_1655424_CDS_100db1;Q5QPR4;A0A0D9SEI3;Q5QPR3;A0A0D9SER5;A0A0D9SEN2;Q9UQ88-5;Q9UQ88-10;…	8;8;8;8;8;8;8;8;8;8;8;8;8;8;8;8;8;8;8;8;8;8;8;8;8;8;8;8;8;8;4;4	8;8;8;8;8;8;8;8;8;8;8;8;8;8;8;8;8;8;8;8;8;8;8;8;8;8;8;8;8;8;4;4	8;8;8;8;8;8;8;8;8;8;8;8;8;8;8;8;8;8;8;8;8;8;8;8;8;8;8;8;8;8;4;4	Cyclin-dependent kinase 11A;Cyclin-dependent kinase 11B	CDK11A;CDK11B	generic|ENST00000358779_1_1721651_CDS_100db1|ENSG00000008128 ATG NA -1 0 +1;generic|ENST00000626918_1_1655424_CDS_100db1|ENSG00000248333 ATG NA -1 0 +1;generic|ENST00000357760_1_1721651_CDS_100db1|ENSG00000008128 ATG NA -1 0 +1;generic|ENST00000404249_1_17	32	8	8	8	11.2	11.2	11.2	83159	713	713;715;722;723;725;726;726;728;738;746;772;779;783;785;397;439;439;461;526;565;738;748;770;772;779;780;781;782;783;795;167;531	0	18124	1530700000	42520000	3616700000	32	32				276	1902;4080;4666;5649;12728;18040;24302;24793	True;True;True;True;True;True;True;True	1905;4083;4669;5652;12732;18048;24312;24803	8738;8739;8740;8741;8742;8743;8744;8745;19015;21439;21440;21441;25856;25857;25858;25859;59747;59748;59749;84516;113355;113356;113357;113358;115566;115567;115568;115569;115570;115571;115572;115573	11734;11735;11736;11737;11738;11739;11740;11741;25619;25620;28460;28461;28462;28463;28464;33996;33997;33998;33999;78476;109914;145221;145222;145223;145224;147946;147947;147948;147949;147950;147951;147952	11739;25620;28464;33996;78476;109914;145221;147949
ENST00000537664_6_170317940_CDS_010db2;A0A0D9SEJ5;F5GY05;Q96EK7-2;Q96EK7	ENST00000537664_6_170317940_CDS_010db2;A0A0D9SEJ5;F5GY05;Q96EK7-2;Q96EK7	1;1;1;1;1	1;1;1;1;1	1;1;1;1;1	Constitutive coactivator of peroxisome proliferator-activated receptor gamma	FAM120B	generic|ENST00000537664_6_170317940_CDS_010db2|ENSG00000112584 ATC NA NA;tr|A0A0D9SEJ5|A0A0D9SEJ5_HUMAN Constitutive coactivator of peroxisome proliferator-activated receptor gamma OS=Homo sapiens OX=9606 GN=FAM120B PE=1 SV=1 [ENST00000630384_6_170291058_a	5	1	1	1	1.2	1.2	1.2	82677	727	727;922;933;764;910	0.0014475	22875	101270000	2301700	228410000	3	3				277	22882	TRUE	22892	106660;106661;106662;106663;106664;106665;106666;106667	136289;136290;136291	136289
A0A0D9SES8;H0YKT5;H0YKN8;H0YL70;ENST00000558939_15_70096828_5UTR_010db2;ENST00000559929_15_70096828_5UTR_010db2;Q04726-2;Q04726-7;Q04726-3;Q04726-6;Q04726-5;Q04726-4;Q04726;F5H7D6;H0YNT2;ENST00000560589_15_70095634_5UTR_100db1;H0YLI3;H0YNI7;H0YKH0;H0YLW9;H3BUH5;H0YKH5;ENST00000462803_9_79720289_3UTR_100db1;K7EMK7;ENST00000262953_19_3028952_5UTR_100db1;ENST00000590536_19_3028952_5UTR_100db1;ENST00…	A0A0D9SES8;H0YKT5;H0YKN8;H0YL70;ENST00000558939_15_70096828_5UTR_010db2;ENST00000559929_15_70096828_5UTR_010db2;Q04726-2;Q04726-7;Q04726-3;Q04726-6;Q04726-5;Q04726-4;Q04726;F5H7D6;H0YNT2;ENST00000560589_15_70095634_5UTR_100db1;H0YLI3;H0YNI7;H0YKH0;H0YLW9	6;6;6;6;6;6;6;6;6;6;6;6;6;5;5;5;4;3;3;3;1;1;1;1;1;1;1;1;1;1;1;1;1;1	6;6;6;6;6;6;6;6;6;6;6;6;6;5;5;5;4;3;3;3;1;1;1;1;1;1;1;1;1;1;1;1;1;1	6;6;6;6;6;6;6;6;6;6;6;6;6;5;5;5;4;3;3;3;1;1;1;1;1;1;1;1;1;1;1;1;1;1	Transducin-like enhancer protein 3	TLE3	tr|A0A0D9SES8|A0A0D9SES8_HUMAN Transducin-like enhancer protein 3 OS=Homo sapiens OX=9606 GN=TLE3 PE=1 SV=1 [ENST00000627388_15_70096798_aTIS_101db1#ENST00000627388_15_70096798_aTIS_db3];tr|H0YKT5|H0YKT5_HUMAN Transducin-like enhancer protein 3 OS=Homo sap	34	6	6	6	16.2	16.2	16.2	83183	772	772;774;778;782;782;792;760;762;764;767;769;772;772;699;716;728;611;353;445;448;103;154;162;744;759;760;766;621;704;743;748;770;773;805	0	26.28	180070000	5002000	385580000	15	15				278	2224;10177;18229;20970;22805;24641	True;True;True;True;True;True	2227;10181;18238;20979;22815;24651	10247;10248;47545;47546;47547;47548;85377;98100;98101;98102;98103;106347;114912;114913;114914	13852;13853;63084;63085;111022;126310;126311;126312;126313;135890;147242;147243;147244;147245;147246	13853;63084;111022;126312;135890;147242
A0A0D9SEU5;R4GMX8;ENST00000602677_16_67806554_5UTR_010db2;Q6VN20-2;Q6VN20-3;Q6VN20	A0A0D9SEU5;R4GMX8;ENST00000602677_16_67806554_5UTR_010db2;Q6VN20-2;Q6VN20-3;Q6VN20	1;1;1;1;1;1	1;1;1;1;1;1	1;1;1;1;1;1	Ran-binding protein 10	RANBP10	tr|A0A0D9SEU5|A0A0D9SEU5_HUMAN Ran-binding protein 10 OS=Homo sapiens OX=9606 GN=RANBP10 PE=1 SV=1 [ENST00000630626_16_67806536_aTIS_101db1#ENST00000630626_16_67806536_aTIS_db3];tr|R4GMX8|R4GMX8_HUMAN Ran-binding protein 10 OS=Homo sapiens OX=9606 GN=RANBP	6	1	1	1	2.7	2.7	2.7	67255	620	620;650;656;533;594;620	0.00049963	27736	60409000	3020500	141620000	5	5				279	6270	TRUE	6273	29069;29070;29071;29072	38619;38620;38621;38622;38623	38619
A0A0D9SFB3;ENST00000646122_X_41334253_aTIS_101db1;ENST00000644073_X_41336157_aTIS_101db1;A0A0D9SG12;ENST00000644074_X_41334253_aTIS_101db1;ENST00000646319_X_41334253_aTIS_111db1;ENST00000399959_X_41334253_aTIS_101db1;ENST00000644513_X_41334253_aTIS_101db1;ENST00000644109_X_41334253_aTIS_101db1;A0A0D9SF53;O00571;ENST00000646679_X_41343231_aTIS_101db1;ENST00000642322_X_41343231_aTIS_101db1;ENST0000…	A0A0D9SFB3;ENST00000646122_X_41334253_aTIS_101db1;ENST00000644073_X_41336157_aTIS_101db1;A0A0D9SG12;ENST00000644074_X_41334253_aTIS_101db1;ENST00000646319_X_41334253_aTIS_111db1;ENST00000399959_X_41334253_aTIS_101db1;ENST00000644513_X_41334253_aTIS_101db1;ENST00000644109_X_41334253_aTIS_101db1;A0A0D9SF53;O00571;ENST00000646679_X_41343231_aTIS_101db1;ENST00000642322_X_41343231_aTIS_101db1;ENST0000…	21;21;21;21;21;21;21;21;21;21;21;20;20;20;20;18;17;17;17;11;11;9;9;7;6;6;6;6;5;4;3;3;2;2;2;2;2;2;2;1;1;1;1;1;1;1	20;20;20;20;20;20;20;20;20;20;20;19;19;19;19;17;16;16;16;10;10;9;9;6;6;6;6;6;5;4;2;3;2;2;2;2;2;2;2;1;1;1;1;1;1;1	20;20;20;20;20;20;20;20;20;20;20;19;19;19;19;17;16;16;16;10;10;9;9;6;6;6;6;6;5;4;2;3;2;2;2;2;2;2;2;1;1;1;1;1;1;1	ATP-dependent RNA helicase DDX3X;ATP-dependent RNA helicase DDX3Y	DDX3X;DDX3Y	tr|A0A0D9SFB3|A0A0D9SFB3_HUMAN ATP-dependent RNA helicase DDX3X OS=Homo sapiens OX=9606 GN=DDX3X PE=1 SV=1 [ENST00000626301_X_41334253_aTIS_101db1#ENST00000626301_X_41334253_aTIS_db3];generic|ENST00000646122_X_41334253_aTIS_101db1|ENSG00000215301 ATG True	46	21	20	20	35.9	34.2	34.2	70839	640	640;641;647;647;660;661;661;662;716;733;662;475;476;622;646;629;503;657;660;317;318;298;299;203;200;222;223;291;184;164;76;250;108;111;129;133;134;138;224;61;66;78;98;139;181;193	0	80855	7333200000	188030000	16625000000	170	170				280	2774;3323;3376;5948;6444;9148;9197;9830;11332;13046;17794;20371;20478;20830;21871;22802;23470;25792;27113;28368;28805	True;True;True;True;True;True;True;True;True;True;False;True;True;True;True;True;True;True;True;True;True	2777;3326;3379;5951;6447;9152;9201;9834;11336;13050;17800;20380;20487;20839;21881;22812;23480;25803;27125;28380;28817	12738;12739;12740;12741;15636;15637;15638;15639;15640;15641;15883;15884;27568;27569;27570;27571;29860;29861;29862;29863;29864;29865;29866;42803;42804;42805;42806;43038;43039;43040;43041;45926;45927;45928;45929;52932;52933;52934;52935;61509;61510;61511;61512;61513;61514;61515;83380;83381;83382;83383;83384;95279;95280;95281;95282;95718;95719;97421;97422;97423;97424;102093;102094;102095;102096;10633…	17368;17369;17370;17371;17372;17373;17374;17375;17376;17377;17378;17379;17380;17381;17382;17383;17384;17385;17386;17387;17388;17389;17390;21555;21556;21557;21558;21839;36483;39659;39660;56356;56357;56358;56359;56360;56361;56649;56650;56651;56652;56653;56654;56655;56656;56657;56658;56659;60685;60686;60687;60688;60689;60690;70460;80783;80784;80785;80786;80787;80788;108568;108569;108570;108571;10857…	17369;21556;21839;36483;39660;56357;56653;60687;70460;80783;108569;123148;123727;125579;130661;135875;139627;154776;162731;169786;172703
E7EXA6;A0A0D9SF58;Q8WVB6;Q8WVB6-2;ENST00000471202_16_792779_ntr_010db2;ENST00000471202_16_792321_ntr_100db1;Q8WVB6-3;F8WCC1;ENST00000479976_16_789239_ntr_100db1;ENST00000491530_16_789239_ntr_100db1;H0Y7D3;ENST00000471202_16_796004_ntr_100db1	E7EXA6;A0A0D9SF58;Q8WVB6;Q8WVB6-2;ENST00000471202_16_792779_ntr_010db2;ENST00000471202_16_792321_ntr_100db1;Q8WVB6-3	7;7;7;7;4;4;4;3;2;2;2;1	7;7;7;7;4;4;4;3;2;2;2;1	7;7;7;7;4;4;4;3;2;2;2;1	Chromosome transmission fidelity protein 18 homolog	CHTF18	tr|E7EXA6|E7EXA6_HUMAN Chromosome transmission fidelity protein 18 homolog OS=Homo sapiens OX=9606 GN=CHTF18 PE=1 SV=2 [ENST00000317063_16_788685_aTIS_101db1#ENST00000317063_16_788685_aTIS_db3];tr|A0A0D9SF58|A0A0D9SF58_HUMAN Chromosome transmission fidelit	12	7	7	7	9.4	9.4	9.4	107.43	975	975;1184;975;1003;462;542;557;456;166;204;264;181	0	17722	159700000	3714100	339630000	16	16				281	371;5762;6780;12924;16518;18687;26356	True;True;True;True;True;True;True	372;5765;6784;12928;16522;18696;26367	1736;1737;26347;26348;26349;31438;31439;31440;31441;60885;77604;77605;77606;77607;87501;87502;87503;87504;122916;122917;122918;122919;122920;122921	2592;2593;34609;41923;41924;79980;101141;101142;101143;101144;113657;113658;158102;158103;158104;158105	2592;34609;41923;79980;101141;113657;158102
ENST00000389759_2_158621359_CDS_010db2;A0A0D9SF60;Q99569-2;Q99569	ENST00000389759_2_158621359_CDS_010db2;A0A0D9SF60;Q99569-2;Q99569	1;1;1;1	1;1;1;1	1;1;1;1	Plakophilin-4	PKP4	generic|ENST00000389759_2_158621359_CDS_010db2|ENSG00000144283 ATA NA NA;tr|A0A0D9SF60|A0A0D9SF60_HUMAN Plakophilin-4 OS=Homo sapiens OX=9606 GN=PKP4 PE=1 SV=1 [ENST00000628904_2_158533185_aTIS_100db1];sp|Q99569-2|PKP4_HUMAN Isoform 2 of Plakophilin-4 OS=H	4	1	1	1	1.3	1.3	1.3	112.14	1012	1012;1208;1149;1192	0	45107	31337000	559590	68928000	3	3				282	42	TRUE	42	185;186;187;188	236;237;238	236
ENST00000430069_3_177051684_CDS_010db2;A0A0D9SF63;Q9BZK7;C9JLJ1;ENST00000637659_3_177034208_3UTR_100db1;C9JCK0;C9JBN1;A0A0D9SF25;A0A1B0GUU2;F8W9D8;C9IYU9;A0A1B0GVH3	ENST00000430069_3_177051684_CDS_010db2;A0A0D9SF63;Q9BZK7	3;3;3;1;1;1;1;1;1;1;1;1	3;3;3;1;1;1;1;1;1;1;1;1	3;3;3;1;1;1;1;1;1;1;1;1	F-box-like/WD repeat-containing protein TBL1XR1	TBL1XR1	generic|ENST00000430069_3_177051684_CDS_010db2|ENSG00000177565 CTG NA NA;tr|A0A0D9SF63|A0A0D9SF63_HUMAN F-box-like/WD repeat-containing protein TBL1XR1 OS=Homo sapiens OX=9606 GN=TBL1XR1 PE=1 SV=1 [ENST00000631253_3_177064977_aTIS_101db1#ENST00000631253_3_	12	3	3	3	10.6	10.6	10.6	46693	432	432;474;514;55;62;73;75;122;131;144;145;271	0	11205	144170000	7208700	333890000	3	3				283	9008;13708;14518	True;True;True	9012;13712;14522	42155;64694;64695;64696;64697;68592;68593;68594	55537;84627;84628;84629;84630;89916;89917	55537;84628;89916
E9PQP3;A0A0D9SF70;G5E9L0;Q8N6H7;E9PMU9;E9PIY6;ENST00000395449_11_47175913_ntr_100db1;ENST00000395449_11_47175913_ntr_1_100db1;ENST00000524782_11_47176529_CDS_010db2;Q8N6H7-3;Q8N6H7-2;ENST00000528072_11_47176553_ntr_100db1;ENST00000528072_11_47176574_ntr_100db1;ENST00000528072_11_47176589_ntr_100db1;ENST00000528072_11_47176811_ntr_100db1;ENST00000528072_11_47176835_ntr_100db1;E9PMR9;B0QYV9;E9PM63;…	E9PQP3;A0A0D9SF70;G5E9L0;Q8N6H7;E9PMU9;E9PIY6;ENST00000395449_11_47175913_ntr_100db1;ENST00000395449_11_47175913_ntr_1_100db1;ENST00000524782_11_47176529_CDS_010db2;Q8N6H7-3;Q8N6H7-2	3;3;3;3;2;2;2;2;2;2;2;1;1;1;1;1;1;1;1;1;1;1;1;1;1;1	3;3;3;3;2;2;2;2;2;2;2;1;1;1;1;1;1;1;1;1;1;1;1;1;1;1	2;2;2;2;1;1;2;2;2;2;2;0;0;0;0;0;0;0;0;0;0;0;0;1;0;0	ADP-ribosylation factor GTPase-activating protein 2	ARFGAP2	tr|E9PQP3|E9PQP3_HUMAN ADP-ribosylation factor GTPase-activating protein 2 (Fragment) OS=Homo sapiens OX=9606 GN=ARFGAP2 PE=1 SV=1;tr|A0A0D9SF70|A0A0D9SF70_HUMAN ADP-ribosylation factor GTPase-activating protein 2 OS=Homo sapiens OX=9606 GN=ARFGAP2 PE=1 SV	26	3	3	2	12	12	8.4	30597	274	274;385;493;521;156;327;420;420;462;252;414;13;20;25;50;58;89;92;94;110;133;152;173;237;238;252	0	62909	205200000	10800000	418790000	8	8				284	14476;22460;28399	True;True;True	14480;22470;28411	68420;68421;68422;68423;104838;104839;104840;104841;132063;132064;132065;132066	89722;89723;89724;89725;134060;134061;134062;134063;134064;134065;134066;170009;170010;170011;170012	89725;134060;170010
A0A0D9SF94;Q86Y97	A0A0D9SF94;Q86Y97	1;1	1;1	1;1	Histone-lysine N-methyltransferase SUV420H2	SUV420H2	tr|A0A0D9SF94|A0A0D9SF94_HUMAN Histone-lysine N-methyltransferase OS=Homo sapiens OX=9606 GN=KMT5C PE=1 SV=1 [ENST00000630497_19_55342811_aTIS_101db1#ENST00000630497_19_55342811_aTIS_db3];sp|Q86Y97|KMT5C_HUMAN Histone-lysine N-methyltransferase KMT5C OS=Ho	2	1	1	1	3.5	3.5	3.5	38831	347	347;462	0	36843	23322000	1014000	48675000	1	1				285	20434	TRUE	20443	95526;95527;95528	123547	123547
A0A0D9SFD6;M0R3C8;ENST00000600910_19_49867497_5UTR_100db1;M0QYH2;ENST00000600573_19_49867204_aTIS_1_100db1;ENST00000600573_19_49867497_5UTR_100db1;ENST00000600573_19_49867497_5UTR_1_100db1;ENST00000596014_19_49867204_aTIS_1_100db1;ENST00000322344_19_49867497_5UTR_110db1;ENST00000322344_19_49867497_5UTR_1_100db1;Q96T60-2;Q96T60;M0QYI1;A0A0D9SEV0;M0R000;ENST00000631020_19_49867204_aTIS_1_100db1;A0A…	A0A0D9SFD6;M0R3C8;ENST00000600910_19_49867497_5UTR_100db1;M0QYH2;ENST00000600573_19_49867204_aTIS_1_100db1;ENST00000600573_19_49867497_5UTR_100db1;ENST00000600573_19_49867497_5UTR_1_100db1;ENST00000596014_19_49867204_aTIS_1_100db1;ENST00000322344_19_49867497_5UTR_110db1;ENST00000322344_19_49867497_5UTR_1_100db1;Q96T60-2;Q96T60;M0QYI1	3;3;3;3;3;3;3;3;3;3;3;3;2;1;1;1;1	3;3;3;3;3;3;3;3;3;3;3;3;2;1;1;1;1	3;3;3;3;3;3;3;3;3;3;3;3;2;1;1;1;1	Bifunctional polynucleotide phosphatase/kinase;Polynucleotide 3-phosphatase;Polynucleotide 5-hydroxyl-kinase	PNKP	tr|A0A0D9SFD6|A0A0D9SFD6_HUMAN Bifunctional polynucleotide phosphatase/kinase (Fragment) OS=Homo sapiens OX=9606 GN=PNKP PE=1 SV=1;tr|M0R3C8|M0R3C8_HUMAN Bifunctional polynucleotide phosphatase/kinase OS=Homo sapiens OX=9606 GN=PNKP PE=1 SV=1 [ENST00000600	17	3	3	3	16.8	16.8	16.8	27599	256	256;455;469;490;490;504;504;521;535;535;482;521;247;174;176;485;485	0	8011	92179000	7090700	219140000	6	6				286	14572;15734;17098	True;True;True	14576;15738;17102	68808;68809;68810;68811;74100;74101;74102;80162;80163;80164	90171;90172;96772;96773;104423;104424	90171;96772;104424
ENST00000591574_17_78700354_3UTR_100db1;ENST00000350796_7_6170964_CDS_100db1;ENST00000396741_7_6170964_CDS_100db1;ENST00000589297_17_78708246_5UTR_100db1;A0A0D9SFG6;ENST00000350796_7_6272612_5UTR_010db2;ENST00000452733_19_48469373_5UTR_110db1;ENST00000427476_19_48469373_5UTR_100db1;Q15438-3;Q15438-2;Q15438;Q99418-2;O43739-2;Q99418;O43739	ENST00000591574_17_78700354_3UTR_100db1;ENST00000350796_7_6170964_CDS_100db1;ENST00000396741_7_6170964_CDS_100db1;ENST00000589297_17_78708246_5UTR_100db1;A0A0D9SFG6;ENST00000350796_7_6272612_5UTR_010db2;ENST00000452733_19_48469373_5UTR_110db1;ENST00000427476_19_48469373_5UTR_100db1;Q15438-3;Q15438-2;Q15438;Q99418-2;O43739-2;Q99418;O43739	1;1;1;1;1;1;1;1;1;1;1;1;1;1;1	1;1;1;1;1;1;1;1;1;1;1;1;1;1;1	1;1;1;1;1;1;1;1;1;1;1;1;1;1;1	Cytohesin-1;Cytohesin-2;Cytohesin-3	CYTH2;CYTH1;CYTH3	generic|ENST00000591574_17_78700354_3UTR_100db1|ENSG00000108669 ATA NA -1 0 +1;generic|ENST00000350796_7_6170964_CDS_100db1|ENSG00000008256 CTG NA 0;generic|ENST00000396741_7_6170964_CDS_100db1|ENSG00000008256 CTG NA 0;generic|ENST00000589297_17_78708246_5	15	1	1	1	10.1	10.1	10.1	12492	109	109;207;208;358;400;434;444;445;339;397;398;399;399;400;400	0.00026918	35132	128380000	21397000	283080000	4	4				287	7011	TRUE	7015	32493;32494;32495;32496	43303;43304;43305;43306	43306
A0A0D9SFK2;Q92614-3;Q92614-4;Q92614;ENST00000531253_17_29166022_CDS_010db2;Q92614-2;Q92614-5;H0YEV9	A0A0D9SFK2;Q92614-3;Q92614-4;Q92614;ENST00000531253_17_29166022_CDS_010db2;Q92614-2;Q92614-5	18;18;18;18;17;17;15;2	18;18;18;18;17;17;15;2	18;18;18;18;17;17;15;2	Unconventional myosin-XVIIIa	MYO18A	tr|A0A0D9SFK2|A0A0D9SFK2_HUMAN Unconventional myosin-XVIIIa OS=Homo sapiens OX=9606 GN=MYO18A PE=1 SV=1 [ENST00000628822_17_29166940_aTIS_101db1#ENST00000628822_17_29166940_aTIS_db3];sp|Q92614-3|MY18A_HUMAN Isoform 3 of Unconventional myosin-XVIIIa OS=Homo	8	18	18	18	13.1	13.1	13.1	231.1	2038	2038;2002;2039;2054;1733;1723;1581;197	0	92084	1522900000	15079000	3317100000	63	63				288	1368;1654;3062;3063;4075;10130;13751;14228;14242;14644;16443;20528;20529;20897;21267;23675;27594;28214	True;True;True;True;True;True;True;True;True;True;True;True;True;True;True;True;True;True	1370;1656;3065;3066;4078;10134;13755;14232;14246;14648;16447;20537;20538;20906;21276;23685;27606;28226	6237;6238;6239;6240;6241;6242;6243;7585;7586;7587;14056;14057;14058;14059;14060;18997;18998;18999;47303;47304;47305;47306;64908;64909;64910;64911;67195;67196;67197;67198;67199;67200;67201;67202;67265;67266;67267;67268;69170;69171;77243;77244;77245;77246;95940;95941;95942;95943;95944;95945;97766;97767;97768;97769;99493;99494;99495;99496;110275;110276;128508;128509;128510;131209;131210;131211;13121…	8331;8332;8333;8334;8335;8336;8337;8338;10123;19153;19154;19155;19156;19157;25598;25599;25600;62741;62742;62743;62744;62745;62746;62747;62748;62749;62750;62751;84934;84935;88010;88011;88012;88013;88014;88015;88016;88105;88106;88107;90620;100788;123981;123982;123983;123984;123985;123986;123987;123988;125971;125972;125973;125974;125975;127850;141102;165640;168887;168888;168889;168890;168891	8334;10123;19156;19157;25598;62743;84934;88010;88107;90620;100788;123981;123982;125971;127850;141102;165640;168887
H7BY36;A0A0D9SFL3;B0QYK0;C9JGE3;Q01844-2;Q01844-6;Q01844-3;Q01844;Q01844-5;ENST00000483629_22_29296278_ntr_100db1;ENST00000483629_22_29296272_ntr_100db1;ENST00000469669_22_29296278_ntr_100db1;ENST00000469669_22_29296272_ntr_100db1;ENST00000610553_22_29297928_ntr_100db1;ENST00000469669_22_29297928_ntr_100db1	H7BY36;A0A0D9SFL3;B0QYK0;C9JGE3;Q01844-2;Q01844-6;Q01844-3;Q01844;Q01844-5;ENST00000483629_22_29296278_ntr_100db1;ENST00000483629_22_29296272_ntr_100db1;ENST00000469669_22_29296278_ntr_100db1;ENST00000469669_22_29296272_ntr_100db1	6;6;6;6;6;6;6;6;6;3;3;3;3;1;1	6;6;6;6;6;6;6;6;6;3;3;3;3;1;1	6;6;6;6;6;6;6;6;6;3;3;3;3;1;1	RNA-binding protein EWS	EWSR1	tr|H7BY36|H7BY36_HUMAN RNA-binding protein EWS (Fragment) OS=Homo sapiens OX=9606 GN=EWSR1 PE=1 SV=1;tr|A0A0D9SFL3|A0A0D9SFL3_HUMAN RNA-binding protein EWS OS=Homo sapiens OX=9606 GN=EWSR1 PE=1 SV=1 [ENST00000629659_22_29268337_aTIS_101db1#ENST00000629659_	15	6	6	6	18.2	18.2	18.2	32071	308	308;584;618;620;583;600;655;656;661;133;135;255;257;69;191	0	20.47	1703200000	121660000	3206300000	28	28				289	274;6819;7523;21398;23878;23879	True;True;True;True;True;True	275;6823;7527;21407;23888;23889	1261;1262;1263;1264;1265;1266;1267;1268;31588;31589;31590;34951;34952;100038;100039;100040;111176;111177;111178;111179;111180;111181;111182;111183;111184;111185;111186;111187;111188;111189;111190;111191;111192;111193;111194;111195;111196;111197;111198	1880;1881;1882;1883;1884;1885;1886;1887;42108;42109;42110;46510;128354;142365;142366;142367;142368;142369;142370;142371;142372;142373;142374;142375;142376;142377;142378;142379	1880;42108;46510;128354;142366;142379
ENST00000346330_X_119574959_CDS_100db1;ENST00000630695_X_119574959_5UTR_110db1;A0A0D9SG71;A0A0R4J2E5;ENST00000346330_X_119574601_5UTR_100db1;ENST00000371558_X_119574601_5UTR_100db1;P49459;ENST00000628734_X_119583181_ntr_100db1;ENST00000628734_X_119582650_ntr_100db1;ENST00000628734_X_119582617_ntr_100db1;ENST00000625938_X_119574959_CDS_100db1;ENST00000631185_X_119574959_CDS_100db1;A0A0D9SEZ6;ENST0…	ENST00000346330_X_119574959_CDS_100db1;ENST00000630695_X_119574959_5UTR_110db1;A0A0D9SG71;A0A0R4J2E5;ENST00000346330_X_119574601_5UTR_100db1;ENST00000371558_X_119574601_5UTR_100db1;P49459;ENST00000628734_X_119583181_ntr_100db1;ENST00000628734_X_119582650_ntr_100db1;ENST00000628734_X_119582617_ntr_100db1;ENST00000625938_X_119574959_CDS_100db1;ENST00000631185_X_119574959_CDS_100db1;A0A0D9SEZ6;ENST0…	2;2;2;2;2;2;2;1;1;1;1;1;1;1;1;1;1	2;2;2;2;2;2;2;1;1;1;1;1;1;1;1;1;1	2;2;2;2;2;2;2;1;1;1;1;1;1;1;1;1;1	Ubiquitin-conjugating enzyme E2 A	UBE2A	generic|ENST00000346330_X_119574959_CDS_100db1|ENSG00000077721 GTG NA +1 0 -1;generic|ENST00000630695_X_119574959_5UTR_110db1|ENSG00000077721 GTG NA +1 0 -1 [ENST00000371558_X_119574959_CDS_db2];tr|A0A0D9SG71|A0A0D9SG71_HUMAN Ubiquitin-conjugating enzyme	17	2	2	2	23.5	23.5	23.5	13203	115	115;118;119;149;186;189;152;24;51;62;88;89;123;159;160;77;122	0	70859	246330000	61583000	529700000	6	6				290	16858;27127	True;True	16862;27139	79115;79116;79117;126398;126399;126400;126401	103000;103001;103002;103003;103004;162782	103001;162782
Q5JRC6;ENST00000332070_X_134377615_5UTR_010db2;A0A0D9SGE8;Q8IWS0-5;Q8IWS0-3;Q8IWS0;Q8IWS0-4;Q8IWS0-2	Q5JRC6;ENST00000332070_X_134377615_5UTR_010db2;A0A0D9SGE8;Q8IWS0-5;Q8IWS0-3;Q8IWS0;Q8IWS0-4;Q8IWS0-2	6;6;6;6;6;6;5;5	6;6;6;6;6;6;5;5	6;6;6;6;6;6;5;5	PHD finger protein 6	PHF6	tr|Q5JRC6|Q5JRC6_HUMAN PHD finger protein 6 OS=Homo sapiens OX=9606 GN=PHF6 PE=1 SV=1 [ENST00000370799_X_134377618_aTIS_101db1#ENST00000370799_X_134377618_aTIS_db3];generic|ENST00000332070_X_134377615_5UTR_010db2|ENSG00000156531 ATC NA NA;tr|A0A0D9SGE8|A0A	8	6	6	6	21	21	21	36.43	324	324;366;366;331;364;365;310;312	0	21321	661230000	36735000	1424900000	21	21				291	4115;7156;23210;25001;25116;25117	True;True;True;True;True;True	4118;7160;23220;25012;25127;25128	19170;19171;19172;19173;33300;33301;33302;33303;108136;108137;116481;116482;116483;116484;117029;117030;117031;117032;117033;117034;117035;117036;117037;117038	25782;25783;25784;25785;25786;44424;44425;44426;44427;138131;149226;149227;149228;149229;150081;150082;150083;150084;150085;150086;150087;150088	25783;44426;138131;149227;150082;150083
ENST00000372731_9_128552673_5UTR_010db2;A0A0D9SGF6;Q13813;Q13813-2;A0A0D9SF54;Q13813-3;ENST00000630763_9_128632289_ntr_100db1;ENST00000630763_9_128632277_ntr_100db1;ENST00000630763_9_128632268_ntr_100db1;ENST00000630763_9_128632301_ntr_100db1;ENST00000637434_9_128618011_ntr_100db1;ENST00000630763_9_128632474_ntr_100db1;A0A1B0GUH3;ENST00000630763_9_128632848_ntr_100db1;ENST00000630147_9_128632836_…	ENST00000372731_9_128552673_5UTR_010db2;A0A0D9SGF6;Q13813;Q13813-2;A0A0D9SF54;Q13813-3	56;56;56;56;54;54;5;5;5;4;3;3;2;2;2;2;2;1;1;1;1;1;1;1;1;1;1	56;56;56;56;54;54;5;5;5;4;3;3;2;2;2;2;2;1;1;1;1;1;1;1;1;1;1	56;56;56;56;54;54;5;5;5;4;3;3;2;2;2;2;2;1;1;1;1;1;1;1;1;1;1	Spectrin alpha chain, non-erythrocytic 1	SPTAN1	generic|ENST00000372731_9_128552673_5UTR_010db2|ENSG00000197694 ACG NA NA;tr|A0A0D9SGF6|A0A0D9SGF6_HUMAN Spectrin alpha chain, non-erythrocytic 1 OS=Homo sapiens OX=9606 GN=SPTAN1 PE=1 SV=1 [ENST00000630866_9_128566741_aTIS_101db1#ENST00000630866_9_1285667	27	56	56	56	29.4	29.4	29.4	285.59	2481	2481;2498;2472;2477;2457;2452;169;173;176;165;111;143;51;77;81;130;153;28;49;52;68;84;85;96;101;103;120	0	323.31	8246100000	57665000	18221000000	252	252				292	161;162;787;1204;1342;1343;1518;1914;3065;3188;3586;4434;5406;5407;7113;7802;8081;8997;9308;11832;11945;12080;12081;12122;12398;12527;12528;13237;13467;13688;13831;14096;14338;14622;14875;15017;15236;15847;15898;16411;16978;17777;17961;18049;19158;19183;19679;19685;19702;19762;20292;20874;22592;22932;27956;28784	True;True;True;True;True;True;True;True;True;True;True;True;True;True;True;True;True;True;True;True;True;True;True;True;True;True;True;True;True;True;True;True;True;True;True;True;True;True;True;True;True;True;True;True;True;True;True;True;True;True;True;True;True;True;True;True	162;163;789;1206;1344;1345;1520;1917;3068;3191;3589;4437;5409;5410;7117;7806;8085;9001;9312;11836;11949;12084;12085;12126;12402;12531;12532;13241;13471;13692;13835;14100;14342;14626;14879;15021;15240;15851;15902;16415;16982;17783;17969;18057;19167;19192;19688;19694;19711;19771;20301;20883;22602;22942;27968;28796	720;721;722;723;724;725;3629;3630;3631;3632;3633;3634;3635;5572;5573;5574;5575;6121;6122;6123;6124;6125;6126;6127;6901;6902;6903;6904;8800;8801;8802;8803;8804;8805;8806;8807;14064;14065;14066;14067;14624;14625;14626;14627;16837;16838;16839;16840;20458;24753;24754;24755;24756;24757;24758;24759;24760;24761;24762;24763;24764;33090;33091;33092;33093;33094;33095;33096;33097;36254;36255;36256;36257;362…	1050;1051;1052;1053;1054;1055;1056;1057;1058;4985;4986;4987;4988;4989;4990;4991;4992;4993;4994;7385;7386;7387;8199;8200;8201;8202;8203;8204;8205;8206;8207;8208;8209;9267;9268;9269;11796;11797;11798;11799;11800;11801;11802;11803;11804;11805;11806;11807;11808;11809;11810;11811;19163;19164;19165;19166;19167;19168;19169;19170;19171;19172;19901;19902;19903;19904;19905;19906;19907;22943;22944;27339;326…	1051;1058;4985;7385;8199;8207;9267;11798;19164;19907;22943;27339;32657;32661;44211;48370;49895;55490;57413;73510;74124;74834;74836;75169;76740;77517;77518;81835;83170;84489;85662;87076;88835;90401;91783;92774;94120;97547;97850;100613;103799;108477;109448;109945;116607;116715;119378;119414;119479;119750;122667;125862;134776;136603;167439;172592
A0A0D9SGG1;ENST00000628092_5_170297659_5UTR_100db1;ENST00000046794_5_170297659_5UTR_100db1;ENST00000046794_5_170297809_5UTR_010db2;Q13094;E7ESF6;E5RKA2;ENST00000520322_5_170250789_ntr_100db1;ENST00000520322_5_170250795_ntr_100db1;ENST00000521416_5_170250822_CDS_100db1;ENST00000519594_5_170297602_ntr_100db1;ENST00000519594_5_170297659_ntr_100db1;ENST00000519594_5_170297698_ntr_100db1;ENST000005195…	A0A0D9SGG1;ENST00000628092_5_170297659_5UTR_100db1;ENST00000046794_5_170297659_5UTR_100db1;ENST00000046794_5_170297809_5UTR_010db2;Q13094;E7ESF6	10;10;10;10;10;8;3;2;2;2;2;2;2;1;1	10;10;10;10;10;8;3;2;2;2;2;2;2;1;1	10;10;10;10;10;8;3;2;2;2;2;2;2;1;1	Lymphocyte cytosolic protein 2	LCP2	tr|A0A0D9SGG1|A0A0D9SGG1_HUMAN Lymphocyte cytosolic protein 2 OS=Homo sapiens OX=9606 GN=LCP2 PE=1 SV=1 [ENST00000628092_5_170297611_aTIS_101db1#ENST00000628092_5_170297611_aTIS_db3];generic|ENST00000628092_5_170297659_5UTR_100db1|ENSG00000043462 GTG NA -1	15	10	10	10	21.8	21.8	21.8	60143	533	533;549;549;599;533;328;140;60;62;71;195;214;227;158;163	0	22067	1378300000	51049000	2853800000	52	52				293	5572;7120;10706;10892;12224;12723;12902;21817;22374;22441	True;True;True;True;True;True;True;True;True;True	5575;7124;10710;10896;12228;12727;12906;21827;22384;22451	25495;33127;33128;33129;33130;50101;50102;50103;50914;50915;50916;50917;50918;50919;50920;57285;57286;57287;57288;57289;59716;59717;59718;59719;59720;59721;59722;59723;59724;59725;59726;60749;60750;60751;60752;60753;60754;60755;60756;101875;101876;101877;104454;104455;104456;104457;104458;104459;104460;104461;104747;104748;104749;104750	33546;44253;66574;67676;67677;67678;67679;67680;75843;75844;75845;75846;75847;75848;78450;78451;78452;78453;78454;78455;78456;78457;79794;79795;79796;79797;79798;79799;79800;79801;79802;79803;79804;79805;79806;130364;133607;133608;133609;133610;133611;133612;133613;133614;133615;133616;133617;133618;133619;133620;133967;133968	33546;44253;66574;67678;75843;78456;79797;130364;133614;133968
H9KV28;ENST00000647433_5_141618914_aTIS_101db1;A0A140T8Z0;A0A0G2JH68;O60610-2;O60610-3;O60610;ENST00000389054_5_141583252_CDS_010db2;B4E2I7;ENST00000472516_5_141578559_ntr_100db1;ENST00000472516_5_141578607_ntr_100db1;ENST00000472516_5_141579093_ntr_100db1	H9KV28;ENST00000647433_5_141618914_aTIS_101db1;A0A140T8Z0;A0A0G2JH68;O60610-2;O60610-3;O60610;ENST00000389054_5_141583252_CDS_010db2	19;19;19;19;19;19;19;16;3;1;1;1	19;19;19;19;19;19;19;16;3;1;1;1	19;19;19;19;19;19;19;16;3;1;1;1	Protein diaphanous homolog 1	DIAPH1	tr|H9KV28|H9KV28_HUMAN Protein diaphanous homolog 1 OS=Homo sapiens OX=9606 GN=DIAPH1 PE=1 SV=2 [ENST00000253811_5_141588235_aTIS_101db1#ENST00000253811_5_141588235_aTIS_db3];generic|ENST00000647433_5_141618914_aTIS_101db1|ENSG00000131504 ATG True -1 0 +1	12	19	19	19	18.3	18.3	18.3	136.85	1228	1228;1250;1263;1272;1248;1263;1272;1081;201;60;76;84	0	101.35	2581600000	44510000	5731300000	87	87				294	3230;4203;5858;12647;12694;14437;14753;15643;15854;16262;16750;17376;17556;18048;18829;23562;26273;27202;27203	True;True;True;True;True;True;True;True;True;True;True;True;True;True;True;True;True;True;True	3233;4206;5861;12651;12698;14441;14757;15647;15858;16266;16754;17380;17560;18056;18838;23572;26284;27214;27215	15204;15205;15206;15207;19547;19548;19549;19550;26775;26776;26777;26778;59361;59362;59363;59364;59365;59366;59367;59584;59585;59586;59587;59588;59589;59590;59591;59592;68245;68246;68247;68248;69642;69643;73708;73709;73710;74650;74651;74652;74653;76469;76470;76471;76472;78640;78641;78642;81422;81423;81424;81425;82233;82234;82235;82236;84543;84544;84545;84546;84547;84548;88204;88205;88206;109709;10…	20972;20973;26184;35303;35304;35305;35306;35307;35308;35309;35310;35311;78116;78117;78118;78119;78120;78121;78122;78123;78124;78330;78331;78332;78333;78334;78335;78336;78337;78338;78339;78340;78341;78342;78343;78344;89512;89513;91221;91222;96338;97569;97570;97571;97572;97573;97574;97575;97576;99962;99963;99964;102429;106054;106055;106056;106057;107126;107127;107128;107129;109941;109942;109943;109…	20973;26184;35304;78122;78340;89512;91221;96338;97570;99963;102429;106054;107127;109942;114625;140321;157652;163215;163221
A0A0G2JHC2;Q6NYC8;Q6NYC8-3;ENST00000615527_6_30684758_CDS_100db1;Q6NYC8-4;Q6NYC8-2	A0A0G2JHC2;Q6NYC8;Q6NYC8-3;ENST00000615527_6_30684758_CDS_100db1;Q6NYC8-4	5;5;4;3;3;2	5;5;4;3;3;2	5;5;4;3;3;2	Phostensin	PPP1R18	tr|A0A0G2JHC2|A0A0G2JHC2_HUMAN PPP1R18 OS=Homo sapiens OX=9606 GN=PPP1R18 PE=1 SV=1;sp|Q6NYC8|PPR18_HUMAN Phostensin OS=Homo sapiens OX=9606 GN=PPP1R18 PE=1 SV=1 [ENST00000399199_6_30686018_aTIS_111db1#ENST00000274853_6_30686018_aTIS_db2#ENST00000274853_6_	6	5	5	5	13.5	13.5	13.5	68041	613	613;613;362;193;165;377	0	12185	203890000	7281700	483010000	12	12				295	14399;14464;21359;21557;28670	True;True;True;True;True	14403;14468;21368;21566;28682	68083;68084;68085;68086;68354;99886;99887;99888;100734;100735;100736;100737;100738;133352	89300;89301;89302;89303;89645;128220;128221;128222;128223;129108;129109;171817	89300;89645;128223;129108;171817
B4E0K6;A0A140T8Y0;A0A0G2JIA5;ENST00000541562_6_30914810_CDS_010db2;A0A140TA36;A0A140TA35;A0A0G2JL52;Q5ST30;Q5ST30-4;B7ZL25;A0A140TA45;A0A140TA40;A0A0A0MTG1;Q5ST30-3;B7ZCJ6	B4E0K6;A0A140T8Y0;A0A0G2JIA5;ENST00000541562_6_30914810_CDS_010db2;A0A140TA36;A0A140TA35;A0A0G2JL52;Q5ST30;Q5ST30-4;B7ZL25;A0A140TA45;A0A140TA40;A0A0A0MTG1;Q5ST30-3	3;3;3;3;3;3;3;3;3;2;2;2;2;2;1	3;3;3;3;3;3;3;3;3;2;2;2;2;2;1	3;3;3;3;3;3;3;3;3;2;2;2;2;2;1	Valine--tRNA ligase, mitochondrial	VARS2	tr|B4E0K6|B4E0K6_HUMAN Valine--tRNA ligase, mitochondrial OS=Homo sapiens OX=9606 GN=VARS2 PE=1 SV=1;tr|A0A140T8Y0|A0A140T8Y0_HUMAN Valine--tRNA ligase, mitochondrial OS=Homo sapiens OX=9606 GN=VARS2 PE=1 SV=1;tr|A0A0G2JIA5|A0A0G2JIA5_HUMAN Valine--tRNA li	15	3	3	3	4.2	4.2	4.2	118.5	1063	1063;1063;1063;1072;1093;1093;1093;1063;1093;1061;1061;1061;1061;923;326	0	91253	84196000	1619200	191120000	6	6				296	8962;28789;28827	True;True;True	8966;28801;28839	41967;41968;41969;41970;133912;133913;134082;134083;134084;134085	55334;55335;172607;172904;172905;172906	55335;172607;172904
A0A0G2JIS2;A2ABF8;A0A0G2JIR1;A2ABF9;A0A0G2JK64;Q96KQ7-2;Q96KQ7;H0Y4K5;ENST00000480912_6_31888207_ntr_100db1;A0A0G2JRR0;A0A0G2JRN8;Q96KQ7-3	A0A0G2JIS2;A2ABF8;A0A0G2JIR1;A2ABF9;A0A0G2JK64;Q96KQ7-2;Q96KQ7;H0Y4K5;ENST00000480912_6_31888207_ntr_100db1;A0A0G2JRR0;A0A0G2JRN8	4;4;4;4;4;4;4;2;2;2;2;1	4;4;4;4;4;4;4;2;2;2;2;1	4;4;4;4;4;4;4;2;2;2;2;1	Histone-lysine N-methyltransferase EHMT2	EHMT2	tr|A0A0G2JIS2|A0A0G2JIS2_HUMAN Histone-lysine N-methyltransferase EHMT2 OS=Homo sapiens OX=9606 GN=EHMT2 PE=1 SV=1;tr|A2ABF8|A2ABF8_HUMAN Histone-lysine N-methyltransferase EHMT2 OS=Homo sapiens OX=9606 GN=EHMT2 PE=1 SV=1 [ENST00000375528_6_31897202_aTIS_1	12	4	4	4	2.6	2.6	2.6	129.03	1176	1176;1233;1233;1267;1267;1176;1210;298;691;888;922;202	0	11036	256380000	4747700	553560000	9	9				297	21215;21410;22843;24578	True;True;True;True	21224;21419;22853;24588	99245;99246;99247;99248;100095;100096;100097;106498;106499;106500;106501;114627;114628;114629	127565;127566;127567;128405;128406;128407;136079;136080;146928	127567;128405;136080;146928
A0A0G2JIW1;ENST00000375650_6_31827873_5UTR_100db1;ENST00000375650_6_31827846_5UTR_100db1;P0DMV8-2;P0DMV8;V9GZ37	A0A0G2JIW1;ENST00000375650_6_31827873_5UTR_100db1;ENST00000375650_6_31827846_5UTR_100db1;P0DMV8-2;P0DMV8;V9GZ37	8;8;8;8;8;6	4;4;4;4;4;3	3;3;3;3;3;3	Heat shock 70 kDa protein 1A	HSPA1A	tr|A0A0G2JIW1|A0A0G2JIW1_HUMAN Heat shock 70 kDa protein 1B OS=Homo sapiens OX=9606 GN=HSPA1B PE=1 SV=1;generic|ENST00000375650_6_31827873_5UTR_100db1|ENSG00000204388 CTG NA +1 0 -1;generic|ENST00000375650_6_31827846_5UTR_100db1|ENSG00000204388 GTG NA +1 0	6	8	4	3	9.5	5	3.1	70108	642	642;667;676;586;641;476	0	98739	94601000	2956300	226740000	8	8				298	2690;11217;11218;15589;16526;17152;17153;24886	True;False;False;True;False;True;True;False	2693;11221;11222;15593;16530;17156;17157;24897	12395;12396;12397;12398;52405;52406;52407;52408;52409;52410;73453;73454;73455;77647;77648;80438;80439;80440;80441;80442;80443;80444;80445;116000;116001;116002;116003	16890;69671;69672;69673;69674;69675;69676;69677;69678;69679;95996;95997;101178;104802;104803;104804;104805;104806;104807;148525;148526;148527;148528;148529;148530;148531;148532;148533;148534;148535;148536;148537	16890;69671;69674;95997;101178;104804;104805;148534
ENST00000396268_6_31156783_CDS_010db2;A2ABH1;A0A0G2JJ47;B0S7V6;A0A0G2JP87;Q8TD31;Q8TD31-3;Q8TD31-2;D6RDI7;B0V092;D6RAE7;E7EQE8;E7EQC5;A2ABH4;E9PGB6;E9PHV1;A0A0G2JIL2;A2ABH3;A0A0G2JJZ1;E7EPK4;A2ABH5;A0A0G2JHL6;A0A0G2JHL3;A0A140T9J5;A0A0G2JHN4;A0A0G2JII5;A0A0G2JPU2	ENST00000396268_6_31156783_CDS_010db2;A2ABH1;A0A0G2JJ47;B0S7V6;A0A0G2JP87;Q8TD31;Q8TD31-3;Q8TD31-2;D6RDI7;B0V092;D6RAE7;E7EQE8;E7EQC5;A2ABH4;E9PGB6;E9PHV1;A0A0G2JIL2;A2ABH3;A0A0G2JJZ1;E7EPK4;A2ABH5;A0A0G2JHL6;A0A0G2JHL3;A0A140T9J5;A0A0G2JHN4;A0A0G2JII5;A0A0G2JPU2	2;2;2;2;2;2;2;2;1;1;1;1;1;1;1;1;1;1;1;1;1;1;1;1;1;1;1	2;2;2;2;2;2;2;2;1;1;1;1;1;1;1;1;1;1;1;1;1;1;1;1;1;1;1	2;2;2;2;2;2;2;2;1;1;1;1;1;1;1;1;1;1;1;1;1;1;1;1;1;1;1	Coiled-coil alpha-helical rod protein 1	CCHCR1	generic|ENST00000396268_6_31156783_CDS_010db2|ENSG00000204536 ATG NA NA;tr|A2ABH1|A2ABH1_HUMAN Coiled-coil alpha-helical rod protein 1 OS=Homo sapiens OX=9606 GN=CCHCR1 PE=1 SV=1 [ENST00000396263_6_31157038_aTIS_101db1#ENST00000396263_6_31157038_aTIS_db3];	27	2	2	2	2.5	2.5	2.5	82144	723	723;729;729;782;870;782;835;871;115;118;126;139;140;152;158;159;171;188;188;191;216;256;256;316;316;729;870	0.0038991	18298	54892000	1276600	142700000	2	2				299	15724;20885	True;True	15728;20894	74065;74066;74067;74068;97722	96743;125920	96743;125920
ENST00000495769_6_31700975_3UTR_100db1;A0A0G2JJD3;O95870-2;O95870;ENST00000477016_6_31688778_ntr_100db1;ENST00000477016_6_31689045_ntr_100db1;ENST00000482224_6_31700957_3UTR_100db1;ENST00000482224_6_31700975_3UTR_100db1;ENST00000475742_6_31688778_ntr_100db1;ENST00000495769_6_31689045_3UTR_100db1;A0A0G2JI89	ENST00000495769_6_31700975_3UTR_100db1;A0A0G2JJD3;O95870-2;O95870;ENST00000477016_6_31688778_ntr_100db1;ENST00000477016_6_31689045_ntr_100db1;ENST00000482224_6_31700957_3UTR_100db1;ENST00000482224_6_31700975_3UTR_100db1;ENST00000475742_6_31688778_ntr_100db1;ENST00000495769_6_31689045_3UTR_100db1;A0A0G2JI89	2;2;2;2;1;1;1;1;1;1;1	2;2;2;2;1;1;1;1;1;1;1	2;2;2;2;1;1;1;1;1;1;1	Abhydrolase domain-containing protein 16A	ABHD16A	generic|ENST00000495769_6_31700975_3UTR_100db1|ENSG00000204427 CTG NA -1 0 +1;tr|A0A0G2JJD3|A0A0G2JJD3_HUMAN HLA-B associated transcript 5, isoform CRA_b OS=Homo sapiens OX=9606 GN=ABHD16A PE=1 SV=1;sp|O95870-2|ABHGA_HUMAN Isoform 2 of Protein ABHD16A OS=H	11	2	2	2	4.8	4.8	4.8	51586	455	455;601;525;558;38;51;126;132;160;173;263	0.003469	18977	84656000	3527300	151650000	1	1				300	20686;28683	True;True	20695;28695	96694;96695;133406;133407	124836;171885	124836;171885
ENST00000374831_6_32972896_5UTR_010db2;H0Y6K2;A0A140T9E9;A0A0G2JK44;P25440;P25440-2;P25440-3;U3KQA6;A0A0G2JHL0;A0A140T9F7;A0A140T9V2;P25440-4;E9PIQ3;H0Y799;A0A140T9X8;A0A0G2JHN8;A0A140T9I1;E9PKQ9;ENST00000463639_6_32977553_ntr_100db1;ENST00000463639_6_32977832_ntr_100db1;ENST00000463639_6_32977781_ntr_100db1;H0YDJ7;U3KPW0	ENST00000374831_6_32972896_5UTR_010db2;H0Y6K2;A0A140T9E9;A0A0G2JK44;P25440;P25440-2;P25440-3;U3KQA6;A0A0G2JHL0;A0A140T9F7;A0A140T9V2;P25440-4;E9PIQ3	10;10;10;10;10;10;9;8;8;8;8;7;5;4;4;4;4;3;3;2;2;1;1	10;10;10;10;10;10;9;8;8;8;8;7;5;4;4;4;4;3;3;2;2;1;1	9;9;9;9;9;9;8;8;8;8;8;6;5;4;4;3;3;3;3;2;2;1;1	Bromodomain-containing protein 2	BRD2	generic|ENST00000374831_6_32972896_5UTR_010db2|ENSG00000204256 AAG NA NA;tr|H0Y6K2|H0Y6K2_HUMAN Bromodomain-containing protein 2 (Fragment) OS=Homo sapiens OX=9606 GN=BRD2 PE=1 SV=1;tr|A0A140T9E9|A0A140T9E9_HUMAN Bromodomain-containing protein 2 (Fragment)	23	10	10	9	18.3	18.3	16.7	88191	802	802;807;807;836;801;836;754;552;613;619;648;681;401;296;296;328;363;147;177;146;163;137;159	0	35475	1389900000	38609000	3113300000	27	27				301	2406;8298;9010;12606;13527;16053;20040;22476;27362;27489	True;True;True;True;True;True;True;True;True;True	2409;8302;9014;12610;13531;16057;20049;22486;27374;27501	11118;11119;11120;11121;11122;11123;11124;11125;11126;11127;11128;11129;38669;38670;38671;42164;42165;42166;42167;59177;59178;59179;59180;59181;59182;59183;59184;63850;63851;63852;75525;75526;75527;75528;93819;93820;104935;104936;104937;104938;127476;127477;127478;128034;128035;128036;128037	15176;15177;15178;15179;15180;15181;15182;15183;15184;15185;15186;51427;51428;55545;55546;55547;77952;77953;77954;77955;83537;98701;121508;121509;121510;134172;164159;164949;164950;164951	15176;51427;55547;77953;83537;98701;121509;134172;164159;164950
ENST00000446361_17_45978431_CDS_100db1;ENST00000262410_17_45987045_CDS_010db2;ENST00000340799_17_45962335_5UTR_010db2;ENST00000262410_17_45978431_CDS_100db1;ENST00000415613_17_45978431_CDS_100db1;A0A0G2JQJ7;A0A0G2JPD5;A0A0G2JS76;A0A0G2JMX7;P10636-6;P10636-7;P10636-8;P10636;P10636-9;ENST00000570299_17_45987045_ntr_100db1;ENST00000570299_17_45978431_ntr_100db1;ENST00000570299_17_45962368_ntr_100db1…	ENST00000446361_17_45978431_CDS_100db1;ENST00000262410_17_45987045_CDS_010db2;ENST00000340799_17_45962335_5UTR_010db2;ENST00000262410_17_45978431_CDS_100db1;ENST00000415613_17_45978431_CDS_100db1;A0A0G2JQJ7;A0A0G2JPD5;A0A0G2JS76;A0A0G2JMX7;P10636-6;P10636-7;P10636-8;P10636;P10636-9;ENST00000570299_17_45987045_ntr_100db1;ENST00000570299_17_45978431_ntr_100db1;ENST00000570299_17_45962368_ntr_100db1…	3;3;3;3;3;3;3;3;3;3;3;3;3;3;2;2;2;2;2;2;2;2;2;2;1;1	3;3;3;3;3;3;3;3;3;3;3;3;3;3;2;2;2;2;2;2;2;2;2;2;1;1	3;3;3;3;3;3;3;3;3;3;3;3;3;3;2;2;2;2;2;2;2;2;2;2;1;1	Microtubule-associated protein tau;Microtubule-associated protein	MAPT	generic|ENST00000446361_17_45978431_CDS_100db1|ENSG00000186868 GTG NA 0 -1;generic|ENST00000262410_17_45987045_CDS_010db2|ENSG00000186868 ATG NA NA;generic|ENST00000340799_17_45962335_5UTR_010db2|ENSG00000186868 AGG NA NA;generic|ENST00000262410_17_4597843	26	3	3	3	12.8	12.8	12.8	33.29	320	320;381;413;637;655;758;758;776;776;383;412;441;758;776;154;159;212;284;289;341;316;352;381;410;53;183	0	84604	118550000	7409400	252420000	10	10				302	9218;16436;24614	True;True;True	9222;16440;24624	43161;43162;43163;43164;77218;77219;77220;114794;114795;114796;114797	56813;56814;100748;100749;147109;147110;147111;147112;147113;147114	56813;100748;147110
A0A1W2PRB5;A0A0J9YVS1;A0A0G2JQF5;ENST00000574590_17_46172143_aTIS_101db1;A0A0G2JNB1;ENST00000262419_17_46172143_aTIS_111db1;A0A0G2JQF4;A0A0G2JNT7;Q7Z3B3;ENST00000576870_17_46033120_ntr_100db1;ENST00000576870_17_46034222_ntr_100db1;ENST00000576870_17_46034228_ntr_100db1;ENST00000576870_17_46038612_ntr_100db1;ENST00000638902_17_46171723_ntr_100db1;ENST00000576870_17_46038684_ntr_100db1;ENST00000638…	A0A1W2PRB5;A0A0J9YVS1;A0A0G2JQF5;ENST00000574590_17_46172143_aTIS_101db1;A0A0G2JNB1;ENST00000262419_17_46172143_aTIS_111db1;A0A0G2JQF4;A0A0G2JNT7;Q7Z3B3;ENST00000576870_17_46033120_ntr_100db1;ENST00000576870_17_46034222_ntr_100db1;ENST00000576870_17_46034228_ntr_100db1;ENST00000576870_17_46038612_ntr_100db1;ENST00000638902_17_46171723_ntr_100db1;ENST00000576870_17_46038684_ntr_100db1;ENST00000638…	2;2;2;2;2;2;2;2;2;1;1;1;1;1;1;1;1;1;1;1;1	2;2;2;2;2;2;2;2;2;1;1;1;1;1;1;1;1;1;1;1;1	2;2;2;2;2;2;2;2;2;1;1;1;1;1;1;1;1;1;1;1;1	KAT8 regulatory NSL complex subunit 1	KANSL1	tr|A0A1W2PRB5|A0A1W2PRB5_HUMAN KAT8 regulatory NSL complex subunit 1 OS=Homo sapiens OX=9606 GN=KANSL1 PE=1 SV=1 [ENST00000575318_17_46172143_aTIS_101db1#ENST00000638275_17_46172143_aTIS_db3];tr|A0A0J9YVS1|A0A0J9YVS1_HUMAN KAT8 regulatory NSL complex subun	21	2	2	2	2.3	2.3	2.3	113.59	1041	1041;1041;1041;1104;1104;1105;1105;1105;1105;173;237;239;283;290;307;427;475;678;897;373;436	0	61079	333080000	6939100	730170000	11	11				303	8839;16126	True;True	8843;16130	41381;41382;41383;41384;41385;41386;41387;41388;41389;41390;41391;75853;75854;75855;75856;75857;75858;75859	54614;54615;54616;54617;54618;54619;99176;99177;99178;99179;99180	54614;99177
A0A0G2JNH5;A0A0G2JP78;ENST00000305138_5_69372209_aTIS_1_100db1;A0A0G2JPT5;O75943-3;O75943-4;O75943-2;O75943;H0Y9J8	A0A0G2JNH5;A0A0G2JP78;ENST00000305138_5_69372209_aTIS_1_100db1;A0A0G2JPT5;O75943-3;O75943-4;O75943-2;O75943;H0Y9J8	2;2;2;2;2;2;2;2;1	2;2;2;2;2;2;2;2;1	2;2;2;2;2;2;2;2;1	Cell cycle checkpoint protein RAD17	RAD17	tr|A0A0G2JNH5|A0A0G2JNH5_HUMAN Cell cycle checkpoint protein RAD17 OS=Homo sapiens OX=9606 GN=RAD17 PE=1 SV=1 [ENST00000521422_5_69382045_aTIS_1_100db1];tr|A0A0G2JP78|A0A0G2JP78_HUMAN Cell cycle checkpoint protein RAD17 OS=Homo sapiens OX=9606 GN=RAD17 PE=	9	2	2	2	5	5	5	57287	505	505;584;670;681;505;584;670;681;165	0.0002553	29971	10298000	429090	18901000	3	3				304	10071;21621	True;True	10075;21630	47015;47016;101064	62228;62229;129531	62229;129531
B0V3J0;A9C4B9;A0A0G2JNK5;ENST00000396388_19_54191521_CDS_100db1;ENST00000429671_19_54191521_CDS_100db1;E7EQB3;Q9BSV6;ENST00000496583_19_54191521_ntr_100db1	B0V3J0;A9C4B9;A0A0G2JNK5;ENST00000396388_19_54191521_CDS_100db1;ENST00000429671_19_54191521_CDS_100db1;E7EQB3;Q9BSV6;ENST00000496583_19_54191521_ntr_100db1	2;2;2;2;2;2;2;1	2;2;2;2;2;2;2;1	2;2;2;2;2;2;2;1	tRNA-splicing endonuclease subunit Sen34	TSEN34	tr|B0V3J0|B0V3J0_HUMAN tRNA-splicing endonuclease subunit Sen34 (Fragment) OS=Homo sapiens OX=9606 GN=TSEN34 PE=1 SV=1;tr|A9C4B9|A9C4B9_HUMAN tRNA-splicing endonuclease subunit Sen34 (Fragment) OS=Homo sapiens OX=9606 GN=TSEN34 PE=1 SV=2;tr|A0A0G2JNK5|A0A0	8	2	2	2	12	12	12	26101	242	242;251;252;258;260;315;310;55	0	70989	264200000	22017000	577800000	5	5				305	8572;15140	True;True	8576;15144	40030;40031;40032;40033;40034;40035;40036;40037;71515	52957;52958;52959;52960;93542	52959;93542
ENST00000320476_8_143815372_aTIS_1_100db1;A0A0G2JNZ2;ENST00000356994_8_143815372_aTIS_1_100db1;A0A0G2JPP5;Q14160;Q14160-3;ENST00000377533_8_143814034_aTIS_1_100db1;A0A0G2JMS7;ENST00000356994_8_143815261_CDS_010db2;Q14160-2;H0YCG0;Q5T0G3;ENST00000370888_6_53795275_CDS_010db2;Q9BTT6-2;Q9BTT6	ENST00000320476_8_143815372_aTIS_1_100db1;A0A0G2JNZ2;ENST00000356994_8_143815372_aTIS_1_100db1;A0A0G2JPP5;Q14160;Q14160-3;ENST00000377533_8_143814034_aTIS_1_100db1;A0A0G2JMS7;ENST00000356994_8_143815261_CDS_010db2;Q14160-2	8;8;8;8;8;8;7;7;7;7;3;1;1;1;1	8;8;8;8;8;8;7;7;7;7;3;1;1;1;1	8;8;8;8;8;8;7;7;7;7;3;1;1;1;1	Protein scribble homolog	SCRIB	generic|ENST00000320476_8_143815372_aTIS_1_100db1|ENSG00000180900 ATG True -1 0 +1;tr|A0A0G2JNZ2|A0A0G2JNZ2_HUMAN Protein scribble homolog OS=Homo sapiens OX=9606 GN=SCRIB PE=1 SV=1 [ENST00000320476_8_143815372_aTIS_101db1#ENST00000320476_8_143815372_aTIS_	15	8	8	8	9.4	9.4	9.4	174.93	1630	1630;1630;1655;1655;1630;1655;1549;1549;1618;1549;650;154;518;197;524	0	36862	416360000	5478500	942580000	23	23				306	685;1167;13766;15292;20976;22370;22413;22561	True;True;True;True;True;True;True;True	687;1169;13770;15296;20985;22380;22423;22571	3147;3148;3149;3150;5409;5410;5411;5412;64979;64980;72157;72158;72159;98129;98130;98131;98132;104447;104629;104630;104631;104632;105284;105285;105286;105287	4329;4330;4331;4332;4333;7203;7204;7205;7206;7207;85013;94411;94412;94413;126340;126341;126342;133601;133821;134552;134553;134554;134555	4332;7203;85013;94411;126342;133601;133821;134552
A0A0G2JQ41;ENST00000544583_17_1125290_aTIS_1_100db1;ENST00000291107_17_1109068_aTIS_1_100db1;ENST00000302538_17_1179727_aTIS_1_100db1;ENST00000574437_17_1125464_aTIS_1_100db1;A0A1C7CYZ0;Q12979-4;Q12979-2;Q12979;I3L2P5;ENST00000536794_17_1078859_aTIS_1_100db1;B7Z683;ENST00000573325_17_1091688_ntr_100db1;ENST00000573325_17_1091715_ntr_100db1;ENST00000573325_17_1091727_ntr_100db1;A0A0G2JRJ1;I3L3W0;I…	A0A0G2JQ41;ENST00000544583_17_1125290_aTIS_1_100db1;ENST00000291107_17_1109068_aTIS_1_100db1;ENST00000302538_17_1179727_aTIS_1_100db1;ENST00000574437_17_1125464_aTIS_1_100db1;A0A1C7CYZ0;Q12979-4;Q12979-2;Q12979;I3L2P5;ENST00000536794_17_1078859_aTIS_1_100db1;B7Z683	3;3;3;3;3;3;3;3;3;2;2;2;1;1;1;1;1;1	3;3;3;3;3;3;3;3;3;2;2;2;1;1;1;1;1;1	2;2;2;2;2;2;2;2;2;1;1;1;1;1;1;1;1;1	Active breakpoint cluster region-related protein	ABR	tr|A0A0G2JQ41|A0A0G2JQ41_HUMAN Active breakpoint cluster region-related protein (Fragment) OS=Homo sapiens OX=9606 GN=ABR PE=1 SV=1;generic|ENST00000544583_17_1125290_aTIS_1_100db1|ENSG00000159842 ATG False 1;generic|ENST00000291107_17_1109068_aTIS_1_100db	18	3	3	2	4.8	4.8	3.5	88857	777	777;813;822;859;871;871;813;822;859;168;641;641;84;93;97;97;133;189	0	66478	31637000	790930	82177000	3	3				307	13734;17575;23185	True;True;True	13738;17579;23195	64831;64832;82309;82310;82311;82312;82313;82314;82315;108030;108031;108032	84804;84805;107211;107212;138018;138019;138020	84804;107211;138020
ENST00000283415_5_1494754_CDS_100db1;A0A0G2JQ62;ENST00000283415_5_1523871_5UTR_010db2;Q8NF37;ENST00000507282_5_1494754_ntr_100db1;ENST00000507282_5_1494889_ntr_100db1;ENST00000507282_5_1494898_ntr_100db1;ENST00000513757_5_1494754_ntr_100db1;A0A0G2JRI7	ENST00000283415_5_1494754_CDS_100db1;A0A0G2JQ62;ENST00000283415_5_1523871_5UTR_010db2;Q8NF37	4;4;4;4;1;1;1;1;1	4;4;4;4;1;1;1;1;1	4;4;4;4;1;1;1;1;1	Lysophosphatidylcholine acyltransferase 1	LPCAT1	generic|ENST00000283415_5_1494754_CDS_100db1|ENSG00000153395 ACG NA -1 0 +1;tr|A0A0G2JQ62|A0A0G2JQ62_HUMAN Lysophosphatidylcholine acyltransferase 1 (Fragment) OS=Homo sapiens OX=9606 GN=LPCAT1 PE=1 SV=1;generic|ENST00000283415_5_1523871_5UTR_010db2|ENSG00	9	4	4	4	10.1	10.1	10.1	43476	388	388;489;543;534;78;123;126;140;234	0	29439	183350000	13096000	424580000	21	21				308	2956;18897;21086;23532	True;True;True;True	2959;18906;21095;23542	13560;13561;13562;13563;13564;88639;88640;88641;88642;98630;98631;109529;109530;109531;109532	18532;18533;18534;18535;18536;18537;18538;18539;18540;115228;115229;115230;115231;115232;126846;140070;140071;140072;140073;140074;140075	18534;115231;126846;140072
[truncated: 4,253 more rows]

## Sheet: peptides
Supplementary File S19B | Identified protein peptides of the search against the merge between PROTEOFORMER and splice-included UniProt for Jurkat
Overview of the MaxQuant peptides.txt output file, reporting all identified peptides.
[truncated: 28,913 more rows]
[truncated: 6 more columns]
