# Supplementary material for: PROTEOFORMER 2.0: Further Developments in the Ribosome Profiling-assisted Proteogenomic Hunt for New Proteoforms
Source: Mol Cell Proteomics. 2019 Apr 30;18(8 Suppl 1):S126–40. doi: 10.1074/mcp.RA118.001218 (PMC6692777; doi:10.1074/mcp.RA118.001218)
Supplement: Supplemental file S20 [file 142014_2_supp_322611_pqrw98.xlsx]

## Sheet: HCT116_can
	Supplementary File S20A | Overview of the new MS/MS validated classified proteoforms for HCT116 data and the canonical version of UniProt
	For each protein group validated by MaxQuant that had only max scoring proteins from the PROTEOFORMER pipeline, classification of the nature of the proteoform variation has been performed. The base proteoform is the max counting protein that was used for this classification. The annotations give the TIS annotations of all max scoring proteins (in the order of the max_proteins column) of the prote…
id	base_proteoform	classification	annotations (TIS)	bin_codes	gene_ids	max_proteins	protein_group
0	ENST00000345136_8_143939461_aTIS_101db1	Multiple variations	aTIS	101	ENSG00000178209	ENST00000345136_8_143939461_aTIS_101db1	ENST00000345136_8_143939461_aTIS_101db1;ENST00000398774_8_143944663_aTIS_101db1;ENST00000354958_8_143953771_aTIS_101db1;ENST00000356346_8_143973472_aTIS_101db1;ENST00000354589_8_143943890_aTIS_101db1;ENST00000357649_8_143942515_aTIS_101db1;ENST00000436759_8_143975369_aTIS_101db1;ENST00000527096_8_143975369_aTIS_101db1;E9PMV1;H0YDN1;E9PKG0;E9PIA2;E9PQ28;REV__A0A0U1RR03
1	ENST00000281456_4_185143475_CDS_010db2	N-terminal truncation	CDS	010	ENSG00000151729	ENST00000281456_4_185143475_CDS_010db2	ENST00000281456_4_185143475_CDS_010db2
2	ENST00000409021_4_6112850_aTIS_100db1	N-terminal extension	aTIS	100	ENSG00000152969	ENST00000409021_4_6112850_aTIS_100db1	ENST00000409021_4_6112850_aTIS_100db1;A0A1B0GUE0;F2Z2K5;Q96N16
3	ENST00000368533_1_154183119_aTIS_101db1	exon inclusion	aTIS	101	ENSG00000143549	ENST00000368533_1_154183119_aTIS_101db1	ENST00000368533_1_154183119_aTIS_101db1;ENST00000330188_1_154183119_aTIS_101db1;A0A087WWU8;Q5HYB6;ENST00000368531_1_154183119_aTIS_101db1;ENST00000328159_1_154183119_aTIS_101db1;ENST00000323144_1_154183119_aTIS_101db1;ENST00000330188_1_154183173_5UTR_100db1;ENST00000611659_1_154183110_CDS_010db2;ENST00000611659_1_154183173_5UTR_100db1;ENST00000341485_1_154183173_5UTR_100db1;Q5VU61;ENST00000368533…
4	ENST00000354250_21_42893334_aTIS_111db1	N-terminal splice variant	aTIS	111	ENSG00000160194	ENST00000354250_21_42893334_aTIS_111db1	ENST00000354250_21_42893334_aTIS_111db1
5	ENST00000301329_17_782255_aTIS_101db1	N-terminal splice variant	aTIS	101	ENSG00000167699	ENST00000301329_17_782255_aTIS_101db1	ENST00000301329_17_782255_aTIS_101db1;F6TLX2;Q9HC38;I3L3Q4;ENST00000571073_17_776957_ntr_110db1;ENST00000571073_17_771387_ntr_100db1;ENST00000571073_17_771393_ntr_100db1;ENST00000301329_17_771435_CDS_100db1;ENST00000576239_17_776957_ntr_100db1;I3L1F4;ENST00000573137_17_771393_CDS_100db1;I3L1I0;I3NI27;I3NI24;I3L2C2;I3L277
6	ENST00000504733_3_130827967_ntr_100db1	Translation in NTR|processed_pseudogene	ntr|ntr	100|100	ENSG00000232829|ENSG00000232829	ENST00000504733_3_130827967_ntr_100db1|ENST00000504733_3_130827904_ntr_100db1	ENST00000504733_3_130827967_ntr_100db1;ENST00000504733_3_130827904_ntr_100db1
7	ENST00000317126_10_72203487_CDS_100db1	Multiple variations	CDS|aTIS|5UTR	100|101|010	ENSG00000138303|ENSG00000138303|ENSG00000138303	ENST00000317126_10_72203487_CDS_100db1|ENST00000394919_10_72213298_aTIS_101db1|ENST00000317168_10_72216212_5UTR_010db2	ENST00000317126_10_72203487_CDS_100db1;ENST00000394919_10_72213298_aTIS_101db1;ENST00000317168_10_72216212_5UTR_010db2;ENST00000534259_10_72133156_ntr_100db1;E9PM82;E9PR40;E9PQZ6;H0YE76;ENST00000486689_10_72203487_CDS_100db1;ENST00000394915_10_72203487_CDS_100db1;H0YCB3;Q8N9N2
8	ENST00000528037_11_62129855_ntr_100db1	Multiple variations	ntr	100	ENSG00000149503	ENST00000528037_11_62129855_ntr_100db1	ENST00000528037_11_62129855_ntr_100db1;ENST00000528037_11_62129864_ntr_100db1;ENST00000528037_11_62128840_ntr_100db1;ENST00000528037_11_62128828_ntr_100db1;ENST00000528037_11_62124151_ntr_100db1;ENST00000394818_11_62128816_CDS_010db2;ENST00000278849_11_62128162_aTIS_101db1;ENST00000278849_11_62124151_5UTR_100db1;ENST00000394818_11_62124151_5UTR_100db1;Q9NQS7
9	ENST00000373382_10_69124218_5UTR_110db1	N-terminal extension	5UTR	110	ENSG00000122958	ENST00000373382_10_69124218_5UTR_110db1	ENST00000373382_10_69124218_5UTR_110db1;ENST00000395098_10_69124218_5UTR_100db1;ENST00000263559_10_69124230_5UTR_100db1;O75436;S4R3Q6;ENST00000489794_10_69132940_5UTR_100db1;ENST00000395098_10_69124278_aTIS_101db1;ENST00000395098_10_69124230_5UTR_100db1;ENST00000490696_10_69124218_ntr_100db1;ENST00000263559_10_69157162_CDS_100db1
10	ENST00000340811_12_32896731_aTIS_101db1	exon exclusion|more complex	aTIS	101	ENSG00000057294	ENST00000340811_12_32896731_aTIS_101db1	ENST00000340811_12_32896731_aTIS_101db1;Q99959;A0A087WXY2
11	ENST00000608083_1_6393303_aTIS_111db1	N-terminal splice variant	aTIS	111	ENSG00000097021	ENST00000608083_1_6393303_aTIS_111db1	ENST00000608083_1_6393303_aTIS_111db1;ENST00000377842_1_6358845_aTIS_101db1;ENST00000361521_1_6393399_aTIS_101db1;O00154;ENST00000418124_1_6393303_aTIS_101db1;ENST00000377860_1_6393303_aTIS_101db1;ENST00000377842_1_6349808_CDS_100db1;ENST00000377845_1_6360652_aTIS_101db1;ENST00000418124_1_6349808_CDS_100db1;ENST00000377860_1_6349808_CDS_100db1;K7EKP8;ENST00000377842_1_6294972_CDS_100db1;ENST00000…
12	ENST00000551007_12_112941613_CDS_100db1	Out of frame ORF	CDS	100	ENSG00000111331	ENST00000551007_12_112941613_CDS_100db1	ENST00000551007_12_112941613_CDS_100db1
13	ENST00000594017_19_48999370_ntr_100db1	Multiple variations	ntr	100	ENSG00000183207	ENST00000594017_19_48999370_ntr_100db1	ENST00000594017_19_48999370_ntr_100db1;ENST00000594017_19_49003302_ntr_100db1;ENST00000594338_19_49004337_ntr_100db1;ENST00000594017_19_49004325_ntr_100db1;M0QXI6;ENST00000594017_19_49007089_ntr_100db1;ENST00000594338_19_49007315_ntr_100db1;ENST00000640699_19_48999370_CDS_100db1
14	ENST00000595196_19_41302863_3UTR_100db1	dORF	3UTR|ntr	100|100	ENSG00000105323|ENSG00000105323	ENST00000595196_19_41302863_3UTR_100db1|ENST00000595806_19_41302863_ntr_100db1	ENST00000595196_19_41302863_3UTR_100db1;ENST00000595806_19_41302863_ntr_100db1;ENST00000595806_19_41305770_ntr_100db1
15	ENST00000420977_1_76700239_ntr_100db1	Translation in NTR|processed_pseudogene	ntr	100	ENSG00000226415	ENST00000420977_1_76700239_ntr_100db1	ENST00000420977_1_76700239_ntr_100db1
16	ENST00000447334_20_45640725_ntr_100db1	Translation in NTR|processed_pseudogene	ntr	100	ENSG00000235508	ENST00000447334_20_45640725_ntr_100db1	ENST00000447334_20_45640725_ntr_100db1
17	ENST00000519926_8_54101808_ntr_100db1	Translation in NTR|processed_transcript	ntr	100	ENSG00000120992	ENST00000519926_8_54101808_ntr_100db1	ENST00000519926_8_54101808_ntr_100db1
18	ENST00000367378_6_149749842_CDS_100db1	N-terminal truncation	CDS|CDS	100|100	ENSG00000120265|ENSG00000120265	ENST00000367378_6_149749842_CDS_100db1|ENST00000367384_6_149749842_CDS_100db1	ENST00000367378_6_149749842_CDS_100db1;ENST00000367384_6_149749842_CDS_100db1;ENST00000544496_6_149749842_CDS_100db1;ENST00000367384_6_149749902_CDS_100db1;ENST00000464889_6_149749821_CDS_100db1;ENST00000367384_6_149749821_CDS_100db1;ENST00000464889_6_149749812_CDS_100db1;ENST00000367384_6_149749812_CDS_100db1;A0A0A0MRJ6;H7BY58;P22061;ENST00000544496_6_149749902_CDS_100db1;ENST00000367380_6_14974…
19	ENST00000398970_17_1456117_aTIS_101db1	Multiple variations	aTIS	101	ENSG00000167193	ENST00000398970_17_1456117_aTIS_101db1	ENST00000398970_17_1456117_aTIS_101db1
20	ENST00000593845_19_15397845_ntr_100db1	Multiple variations	ntr|CDS|CDS|aTIS|aTIS	100|100|010|101|101	ENSG00000011243|ENSG00000011243|ENSG00000011243|ENSG00000011243|ENSG00000011243	ENST00000593845_19_15397845_ntr_100db1|ENST00000397410_19_15397854_CDS_100db1|ENST00000397410_19_15401290_CDS_010db2|ENST00000595465_19_15418923_aTIS_101db1|ENST00000397410_19_15418923_aTIS_101db1	ENST00000593845_19_15397845_ntr_100db1;ENST00000397410_19_15397854_CDS_100db1;ENST00000397410_19_15401290_CDS_010db2;ENST00000595465_19_15418923_aTIS_101db1;ENST00000397410_19_15418923_aTIS_101db1;Q9ULX6
21	ENST00000600042_19_38930736_aTIS_101db1	exon inclusion|more complex	aTIS	101	ENSG00000104835	ENST00000600042_19_38930736_aTIS_101db1	ENST00000600042_19_38930736_aTIS_101db1;M0QWZ7;Q9NP81;ENST00000599996_19_38921628_CDS_100db1;ENST00000430193_19_38921628_CDS_100db1;ENST00000594171_19_38926227_5UTR_100db1;M0R2C6;M0R259;M0QX29;ENST00000598598_19_38930736_ntr_010db2;M0R2H5;B4DJM9
22	ENST00000407417_1_61077626_aTIS_101db1	N-terminal splice variant	aTIS	101	ENSG00000162599	ENST00000407417_1_61077626_aTIS_101db1	ENST00000407417_1_61077626_aTIS_101db1;B1AKN6;B1AKN7;B1AKN5;ENST00000371187_1_61082792_aTIS_101db1;B1AKN8;ENST00000371189_1_61081944_aTIS_101db1;Q12857;S4R3K5
23	ENST00000419025_3_184027756_ntr_100db1	Translation in NTR|processed_pseudogene	ntr	100	ENSG00000223529	ENST00000419025_3_184027756_ntr_100db1	ENST00000419025_3_184027756_ntr_100db1
24	ENST00000449187_7_128748584_aTIS_101db1	Exon substitution	aTIS|aTIS	101|101	ENSG00000128595|ENSG00000128595	ENST00000449187_7_128748584_aTIS_101db1|ENST00000542996_7_128748355_aTIS_101db1	ENST00000449187_7_128748584_aTIS_101db1;ENST00000542996_7_128748355_aTIS_101db1;ENST00000542996_7_128748740_CDS_010db2
25	ENST00000445265_5_150357747_aTIS_101db1	exon inclusion|more complex	aTIS|aTIS	101|101	ENSG00000070814|ENSG00000070814	ENST00000445265_5_150357747_aTIS_101db1|ENST00000642994_5_150357747_aTIS_101db1	ENST00000445265_5_150357747_aTIS_101db1;ENST00000642994_5_150357747_aTIS_101db1;ENST00000439160_5_150357747_aTIS_101db1;E7ETY2
26	ENST00000382368_7_5513674_aTIS_101db1	Multiple variations	aTIS	101	ENSG00000155034	ENST00000382368_7_5513674_aTIS_101db1	ENST00000382368_7_5513674_aTIS_101db1;ENST00000415009_7_5513674_aTIS_001db3;H0Y6I6;Q96ME1
27	ENST00000290378_15_34793449_CDS_100db1	N-terminal truncation	CDS	100	ENSG00000159251	ENST00000290378_15_34793449_CDS_100db1	ENST00000290378_15_34793449_CDS_100db1;ENST00000515712_5_77785130_ntr_100db1
28	ENST00000399395_14_24442769_aTIS_101db1	Multiple variations	aTIS	101	ENSG00000100445	ENST00000399395_14_24442769_aTIS_101db1	ENST00000399395_14_24442769_aTIS_101db1;ENST00000555365_14_24442757_5UTR_100db1;ENST00000555830_14_24442414_ntr_010db2;G3V451;ENST00000553930_14_24440388_CDS_010db2;G3V4N6;G3V5T1;G3V4Z0;Q86TZ5;H0YJ71;F6RWC2;ENST00000544691_14_24442384_ntr_100db1;Q9NRG7
29	ENST00000488254_10_102152411_aTIS_101db1	C-terminal splice variant	aTIS	101	ENSG00000166197	ENST00000488254_10_102152411_aTIS_101db1	ENST00000488254_10_102152411_aTIS_101db1;S4R341
30	ENST00000336283_5_140557452_CDS_100db1	N-terminal truncation	CDS	100	ENSG00000213523	ENST00000336283_5_140557452_CDS_100db1	ENST00000336283_5_140557452_CDS_100db1;ENST00000602875_5_140551169_ntr_100db1;ENST00000336283_5_140552116_CDS_010db2;ENST00000602875_5_140557437_ntr_100db1;ENST00000602875_5_140557443_ntr_100db1;ENST00000336283_5_140557437_CDS_100db1;Q9HD15
31	ENST00000394213_13_99215446_ntr_110db1	Translation in NTR|processed_pseudogene	ntr	110	ENSG00000218502	ENST00000394213_13_99215446_ntr_110db1	ENST00000394213_13_99215446_ntr_110db1
32	ENST00000373823_9_121301972_aTIS_101db1	N-terminal truncation	aTIS	101	ENSG00000148180	ENST00000373823_9_121301972_aTIS_101db1	ENST00000373823_9_121301972_aTIS_101db1;ENST00000545652_9_121286747_aTIS_101db1;ENST00000373808_9_121300103_aTIS_101db1;A0A0A0MS51;A0A0A0MT01;P06396;ENST00000373808_9_121303054_CDS_010db2;ENST00000394353_9_121310693_CDS_100db1;CON__Q3SX14;Q5T0I0;A0A0U1RQL8;ENST00000373806_9_121332451_3UTR_100db1;ENST00000373806_9_121329298_3UTR_100db1;ENST00000373806_9_121329280_3UTR_100db1;ENST00000373806_9_1213…
33	ENST00000244020_20_43460226_CDS_100db1	Out of frame ORF	CDS	100	ENSG00000124193	ENST00000244020_20_43460226_CDS_100db1	ENST00000244020_20_43460226_CDS_100db1
34	ENST00000372798_1_40059347_aTIS_101db1	C-terminal extension	aTIS|5UTR|5UTR	101|110|100	ENSG00000131236|ENSG00000131236|ENSG00000131236	ENST00000372798_1_40059347_aTIS_101db1|ENST00000340450_1_40040797_5UTR_110db1|ENST00000372798_1_40040797_5UTR_100db1	ENST00000372798_1_40059347_aTIS_101db1;ENST00000340450_1_40040797_5UTR_110db1;ENST00000372798_1_40040797_5UTR_100db1;ENST00000340450_1_40060135_CDS_100db1;ENST00000479759_1_40067567_ntr_100db1;ENST00000479759_1_40069737_ntr_100db1;Q5T0R9;ENST00000479759_1_40069851_ntr_100db1;ENST00000476047_3_76434856_ntr_100db1;ENST00000417455_10_43605301_ntr_100db1;ENST00000476047_3_76434832_ntr_100db1;ENST0000…
35	ENST00000338435_2_190881085_aTIS_101db1	C-terminal splice variant	aTIS	101	ENSG00000115419	ENST00000338435_2_190881085_aTIS_101db1	ENST00000338435_2_190881085_aTIS_101db1;O94925;H7BZD1;B8ZZC5;ENST00000469774_2_190900619_ntr_100db1;B8ZZA8;ENST00000409626_2_190927321_5UTR_100db1
36	ENST00000446526_17_76353703_aTIS_101db1	N-terminal extension	aTIS|5UTR|5UTR	101|100|100	ENSG00000161542|ENSG00000161542|ENSG00000161542	ENST00000446526_17_76353703_aTIS_101db1|ENST00000446526_17_76353814_5UTR_100db1|ENST00000446526_17_76353856_5UTR_100db1	ENST00000446526_17_76353703_aTIS_101db1;ENST00000446526_17_76353814_5UTR_100db1;ENST00000446526_17_76353856_5UTR_100db1;Q14558;ENST00000446526_17_76332389_CDS_100db1;B4DP31;ENST00000324684_17_76344678_5UTR_110db1;C9J168;ENST00000446526_17_76328792_CDS_100db1;ENST00000472686_17_76328792_ntr_100db1;C9JNQ3;C9JUN4;C9JKT9
37	ENST00000643051_13_95301314_aTIS_101db1	Found with Ensembl check	aTIS	101	ENSG00000125257	ENST00000643051_13_95301314_aTIS_101db1	ENST00000643051_13_95301314_aTIS_101db1;ENST00000536256_13_95301314_aTIS_101db1;ENST00000629385_13_95301314_aTIS_101db1;ENST00000643556_13_95178055_3UTR_100db1;ENST00000643556_13_95186709_3UTR_100db1
38	ENST00000503199_5_21883023_ntr_100db1	Translation in NTR|processed_pseudogene	ntr	100	ENSG00000213430	ENST00000503199_5_21883023_ntr_100db1	ENST00000503199_5_21883023_ntr_100db1
39	ENST00000351986_5_171387961_CDS_100db1	Multiple variations	CDS|CDS	100|100	ENSG00000181163|ENSG00000181163	ENST00000351986_5_171387961_CDS_100db1|ENST00000296930_5_171387961_CDS_100db1	ENST00000351986_5_171387961_CDS_100db1;ENST00000296930_5_171387961_CDS_100db1;ENST00000296930_5_171387871_5UTR_010db2;ENST00000393820_5_171387961_CDS_100db1;ENST00000518587_5_171387961_ntr_100db1;ENST00000351986_5_171391751_CDS_100db1;ENST00000517671_5_171391751_CDS_100db1;ENST00000523339_5_171387961_ntr_100db1;ENST00000426339_10_96560197_ntr_100db1;ENST00000523339_5_171387871_ntr_100db1;ENST0000…
40	ENST00000396200_8_93917915_aTIS_101db1	N-terminal extension	aTIS|5UTR|5UTR|5UTR	101|100|010|100	ENSG00000164951|ENSG00000164951|ENSG00000164951|ENSG00000164951	ENST00000396200_8_93917915_aTIS_101db1|ENST00000517764_8_93917882_5UTR_100db1|ENST00000517764_8_93917876_5UTR_010db2|ENST00000396200_8_93917073_5UTR_100db1	ENST00000396200_8_93917915_aTIS_101db1;ENST00000517764_8_93917882_5UTR_100db1;ENST00000517764_8_93917876_5UTR_010db2;ENST00000396200_8_93917073_5UTR_100db1;ENST00000297598_8_93922018_5UTR_100db1;ENST00000297598_8_93917073_5UTR_100db1;Q9P0J1;E5RIV4;E5RI96;E5RIE5
41	ENST00000369331_10_113721713_CDS_100db1	Multiple variations	CDS|aTIS|5UTR	100|101|100	ENSG00000165806|ENSG00000165806|ENSG00000165806	ENST00000369331_10_113721713_CDS_100db1|ENST00000614447_10_113697494_aTIS_101db1|ENST00000614447_10_113679931_5UTR_100db1	ENST00000369331_10_113721713_CDS_100db1;ENST00000614447_10_113697494_aTIS_101db1;ENST00000614447_10_113679931_5UTR_100db1
42	ENST00000395812_5_96662423_aTIS_101db1	Multiple variations	aTIS|aTIS|aTIS	101|101|101	ENSG00000153113|ENSG00000153113|ENSG00000153113	ENST00000395812_5_96662423_aTIS_101db1|ENST00000510756_5_96662423_aTIS_101db1|ENST00000508830_5_96662423_aTIS_101db1	ENST00000395812_5_96662423_aTIS_101db1;ENST00000510756_5_96662423_aTIS_101db1;ENST00000508830_5_96662423_aTIS_101db1;E7ES10;E9PCH5;ENST00000309190_5_96722678_aTIS_101db1;B7Z574;ENST00000338252_5_96722678_aTIS_101db1;A0A0C4DGB5;P20810;E7EQ12;ENST00000508608_5_96741578_CDS_010db2;E7EQA0;H0Y7F0;ENST00000348386_5_96740068_ntr_100db1;E9PDE4;E7EVY3;E9PSG1;ENST00000513666_5_96740068_ntr_100db1;ENST00000…
43	ENST00000545457_17_18258690_aTIS_101db1	Multiple variations	aTIS	101	ENSG00000177731	ENST00000545457_17_18258690_aTIS_101db1	ENST00000545457_17_18258690_aTIS_101db1;J3KS54
44	ENST00000425660_7_5528626_3UTR_100db1	dORF	3UTR	100	ENSG00000075624	ENST00000425660_7_5528626_3UTR_100db1	ENST00000425660_7_5528626_3UTR_100db1
45	ENST00000314045_12_113185451_aTIS_101db1	Multiple variations	aTIS	101	ENSG00000123064	ENST00000314045_12_113185451_aTIS_101db1	ENST00000314045_12_113185451_aTIS_101db1;ENST00000314045_12_113176886_CDS_100db1;ENST00000314045_12_113176898_CDS_010db2;F8VRX4;H0YHH7
46	ENST00000569148_16_1959568_5UTR_100db1	N-terminal extension	5UTR|5UTR	100|100	ENSG00000140990|ENSG00000140990	ENST00000569148_16_1959568_5UTR_100db1|ENST00000268668_16_1959568_5UTR_100db1	ENST00000569148_16_1959568_5UTR_100db1;ENST00000268668_16_1959568_5UTR_100db1;H3BPJ9;ENST00000543683_16_1959568_5UTR_100db1;O96000;ENST00000565031_16_1959568_ntr_100db1;H3BV16;ENST00000543683_16_1959625_aTIS_101db1;ENST00000268668_16_1961215_CDS_010db2;ENST00000569148_16_1959727_CDS_100db1;ENST00000565031_16_1959706_ntr_100db1
47	ENST00000328379_2_24793335_CDS_110db1	N-terminal truncation	CDS	110	ENSG00000184924	ENST00000328379_2_24793335_CDS_110db1	ENST00000328379_2_24793335_CDS_110db1;Q6GMV3
48	ENST00000423411_6_135619203_ntr_100db1	Translation in NTR|processed_pseudogene	ntr	100	ENSG00000226540	ENST00000423411_6_135619203_ntr_100db1	ENST00000423411_6_135619203_ntr_100db1
49	ENST00000392948_1_143905696_CDS_100db1	N-terminal truncation	CDS	100	ENSG00000203818	ENST00000392948_1_143905696_CDS_100db1	ENST00000392948_1_143905696_CDS_100db1
50	ENST00000346178_11_62646599_aTIS_101db1	N-terminal splice variant	aTIS|5UTR	101|010	ENSG00000089597|ENSG00000089597	ENST00000346178_11_62646599_aTIS_101db1|ENST00000346178_11_62646602_5UTR_010db2	ENST00000346178_11_62646599_aTIS_101db1;ENST00000346178_11_62646602_5UTR_010db2;E9PKU7;ENST00000540933_11_62631114_CDS_100db1;ENST00000524437_11_62639421_ntr_100db1;ENST00000524437_11_62639101_ntr_100db1;ENST00000524437_11_62639047_ntr_100db1;E9PNH1;ENST00000528503_11_62626110_ntr_100db1;ENST00000528503_11_62626083_ntr_100db1
51	ENST00000370651_6_63572495_5UTR_100db1	uORF	5UTR	100	ENSG00000112245	ENST00000370651_6_63572495_5UTR_100db1	ENST00000370651_6_63572495_5UTR_100db1
52	ENST00000233596_19_1491270_aTIS_111db1	exon exclusion	aTIS|5UTR|5UTR	111|100|100	ENSG00000115255|ENSG00000115255|ENSG00000115255	ENST00000233596_19_1491270_aTIS_111db1|ENST00000233596_19_1491222_5UTR_100db1|ENST00000233596_19_1491213_5UTR_100db1	ENST00000233596_19_1491270_aTIS_111db1;ENST00000233596_19_1491222_5UTR_100db1;ENST00000233596_19_1491213_5UTR_100db1;ENST00000233596_19_1496294_CDS_100db1;ENST00000233596_19_1495575_CDS_100db1;Q96HR9;ENST00000395479_19_1496294_CDS_100db1;ENST00000395479_19_1495575_CDS_100db1;A8MXN1;A8MWX0;ENST00000591735_19_1491222_ntr_100db1;ENST00000591735_19_1491213_ntr_100db1
53	ENST00000425149_1_229570612_ntr_100db1	Translation in NTR|processed_pseudogene	ntr	100	ENSG00000229367	ENST00000425149_1_229570612_ntr_100db1	ENST00000425149_1_229570612_ntr_100db1;ENST00000433516_3_40699338_ntr_001db3
54	ENST00000434232_7_36819208_ntr_100db1	Translation in NTR|processed_pseudogene	ntr	100	ENSG00000225739	ENST00000434232_7_36819208_ntr_100db1	ENST00000434232_7_36819208_ntr_100db1
55	ENST00000369158_1_149840887_CDS_100db1	N-terminal truncation	CDS	100	ENSG00000203811	ENST00000369158_1_149840887_CDS_100db1	ENST00000369158_1_149840887_CDS_100db1
56	ENST00000544848_12_14774624_CDS_100db1	N-terminal truncation	CDS	100	ENSG00000246705	ENST00000544848_12_14774624_CDS_100db1	ENST00000544848_12_14774624_CDS_100db1
57	ENST00000372856_1_39575951_aTIS_101db1	exon inclusion	aTIS|5UTR|aTIS|5UTR	101|100|101|110	ENSG00000090621|ENSG00000090621|ENSG00000090621|ENSG00000090621	ENST00000372856_1_39575951_aTIS_101db1|ENST00000372856_1_39575984_5UTR_100db1|ENST00000372858_1_39575951_aTIS_101db1|ENST00000372858_1_39575984_5UTR_110db1	ENST00000372856_1_39575951_aTIS_101db1;ENST00000372856_1_39575984_5UTR_100db1;ENST00000372858_1_39575951_aTIS_101db1;ENST00000372858_1_39575984_5UTR_110db1;B1ANR0;ENST00000372862_1_39575984_5UTR_100db1;ENST00000372857_1_39575984_5UTR_100db1;Q13310;H0Y5F5;ENST00000372858_1_39572488_CDS_100db1;ENST00000372862_1_39572488_CDS_100db1;H0YEU6;B1ANR1;H0YEQ8;H0Y6X6;H0YCC8;ENST00000437136_1_39564483_CDS_10…
58	ENST00000568459_15_72219097_aTIS_101db1	C-terminal extension	aTIS	101	ENSG00000067225	ENST00000568459_15_72219097_aTIS_101db1	ENST00000568459_15_72219097_aTIS_101db1;ENST00000565154_15_72217444_CDS_100db1;H3BTN5;ENST00000565184_15_72210397_CDS_010db2;ENST00000565154_15_72209685_CDS_100db1;H3BR70;H3BQ34;H3BUW1;H3BTJ2;H3BT25;ENST00000562784_15_72217444_ntr_100db1;ENST00000562784_15_72217435_ntr_100db1;ENST00000562784_15_72210370_ntr_100db1;H3BU13;ENST00000565143_15_72200507_ntr_100db1;H3BN34;H3BQZ3;ENST00000564993_15_7220…
59	ENST00000509378_4_164190176_ntr_100db1	Translation in NTR|processed_pseudogene	ntr|ntr|ntr|ntr|ntr	100|100|100|100|100	ENSG00000250746|ENSG00000250746|ENSG00000250746|ENSG00000250746|ENSG00000250746	ENST00000509378_4_164190176_ntr_100db1|ENST00000509378_4_164190116_ntr_100db1|ENST00000509378_4_164190098_ntr_100db1|ENST00000509378_4_164190011_ntr_100db1|ENST00000509378_4_164189894_ntr_100db1	ENST00000509378_4_164190176_ntr_100db1;ENST00000509378_4_164190116_ntr_100db1;ENST00000509378_4_164190098_ntr_100db1;ENST00000509378_4_164190011_ntr_100db1;ENST00000509378_4_164189894_ntr_100db1
60	ENST00000322238_10_109923433_aTIS_101db1	Multiple variations	aTIS|aTIS	101|111	ENSG00000108039|ENSG00000108039	ENST00000322238_10_109923433_aTIS_101db1|ENST00000502935_10_109923433_aTIS_111db1	ENST00000322238_10_109923433_aTIS_101db1;ENST00000502935_10_109923433_aTIS_111db1;ENST00000322238_10_109907807_CDS_100db1;Q9NQW7;Q5T6H7;Q5T6H2;ENST00000322238_10_109886300_CDS_100db1;ENST00000369683_10_109886300_CDS_100db1;Q5T6H3;ENST00000488118_10_109888554_ntr_100db1;ENST00000369658_10_109875550_ntr_100db1;ENST00000475123_10_109907807_ntr_100db1;ENST00000488118_10_109884086_ntr_100db1;ENST00000…
61	ENST00000338193_12_56751067_CDS_100db1	N-terminal truncation	CDS	100	ENSG00000198056	ENST00000338193_12_56751067_CDS_100db1	ENST00000338193_12_56751067_CDS_100db1;ENST00000338193_12_56743008_CDS_100db1
62	ENST00000629039_X_136206433_aTIS_101db1	C-terminal splice variant	aTIS|aTIS|aTIS	101|101|101	ENSG00000022267|ENSG00000022267|ENSG00000022267	ENST00000629039_X_136206433_aTIS_101db1|ENST00000370683_X_136197113_aTIS_101db1|ENST00000539015_X_136196803_aTIS_101db1	ENST00000629039_X_136206433_aTIS_101db1;ENST00000370683_X_136197113_aTIS_101db1;ENST00000539015_X_136196803_aTIS_101db1
63	ENST00000334121_5_66144377_aTIS_111db1	N-terminal extension	aTIS	111	ENSG00000153914	ENST00000334121_5_66144377_aTIS_111db1	ENST00000334121_5_66144377_aTIS_111db1;ENST00000520953_5_66159284_3UTR_100db1;Q8WXA9;A0A087WY03;E5RFV3;ENST00000520953_5_66162582_3UTR_100db1
64	ENST00000645523_11_2929341_CDS_100db1	Out of frame ORF	CDS	100	ENSG00000181649	ENST00000645523_11_2929341_CDS_100db1	ENST00000645523_11_2929341_CDS_100db1
65	ENST00000607197_6_138404385_5UTR_100db1	N-terminal extension	5UTR	100	ENSG00000051620	ENST00000607197_6_138404385_5UTR_100db1	ENST00000607197_6_138404385_5UTR_100db1;ENST00000367697_6_138404385_5UTR_100db1;ENST00000607197_6_138404328_5UTR_010db2;Q9Y5Z4
66	ENST00000478722_14_66508528_aTIS_101db1	exon inclusion|more complex	aTIS	101	ENSG00000171723	ENST00000478722_14_66508528_aTIS_101db1	ENST00000478722_14_66508528_aTIS_101db1;F5H039;Q9NQX3;G3V582;H0YJ30;G3V4R0;G3V355;ENST00000478722_14_67165184_CDS_010db2;H0YJR5
67	ENST00000590923_19_10587231_aTIS_101db1	exon inclusion|more complex	aTIS	101	ENSG00000129354	ENST00000590923_19_10587231_aTIS_101db1	ENST00000590923_19_10587231_aTIS_101db1
68	ENST00000428881_1_171683767_ntr_100db1	Translation in NTR|processed_pseudogene	ntr	100	ENSG00000230364	ENST00000428881_1_171683767_ntr_100db1	ENST00000428881_1_171683767_ntr_100db1
69	ENST00000535286_13_60397365_aTIS_101db1	Multiple variations	aTIS	101	ENSG00000083544	ENST00000535286_13_60397365_aTIS_101db1	ENST00000535286_13_60397365_aTIS_101db1;F2Z2Y2;B1AMN9;ENST00000621840_13_60460467_aTIS_101db1;Q9H7E2
70	ENST00000299157_12_98644548_CDS_100db1	Multiple variations	CDS|aTIS	100|101	ENSG00000166130|ENSG00000166130	ENST00000299157_12_98644548_CDS_100db1|ENST00000299157_12_98644701_aTIS_101db1	ENST00000299157_12_98644548_CDS_100db1;ENST00000299157_12_98644701_aTIS_101db1
71	ENST00000397609_15_38454162_aTIS_101db1	C-terminal splice variant	aTIS	101	ENSG00000171262	ENST00000397609_15_38454162_aTIS_101db1	ENST00000397609_15_38454162_aTIS_101db1;ENST00000397609_15_38474245_CDS_100db1;Q52LJ0;ENST00000491535_15_38474245_CDS_100db1
72	ENST00000478088_16_76235551_ntr_100db1	Translation in NTR|processed_pseudogene	ntr|ntr	100|100	ENSG00000244485|ENSG00000244485	ENST00000478088_16_76235551_ntr_100db1|ENST00000478088_16_76235557_ntr_100db1	ENST00000478088_16_76235551_ntr_100db1;ENST00000478088_16_76235557_ntr_100db1
73	ENST00000247020_17_28661816_CDS_010db2	N-terminal truncation	CDS	010	ENSG00000132581	ENST00000247020_17_28661816_CDS_010db2	ENST00000247020_17_28661816_CDS_010db2;ENST00000585749_17_28662048_ntr_100db1;ENST00000585749_17_28662066_ntr_100db1;ENST00000589788_17_28655391_ntr_100db1;ENST00000247020_17_28655400_CDS_100db1;ENST00000592250_17_28655421_ntr_100db1;Q99470
74	ENST00000506634_4_170605301_ntr_100db1	Translation in NTR|transcribed_processed_pseudogene	ntr	100	ENSG00000181359	ENST00000506634_4_170605301_ntr_100db1	ENST00000506634_4_170605301_ntr_100db1
75	ENST00000293217_17_75979073_aTIS_101db1	Exon substitution	aTIS	101	ENSG00000161533	ENST00000293217_17_75979073_aTIS_101db1	ENST00000293217_17_75979073_aTIS_101db1;Q15067;ENST00000293217_17_75978619_CDS_010db2;ENST00000572047_17_75978688_3UTR_100db1;ENST00000572047_17_75960251_3UTR_100db1;I3L2U4;K7ELT1;I3L0T4;ENST00000591857_17_75978619_ntr_100db1;K7ENF1;ENST00000591857_17_75978688_ntr_100db1;K7ESC7;ENST00000573078_17_75950781_3UTR_100db1
76	ENST00000415447_22_29423161_aTIS_111db1	exon exclusion	aTIS	111	ENSG00000100280	ENST00000415447_22_29423161_aTIS_111db1	ENST00000415447_22_29423161_aTIS_111db1;ENST00000317368_22_29367243_aTIS_101db1;ENST00000357586_22_29367243_aTIS_101db1;Q10567;C9J1E7;ENST00000357586_22_29340697_CDS_010db2;ENST00000472057_22_29340688_ntr_100db1;ENST00000472057_22_29340697_ntr_100db1
77	ENST00000338624_19_54189420_5UTR_100db1	N-terminal splice variant	5UTR	100	ENSG00000125505	ENST00000338624_19_54189420_5UTR_100db1	ENST00000338624_19_54189420_5UTR_100db1;ENST00000391754_19_54183536_CDS_100db1;ENST00000338624_19_54183536_CDS_100db1;ENST00000391754_19_54188481_CDS_100db1;ENST00000437868_19_54183626_3UTR_100db1;ENST00000391754_19_54188508_aTIS_101db1;ENST00000431666_19_54188330_aTIS_101db1;ENST00000245615_19_54188442_CDS_010db2;ENST00000245615_19_54188481_CDS_100db1;Q96N66;ENST00000437868_19_54189420_5UTR_110d…
78	ENST00000553707_14_51999725_ntr_100db1	Translation in NTR|retained_intron	ntr|ntr|CDS	100|100|100	ENSG00000087302|ENSG00000087302|ENSG00000087302	ENST00000553707_14_51999725_ntr_100db1|ENST00000555319_14_51999725_ntr_100db1|ENST00000553362_14_51999725_CDS_100db1	ENST00000553707_14_51999725_ntr_100db1;ENST00000555319_14_51999725_ntr_100db1;ENST00000553362_14_51999725_CDS_100db1
79	ENST00000389231_12_6852180_aTIS_101db1	exon exclusion|more complex	aTIS	101	ENSG00000111667	ENST00000389231_12_6852180_aTIS_101db1	ENST00000389231_12_6852180_aTIS_101db1;P45974;ENST00000229268_12_6855428_CDS_010db2;ENST00000537267_12_6858469_ntr_100db1;ENST00000537267_12_6863188_ntr_100db1;ENST00000537267_12_6864791_ntr_100db1;F5H571;ENST00000229268_12_6863188_CDS_100db1
80	ENST00000250113_17_7614751_5UTR_110db1	N-terminal extension	5UTR|5UTR	110|100	ENSG00000129245|ENSG00000129245	ENST00000250113_17_7614751_5UTR_110db1|ENST00000250113_17_7614790_5UTR_100db1	ENST00000250113_17_7614751_5UTR_110db1;ENST00000250113_17_7614790_5UTR_100db1;P51116;ENST00000250113_17_7594321_CDS_100db1;I3L1Z2
81	ENST00000377387_11_64778392_aTIS_111db1	Multiple variations	aTIS	111	ENSG00000168066	ENST00000377387_11_64778392_aTIS_111db1	ENST00000377387_11_64778392_aTIS_111db1
82	ENST00000488281_14_47200766_ntr_010db2	Translation in NTR|processed_pseudogene	ntr	010	ENSG00000244053	ENST00000488281_14_47200766_ntr_010db2	ENST00000488281_14_47200766_ntr_010db2
83	ENST00000343470_4_4279479_CDS_010db2	Multiple variations	CDS	010	ENSG00000145220	ENST00000343470_4_4279479_CDS_010db2	ENST00000343470_4_4279479_CDS_010db2
84	ENST00000279550_12_10723111_aTIS_101db1	exon exclusion	aTIS	101	ENSG00000060138	ENST00000279550_12_10723111_aTIS_101db1	ENST00000279550_12_10723111_aTIS_101db1
85	ENST00000293288_19_48954929_aTIS_101db1	N-terminal extension	aTIS	101	ENSG00000087088	ENST00000293288_19_48954929_aTIS_101db1	ENST00000293288_19_48954929_aTIS_101db1;ENST00000293288_19_48960861_CDS_100db1;ENST00000513217_19_48960837_ntr_100db1;ENST00000513217_19_48956211_ntr_100db1;I6LPK7;ENST00000356483_19_48954929_aTIS_001db3;ENST00000502487_19_48955571_ntr_100db1;ENST00000415969_19_48954929_aTIS_101db1;Q07812
86	ENST00000359462_12_53454801_aTIS_101db1	C-terminal extension	aTIS	101	ENSG00000197111	ENST00000359462_12_53454801_aTIS_101db1	ENST00000359462_12_53454801_aTIS_101db1;ENST00000548933_12_53454801_aTIS_101db1;ENST00000359462_12_53455482_CDS_010db2;ENST00000552819_12_53454801_aTIS_101db1;F8W0G4;F8VXH9;F8W1G6;F8VTZ0;H3BSS4;ENST00000553064_12_53461129_CDS_100db1;J3QT27;ENST00000400308_21_45850086_aTIS_100db1;ENST00000400310_21_45850086_aTIS_100db1;E9PFP8;ENST00000400309_21_45850086_aTIS_100db1;P57721;H3BSP4;ENST00000548933_12…
87	ENST00000552981_12_98593979_aTIS_111db1	exon exclusion|more complex	aTIS|5UTR	111|100	ENSG00000075415|ENSG00000075415	ENST00000552981_12_98593979_aTIS_111db1|ENST00000549338_12_98593731_5UTR_100db1	ENST00000552981_12_98593979_aTIS_111db1;ENST00000549338_12_98593731_5UTR_100db1;Q00325;F8VVM2;ENST00000548480_12_98599992_ntr_100db1;ENST00000547869_12_98601221_ntr_100db1;F8VWQ0;ENST00000547869_12_98601445_ntr_100db1;ENST00000547869_12_98601376_ntr_100db1;ENST00000547908_12_98595822_ntr_100db1;F8VZL5;F8VWR4
88	ENST00000439887_16_11915720_aTIS_101db1	Multiple variations	aTIS|aTIS|5UTR	101|101|100	ENSG00000103342|ENSG00000103342|ENSG00000103342	ENST00000439887_16_11915720_aTIS_101db1|ENST00000434724_16_11915720_aTIS_101db1|ENST00000439887_16_11915798_5UTR_100db1	ENST00000439887_16_11915720_aTIS_101db1;ENST00000434724_16_11915720_aTIS_101db1;ENST00000439887_16_11915798_5UTR_100db1;H3BR35;P15170;ENST00000434724_16_11894955_CDS_010db2;Q8IYD1;H3BSV8;ENST00000340438_X_51744965_CDS_100db1
89	ENST00000578049_1_120176381_aTIS_101db1	Only amino acid substitutions	aTIS	101	ENSG00000265808	ENST00000578049_1_120176381_aTIS_101db1	ENST00000578049_1_120176381_aTIS_101db1;ENST00000578049_1_120176387_5UTR_010db2;O75396;A0A087X1A9;ENST00000643391_1_146321994_ntr_010db2
90	ENST00000512884_4_78591606_CDS_100db1	N-terminal truncation	CDS	100	ENSG00000138772	ENST00000512884_4_78591606_CDS_100db1	ENST00000512884_4_78591606_CDS_100db1;ENST00000505805_4_78601527_ntr_100db1;ENST00000505805_4_78604340_ntr_100db1;ENST00000512884_4_78604316_CDS_100db1;ENST00000505805_4_78604310_ntr_100db1
91	ENST00000588627_17_60433931_ntr_100db1	Translation in NTR|processed_transcript	ntr	100	ENSG00000213228	ENST00000588627_17_60433931_ntr_100db1	ENST00000588627_17_60433931_ntr_100db1
92	ENST00000401473_6_34240832_CDS_010db2	N-terminal splice variant	CDS|aTIS	010|101	ENSG00000137309|ENSG00000137309	ENST00000401473_6_34240832_CDS_010db2|ENST00000347617_6_34240781_aTIS_101db1	ENST00000401473_6_34240832_CDS_010db2;ENST00000347617_6_34240781_aTIS_101db1;ENST00000430198_4_73098822_ntr_101db1
93	ENST00000216281_14_102087024_5UTR_010db2	N-terminal extension	5UTR	010	ENSG00000080824	ENST00000216281_14_102087024_5UTR_010db2	ENST00000216281_14_102087024_5UTR_010db2;ENST00000334701_14_102139404_aTIS_101db1;P07900;ENST00000554401_14_102085354_3UTR_100db1;G3V2J8;ENST00000554401_14_102084402_3UTR_100db1;ENST00000554401_14_102084435_3UTR_100db1;ENST00000530115_11_27889893_ntr_100db1;Q14568;ENST00000530115_11_27890748_ntr_100db1;Q58FG0;ENST00000530115_11_27890418_ntr_100db1;ENST00000530115_11_27890706_ntr_100db1;ENST000005…
94	ENST00000378756_1_1512269_aTIS_101db1	exon exclusion|more complex	aTIS	101	ENSG00000197785	ENST00000378756_1_1512269_aTIS_101db1	ENST00000378756_1_1512269_aTIS_101db1;Q9NVI7;ENST00000536055_1_1516044_aTIS_101db1;H0Y2W2;ENST00000378756_1_1520146_CDS_010db2;Q5SV16;ENST00000378785_1_1456285_CDS_100db1;ENST00000378785_1_1456246_CDS_100db1;ENST00000474481_1_1486604_ntr_100db1;ENST00000474481_1_1486565_ntr_100db1
95	ENST00000586919_19_3359683_aTIS_101db1	Multiple variations	aTIS|aTIS|aTIS	101|101|101	ENSG00000141905|ENSG00000141905|ENSG00000141905	ENST00000586919_19_3359683_aTIS_101db1|ENST00000395111_19_3359683_aTIS_101db1|ENST00000589123_19_3359683_aTIS_101db1	ENST00000586919_19_3359683_aTIS_101db1;ENST00000395111_19_3359683_aTIS_101db1;ENST00000589123_19_3359683_aTIS_101db1;ENST00000341919_19_3366637_aTIS_101db1;ENST00000590282_19_3366637_aTIS_101db1;A0A286YEX4;P08651;ENST00000341919_19_3381820_CDS_010db2;ENST00000341919_19_3435108_CDS_100db1;ENST00000586919_19_3435108_CDS_100db1;ENST00000589123_19_3435108_CDS_100db1;A0A1B0GW37;ENST00000587760_19_1302…
96	ENST00000483614_19_11521968_ntr_100db1	Translation in NTR|processed_pseudogene	ntr	100	ENSG00000213304	ENST00000483614_19_11521968_ntr_100db1	ENST00000483614_19_11521968_ntr_100db1
97	ENST00000348257_20_63865366_aTIS_101db1	exon inclusion	aTIS|aTIS|aTIS	101|101|101	ENSG00000101150|ENSG00000101150|ENSG00000101150	ENST00000348257_20_63865366_aTIS_101db1|ENST00000358548_20_63865366_aTIS_101db1|ENST00000351424_20_63865366_aTIS_101db1	ENST00000348257_20_63865366_aTIS_101db1;ENST00000358548_20_63865366_aTIS_101db1;ENST00000351424_20_63865366_aTIS_101db1;ENST00000369927_20_63865366_aTIS_101db1;A0A087WZ51
98	ENST00000495003_2_61533885_ntr_100db1	Translation in NTR|processed_transcript	ntr	100	ENSG00000082898	ENST00000495003_2_61533885_ntr_100db1	ENST00000495003_2_61533885_ntr_100db1
99	ENST00000353703_20_44901540_CDS_100db1	N-terminal truncation	CDS	100	ENSG00000166913	ENST00000353703_20_44901540_CDS_100db1	ENST00000353703_20_44901540_CDS_100db1;ENST00000353703_20_44885884_5UTR_010db2;ENST00000353703_20_44885707_5UTR_100db1;P31946;ENST00000372839_20_44904053_CDS_100db1;Q4VY20;A0A0J9YWZ2;Q4VY19;A0A0J9YWE8
100	ENST00000394275_15_90935325_aTIS_101db1	Multiple variations	aTIS	101	ENSG00000140553	ENST00000394275_15_90935325_aTIS_101db1	ENST00000394275_15_90935325_aTIS_101db1;ENST00000639885_15_90936293_CDS_100db1;A0A1W2PNX8;Q9H3U1;ENST00000418476_15_90944900_CDS_100db1;ENST00000471780_15_90950599_ntr_100db1;ENST00000557212_15_90936293_ntr_100db1;ENST00000471780_15_90950172_ntr_100db1;ENST00000471780_15_90953203_ntr_100db1;ENST00000471780_15_90953197_ntr_100db1;ENST00000553671_15_90936293_ntr_100db1;ENST00000486253_15_90936293_n…
101	ENST00000377394_11_64778392_aTIS_101db1	C-terminal splice variant	aTIS|aTIS	101|101	ENSG00000168066|ENSG00000168066	ENST00000377394_11_64778392_aTIS_101db1|ENST00000334944_11_64778392_aTIS_101db1	ENST00000377394_11_64778392_aTIS_101db1;ENST00000334944_11_64778392_aTIS_101db1;ENST00000227503_11_64778392_aTIS_101db1;Q15637;ENST00000433274_11_64776579_aTIS_101db1;F8WEV5;C9J792;ENST00000443908_11_64767199_CDS_100db1
102	ENST00000394026_14_73950093_aTIS_101db1	N-terminal splice variant	aTIS	101	ENSG00000119723	ENST00000394026_14_73950093_aTIS_101db1	ENST00000394026_14_73950093_aTIS_101db1;Q9Y2Z9;A0A0D9SFJ1;G3V2L5;ENST00000556588_14_73961329_ntr_100db1;ENST00000334571_14_73961820_CDS_010db2;ENST00000553462_14_73950276_ntr_010db2;G3V4A6;G3V434;G3V3A1
103	ENST00000412249_3_51674477_CDS_100db1	Out of frame ORF	CDS|CDS	100|100	ENSG00000164081|ENSG00000164081	ENST00000412249_3_51674477_CDS_100db1|ENST00000614067_3_51674477_CDS_100db1	ENST00000412249_3_51674477_CDS_100db1;ENST00000614067_3_51674477_CDS_100db1
104	ENST00000468084_1_37807852_5UTR_100db1	N-terminal splice variant	5UTR|5UTR	100|100	ENSG00000197982|ENSG00000197982	ENST00000468084_1_37807852_5UTR_100db1|ENST00000373043_1_37807852_5UTR_100db1	ENST00000468084_1_37807852_5UTR_100db1;ENST00000373043_1_37807852_5UTR_100db1
105	ENST00000319410_16_75644428_aTIS_101db1	N-terminal splice variant	aTIS	101	ENSG00000065427	ENST00000319410_16_75644428_aTIS_101db1	ENST00000319410_16_75644428_aTIS_101db1;ENST00000302445_16_75641719_CDS_100db1;ENST00000302445_16_75647609_CDS_010db2;Q15046;ENST00000566560_16_75640313_ntr_100db1;H3BVA8;ENST00000566560_16_75641719_ntr_100db1;ENST00000569298_16_75628619_ntr_100db1;J3KRL2;H3BPV7;ENST00000566772_16_75636073_aTIS_101db1;H3BMR9;ENST00000566772_16_75635974_CDS_100db1;ENST00000566772_16_75635989_CDS_100db1;ENST0000056…
106	ENST00000464356_1_156483292_aTIS_101db1	exon inclusion|more complex	aTIS|aTIS	101|101	ENSG00000116604|ENSG00000116604	ENST00000464356_1_156483292_aTIS_101db1|ENST00000360595_1_156483292_aTIS_101db1	ENST00000464356_1_156483292_aTIS_101db1;ENST00000360595_1_156483292_aTIS_101db1
107	ENST00000491799_3_49674414_ntr_100db1	Translation in NTR|retained_intron	ntr	100	ENSG00000164062	ENST00000491799_3_49674414_ntr_100db1	ENST00000491799_3_49674414_ntr_100db1
108	ENST00000419065_6_3258968_5UTR_100db1	uORF	5UTR|5UTR|5UTR	100|100|100	ENSG00000180822|ENSG00000180822|ENSG00000180822	ENST00000419065_6_3258968_5UTR_100db1|ENST00000438998_6_3258968_5UTR_100db1|ENST00000473000_6_3258968_5UTR_100db1	ENST00000419065_6_3258968_5UTR_100db1;ENST00000438998_6_3258968_5UTR_100db1;ENST00000473000_6_3258968_5UTR_100db1

## Sheet: HCT116_spliced
	Supplementary File S20B | Overview of the new MS/MS validated classified proteoforms for HCT116 data and splice-included version of UniProt
	For each protein group validated by MaxQuant that had only max scoring proteins from the PROTEOFORMER pipeline, classification of the nature of the proteoform variation has been performed. The base proteoform is the max counting protein that was used for this classification. The annotations give the TIS annotations of all max scoring proteins (in the order of the max_proteins column) of the prote…
id	base_proteoform	classification	annotations (TIS)	bin_codes	gene_ids	max_proteins	protein_group
0	ENST00000373382_10_69124218_5UTR_110db1	N-terminal extension	5UTR	110	ENSG00000122958	ENST00000373382_10_69124218_5UTR_110db1	ENST00000373382_10_69124218_5UTR_110db1;ENST00000395098_10_69124218_5UTR_100db1;ENST00000263559_10_69124230_5UTR_100db1;O75436;S4R3Q6;ENST00000489794_10_69132940_5UTR_100db1;ENST00000395098_10_69124230_5UTR_100db1;O75436-2;ENST00000490696_10_69124218_ntr_100db1;ENST00000263559_10_69157162_CDS_100db1
1	ENST00000488281_14_47200766_ntr_010db2	Translation in NTR|processed_pseudogene	ntr	010	ENSG00000244053	ENST00000488281_14_47200766_ntr_010db2	ENST00000488281_14_47200766_ntr_010db2
2	ENST00000392948_1_143905696_CDS_100db1	N-terminal truncation	CDS	100	ENSG00000203818	ENST00000392948_1_143905696_CDS_100db1	ENST00000392948_1_143905696_CDS_100db1
3	ENST00000281456_4_185143475_CDS_010db2	N-terminal truncation	CDS	010	ENSG00000151729	ENST00000281456_4_185143475_CDS_010db2	ENST00000281456_4_185143475_CDS_010db2
4	ENST00000420977_1_76700239_ntr_100db1	Translation in NTR|processed_pseudogene	ntr	100	ENSG00000226415	ENST00000420977_1_76700239_ntr_100db1	ENST00000420977_1_76700239_ntr_100db1
5	ENST00000343470_4_4279479_CDS_010db2	Multiple variations	CDS	010	ENSG00000145220	ENST00000343470_4_4279479_CDS_010db2	ENST00000343470_4_4279479_CDS_010db2
6	ENST00000569148_16_1959568_5UTR_100db1	N-terminal extension	5UTR|5UTR	100|100	ENSG00000140990|ENSG00000140990	ENST00000569148_16_1959568_5UTR_100db1|ENST00000268668_16_1959568_5UTR_100db1	ENST00000569148_16_1959568_5UTR_100db1;ENST00000268668_16_1959568_5UTR_100db1;H3BPJ9;ENST00000543683_16_1959568_5UTR_100db1;O96000;ENST00000565031_16_1959568_ntr_100db1;H3BV16;O96000-2;ENST00000268668_16_1961215_CDS_010db2;ENST00000569148_16_1959727_CDS_100db1;ENST00000565031_16_1959706_ntr_100db1
7	ENST00000338624_19_54189420_5UTR_100db1	Multiple variations	5UTR	100	ENSG00000125505	ENST00000338624_19_54189420_5UTR_100db1	ENST00000338624_19_54189420_5UTR_100db1;ENST00000391754_19_54183536_CDS_100db1;ENST00000338624_19_54183536_CDS_100db1;ENST00000391754_19_54188481_CDS_100db1;ENST00000437868_19_54183626_3UTR_100db1;ENST00000245615_19_54188442_CDS_010db2;ENST00000245615_19_54188481_CDS_100db1;Q96N66-3;Q96N66-2;Q96N66;ENST00000437868_19_54189420_5UTR_110db1;ENST00000474910_19_54189420_ntr_100db1;ENST00000495279_19_5…
8	ENST00000419025_3_184027756_ntr_100db1	Translation in NTR|processed_pseudogene	ntr	100	ENSG00000223529	ENST00000419025_3_184027756_ntr_100db1	ENST00000419025_3_184027756_ntr_100db1
9	ENST00000528037_11_62129855_ntr_100db1	Multiple variations	ntr	100	ENSG00000149503	ENST00000528037_11_62129855_ntr_100db1	ENST00000528037_11_62129855_ntr_100db1;ENST00000528037_11_62129864_ntr_100db1;ENST00000528037_11_62128840_ntr_100db1;ENST00000528037_11_62128828_ntr_100db1;ENST00000528037_11_62124151_ntr_100db1;ENST00000394818_11_62128816_CDS_010db2;ENST00000278849_11_62124151_5UTR_100db1;ENST00000394818_11_62124151_5UTR_100db1;Q9NQS7-2;Q9NQS7
10	ENST00000434232_7_36819208_ntr_100db1	Translation in NTR|processed_pseudogene	ntr	100	ENSG00000225739	ENST00000434232_7_36819208_ntr_100db1	ENST00000434232_7_36819208_ntr_100db1
11	ENST00000369158_1_149840887_CDS_100db1	N-terminal truncation	CDS	100	ENSG00000203811	ENST00000369158_1_149840887_CDS_100db1	ENST00000369158_1_149840887_CDS_100db1
12	ENST00000544848_12_14774624_CDS_100db1	N-terminal truncation	CDS	100	ENSG00000246705	ENST00000544848_12_14774624_CDS_100db1	ENST00000544848_12_14774624_CDS_100db1
13	ENST00000578049_1_120176381_aTIS_101db1	Only amino acid substitutions	aTIS	101	ENSG00000265808	ENST00000578049_1_120176381_aTIS_101db1	ENST00000578049_1_120176381_aTIS_101db1;ENST00000578049_1_120176387_5UTR_010db2;O75396;A0A087X1A9;ENST00000643391_1_146321994_ntr_010db2
14	ENST00000367378_6_149749842_CDS_100db1	N-terminal truncation	CDS|CDS	100|100	ENSG00000120265|ENSG00000120265	ENST00000367378_6_149749842_CDS_100db1|ENST00000367384_6_149749842_CDS_100db1	ENST00000367378_6_149749842_CDS_100db1;ENST00000367384_6_149749842_CDS_100db1;ENST00000544496_6_149749842_CDS_100db1;ENST00000464889_6_149749821_CDS_100db1;ENST00000367384_6_149749821_CDS_100db1;ENST00000464889_6_149749812_CDS_100db1;ENST00000367384_6_149749812_CDS_100db1;A0A0A0MRJ6;H7BY58;P22061;P22061-2;ENST00000544496_6_149749902_CDS_100db1;ENST00000367380_6_149749842_CDS_100db1;ENST0000054449…
15	ENST00000512884_4_78591606_CDS_100db1	N-terminal truncation	CDS	100	ENSG00000138772	ENST00000512884_4_78591606_CDS_100db1	ENST00000512884_4_78591606_CDS_100db1;ENST00000505805_4_78601527_ntr_100db1;ENST00000505805_4_78604340_ntr_100db1;ENST00000512884_4_78604316_CDS_100db1;ENST00000505805_4_78604310_ntr_100db1
16	ENST00000588627_17_60433931_ntr_100db1	Translation in NTR|processed_transcript	ntr	100	ENSG00000213228	ENST00000588627_17_60433931_ntr_100db1	ENST00000588627_17_60433931_ntr_100db1
17	ENST00000509378_4_164190176_ntr_100db1	Translation in NTR|processed_pseudogene	ntr|ntr|ntr|ntr|ntr	100|100|100|100|100	ENSG00000250746|ENSG00000250746|ENSG00000250746|ENSG00000250746|ENSG00000250746	ENST00000509378_4_164190176_ntr_100db1|ENST00000509378_4_164190116_ntr_100db1|ENST00000509378_4_164190098_ntr_100db1|ENST00000509378_4_164190011_ntr_100db1|ENST00000509378_4_164189894_ntr_100db1	ENST00000509378_4_164190176_ntr_100db1;ENST00000509378_4_164190116_ntr_100db1;ENST00000509378_4_164190098_ntr_100db1;ENST00000509378_4_164190011_ntr_100db1;ENST00000509378_4_164189894_ntr_100db1
18	ENST00000504733_3_130827967_ntr_100db1	Translation in NTR|processed_pseudogene	ntr|ntr	100|100	ENSG00000232829|ENSG00000232829	ENST00000504733_3_130827967_ntr_100db1|ENST00000504733_3_130827904_ntr_100db1	ENST00000504733_3_130827967_ntr_100db1;ENST00000504733_3_130827904_ntr_100db1
19	ENST00000336283_5_140557452_CDS_100db1	N-terminal truncation	CDS	100	ENSG00000213523	ENST00000336283_5_140557452_CDS_100db1	ENST00000336283_5_140557452_CDS_100db1;ENST00000602875_5_140551169_ntr_100db1;ENST00000336283_5_140552116_CDS_010db2;ENST00000602875_5_140557437_ntr_100db1;ENST00000602875_5_140557443_ntr_100db1;ENST00000336283_5_140557437_CDS_100db1;Q9HD15
20	ENST00000593845_19_15397845_ntr_100db1	Multiple variations	ntr|CDS|CDS|aTIS|aTIS	100|100|010|101|101	ENSG00000011243|ENSG00000011243|ENSG00000011243|ENSG00000011243|ENSG00000011243	ENST00000593845_19_15397845_ntr_100db1|ENST00000397410_19_15397854_CDS_100db1|ENST00000397410_19_15401290_CDS_010db2|ENST00000595465_19_15418923_aTIS_101db1|ENST00000397410_19_15418923_aTIS_101db1	ENST00000593845_19_15397845_ntr_100db1;ENST00000397410_19_15397854_CDS_100db1;ENST00000397410_19_15401290_CDS_010db2;ENST00000595465_19_15418923_aTIS_101db1;ENST00000397410_19_15418923_aTIS_101db1;Q9ULX6-2;Q9ULX6
21	ENST00000263401_11_36280741_CDS_010db2	N-terminal truncation	CDS	010	ENSG00000110442	ENST00000263401_11_36280741_CDS_010db2	ENST00000263401_11_36280741_CDS_010db2
22	ENST00000338193_12_56751067_CDS_100db1	N-terminal truncation	CDS	100	ENSG00000198056	ENST00000338193_12_56751067_CDS_100db1	ENST00000338193_12_56751067_CDS_100db1;ENST00000338193_12_56743008_CDS_100db1
23	ENST00000244020_20_43460226_CDS_100db1	Out of frame ORF	CDS	100	ENSG00000124193	ENST00000244020_20_43460226_CDS_100db1	ENST00000244020_20_43460226_CDS_100db1
24	ENST00000394213_13_99215446_ntr_110db1	Translation in NTR|processed_pseudogene	ntr	110	ENSG00000218502	ENST00000394213_13_99215446_ntr_110db1	ENST00000394213_13_99215446_ntr_110db1
25	ENST00000351986_5_171387961_CDS_100db1	Multiple variations	CDS|CDS	100|100	ENSG00000181163|ENSG00000181163	ENST00000351986_5_171387961_CDS_100db1|ENST00000296930_5_171387961_CDS_100db1	ENST00000351986_5_171387961_CDS_100db1;ENST00000296930_5_171387961_CDS_100db1;ENST00000296930_5_171387871_5UTR_010db2;ENST00000393820_5_171387961_CDS_100db1;ENST00000518587_5_171387961_ntr_100db1;ENST00000351986_5_171391751_CDS_100db1;ENST00000517671_5_171391751_CDS_100db1;ENST00000523339_5_171387961_ntr_100db1;ENST00000426339_10_96560197_ntr_100db1;ENST00000523339_5_171387871_ntr_100db1;ENST0000…
26	ENST00000645523_11_2929341_CDS_100db1	Out of frame ORF	CDS	100	ENSG00000181649	ENST00000645523_11_2929341_CDS_100db1	ENST00000645523_11_2929341_CDS_100db1
27	ENST00000370651_6_63572495_5UTR_100db1	uORF	5UTR	100	ENSG00000112245	ENST00000370651_6_63572495_5UTR_100db1	ENST00000370651_6_63572495_5UTR_100db1
28	ENST00000216281_14_102087024_5UTR_010db2	N-terminal extension	5UTR	010	ENSG00000080824	ENST00000216281_14_102087024_5UTR_010db2	ENST00000216281_14_102087024_5UTR_010db2;P07900;P07900-2;ENST00000554401_14_102085354_3UTR_100db1;G3V2J8;ENST00000554401_14_102084402_3UTR_100db1;ENST00000554401_14_102084435_3UTR_100db1;ENST00000530115_11_27889893_ntr_100db1;Q14568;Q58FG0;ENST00000530115_11_27890748_ntr_100db1;ENST00000530115_11_27890418_ntr_100db1;ENST00000530115_11_27890706_ntr_100db1;ENST00000554401_14_102083192_3UTR_100db1;E…
29	ENST00000495003_2_61533885_ntr_100db1	Translation in NTR|processed_transcript	ntr	100	ENSG00000082898	ENST00000495003_2_61533885_ntr_100db1	ENST00000495003_2_61533885_ntr_100db1
30	ENST00000425149_1_229570612_ntr_100db1	Translation in NTR|processed_pseudogene	ntr	100	ENSG00000229367	ENST00000425149_1_229570612_ntr_100db1	ENST00000425149_1_229570612_ntr_100db1;ENST00000433516_3_40699338_ntr_001db3
31	ENST00000428881_1_171683767_ntr_100db1	Translation in NTR|processed_pseudogene	ntr	100	ENSG00000230364	ENST00000428881_1_171683767_ntr_100db1	ENST00000428881_1_171683767_ntr_100db1
32	ENST00000412249_3_51674477_CDS_100db1	Out of frame ORF	CDS|CDS	100|100	ENSG00000164081|ENSG00000164081	ENST00000412249_3_51674477_CDS_100db1|ENST00000614067_3_51674477_CDS_100db1	ENST00000412249_3_51674477_CDS_100db1;ENST00000614067_3_51674477_CDS_100db1
33	ENST00000503199_5_21883023_ntr_100db1	Translation in NTR|processed_pseudogene	ntr	100	ENSG00000213430	ENST00000503199_5_21883023_ntr_100db1	ENST00000503199_5_21883023_ntr_100db1
34	ENST00000551007_12_112941613_CDS_100db1	Out of frame ORF	CDS	100	ENSG00000111331	ENST00000551007_12_112941613_CDS_100db1	ENST00000551007_12_112941613_CDS_100db1
35	ENST00000594017_19_48999370_ntr_100db1	Multiple variations	ntr	100	ENSG00000183207	ENST00000594017_19_48999370_ntr_100db1	ENST00000594017_19_48999370_ntr_100db1;ENST00000594017_19_49003302_ntr_100db1;ENST00000594338_19_49004337_ntr_100db1;ENST00000594017_19_49004325_ntr_100db1;M0QXI6;ENST00000594017_19_49007089_ntr_100db1;ENST00000594338_19_49007315_ntr_100db1;ENST00000640699_19_48999370_CDS_100db1
36	ENST00000478088_16_76235551_ntr_100db1	Translation in NTR|processed_pseudogene	ntr|ntr	100|100	ENSG00000244485|ENSG00000244485	ENST00000478088_16_76235551_ntr_100db1|ENST00000478088_16_76235557_ntr_100db1	ENST00000478088_16_76235551_ntr_100db1;ENST00000478088_16_76235557_ntr_100db1
37	ENST00000247020_17_28661816_CDS_010db2	N-terminal truncation	CDS	010	ENSG00000132581	ENST00000247020_17_28661816_CDS_010db2	ENST00000247020_17_28661816_CDS_010db2;ENST00000585749_17_28662048_ntr_100db1;ENST00000585749_17_28662066_ntr_100db1;ENST00000589788_17_28655391_ntr_100db1;ENST00000247020_17_28655400_CDS_100db1;ENST00000592250_17_28655421_ntr_100db1;Q99470
38	ENST00000468084_1_37807852_5UTR_100db1	N-terminal splice variant	5UTR|5UTR	100|100	ENSG00000197982|ENSG00000197982	ENST00000468084_1_37807852_5UTR_100db1|ENST00000373043_1_37807852_5UTR_100db1	ENST00000468084_1_37807852_5UTR_100db1;ENST00000373043_1_37807852_5UTR_100db1
39	ENST00000595196_19_41302863_3UTR_100db1	dORF	3UTR|ntr	100|100	ENSG00000105323|ENSG00000105323	ENST00000595196_19_41302863_3UTR_100db1|ENST00000595806_19_41302863_ntr_100db1	ENST00000595196_19_41302863_3UTR_100db1;ENST00000595806_19_41302863_ntr_100db1;ENST00000595806_19_41305770_ntr_100db1
40	ENST00000643051_13_95301314_aTIS_101db1	Multiple variations	aTIS	101	ENSG00000125257	ENST00000643051_13_95301314_aTIS_101db1	ENST00000643051_13_95301314_aTIS_101db1;O15439-4;O15439-3;ENST00000643556_13_95178055_3UTR_100db1;ENST00000643556_13_95186709_3UTR_100db1
41	ENST00000506634_4_170605301_ntr_100db1	Translation in NTR|transcribed_processed_pseudogene	ntr	100	ENSG00000181359	ENST00000506634_4_170605301_ntr_100db1	ENST00000506634_4_170605301_ntr_100db1
42	ENST00000491799_3_49674414_ntr_100db1	Translation in NTR|retained_intron	ntr	100	ENSG00000164062	ENST00000491799_3_49674414_ntr_100db1	ENST00000491799_3_49674414_ntr_100db1
43	ENST00000425660_7_5528626_3UTR_100db1	dORF	3UTR	100	ENSG00000075624	ENST00000425660_7_5528626_3UTR_100db1	ENST00000425660_7_5528626_3UTR_100db1
44	ENST00000447334_20_45640725_ntr_100db1	Translation in NTR|processed_pseudogene	ntr	100	ENSG00000235508	ENST00000447334_20_45640725_ntr_100db1	ENST00000447334_20_45640725_ntr_100db1
45	ENST00000519926_8_54101808_ntr_100db1	Translation in NTR|processed_transcript	ntr	100	ENSG00000120992	ENST00000519926_8_54101808_ntr_100db1	ENST00000519926_8_54101808_ntr_100db1
46	ENST00000423411_6_135619203_ntr_100db1	Translation in NTR|processed_pseudogene	ntr	100	ENSG00000226540	ENST00000423411_6_135619203_ntr_100db1	ENST00000423411_6_135619203_ntr_100db1
47	ENST00000419065_6_3258968_5UTR_100db1	uORF	5UTR|5UTR|5UTR	100|100|100	ENSG00000180822|ENSG00000180822|ENSG00000180822	ENST00000419065_6_3258968_5UTR_100db1|ENST00000438998_6_3258968_5UTR_100db1|ENST00000473000_6_3258968_5UTR_100db1	ENST00000419065_6_3258968_5UTR_100db1;ENST00000438998_6_3258968_5UTR_100db1;ENST00000473000_6_3258968_5UTR_100db1
48	ENST00000553707_14_51999725_ntr_100db1	Translation in NTR|retained_intron	ntr|ntr|CDS	100|100|100	ENSG00000087302|ENSG00000087302|ENSG00000087302	ENST00000553707_14_51999725_ntr_100db1|ENST00000555319_14_51999725_ntr_100db1|ENST00000553362_14_51999725_CDS_100db1	ENST00000553707_14_51999725_ntr_100db1;ENST00000555319_14_51999725_ntr_100db1;ENST00000553362_14_51999725_CDS_100db1
49	ENST00000250113_17_7614751_5UTR_110db1	N-terminal extension	5UTR|5UTR	110|100	ENSG00000129245|ENSG00000129245	ENST00000250113_17_7614751_5UTR_110db1|ENST00000250113_17_7614790_5UTR_100db1	ENST00000250113_17_7614751_5UTR_110db1;ENST00000250113_17_7614790_5UTR_100db1;P51116;ENST00000250113_17_7594321_CDS_100db1;I3L1Z2
50	ENST00000328379_2_24793335_CDS_110db1	N-terminal truncation	CDS	110	ENSG00000184924	ENST00000328379_2_24793335_CDS_110db1	ENST00000328379_2_24793335_CDS_110db1;Q6GMV3
51	ENST00000483614_19_11521968_ntr_100db1	Translation in NTR|processed_pseudogene	ntr	100	ENSG00000213304	ENST00000483614_19_11521968_ntr_100db1	ENST00000483614_19_11521968_ntr_100db1

## Sheet: Jurkat_spliced
	Supplementary File S20C | Overview of the new MS/MS validated classified proteoforms for Jurkat data and splice-included version of UniProt
	For each protein group validated by MaxQuant that had only max scoring proteins from the PROTEOFORMER pipeline, classification of the nature of the proteoform variation has been performed. The base proteoform is the max counting protein that was used for this classification. The annotations give the TIS annotations of all max scoring proteins (in the order of the max_proteins column) of the prote…
id	base_proteoform	classification	annotations (TIS)	bin_codes	gene_ids	max_proteins	protein_group
0	ENST00000264972_2_97724037_aTIS_1_100db1	N-terminal extension	aTIS	100	ENSG00000115085	ENST00000264972_2_97724037_aTIS_1_100db1	ENST00000264972_2_97724037_aTIS_1_100db1;ENST00000264972_2_97713965_5UTR_1_100db1;ENST00000483781_2_97724037_ntr_1_100db1;ENST00000483781_2_97713965_ntr_1_100db1;ENST00000483781_2_97713929_ntr_1_100db1;ENST00000483781_2_97724415_ntr_1_100db1;P43403-2;ENST00000487283_2_97737588_ntr_100db1;ENST00000489250_2_97737886_ntr_100db1;ENST00000495754_2_97735275_ntr_100db1;ENST00000495754_2_97735269_ntr_100…
1	ENST00000476344_1_149899652_ntr_1_100db1	Translation in NTR|processed_transcript	ntr|ntr|CDS|aTIS	100|100|100|100	ENSG00000178096|ENSG00000178096|ENSG00000178096|ENSG00000178096	ENST00000476344_1_149899652_ntr_1_100db1|ENST00000476344_1_149899646_ntr_1_100db1|ENST00000369153_1_149900096_CDS_1_100db1|ENST00000369153_1_149900060_aTIS_1_100db1	ENST00000476344_1_149899652_ntr_1_100db1;ENST00000476344_1_149899646_ntr_1_100db1;ENST00000369153_1_149900096_CDS_1_100db1;ENST00000369153_1_149900060_aTIS_1_100db1;ENST00000476344_1_149900171_ntr_1_100db1
2	ENST00000578549_17_8210224_aTIS_1_100db1	Only amino acid substitutions	aTIS|aTIS|aTIS|5UTR|5UTR	100|100|100|100|100	ENSG00000178999|ENSG00000178999|ENSG00000178999|ENSG00000178999|ENSG00000178999	ENST00000578549_17_8210224_aTIS_1_100db1|ENST00000585124_17_8210224_aTIS_1_100db1|ENST00000316199_17_8210224_aTIS_1_100db1|ENST00000585124_17_8210540_5UTR_1_100db1|ENST00000316199_17_8210540_5UTR_1_100db1	ENST00000578549_17_8210224_aTIS_1_100db1;ENST00000585124_17_8210224_aTIS_1_100db1;ENST00000316199_17_8210224_aTIS_1_100db1;ENST00000585124_17_8210540_5UTR_1_100db1;ENST00000316199_17_8210540_5UTR_1_100db1;ENST00000578549_17_8207765_CDS_1_100db1;ENST00000585124_17_8207765_CDS_1_100db1;ENST00000316199_17_8207765_CDS_1_100db1;ENST00000585124_17_8210540_5UTR_100db1;ENST00000316199_17_8210540_5UTR_100…
3	ENST00000267884_15_40039116_aTIS_1_100db1	Only amino acid substitutions	aTIS	100	ENSG00000140319	ENST00000267884_15_40039116_aTIS_1_100db1	ENST00000267884_15_40039116_aTIS_1_100db1;ENST00000558720_15_40038945_5UTR_1_100db1;P37108;ENST00000558720_15_40038945_5UTR_100db1;ENST00000558720_15_40038885_5UTR_1_100db1;ENST00000558720_15_40038885_5UTR_100db1;H0YLA2;ENST00000558243_15_40038945_ntr_100db1;ENST00000558720_15_40036473_CDS_1_100db1;ENST00000560773_15_40036988_aTIS_1_100db1
4	ENST00000395176_7_73683095_CDS_100db1	Out of frame ORF	CDS	100	ENSG00000176410	ENST00000395176_7_73683095_CDS_100db1	ENST00000395176_7_73683095_CDS_100db1
5	ENST00000602404_22_42090744_aTIS_1_100db1	Only amino acid substitutions	aTIS|aTIS	100|100	ENSG00000184983|ENSG00000184983	ENST00000602404_22_42090744_aTIS_1_100db1|ENST00000498737_22_42090822_aTIS_1_100db1	ENST00000602404_22_42090744_aTIS_1_100db1;ENST00000498737_22_42090822_aTIS_1_100db1;A0A0C4DGS0;P56556;R4GN43;ENST00000498737_22_42087161_CDS_100db1
6	ENST00000368547_10_133373333_aTIS_3_100db1	Only amino acid substitutions	aTIS|aTIS	100|100	ENSG00000127884|ENSG00000127884	ENST00000368547_10_133373333_aTIS_3_100db1|ENST00000368547_10_133373333_aTIS_2_100db1	ENST00000368547_10_133373333_aTIS_3_100db1;ENST00000368547_10_133373333_aTIS_2_100db1;ENST00000368547_10_133373333_aTIS_1_100db1;P30084;ENST00000368547_10_133368998_CDS_100db1
7	ENST00000236959_2_215312143_aTIS_2_100db1	Multiple variations	aTIS	100	ENSG00000138363	ENST00000236959_2_215312143_aTIS_2_100db1	ENST00000236959_2_215312143_aTIS_2_100db1;ENST00000435675_2_215312482_aTIS_1_100db1;ENST00000236959_2_215312143_aTIS_3_100db1;H7C1S2;ENST00000488712_2_215312143_ntr_1_100db1;F8WEF0;ENST00000478734_2_215349106_ntr_100db1;ENST00000488712_2_215318173_ntr_100db1;ENST00000459796_2_215344806_ntr_100db1;ENST00000478734_2_215349181_ntr_100db1
8	ENST00000497042_1_241512005_ntr_100db1	Translation in NTR|processed_transcript	ntr	100	ENSG00000091483	ENST00000497042_1_241512005_ntr_100db1	ENST00000497042_1_241512005_ntr_100db1
9	ENST00000314666_17_8253938_aTIS_3_100db1	Only amino acid substitutions	aTIS|aTIS	100|100	ENSG00000178921|ENSG00000178921	ENST00000314666_17_8253938_aTIS_3_100db1|ENST00000314666_17_8253938_aTIS_1_100db1	ENST00000314666_17_8253938_aTIS_3_100db1;ENST00000314666_17_8253938_aTIS_1_100db1;ENST00000314666_17_8253938_aTIS_2_100db1;ENST00000314666_17_8253890_5UTR_3_100db1;ENST00000314666_17_8253890_5UTR_2_100db1;ENST00000314666_17_8253890_5UTR_100db1;ENST00000314666_17_8253890_5UTR_1_100db1;ENST00000314666_17_8253866_5UTR_3_100db1;ENST00000314666_17_8253866_5UTR_2_100db1;ENST00000314666_17_8253866_5UTR_…
10	ENST00000619426_17_38752827_aTIS_1_100db1	Only amino acid substitutions	aTIS	100	ENSG00000277791	ENST00000619426_17_38752827_aTIS_1_100db1	ENST00000619426_17_38752827_aTIS_1_100db1;ENST00000613870_17_38752827_aTIS_1_100db1;ENST00000620309_17_38752827_aTIS_1_100db1
11	ENST00000541346_12_6752286_ntr_100db1	Multiple variations	ntr|CDS	100|100	ENSG00000089693|ENSG00000089693	ENST00000541346_12_6752286_ntr_100db1|ENST00000542154_12_6752286_CDS_100db1	ENST00000541346_12_6752286_ntr_100db1;ENST00000542154_12_6752286_CDS_100db1;F5H7L5;F5H800;ENST00000541346_12_6752295_ntr_100db1;ENST00000541346_12_6752319_ntr_100db1;F5H0Y3;Q15773
12	ENST00000343231_8_54101808_CDS_100db1	N-terminal truncation	CDS|CDS	100|100	ENSG00000120992|ENSG00000120992	ENST00000343231_8_54101808_CDS_100db1|ENST00000316963_8_54101808_CDS_100db1	ENST00000343231_8_54101808_CDS_100db1;ENST00000316963_8_54101808_CDS_100db1;ENST00000618914_8_54101808_CDS_100db1;ENST00000316963_8_54101946_5UTR_100db1;O75608-2;O75608;ENST00000343231_8_54052711_CDS_100db1;ENST00000618741_8_54063338_CDS_100db1;A0A087X1K9;ENST00000343231_8_54100936_CDS_100db1;B4DP64;E5RGR0;ENST00000618741_8_54100936_5UTR_100db1;ENST00000618914_8_54101946_5UTR_100db1;ENST000005172…
13	ENST00000394123_5_151786627_CDS_100db1	N-terminal truncation	CDS	100	ENSG00000145907	ENST00000394123_5_151786627_CDS_100db1	ENST00000394123_5_151786627_CDS_100db1;ENST00000394123_5_151790904_CDS_010db2;ENST00000519832_5_151786627_ntr_100db1;ENST00000518726_5_151786627_ntr_100db1;ENST00000517947_5_151786627_CDS_100db1;ENST00000519832_5_151790904_ntr_100db1
14	ENST00000336283_5_140557452_CDS_010db2	N-terminal truncation	CDS	010	ENSG00000213523	ENST00000336283_5_140557452_CDS_010db2	ENST00000336283_5_140557452_CDS_010db2;ENST00000602775_5_140557225_ntr_100db1;Q9HD15
15	ENST00000367286_1_201982667_aTIS_1_100db1	Only amino acid substitutions	aTIS|aTIS	100|100	ENSG00000176393|ENSG00000176393	ENST00000367286_1_201982667_aTIS_1_100db1|ENST00000295640_1_201982667_aTIS_1_100db1	ENST00000367286_1_201982667_aTIS_1_100db1;ENST00000295640_1_201982667_aTIS_1_100db1;A6NKB8;Q9H4A4;ENST00000471105_1_201997536_ntr_1_100db1;A0A087WU27;ENST00000471105_1_201997536_ntr_100db1;A0A087WUS4;ENST00000471105_1_202003413_ntr_1_100db1;C9JMZ3;ENST00000471105_1_202003413_ntr_100db1
16	ENST00000360110_3_196077099_aTIS_1_100db1	Multiple variations	aTIS	100	ENSG00000072274	ENST00000360110_3_196077099_aTIS_1_100db1	ENST00000360110_3_196077099_aTIS_1_100db1;ENST00000420415_3_196074120_aTIS_1_100db1;ENST00000464368_3_196065548_ntr_100db1;H7C3V5;F8WBE5;ENST00000463356_3_196060212_ntr_100db1
17	ENST00000355849_8_135457495_5UTR_100db1	Multiple variations	5UTR|5UTR	100|010	ENSG00000131773|ENSG00000131773	ENST00000355849_8_135457495_5UTR_100db1|ENST00000355849_8_135457480_5UTR_010db2	ENST00000355849_8_135457495_5UTR_100db1;ENST00000355849_8_135457480_5UTR_010db2;O75525-2;O75525;H0YAQ1;H0YAQ3;E5RJZ9;E5RG12;ENST00000519600_8_135548859_ntr_100db1;ENST00000519600_8_135548820_ntr_100db1;ENST00000519600_8_135542729_ntr_100db1;Q5VWX1
18	ENST00000457646_5_72297685_aTIS_1_100db1	Only amino acid substitutions	aTIS|aTIS|aTIS	100|100|100	ENSG00000113048|ENSG00000113048|ENSG00000113048	ENST00000457646_5_72297685_aTIS_1_100db1|ENST00000261413_5_72320221_aTIS_1_100db1|ENST00000513900_5_72320221_aTIS_1_100db1	ENST00000457646_5_72297685_aTIS_1_100db1;ENST00000261413_5_72320221_aTIS_1_100db1;ENST00000513900_5_72320221_aTIS_1_100db1;G5EA06;ENST00000261413_5_72320224_5UTR_010db2;Q92552;Q92552-2;D6RH20;D6RJC7;ENST00000522562_5_72232511_ntr_100db1;E5RJ73
19	ENST00000555053_14_23095112_CDS_3_100db1	Multiple variations	CDS|CDS|CDS	100|100|100	ENSG00000100813|ENSG00000100813|ENSG00000100813	ENST00000555053_14_23095112_CDS_3_100db1|ENST00000555053_14_23095112_CDS_2_100db1|ENST00000555053_14_23095112_CDS_1_100db1	ENST00000555053_14_23095112_CDS_3_100db1;ENST00000555053_14_23095112_CDS_2_100db1;ENST00000555053_14_23095112_CDS_1_100db1;ENST00000555053_14_23095286_aTIS_3_100db1;ENST00000555053_14_23095286_aTIS_2_100db1;ENST00000555053_14_23095286_aTIS_1_100db1;Q9UKV3-5;G3V3B0
20	ENST00000379238_9_34017145_CDS_3_100db1	Multiple variations	CDS|CDS	100|100	ENSG00000137073|ENSG00000137073	ENST00000379238_9_34017145_CDS_3_100db1|ENST00000360802_9_34017145_CDS_1_100db1	ENST00000379238_9_34017145_CDS_3_100db1;ENST00000360802_9_34017145_CDS_1_100db1;ENST00000379238_9_34017145_CDS_2_100db1;ENST00000360802_9_34017145_CDS_100db1;ENST00000379238_9_34017148_aTIS_1_100db1;ENST00000360802_9_34017148_aTIS_3_100db1;ENST00000360802_9_33998849_CDS_1_100db1;ENST00000379238_9_34017148_aTIS_2_100db1;ENST00000360802_9_34048884_5UTR_010db2;Q5T6F2;A2A305;Q5T6F2-2;Q5JV08
21	ENST00000532677_11_66482201_CDS_3_100db1	Multiple variations	CDS|CDS|aTIS|aTIS|aTIS|aTIS	100|100|100|100|100|100	ENSG00000254986|ENSG00000254986|ENSG00000254986|ENSG00000254986|ENSG00000254986|ENSG00000254986	ENST00000532677_11_66482201_CDS_3_100db1|ENST00000532677_11_66482201_CDS_2_100db1|ENST00000532677_11_66480414_aTIS_3_100db1|ENST00000532677_11_66480414_aTIS_2_100db1|ENST00000531863_11_66480414_aTIS_3_100db1|ENST00000531863_11_66480414_aTIS_2_100db1	ENST00000532677_11_66482201_CDS_3_100db1;ENST00000532677_11_66482201_CDS_2_100db1;ENST00000532677_11_66480414_aTIS_3_100db1;ENST00000532677_11_66480414_aTIS_2_100db1;ENST00000531863_11_66480414_aTIS_3_100db1;ENST00000531863_11_66480414_aTIS_2_100db1;ENST00000530165_11_66482201_aTIS_3_100db1;ENST00000530165_11_66482201_aTIS_2_100db1;ENST00000541961_11_66482201_aTIS_1_100db1;G3V1D3;ENST00000532677_…
22	ENST00000426537_21_46286074_5UTR_100db1	uORF	5UTR	100	ENSG00000160294	ENST00000426537_21_46286074_5UTR_100db1	ENST00000426537_21_46286074_5UTR_100db1
23	ENST00000371541_1_52525701_ntr_100db1	Multiple variations	ntr	100	ENSG00000134744	ENST00000371541_1_52525701_ntr_100db1	ENST00000371541_1_52525701_ntr_100db1;ENST00000371541_1_52475230_ntr_100db1;ENST00000371541_1_52475425_ntr_100db1;E9PKX1;E9PKY2;ENST00000257177_1_52526094_CDS_010db2;A0A0C4DFM7;Q5TAX3-2;Q5TAX3
24	ENST00000262105_8_47961145_aTIS_1_100db1	Only amino acid substitutions	aTIS|5UTR	100|100	ENSG00000104738|ENSG00000104738	ENST00000262105_8_47961145_aTIS_1_100db1|ENST00000523944_8_47960966_5UTR_1_100db1	ENST00000262105_8_47961145_aTIS_1_100db1;ENST00000523944_8_47960966_5UTR_1_100db1;ENST00000523944_8_47960966_5UTR_100db1;P33991;ENST00000523944_8_47962818_CDS_010db2;E5RG31;E5RFJ8;ENST00000521151_8_47975768_ntr_100db1;ENST00000521151_8_47975717_ntr_100db1;E5RFR3;ENST00000610722_20_5951002_5UTR_010db2;Q9UJA3-2;Q9UJA3-3;Q9UJA3;Q9UJA3-4
25	ENST00000584567_17_47838968_CDS_1_100db1	Multiple variations	CDS|CDS|CDS|aTIS|aTIS|aTIS	100|100|100|100|100|100	ENSG00000141295|ENSG00000141295|ENSG00000141295|ENSG00000141295|ENSG00000141295|ENSG00000141295	ENST00000584567_17_47838968_CDS_1_100db1|ENST00000407215_17_47840357_CDS_1_100db1|ENST00000584123_17_47840357_CDS_1_100db1|ENST00000407215_17_47840843_aTIS_1_100db1|ENST00000290216_17_47840843_aTIS_1_100db1|ENST00000584123_17_47840867_aTIS_1_100db1	ENST00000584567_17_47838968_CDS_1_100db1;ENST00000407215_17_47840357_CDS_1_100db1;ENST00000584123_17_47840357_CDS_1_100db1;ENST00000407215_17_47840843_aTIS_1_100db1;ENST00000290216_17_47840843_aTIS_1_100db1;ENST00000584123_17_47840867_aTIS_1_100db1
26	ENST00000453535_19_42242477_5UTR_010db2	N-terminal splice variant	5UTR	010	ENSG00000105723	ENST00000453535_19_42242477_5UTR_010db2	ENST00000453535_19_42242477_5UTR_010db2;A8MT37;P49840;M0QYV0;ENST00000493059_19_42232631_ntr_100db1
27	ENST00000350249_14_101809973_CDS_010db2	Multiple variations	CDS	010	ENSG00000078304	ENST00000350249_14_101809973_CDS_010db2	ENST00000350249_14_101809973_CDS_010db2;Q96B13;H0YJ75;Q13362-2;Q13362-3;Q13362;Q13362-4;Q13362-5;G3V2U3;H0YJZ3;H0YJU0;ENST00000561006_14_101906453_CDS_100db1;H0YN84;ENST00000561006_14_101901857_aTIS_101db1
28	ENST00000381774_16_12803776_aTIS_1_100db1	C-terminal splice variant	aTIS|5UTR	100|100	ENSG00000103381|ENSG00000103381	ENST00000381774_16_12803776_aTIS_1_100db1|ENST00000381774_16_12803800_5UTR_1_100db1	ENST00000381774_16_12803776_aTIS_1_100db1;ENST00000381774_16_12803800_5UTR_1_100db1;ENST00000539677_16_12803800_ntr_100db1;ENST00000261660_16_12803800_5UTR_100db1;ENST00000433677_16_12803776_aTIS_1_100db1;ENST00000433677_16_12803800_5UTR_100db1;ENST00000433677_16_12803800_5UTR_1_100db1;ENST00000381774_16_12803800_5UTR_110db1;Q9BRF8-3;Q9BRF8-2;Q9BRF8;ENST00000539677_16_12781341_ntr_100db1
29	ENST00000349460_1_28987438_aTIS_101db1	exon inclusion	aTIS|5UTR|5UTR|5UTR	101|100|010|100	ENSG00000159023|ENSG00000159023|ENSG00000159023|ENSG00000159023	ENST00000349460_1_28987438_aTIS_101db1|ENST00000349460_1_28914713_5UTR_100db1|ENST00000349460_1_28914692_5UTR_010db2|ENST00000349460_1_28914623_5UTR_100db1	ENST00000349460_1_28987438_aTIS_101db1;ENST00000349460_1_28914713_5UTR_100db1;ENST00000349460_1_28914692_5UTR_010db2;ENST00000349460_1_28914623_5UTR_100db1;ENST00000644342_1_28987513_5UTR_100db1;ENST00000644780_1_28987438_aTIS_101db1;ENST00000646189_1_28987513_5UTR_100db1;ENST00000643173_1_28987438_aTIS_101db1;ENST00000644780_1_28914713_5UTR_100db1;ENST00000643604_1_28987438_aTIS_101db1;ENST00000…
30	ENST00000368644_10_130136421_aTIS_3_100db1	Only amino acid substitutions	aTIS	100	ENSG00000108010	ENST00000368644_10_130136421_aTIS_3_100db1	ENST00000368644_10_130136421_aTIS_3_100db1;ENST00000331244_10_130136421_aTIS_1_100db1
31	ENST00000489332_X_71253174_ntr_100db1	Translation in NTR|processed_transcript	ntr	100	ENSG00000147130	ENST00000489332_X_71253174_ntr_100db1	ENST00000489332_X_71253174_ntr_100db1
32	ENST00000482466_3_37176011_ntr_010db2	Translation in NTR|processed_transcript	ntr	010	ENSG00000093167	ENST00000482466_3_37176011_ntr_010db2	ENST00000482466_3_37176011_ntr_010db2
33	ENST00000368644_10_130136421_aTIS_2_100db1	Only amino acid substitutions	aTIS	100	ENSG00000108010	ENST00000368644_10_130136421_aTIS_2_100db1	ENST00000368644_10_130136421_aTIS_2_100db1;ENST00000368644_10_130145263_CDS_1_100db1;O76003;ENST00000331244_10_130145263_CDS_100db1;ENST00000368644_10_130160808_CDS_010db2
34	ENST00000487799_3_150546803_aTIS_1_100db1	exon exclusion|more complex	aTIS|aTIS|aTIS	100|100|100	ENSG00000144895|ENSG00000144895|ENSG00000144895	ENST00000487799_3_150546803_aTIS_1_100db1|ENST00000273435_3_150546803_aTIS_1_100db1|ENST00000460851_3_150546803_aTIS_1_100db1	ENST00000487799_3_150546803_aTIS_1_100db1;ENST00000273435_3_150546803_aTIS_1_100db1;ENST00000460851_3_150546803_aTIS_1_100db1;F8WAE5;Q9BY44-3;Q9BY44;ENST00000406576_3_150546803_aTIS_1_100db1;Q9BY44-4;H7C5R5;Q9BY44-2;C9IZE1;ENST00000477551_3_150572332_3UTR_100db1;ENST00000469331_3_150546803_ntr_1_100db1;H7C5Q3;F8WF18;F8WAT3;ENST00000469331_3_150562567_ntr_100db1;ENST00000469331_3_150562567_ntr_1_1…
35	ENST00000629371_1_33008281_3UTR_010db2	dORF	3UTR	010	ENSG00000004455	ENST00000629371_1_33008281_3UTR_010db2	ENST00000629371_1_33008281_3UTR_010db2
36	ENST00000508268_4_163494802_aTIS_1_100db1	Only amino acid substitutions	aTIS|5UTR|aTIS|aTIS|5UTR|5UTR	100|100|100|100|100|100	ENSG00000198498|ENSG00000198498|ENSG00000198498|ENSG00000198498|ENSG00000198498|ENSG00000198498	ENST00000508268_4_163494802_aTIS_1_100db1|ENST00000508268_4_163494775_5UTR_1_100db1|ENST00000358572_4_163494802_aTIS_3_100db1|ENST00000358572_4_163494802_aTIS_1_100db1|ENST00000358572_4_163494775_5UTR_3_100db1|ENST00000358572_4_163494775_5UTR_1_100db1	ENST00000508268_4_163494802_aTIS_1_100db1;ENST00000508268_4_163494775_5UTR_1_100db1;ENST00000358572_4_163494802_aTIS_3_100db1;ENST00000358572_4_163494802_aTIS_1_100db1;ENST00000358572_4_163494775_5UTR_3_100db1;ENST00000358572_4_163494775_5UTR_1_100db1;ENST00000513272_4_163494802_aTIS_1_100db1;ENST00000513272_4_163494775_5UTR_1_100db1;ENST00000513134_4_163494802_aTIS_1_100db1;ENST00000513134_4_163…
37	ENST00000464611_7_5528009_CDS_100db1	N-terminal truncation	CDS	100	ENSG00000075624	ENST00000464611_7_5528009_CDS_100db1	ENST00000464611_7_5528009_CDS_100db1
38	ENST00000250113_17_7614751_5UTR_100db1	N-terminal extension	5UTR	100	ENSG00000129245	ENST00000250113_17_7614751_5UTR_100db1	ENST00000250113_17_7614751_5UTR_100db1;ENST00000250113_17_7606143_CDS_010db2;P51116;ENST00000492846_X_147940636_ntr_100db1;ENST00000492846_X_147940597_ntr_100db1;I3L1Z2;ENST00000476672_3_180961540_ntr_100db1;ENST00000620828_X_147940636_ntr_100db1
39	ENST00000360258_3_97967593_aTIS_3_100db1	C-terminal extension	aTIS|aTIS|aTIS|aTIS|5UTR|5UTR	100|100|100|100|100|100	ENSG00000170854|ENSG00000170854|ENSG00000170854|ENSG00000170854|ENSG00000170854|ENSG00000170854	ENST00000360258_3_97967593_aTIS_3_100db1|ENST00000360258_3_97967593_aTIS_1_100db1|ENST00000394198_3_97967593_aTIS_3_100db1|ENST00000333396_3_97967593_aTIS_1_100db1|ENST00000360258_3_97967626_5UTR_3_100db1|ENST00000360258_3_97967626_5UTR_1_100db1	ENST00000360258_3_97967593_aTIS_3_100db1;ENST00000360258_3_97967593_aTIS_1_100db1;ENST00000394198_3_97967593_aTIS_3_100db1;ENST00000333396_3_97967593_aTIS_1_100db1;ENST00000360258_3_97967626_5UTR_3_100db1;ENST00000360258_3_97967626_5UTR_1_100db1;ENST00000503517_3_97947414_ntr_100db1;ENST00000503517_3_97947414_ntr_1_100db1;D6RCB6;ENST00000503517_3_97950012_ntr_100db1;ENST00000503517_3_97950012_ntr…
40	ENST00000424009_17_49788733_5UTR_100db1	N-terminal extension	5UTR|5UTR|5UTR	100|110|100	ENSG00000136504|ENSG00000136504|ENSG00000136504	ENST00000424009_17_49788733_5UTR_100db1|ENST00000259021_17_49788733_5UTR_110db1|ENST00000259021_17_49788703_5UTR_100db1	ENST00000424009_17_49788733_5UTR_100db1;ENST00000259021_17_49788733_5UTR_110db1;ENST00000259021_17_49788703_5UTR_100db1;E7EUP3;ENST00000510819_17_49788733_5UTR_100db1;ENST00000510819_17_49788703_5UTR_100db1;ENST00000454930_17_49788733_5UTR_100db1;ENST00000454930_17_49788703_5UTR_100db1;ENST00000509773_17_49788733_5UTR_100db1;ENST00000509773_17_49788703_5UTR_100db1;O95251-4;O95251;ENST00000512616_…
41	ENST00000338179_1_225424075_aTIS_1_100db1	Only amino acid substitutions	aTIS	100	ENSG00000143815	ENST00000338179_1_225424075_aTIS_1_100db1	ENST00000338179_1_225424075_aTIS_1_100db1;Q14739;C9JXK0;ENST00000272163_1_225422106_CDS_010db2;C9JES9
42	ENST00000473034_2_218664779_ntr_010db2	Translation in NTR|retained_intron	ntr|ntr	010|100	ENSG00000163481|ENSG00000163481	ENST00000473034_2_218664779_ntr_010db2|ENST00000474339_2_218664833_ntr_100db1	ENST00000473034_2_218664779_ntr_010db2;ENST00000474339_2_218664833_ntr_100db1
43	ENST00000274813_6_49459466_aTIS_3_100db1	Only amino acid substitutions	aTIS|aTIS	100|100	ENSG00000146085|ENSG00000146085	ENST00000274813_6_49459466_aTIS_3_100db1|ENST00000274813_6_49459466_aTIS_1_100db1	ENST00000274813_6_49459466_aTIS_3_100db1;ENST00000274813_6_49459466_aTIS_1_100db1;ENST00000274813_6_49459466_aTIS_2_100db1;ENST00000274813_6_49463147_5UTR_010db2;P22033
44	ENST00000359798_19_52543333_CDS_110db1	N-terminal extension	CDS	110	ENSG00000198482	ENST00000359798_19_52543333_CDS_110db1	ENST00000359798_19_52543333_CDS_110db1;ENST00000397082_19_23395399_5UTR_100db1;ENST00000300619_19_23395399_5UTR_100db1;ENST00000300619_19_23395432_5UTR_010db2;Q8N4W9-2;Q8N4W9;Q05481-2;Q05481;J3KR62;ENST00000595635_19_52881963_CDS_010db2;ENST00000595646_19_52842131_CDS_100db1;ENST00000396408_19_53407718_CDS_100db1;J3KR51;A0A0U1RQK1;ENST00000391781_19_52890309_5UTR_100db1;ENST00000595646_19_5285432…
45	ENST00000368309_1_156050467_CDS_1_100db1	Multiple variations	CDS|CDS|aTIS	100|100|100	ENSG00000160803|ENSG00000160803|ENSG00000160803	ENST00000368309_1_156050467_CDS_1_100db1|ENST00000368309_1_156051806_CDS_1_100db1|ENST00000368309_1_156053701_aTIS_1_100db1	ENST00000368309_1_156050467_CDS_1_100db1;ENST00000368309_1_156051806_CDS_1_100db1;ENST00000368309_1_156053701_aTIS_1_100db1
46	ENST00000446668_3_51387776_3UTR_100db1	dORF	3UTR	100	ENSG00000145050	ENST00000446668_3_51387776_3UTR_100db1	ENST00000446668_3_51387776_3UTR_100db1
47	ENST00000359678_2_190319750_aTIS_3_100db1	Only amino acid substitutions	aTIS	100	ENSG00000198130	ENST00000359678_2_190319750_aTIS_3_100db1	ENST00000359678_2_190319750_aTIS_3_100db1;ENST00000392332_2_190319750_aTIS_3_100db1;Q6NVY1;Q6NVY1-2;ENST00000359678_2_190252275_CDS_010db2;B8ZZZ0;H7C400;H7BYI7;ENST00000410045_2_190213042_CDS_100db1;F8W8A6;B9A058
48	ENST00000368842_10_124461863_aTIS_1_100db1	Only amino acid substitutions	aTIS	100	ENSG00000107902	ENST00000368842_10_124461863_aTIS_1_100db1	ENST00000368842_10_124461863_aTIS_1_100db1;ENST00000368842_10_124496992_CDS_100db1;ENST00000368839_10_124461863_aTIS_1_100db1;ENST00000392757_10_124461863_aTIS_1_100db1;Q9H008
49	ENST00000332180_12_105107801_aTIS_3_100db1	exon exclusion|more complex	aTIS|aTIS|aTIS|aTIS	100|100|100|100	ENSG00000136051|ENSG00000136051|ENSG00000136051|ENSG00000136051	ENST00000332180_12_105107801_aTIS_3_100db1|ENST00000332180_12_105107801_aTIS_2_100db1|ENST00000620430_12_105107801_aTIS_3_100db1|ENST00000620430_12_105107801_aTIS_2_100db1	ENST00000332180_12_105107801_aTIS_3_100db1;ENST00000332180_12_105107801_aTIS_2_100db1;ENST00000620430_12_105107801_aTIS_3_100db1;ENST00000620430_12_105107801_aTIS_2_100db1;ENST00000332180_12_105107801_aTIS_1_100db1;ENST00000620430_12_105107801_aTIS_1_100db1;A0A087X256;ENST00000332180_12_105107765_5UTR_010db2;Q2M389;F8W1W1;Q2M389-2;ENST00000551290_12_105156752_ntr_100db1;F8VNZ5;F8VYH7;ENST00000550…
50	ENST00000287263_8_37899441_aTIS_1_100db1	Only amino acid substitutions	aTIS|aTIS|aTIS|aTIS|aTIS	100|100|100|100|100	ENSG00000156675|ENSG00000156675|ENSG00000156675|ENSG00000156675|ENSG00000156675	ENST00000287263_8_37899441_aTIS_1_100db1|ENST00000330843_8_37899441_aTIS_7_100db1|ENST00000330843_8_37899441_aTIS_6_100db1|ENST00000330843_8_37899441_aTIS_5_100db1|ENST00000330843_8_37899441_aTIS_4_100db1	ENST00000287263_8_37899441_aTIS_1_100db1;ENST00000330843_8_37899441_aTIS_7_100db1;ENST00000330843_8_37899441_aTIS_6_100db1;ENST00000330843_8_37899441_aTIS_5_100db1;ENST00000330843_8_37899441_aTIS_4_100db1;ENST00000524118_8_37877478_aTIS_1_100db1;ENST00000522727_8_37877478_aTIS_1_100db1;ENST00000330843_8_37899441_aTIS_3_100db1;ENST00000330843_8_37899441_aTIS_2_100db1;ENST00000330843_8_37899441_aTI…
51	ENST00000323076_13_46159662_aTIS_1_100db1	Only amino acid substitutions	aTIS	100	ENSG00000136167	ENST00000323076_13_46159662_aTIS_1_100db1	ENST00000323076_13_46159662_aTIS_1_100db1;P13796;ENST00000323076_13_46154882_CDS_010db2;Q5TBN3;P13796-2;Q5TBN5
52	ENST00000511832_17_49409369_CDS_100db1	Multiple variations	CDS	100	ENSG00000167085	ENST00000511832_17_49409369_CDS_100db1	ENST00000511832_17_49409369_CDS_100db1
53	ENST00000479219_12_109082942_ntr_1_100db1	Translation in NTR|retained_intron	ntr|ntr|aTIS|aTIS	100|100|100|100	ENSG00000135093|ENSG00000135093|ENSG00000135093|ENSG00000135093	ENST00000479219_12_109082942_ntr_1_100db1|ENST00000479219_12_109082897_ntr_1_100db1|ENST00000392784_12_109056692_aTIS_1_100db1|ENST00000257548_12_109052679_aTIS_1_100db1	ENST00000479219_12_109082942_ntr_1_100db1;ENST00000479219_12_109082897_ntr_1_100db1;ENST00000392784_12_109056692_aTIS_1_100db1;ENST00000257548_12_109052679_aTIS_1_100db1
54	ENST00000366794_1_226407929_aTIS_1_100db1	C-terminal splice variant	aTIS	100	ENSG00000143799	ENST00000366794_1_226407929_aTIS_1_100db1	ENST00000366794_1_226407929_aTIS_1_100db1;ENST00000366794_1_226367551_CDS_010db2;Q5VX84;Q5VX85;ENST00000366792_1_226407815_CDS_100db1;ENST00000366790_1_226407815_CDS_100db1
55	ENST00000513227_5_131521514_5UTR_100db1	uORF	5UTR	100	ENSG00000158987	ENST00000513227_5_131521514_5UTR_100db1	ENST00000513227_5_131521514_5UTR_100db1
56	ENST00000414037_20_57659630_CDS_100db1	Out of frame ORF	CDS	100	ENSG00000124225	ENST00000414037_20_57659630_CDS_100db1	ENST00000414037_20_57659630_CDS_100db1
57	ENST00000254508_3_13420226_aTIS_7_100db1	Only amino acid substitutions	aTIS|aTIS|aTIS|aTIS	100|100|100|100	ENSG00000132182|ENSG00000132182|ENSG00000132182|ENSG00000132182	ENST00000254508_3_13420226_aTIS_7_100db1|ENST00000254508_3_13420226_aTIS_5_100db1|ENST00000254508_3_13420226_aTIS_3_100db1|ENST00000254508_3_13420226_aTIS_1_100db1	ENST00000254508_3_13420226_aTIS_7_100db1;ENST00000254508_3_13420226_aTIS_5_100db1;ENST00000254508_3_13420226_aTIS_3_100db1;ENST00000254508_3_13420226_aTIS_1_100db1;ENST00000254508_3_13420226_aTIS_6_100db1;ENST00000254508_3_13420226_aTIS_4_100db1;ENST00000254508_3_13420226_aTIS_2_100db1;Q8TEM1;ENST00000254508_3_13399746_CDS_010db2;Q8TEM1-2;ENST00000479519_3_13353954_ntr_100db1;ENST00000479519_3_13…
58	ENST00000347053_7_107563896_CDS_3_100db1	Multiple variations	CDS|CDS|aTIS|aTIS|aTIS|aTIS	100|100|100|100|100|100	ENSG00000164597|ENSG00000164597|ENSG00000164597|ENSG00000164597|ENSG00000164597|ENSG00000164597	ENST00000347053_7_107563896_CDS_3_100db1|ENST00000347053_7_107563896_CDS_2_100db1|ENST00000347053_7_107563989_aTIS_3_100db1|ENST00000347053_7_107563989_aTIS_2_100db1|ENST00000297135_7_107563989_aTIS_3_100db1|ENST00000297135_7_107563989_aTIS_2_100db1	ENST00000347053_7_107563896_CDS_3_100db1;ENST00000347053_7_107563896_CDS_2_100db1;ENST00000347053_7_107563989_aTIS_3_100db1;ENST00000347053_7_107563989_aTIS_2_100db1;ENST00000297135_7_107563989_aTIS_3_100db1;ENST00000297135_7_107563989_aTIS_2_100db1;ENST00000393603_7_107563896_CDS_3_100db1;ENST00000393603_7_107563896_CDS_2_100db1;ENST00000347053_7_107563896_CDS_100db1;ENST00000347053_7_107563896_…
59	ENST00000393891_12_56725224_5UTR_100db1	uORF	5UTR	100	ENSG00000196531	ENST00000393891_12_56725224_5UTR_100db1	ENST00000393891_12_56725224_5UTR_100db1
60	ENST00000397826_21_44940058_aTIS_1_100db1	C-terminal splice variant	aTIS|aTIS	100|100	ENSG00000160256|ENSG00000160256	ENST00000397826_21_44940058_aTIS_1_100db1|ENST00000291634_21_44940058_aTIS_1_100db1	ENST00000397826_21_44940058_aTIS_1_100db1;ENST00000291634_21_44940058_aTIS_1_100db1;ENST00000397826_21_44943765_CDS_1_100db1;ENST00000397826_21_44943753_CDS_1_100db1;ENST00000291634_21_44943765_CDS_1_100db1;ENST00000291634_21_44943753_CDS_1_100db1;ENST00000397826_21_44940103_CDS_1_100db1;C9JJU7
61	ENST00000638994_1_109656390_aTIS_100db1	Multiple variations	aTIS	100	ENSG00000168765	ENST00000638994_1_109656390_aTIS_100db1	ENST00000638994_1_109656390_aTIS_100db1;A0A0A0MR85
62	ENST00000428394_3_121658347_aTIS_7_100db1	Only amino acid substitutions	aTIS|aTIS|aTIS|aTIS|5UTR|5UTR|5UTR|5UTR|aTIS|aTIS|aTIS|aTIS|5UTR|5UTR|5UTR|5UTR	100|100|100|100|100|100|100|100|100|100|100|100|100|100|100|100	ENSG00000180353|ENSG00000180353|ENSG00000180353|ENSG00000180353|ENSG00000180353|ENSG00000180353|ENSG00000180353|ENSG00000180353|ENSG00000180353|ENSG00000180353|ENSG00000180353|ENSG00000180353|ENSG00000180353|ENSG00000180353|ENSG00000180353|ENSG00000180353	ENST00000428394_3_121658347_aTIS_7_100db1|ENST00000428394_3_121658347_aTIS_6_100db1|ENST00000428394_3_121658347_aTIS_3_100db1|ENST00000428394_3_121658347_aTIS_2_100db1|ENST00000428394_3_121660825_5UTR_7_100db1|ENST00000428394_3_121660825_5UTR_6_100db1|ENST00000428394_3_121660825_5UTR_3_100db1|ENST00000428394_3_121660825_5UTR_2_100db1|ENST00000314583_3_121658347_aTIS_7_100db1|ENST00000314583_3_121…	ENST00000428394_3_121658347_aTIS_7_100db1;ENST00000428394_3_121658347_aTIS_6_100db1;ENST00000428394_3_121658347_aTIS_3_100db1;ENST00000428394_3_121658347_aTIS_2_100db1;ENST00000428394_3_121660825_5UTR_7_100db1;ENST00000428394_3_121660825_5UTR_6_100db1;ENST00000428394_3_121660825_5UTR_3_100db1;ENST00000428394_3_121660825_5UTR_2_100db1;ENST00000314583_3_121658347_aTIS_7_100db1;ENST00000314583_3_121…
63	ENST00000361256_9_128829780_aTIS_1_100db1	Only amino acid substitutions	aTIS	100	ENSG00000198917	ENST00000361256_9_128829780_aTIS_1_100db1	ENST00000361256_9_128829780_aTIS_1_100db1;Q5T280;ENST00000466556_9_128829123_ntr_100db1;ENST00000466556_9_128827066_ntr_100db1;ENST00000466556_9_128827084_ntr_100db1
64	ENST00000435319_1_179882866_aTIS_3_100db1	Only amino acid substitutions	aTIS|aTIS|aTIS|aTIS|aTIS|aTIS|aTIS|aTIS	100|100|100|100|100|100|100|100	ENSG00000143337|ENSG00000143337|ENSG00000143337|ENSG00000143337|ENSG00000143337|ENSG00000143337|ENSG00000143337|ENSG00000143337	ENST00000435319_1_179882866_aTIS_3_100db1|ENST00000435319_1_179882866_aTIS_1_100db1|ENST00000606911_1_179882503_aTIS_3_100db1|ENST00000606911_1_179882503_aTIS_1_100db1|ENST00000528443_1_179882503_aTIS_3_100db1|ENST00000528443_1_179882503_aTIS_1_100db1|ENST00000271583_1_179882503_aTIS_3_100db1|ENST00000271583_1_179882503_aTIS_1_100db1	ENST00000435319_1_179882866_aTIS_3_100db1;ENST00000435319_1_179882866_aTIS_1_100db1;ENST00000606911_1_179882503_aTIS_3_100db1;ENST00000606911_1_179882503_aTIS_1_100db1;ENST00000528443_1_179882503_aTIS_3_100db1;ENST00000528443_1_179882503_aTIS_1_100db1;ENST00000271583_1_179882503_aTIS_3_100db1;ENST00000271583_1_179882503_aTIS_1_100db1
65	ENST00000368131_1_159014681_aTIS_7_100db1	exon exclusion|more complex	aTIS|aTIS|aTIS|5UTR|5UTR|5UTR|aTIS|aTIS|5UTR|5UTR	100|100|100|100|100|100|100|100|100|100	ENSG00000163565|ENSG00000163565|ENSG00000163565|ENSG00000163565|ENSG00000163565|ENSG00000163565|ENSG00000163565|ENSG00000163565|ENSG00000163565|ENSG00000163565	ENST00000368131_1_159014681_aTIS_7_100db1|ENST00000368131_1_159014681_aTIS_6_100db1|ENST00000359709_1_159014681_aTIS_3_100db1|ENST00000368132_1_159014669_5UTR_6_100db1|ENST00000368131_1_159014669_5UTR_7_100db1|ENST00000359709_1_159014669_5UTR_3_100db1|ENST00000295809_1_159014681_aTIS_7_100db1|ENST00000295809_1_159014681_aTIS_6_100db1|ENST00000295809_1_159014669_5UTR_7_100db1|ENST00000295809_1_159…	ENST00000368131_1_159014681_aTIS_7_100db1;ENST00000368131_1_159014681_aTIS_6_100db1;ENST00000359709_1_159014681_aTIS_3_100db1;ENST00000368132_1_159014669_5UTR_6_100db1;ENST00000368131_1_159014669_5UTR_7_100db1;ENST00000359709_1_159014669_5UTR_3_100db1;ENST00000295809_1_159014681_aTIS_7_100db1;ENST00000295809_1_159014681_aTIS_6_100db1;ENST00000295809_1_159014669_5UTR_7_100db1;ENST00000295809_1_159…
66	ENST00000630056_20_18315144_CDS_100db1	Out of frame ORF	CDS|CDS|CDS|CDS|CDS	100|100|100|100|100	ENSG00000125846|ENSG00000125846|ENSG00000125846|ENSG00000125846|ENSG00000125846	ENST00000630056_20_18315144_CDS_100db1|ENST00000538547_20_18288602_CDS_100db1|ENST00000538547_20_18288596_CDS_100db1|ENST00000535822_20_18288602_CDS_100db1|ENST00000535822_20_18288596_CDS_100db1	ENST00000630056_20_18315144_CDS_100db1;ENST00000538547_20_18288602_CDS_100db1;ENST00000538547_20_18288596_CDS_100db1;ENST00000535822_20_18288602_CDS_100db1;ENST00000535822_20_18288596_CDS_100db1
67	ENST00000562833_15_82539988_CDS_100db1	N-terminal truncation	CDS|ntr	100|010	ENSG00000260836|ENSG00000232346	ENST00000562833_15_82539988_CDS_100db1|ENST00000423610_22_32039636_ntr_010db2	ENST00000562833_15_82539988_CDS_100db1;ENST00000423610_22_32039636_ntr_010db2;ENST00000559776_15_82539988_ntr_100db1;ENST00000561157_15_82539988_CDS_100db1
68	ENST00000366610_1_234609413_CDS_1_100db1	Multiple variations	CDS|aTIS	100|100	ENSG00000168264|ENSG00000168264	ENST00000366610_1_234609413_CDS_1_100db1|ENST00000366610_1_234609494_aTIS_1_100db1	ENST00000366610_1_234609413_CDS_1_100db1;ENST00000366610_1_234609494_aTIS_1_100db1;ENST00000366610_1_234608921_CDS_100db1
69	ENST00000472420_2_43899296_ntr_100db1	Translation in NTR|retained_intron	ntr	100	ENSG00000138095	ENST00000472420_2_43899296_ntr_100db1	ENST00000472420_2_43899296_ntr_100db1
70	ENST00000578049_1_120176381_aTIS_101db1	Only amino acid substitutions	aTIS	101	ENSG00000265808	ENST00000578049_1_120176381_aTIS_101db1	ENST00000578049_1_120176381_aTIS_101db1;O75396;ENST00000618538_1_120160498_CDS_100db1;A0A087X1A9
71	ENST00000630369_6_127900932_aTIS_3_100db1	exon inclusion|more complex	aTIS	100	ENSG00000172673	ENST00000630369_6_127900932_aTIS_3_100db1	ENST00000630369_6_127900932_aTIS_3_100db1;ENST00000368248_6_127900932_aTIS_1_100db1;ENST00000630369_6_127900932_aTIS_1_100db1;ENST00000630369_6_127900932_aTIS_2_100db1;ENST00000626040_6_127855042_aTIS_1_100db1;ENST00000537166_6_127855174_aTIS_1_100db1;Q8N1K5;Q8N1K5-4;A0A0D9SFD2;Q8N1K5-3;Q8N1K5-2;X1WI26
72	ENST00000320876_18_2656076_aTIS_3_100db1	Multiple variations	aTIS|aTIS	100|100	ENSG00000101596|ENSG00000101596	ENST00000320876_18_2656076_aTIS_3_100db1|ENST00000320876_18_2656076_aTIS_1_100db1	ENST00000320876_18_2656076_aTIS_3_100db1;ENST00000320876_18_2656076_aTIS_1_100db1;ENST00000320876_18_2656076_aTIS_2_100db1;A6NHR9-2;A6NHR9;J3KTL8;A6NHR9-3;ENST00000577300_18_2703731_ntr_100db1
73	ENST00000314174_1_23094261_aTIS_7_100db1	Only amino acid substitutions	aTIS|aTIS|aTIS|aTIS|aTIS|aTIS|aTIS|aTIS	100|100|100|100|100|100|100|100	ENSG00000169641|ENSG00000169641|ENSG00000169641|ENSG00000169641|ENSG00000169641|ENSG00000169641|ENSG00000169641|ENSG00000169641	ENST00000314174_1_23094261_aTIS_7_100db1|ENST00000314174_1_23094261_aTIS_6_100db1|ENST00000314174_1_23094261_aTIS_5_100db1|ENST00000314174_1_23094261_aTIS_4_100db1|ENST00000418342_1_23094261_aTIS_7_100db1|ENST00000418342_1_23094261_aTIS_5_100db1|ENST00000302291_1_23094261_aTIS_6_100db1|ENST00000302291_1_23094261_aTIS_4_100db1	ENST00000314174_1_23094261_aTIS_7_100db1;ENST00000314174_1_23094261_aTIS_6_100db1;ENST00000314174_1_23094261_aTIS_5_100db1;ENST00000314174_1_23094261_aTIS_4_100db1;ENST00000418342_1_23094261_aTIS_7_100db1;ENST00000418342_1_23094261_aTIS_5_100db1;ENST00000302291_1_23094261_aTIS_6_100db1;ENST00000302291_1_23094261_aTIS_4_100db1;ENST00000314174_1_23094261_aTIS_3_100db1;ENST00000314174_1_23094261_aTI…
74	ENST00000398606_11_67583844_aTIS_1_100db1	exon inclusion|more complex	aTIS	100	ENSG00000084207	ENST00000398606_11_67583844_aTIS_1_100db1	ENST00000398606_11_67583844_aTIS_1_100db1;ENST00000398603_11_67583844_aTIS_1_100db1;A8MX94;A0A087X2E9;ENST00000646888_11_67583844_aTIS_101db1;A0A087X243
75	ENST00000548632_12_53299810_aTIS_3_100db1	Only amino acid substitutions	aTIS|CDS|aTIS|aTIS|aTIS|aTIS|aTIS|aTIS	100|100|100|100|100|100|100|100	ENSG00000139637|ENSG00000139637|ENSG00000139637|ENSG00000139637|ENSG00000139637|ENSG00000139637|ENSG00000139637|ENSG00000139637	ENST00000548632_12_53299810_aTIS_3_100db1|ENST00000267103_12_53299810_CDS_3_100db1|ENST00000267103_12_53299738_aTIS_29_100db1|ENST00000267103_12_53299738_aTIS_28_100db1|ENST00000267103_12_53299738_aTIS_27_100db1|ENST00000267103_12_53299738_aTIS_26_100db1|ENST00000267103_12_53299738_aTIS_25_100db1|ENST00000267103_12_53299738_aTIS_23_100db1	ENST00000548632_12_53299810_aTIS_3_100db1;ENST00000267103_12_53299810_CDS_3_100db1;ENST00000267103_12_53299738_aTIS_29_100db1;ENST00000267103_12_53299738_aTIS_28_100db1;ENST00000267103_12_53299738_aTIS_27_100db1;ENST00000267103_12_53299738_aTIS_26_100db1;ENST00000267103_12_53299738_aTIS_25_100db1;ENST00000267103_12_53299738_aTIS_23_100db1;F8VQQ3;ENST00000548632_12_53299810_aTIS_2_100db1;ENST00000…
76	ENST00000369258_1_147242704_aTIS_101db1	Only amino acid substitutions	aTIS	101	ENSG00000131778	ENST00000369258_1_147242704_aTIS_101db1	ENST00000369258_1_147242704_aTIS_101db1;ENST00000369259_1_147242704_aTIS_101db1;ENST00000369258_1_147242755_CDS_010db2;Q86WJ1;ENST00000622533_1_147255907_3UTR_100db1;A0A0A0MSH9;Q86WJ1-3;Q86WJ1-2;A0A0A0MRH8;Q86WJ1-4;ENST00000488864_1_147268847_3UTR_100db1;Q86WJ1-5;A0A087WTM4;A0A087WWW4;A0A087WZM7;ENST00000639534_1_147242755_5UTR_100db1;ENST00000492728_1_147242755_ntr_100db1
77	ENST00000273359_3_111979062_aTIS_1_100db1	Only amino acid substitutions	aTIS	100	ENSG00000144827	ENST00000273359_3_111979062_aTIS_1_100db1	ENST00000273359_3_111979062_aTIS_1_100db1;ENST00000273359_3_111979056_5UTR_010db2;Q9NUJ1;Q9NUJ1-2;ENST00000497293_3_111979158_ntr_100db1;Q9NUJ1-3
78	ENST00000257829_11_34108226_aTIS_1_100db1	Only amino acid substitutions	aTIS	100	ENSG00000135372	ENST00000257829_11_34108226_aTIS_1_100db1	ENST00000257829_11_34108226_aTIS_1_100db1;Q9H0A0;ENST00000531159_11_34112068_aTIS_1_100db1;Q9H0A0-2;ENST00000615292_11_34113803_aTIS_1_100db1;ENST00000257829_11_34112140_CDS_010db2;A0A087WV29;E9PJN6;E9PMU0;ENST00000532555_11_34143452_ntr_100db1;ENST00000532555_11_34142335_ntr_100db1
79	ENST00000464889_6_149749902_CDS_1_100db1	Multiple variations	CDS|CDS|CDS|CDS|CDS|CDS|aTIS|aTIS	100|100|100|100|100|100|100|100	ENSG00000120265|ENSG00000120265|ENSG00000120265|ENSG00000120265|ENSG00000120265|ENSG00000120265|ENSG00000120265|ENSG00000120265	ENST00000464889_6_149749902_CDS_1_100db1|ENST00000367384_6_149749902_CDS_1_100db1|ENST00000367378_6_149749863_CDS_1_100db1|ENST00000367384_6_149749863_CDS_1_100db1|ENST00000464889_6_149749821_CDS_1_100db1|ENST00000367384_6_149749821_CDS_1_100db1|ENST00000367378_6_149749728_aTIS_1_100db1|ENST00000367384_6_149749728_aTIS_1_100db1	ENST00000464889_6_149749902_CDS_1_100db1;ENST00000367384_6_149749902_CDS_1_100db1;ENST00000367378_6_149749863_CDS_1_100db1;ENST00000367384_6_149749863_CDS_1_100db1;ENST00000464889_6_149749821_CDS_1_100db1;ENST00000367384_6_149749821_CDS_1_100db1;ENST00000367378_6_149749728_aTIS_1_100db1;ENST00000367384_6_149749728_aTIS_1_100db1;ENST00000544496_6_149749902_CDS_1_100db1;ENST00000544496_6_149749863_…
80	ENST00000496634_11_62572664_3UTR_100db1	dORF	3UTR	100	ENSG00000255508	ENST00000496634_11_62572664_3UTR_100db1	ENST00000496634_11_62572664_3UTR_100db1;ENST00000496634_11_62566981_3UTR_100db1
81	ENST00000279146_11_67483159_aTIS_1_100db1	Only amino acid substitutions	aTIS	100	ENSG00000110711	ENST00000279146_11_67483159_aTIS_1_100db1	ENST00000279146_11_67483159_aTIS_1_100db1;ENST00000279146_11_67483159_aTIS_111db1;O00170;V9GYQ3;E9PMH2;ENST00000525341_11_67490104_CDS_1_100db1;ENST00000525341_11_67490104_CDS_100db1
82	ENST00000380249_9_20720458_CDS_010db2	Multiple variations	CDS|aTIS|aTIS	010|101|100	ENSG00000188352|ENSG00000188352|ENSG00000188352	ENST00000380249_9_20720458_CDS_010db2|ENST00000380249_9_20715354_aTIS_101db1|ENST00000380249_9_20715354_aTIS_1_100db1	ENST00000380249_9_20720458_CDS_010db2;ENST00000380249_9_20715354_aTIS_101db1;ENST00000380249_9_20715354_aTIS_1_100db1;Q5VW36;S4R400
83	ENST00000557774_14_73458545_ntr_110db1	Translation in NTR|retained_intron	ntr	110	ENSG00000133961	ENST00000557774_14_73458545_ntr_110db1	ENST00000557774_14_73458545_ntr_110db1
84	ENST00000537403_14_39087005_aTIS_1_100db1	Multiple variations	aTIS|aTIS|aTIS	100|100|100	ENSG00000100934|ENSG00000100934|ENSG00000100934	ENST00000537403_14_39087005_aTIS_1_100db1|ENST00000545328_14_39096118_aTIS_1_100db1|ENST00000307712_14_39096118_aTIS_1_100db1	ENST00000537403_14_39087005_aTIS_1_100db1;ENST00000545328_14_39096118_aTIS_1_100db1;ENST00000307712_14_39096118_aTIS_1_100db1;F5H365;Q15436-2;Q15436;ENST00000555363_14_39040758_ntr_100db1;ENST00000555363_14_39040809_ntr_100db1
85	ENST00000406957_2_61533885_CDS_110db1	Multiple variations	CDS	110	ENSG00000082898	ENST00000406957_2_61533885_CDS_110db1	ENST00000406957_2_61533885_CDS_110db1;ENST00000481214_2_61533885_ntr_100db1;ENST00000476585_2_61526515_ntr_100db1;H7BZC5;ENST00000460037_2_61494073_ntr_100db1;ENST00000495003_2_61533879_ntr_100db1;ENST00000476585_2_61526488_ntr_100db1;ENST00000494468_2_61488245_ntr_100db1;ENST00000460037_2_61495511_ntr_100db1;ENST00000495003_2_61526515_ntr_100db1;ENST00000476585_2_61522635_ntr_100db1;ENST00000495…
86	ENST00000458591_14_30622339_aTIS_1_100db1	N-terminal extension	aTIS	100	ENSG00000092108	ENST00000458591_14_30622339_aTIS_1_100db1	ENST00000458591_14_30622339_aTIS_1_100db1;Q8WVM8-2;Q8WVM8-3;ENST00000311943_14_30622339_aTIS_1_100db1;ENST00000556768_14_30622339_aTIS_1_100db1;ENST00000555259_14_30622339_aTIS_1_100db1;G3V3K9;ENST00000555953_14_30673951_ntr_100db1;ENST00000556413_14_30630483_ntr_1_100db1;ENST00000556413_14_30628277_ntr_1_100db1;ENST00000556413_14_30628226_ntr_1_100db1
87	ENST00000216281_14_102087024_5UTR_100db1	N-terminal extension	5UTR	100	ENSG00000080824	ENST00000216281_14_102087024_5UTR_100db1	ENST00000216281_14_102087024_5UTR_100db1;ENST00000216281_14_102087006_5UTR_100db1;P07900;P07900-2;ENST00000554401_14_102085369_3UTR_010db2;ENST00000554401_14_102084809_3UTR_100db1;G3V2J8;ENST00000554401_14_102084459_3UTR_100db1;ENST00000554401_14_102084435_3UTR_100db1;ENST00000554401_14_102083939_3UTR_100db1;Q14568;Q58FG0;Q58FG1;ENST00000556554_14_102087024_ntr_100db1
88	ENST00000423966_2_100142533_5UTR_100db1	uORF	5UTR|5UTR|5UTR	100|100|100	ENSG00000144218|ENSG00000144218|ENSG00000144218	ENST00000423966_2_100142533_5UTR_100db1|ENST00000416492_2_100142533_5UTR_100db1|ENST00000416492_2_100142533_5UTR_1_100db1	ENST00000423966_2_100142533_5UTR_100db1;ENST00000416492_2_100142533_5UTR_100db1;ENST00000416492_2_100142533_5UTR_1_100db1
89	ENST00000315579_12_6495099_aTIS_3_100db1	Only amino acid substitutions	aTIS|aTIS	100|100	ENSG00000010292|ENSG00000010292	ENST00000315579_12_6495099_aTIS_3_100db1|ENST00000315579_12_6495099_aTIS_1_100db1	ENST00000315579_12_6495099_aTIS_3_100db1;ENST00000315579_12_6495099_aTIS_1_100db1;ENST00000315579_12_6495099_aTIS_2_100db1;Q15021;E7EN77;ENST00000535804_12_6528827_ntr_100db1;ENST00000535804_12_6528821_ntr_100db1;ENST00000535804_12_6528812_ntr_100db1;ENST00000535804_12_6528785_ntr_100db1;ENST00000535804_12_6528734_ntr_100db1;F5H431;F5GZK7
90	ENST00000486241_17_1364939_ntr_100db1	Translation in NTR|retained_intron	ntr	100	ENSG00000108953	ENST00000486241_17_1364939_ntr_100db1	ENST00000486241_17_1364939_ntr_100db1;ENST00000489287_17_1364939_ntr_100db1
91	ENST00000397852_21_44910782_aTIS_1_100db1	Multiple variations	aTIS|5UTR|aTIS|aTIS|5UTR|5UTR|5UTR	100|100|101|100|010|100|100	ENSG00000160255|ENSG00000160255|ENSG00000160255|ENSG00000160255|ENSG00000160255|ENSG00000160255|ENSG00000160255	ENST00000397852_21_44910782_aTIS_1_100db1|ENST00000302347_21_44920910_5UTR_1_100db1|ENST00000397850_21_44910782_aTIS_101db1|ENST00000302347_21_44910782_aTIS_2_100db1|ENST00000397850_21_44920823_5UTR_010db2|ENST00000397850_21_44920910_5UTR_2_100db1|ENST00000302347_21_44920910_5UTR_100db1	ENST00000397852_21_44910782_aTIS_1_100db1;ENST00000302347_21_44920910_5UTR_1_100db1;ENST00000397850_21_44910782_aTIS_101db1;ENST00000302347_21_44910782_aTIS_2_100db1;ENST00000397850_21_44920823_5UTR_010db2;ENST00000397850_21_44920910_5UTR_2_100db1;ENST00000302347_21_44920910_5UTR_100db1;ENST00000397854_21_44910782_aTIS_1_100db1;ENST00000397854_21_44910782_aTIS_2_100db1;D3DSM0;P05107;ENST000005233…
92	ENST00000307714_1_32031542_ntr_100db1	Translation in NTR|processed_transcript	ntr	100	ENSG00000121774	ENST00000307714_1_32031542_ntr_100db1	ENST00000307714_1_32031542_ntr_100db1
93	ENST00000618046_2_27663915_aTIS_1_100db1	Only amino acid substitutions	aTIS|aTIS	100|100	ENSG00000163798|ENSG00000163798	ENST00000618046_2_27663915_aTIS_1_100db1|ENST00000326019_2_27663753_aTIS_1_100db1	ENST00000618046_2_27663915_aTIS_1_100db1;ENST00000326019_2_27663753_aTIS_1_100db1;A0A087X0M4;ENST00000613058_2_27663909_CDS_010db2;Q9BWU0;A0A087WWF4
94	ENST00000454610_6_3259085_CDS_100db1	Out of frame ORF	CDS	100	ENSG00000180822	ENST00000454610_6_3259085_CDS_100db1	ENST00000454610_6_3259085_CDS_100db1
95	ENST00000335080_11_94974022_5UTR_110db1	uORF	5UTR|5UTR	110|100	ENSG00000186280|ENSG00000186280	ENST00000335080_11_94974022_5UTR_110db1|ENST00000536741_11_94974022_5UTR_100db1	ENST00000335080_11_94974022_5UTR_110db1;ENST00000536741_11_94974022_5UTR_100db1
96	ENST00000418116_11_18335798_ntr_100db1	Multiple variations	ntr	100	ENSG00000110768	ENST00000418116_11_18335798_ntr_100db1	ENST00000418116_11_18335798_ntr_100db1;ENST00000530496_11_18347660_5UTR_100db1;P32780-2;P32780;E9PI26;E9PM51
97	ENST00000314940_5_137754126_5UTR_100db1	N-terminal extension	5UTR	100	ENSG00000177733	ENST00000314940_5_137754126_5UTR_100db1	ENST00000314940_5_137754126_5UTR_100db1;Q13151;ENST00000314940_5_137753949_CDS_010db2
98	ENST00000585485_19_1430228_ntr_100db1	Translation in NTR|retained_intron	ntr|CDS|ntr|ntr|CDS	100|010|100|100|100	ENSG00000071626|ENSG00000071626|ENSG00000071626|ENSG00000071626|ENSG00000071626	ENST00000585485_19_1430228_ntr_100db1|ENST00000587079_19_1429988_CDS_010db2|ENST00000585485_19_1428942_ntr_100db1|ENST00000585485_19_1428936_ntr_100db1|ENST00000592453_19_1425941_CDS_100db1	ENST00000585485_19_1430228_ntr_100db1;ENST00000587079_19_1429988_CDS_010db2;ENST00000585485_19_1428942_ntr_100db1;ENST00000585485_19_1428936_ntr_100db1;ENST00000592453_19_1425941_CDS_100db1;ENST00000585485_19_1430345_ntr_100db1;ENST00000589874_19_1432517_ntr_100db1
99	ENST00000254799_4_70839827_aTIS_1_100db1	N-terminal splice variant	aTIS|5UTR	100|100	ENSG00000132463|ENSG00000132463	ENST00000254799_4_70839827_aTIS_1_100db1|ENST00000254799_4_70839869_5UTR_1_100db1	ENST00000254799_4_70839827_aTIS_1_100db1;ENST00000254799_4_70839869_5UTR_1_100db1;H0Y8R1;F5H5I6;ENST00000545193_4_70839827_aTIS_1_100db1;ENST00000505068_4_70839827_ntr_1_100db1;ENST00000545193_4_70839869_5UTR_100db1;ENST00000545193_4_70839869_5UTR_1_100db1;ENST00000505068_4_70839869_ntr_1_100db1;H0YAK1;ENST00000254799_4_70839869_5UTR_100db1;Q12849;ENST00000502323_4_70836218_5UTR_100db1;ENST000005…
100	ENST00000376033_6_31622790_aTIS_6_100db1	exon exclusion	aTIS|aTIS|aTIS|aTIS|aTIS|aTIS|aTIS|aTIS	100|100|100|100|100|100|100|100	ENSG00000204469|ENSG00000204469|ENSG00000204469|ENSG00000204469|ENSG00000204469|ENSG00000204469|ENSG00000204469|ENSG00000204469	ENST00000376033_6_31622790_aTIS_6_100db1|ENST00000376033_6_31622790_aTIS_2_100db1|ENST00000376033_6_31622790_aTIS_11_100db1|ENST00000376007_6_31622790_aTIS_7_100db1|ENST00000376007_6_31622790_aTIS_3_100db1|ENST00000376007_6_31622790_aTIS_15_100db1|ENST00000376007_6_31622790_aTIS_14_100db1|ENST00000376007_6_31622790_aTIS_10_100db1	ENST00000376033_6_31622790_aTIS_6_100db1;ENST00000376033_6_31622790_aTIS_2_100db1;ENST00000376033_6_31622790_aTIS_11_100db1;ENST00000376007_6_31622790_aTIS_7_100db1;ENST00000376007_6_31622790_aTIS_3_100db1;ENST00000376007_6_31622790_aTIS_15_100db1;ENST00000376007_6_31622790_aTIS_14_100db1;ENST00000376007_6_31622790_aTIS_10_100db1;ENST00000376033_6_31622790_aTIS_8_100db1;ENST00000376033_6_31622790…
101	ENST00000521163_6_113971021_5UTR_100db1	uORF	5UTR|5UTR|5UTR|ntr|5UTR|5UTR|5UTR|5UTR	100|100|100|100|100|100|100|100	ENSG00000196591|ENSG00000196591|ENSG00000196591|ENSG00000196591|ENSG00000196591|ENSG00000196591|ENSG00000196591|ENSG00000196591	ENST00000521163_6_113971021_5UTR_100db1|ENST00000520895_6_113971021_5UTR_100db1|ENST00000368632_6_113971021_5UTR_100db1|ENST00000520170_6_113971021_ntr_100db1|ENST00000524334_6_113971093_5UTR_100db1|ENST00000521163_6_113971093_5UTR_100db1|ENST00000368632_6_113971093_5UTR_100db1|ENST00000519065_6_113971093_5UTR_100db1	ENST00000521163_6_113971021_5UTR_100db1;ENST00000520895_6_113971021_5UTR_100db1;ENST00000368632_6_113971021_5UTR_100db1;ENST00000520170_6_113971021_ntr_100db1;ENST00000524334_6_113971093_5UTR_100db1;ENST00000521163_6_113971093_5UTR_100db1;ENST00000368632_6_113971093_5UTR_100db1;ENST00000519065_6_113971093_5UTR_100db1
102	ENST00000542575_19_46787965_aTIS_1_100db1	Only amino acid substitutions	aTIS	100	ENSG00000105281	ENST00000542575_19_46787965_aTIS_1_100db1	ENST00000542575_19_46787965_aTIS_1_100db1;ENST00000594991_19_46784597_aTIS_1_100db1;ENST00000412532_19_46782522_aTIS_1_100db1;ENST00000434726_19_46784597_aTIS_1_100db1
103	ENST00000290429_22_43143348_aTIS_1_100db1	Only amino acid substitutions	aTIS|5UTR	100|100	ENSG00000100294|ENSG00000100294	ENST00000290429_22_43143348_aTIS_1_100db1|ENST00000290429_22_43143378_5UTR_1_100db1	ENST00000290429_22_43143348_aTIS_1_100db1;ENST00000290429_22_43143378_5UTR_1_100db1;ENST00000290429_22_43143378_5UTR_100db1;Q8IVS2;ENST00000290429_22_43133432_CDS_1_100db1;ENST00000290429_22_43133432_CDS_100db1;Q8IVS2-2;ENST00000327555_22_43133231_3UTR_100db1
104	ENST00000563957_16_30382542_ntr_100db1	C-terminal splice variant	ntr	100	ENSG00000180096	ENST00000563957_16_30382542_ntr_100db1	ENST00000563957_16_30382542_ntr_100db1;ENST00000562152_16_30382542_ntr_100db1;I3L2M1;ENST00000563743_16_30382542_ntr_100db1;Q8WYJ6-2;ENST00000562152_16_30382759_ntr_100db1;ENST00000573615_16_30381812_ntr_100db1;ENST00000573615_16_30382353_ntr_100db1
105	ENST00000505012_5_33441123_CDS_100db1	N-terminal truncation	CDS	100	ENSG00000113407	ENST00000505012_5_33441123_CDS_100db1	ENST00000505012_5_33441123_CDS_100db1;ENST00000627006_5_33441123_CDS_100db1;ENST00000626210_5_33441123_CDS_100db1
106	ENST00000468084_1_37807927_5UTR_100db1	N-terminal splice variant	5UTR|5UTR|5UTR|5UTR|5UTR|5UTR	100|100|100|100|100|110	ENSG00000197982|ENSG00000197982|ENSG00000197982|ENSG00000197982|ENSG00000197982|ENSG00000197982	ENST00000468084_1_37807927_5UTR_100db1|ENST00000468084_1_37807921_5UTR_100db1|ENST00000468084_1_37807852_5UTR_100db1|ENST00000468084_1_37807843_5UTR_100db1|ENST00000468084_1_37807834_5UTR_100db1|ENST00000468084_1_37807807_5UTR_110db1	ENST00000468084_1_37807927_5UTR_100db1;ENST00000468084_1_37807921_5UTR_100db1;ENST00000468084_1_37807852_5UTR_100db1;ENST00000468084_1_37807843_5UTR_100db1;ENST00000468084_1_37807834_5UTR_100db1;ENST00000468084_1_37807807_5UTR_110db1;ENST00000468084_1_37808278_5UTR_100db1;ENST00000373043_1_37807927_5UTR_100db1;ENST00000373043_1_37807921_5UTR_100db1;ENST00000373043_1_37807852_5UTR_100db1;ENST00000…

## Sheet: HEK293_spliced
	Supplementary File S20D | Overview of the new MS/MS validated classified proteoforms for HEK293 data and splice-included version of UniProt
	For each protein group validated by MaxQuant that had only max scoring proteins from the PROTEOFORMER pipeline, classification of the nature of the proteoform variation has been performed. The base proteoform is the max counting protein that was used for this classification. The annotations give the TIS annotations of all max scoring proteins (in the order of the max_proteins column) of the prote…
id	base_proteoform	classification	annotations (TIS)	bin_codes	gene_ids	max_proteins	protein_group
0	ENST00000492577_1_23792698_ntr_100db1	Translation in NTR|processed_transcript	ntr|ntr|CDS|CDS|CDS|CDS	100|100|100|100|100|100	ENSG00000011009|ENSG00000011009|ENSG00000011009|ENSG00000011009|ENSG00000011009|ENSG00000011009	ENST00000492577_1_23792698_ntr_100db1|ENST00000495365_1_23792698_ntr_100db1|ENST00000374505_1_23792698_CDS_100db1|ENST00000374502_1_23792698_CDS_100db1|ENST00000374503_1_23792698_CDS_100db1|ENST00000374514_1_23792698_CDS_100db1	ENST00000492577_1_23792698_ntr_100db1;ENST00000495365_1_23792698_ntr_100db1;ENST00000374505_1_23792698_CDS_100db1;ENST00000374502_1_23792698_CDS_100db1;ENST00000374503_1_23792698_CDS_100db1;ENST00000374514_1_23792698_CDS_100db1
1	ENST00000371157_X_123961804_5UTR_010db2	uORF	5UTR	010	ENSG00000101972	ENST00000371157_X_123961804_5UTR_010db2	ENST00000371157_X_123961804_5UTR_010db2
2	ENST00000465752_22_23894487_ntr_100db1	Translation in NTR|retained_intron	ntr	100	ENSG00000240972	ENST00000465752_22_23894487_ntr_100db1	ENST00000465752_22_23894487_ntr_100db1
3	ENST00000510585_5_65625049_5UTR_010db2	uORF	5UTR	010	ENSG00000253251	ENST00000510585_5_65625049_5UTR_010db2	ENST00000510585_5_65625049_5UTR_010db2
4	ENST00000368644_10_130136421_aTIS_3_100db1	Only amino acid substitutions	aTIS|aTIS	100|100	ENSG00000108010|ENSG00000108010	ENST00000368644_10_130136421_aTIS_3_100db1|ENST00000331244_10_130136421_aTIS_1_100db1	ENST00000368644_10_130136421_aTIS_3_100db1;ENST00000331244_10_130136421_aTIS_1_100db1
5	ENST00000463920_1_154601756_ntr_1_100db1	Translation in NTR|retained_intron	ntr|CDS|aTIS|aTIS	100|100|100|100	ENSG00000160710|ENSG00000160710|ENSG00000160710|ENSG00000160710	ENST00000463920_1_154601756_ntr_1_100db1|ENST00000368474_1_154601756_CDS_1_100db1|ENST00000368474_1_154608006_aTIS_3_100db1|ENST00000368474_1_154608006_aTIS_2_100db1	ENST00000463920_1_154601756_ntr_1_100db1;ENST00000368474_1_154601756_CDS_1_100db1;ENST00000368474_1_154608006_aTIS_3_100db1;ENST00000368474_1_154608006_aTIS_2_100db1
6	ENST00000347613_4_169620619_5UTR_100db1	uORF	5UTR|5UTR	100|100	ENSG00000109572|ENSG00000109572	ENST00000347613_4_169620619_5UTR_100db1|ENST00000512813_4_169620619_5UTR_100db1	ENST00000347613_4_169620619_5UTR_100db1;ENST00000512813_4_169620619_5UTR_100db1
7	ENST00000319264_9_12775716_aTIS_100db1	exon exclusion	aTIS	100	ENSG00000153714	ENST00000319264_9_12775716_aTIS_100db1	ENST00000319264_9_12775716_aTIS_100db1
8	ENST00000412033_14_39114339_CDS_100db1	Multiple variations	CDS|CDS|ntr|CDS|CDS|CDS	100|100|100|100|100|100	ENSG00000092208|ENSG00000092208|ENSG00000092208|ENSG00000092208|ENSG00000092208|ENSG00000092208	ENST00000412033_14_39114339_CDS_100db1|ENST00000531684_14_39114339_CDS_100db1|ENST00000525430_14_39114339_ntr_100db1|ENST00000396249_14_39114339_CDS_100db1|ENST00000250379_14_39114339_CDS_100db1|ENST00000308317_14_39114339_CDS_100db1	ENST00000412033_14_39114339_CDS_100db1;ENST00000531684_14_39114339_CDS_100db1;ENST00000525430_14_39114339_ntr_100db1;ENST00000396249_14_39114339_CDS_100db1;ENST00000250379_14_39114339_CDS_100db1;ENST00000308317_14_39114339_CDS_100db1
9	ENST00000409304_2_224039224_5UTR_1_100db1	uORF	5UTR	100	ENSG00000135919	ENST00000409304_2_224039224_5UTR_1_100db1	ENST00000409304_2_224039224_5UTR_1_100db1
10	ENST00000285605_10_97713829_5UTR_100db1	N-terminal extension	5UTR	100	ENSG00000155254	ENST00000285605_10_97713829_5UTR_100db1	ENST00000285605_10_97713829_5UTR_100db1
11	ENST00000424057_X_153662162_ntr_001db3	Translation in NTR|processed_pseudogene	ntr	001	ENSG00000237793	ENST00000424057_X_153662162_ntr_001db3	ENST00000424057_X_153662162_ntr_001db3
12	ENST00000436160_1_28096422_ntr_111db1	N-terminal splice variant	ntr	111	ENSG00000228589	ENST00000436160_1_28096422_ntr_111db1	ENST00000436160_1_28096422_ntr_111db1;E9PRB9;E9PL01;ENST00000263672_11_74965061_CDS_010db2;A0A087WUC6;E9PI68;Q15005
13	ENST00000394936_10_71834474_CDS_100db1	Out of frame ORF	CDS	100	ENSG00000197746	ENST00000394936_10_71834474_CDS_100db1	ENST00000394936_10_71834474_CDS_100db1
14	ENST00000483428_9_122261458_ntr_100db1	Translation in NTR|processed_transcript	ntr	100	ENSG00000119446	ENST00000483428_9_122261458_ntr_100db1	ENST00000483428_9_122261458_ntr_100db1
15	ENST00000518726_5_151786627_ntr_100db1	Translation in NTR|retained_intron	ntr|ntr|CDS|ntr|CDS|CDS|CDS	100|100|100|100|100|100|100	ENSG00000145907|ENSG00000138757|ENSG00000145907|ENSG00000145907|ENSG00000138757|ENSG00000145907|ENSG00000138757	ENST00000518726_5_151786627_ntr_100db1|ENST00000507701_4_75662019_ntr_100db1|ENST00000627077_5_151786627_CDS_100db1|ENST00000519832_5_151786627_ntr_100db1|ENST00000357854_4_75662019_CDS_100db1|ENST00000356245_5_151786627_CDS_100db1|ENST00000395719_4_75662019_CDS_100db1	ENST00000518726_5_151786627_ntr_100db1;ENST00000507701_4_75662019_ntr_100db1;ENST00000627077_5_151786627_CDS_100db1;ENST00000519832_5_151786627_ntr_100db1;ENST00000357854_4_75662019_CDS_100db1;ENST00000356245_5_151786627_CDS_100db1;ENST00000395719_4_75662019_CDS_100db1
16	ENST00000355630_22_40636648_5UTR_100db1	uORF	5UTR	100	ENSG00000196588	ENST00000355630_22_40636648_5UTR_100db1	ENST00000355630_22_40636648_5UTR_100db1
17	ENST00000370558_1_86704695_5UTR_100db1	uORF	5UTR|5UTR	100|100	ENSG00000097033|ENSG00000097033	ENST00000370558_1_86704695_5UTR_100db1|ENST00000616170_1_86704689_5UTR_100db1	ENST00000370558_1_86704695_5UTR_100db1;ENST00000616170_1_86704689_5UTR_100db1
18	ENST00000295598_1_116373410_5UTR_110db1	uORF	5UTR	110	ENSG00000163399	ENST00000295598_1_116373410_5UTR_110db1	ENST00000295598_1_116373410_5UTR_110db1
19	ENST00000423008_7_1163456_ntr_010db2	Translation in NTR|antisense	ntr	010	ENSG00000229043	ENST00000423008_7_1163456_ntr_010db2	ENST00000423008_7_1163456_ntr_010db2
20	ENST00000337619_7_101154465_5UTR_100db1	uORF	5UTR	100	ENSG00000106367	ENST00000337619_7_101154465_5UTR_100db1	ENST00000337619_7_101154465_5UTR_100db1
21	ENST00000360831_17_35142275_aTIS_1_100db1	Only amino acid substitutions	aTIS|aTIS|aTIS	100|100|100	ENSG00000073536|ENSG00000073536|ENSG00000073536	ENST00000360831_17_35142275_aTIS_1_100db1|ENST00000442241_17_35142275_aTIS_3_100db1|ENST00000442241_17_35142275_aTIS_1_100db1	ENST00000360831_17_35142275_aTIS_1_100db1;ENST00000442241_17_35142275_aTIS_3_100db1;ENST00000442241_17_35142275_aTIS_1_100db1
22	ENST00000557901_15_44711535_5UTR_100db1	N-terminal extension	5UTR|5UTR|5UTR|5UTR	100|100|100|100	ENSG00000166710|ENSG00000166710|ENSG00000166710|ENSG00000166710	ENST00000557901_15_44711535_5UTR_100db1|ENST00000349264_15_44711535_5UTR_100db1|ENST00000544417_15_44711535_5UTR_100db1|ENST00000558401_15_44711535_5UTR_100db1	ENST00000557901_15_44711535_5UTR_100db1;ENST00000349264_15_44711535_5UTR_100db1;ENST00000544417_15_44711535_5UTR_100db1;ENST00000558401_15_44711535_5UTR_100db1
23	ENST00000592606_19_13116291_ntr_110db1	Translation in NTR|retained_intron	ntr|CDS|CDS|ntr|ntr|CDS|CDS	110|100|100|100|100|100|100	ENSG00000104907|ENSG00000104907|ENSG00000104907|ENSG00000104907|ENSG00000104907|ENSG00000104907|ENSG00000104907	ENST00000592606_19_13116291_ntr_110db1|ENST00000591717_19_13116291_CDS_100db1|ENST00000586224_19_13116291_CDS_100db1|ENST00000592892_19_13116291_ntr_100db1|ENST00000593157_19_13116291_ntr_100db1|ENST00000221504_19_13116291_CDS_100db1|ENST00000357720_19_13116291_CDS_100db1	ENST00000592606_19_13116291_ntr_110db1;ENST00000591717_19_13116291_CDS_100db1;ENST00000586224_19_13116291_CDS_100db1;ENST00000592892_19_13116291_ntr_100db1;ENST00000593157_19_13116291_ntr_100db1;ENST00000221504_19_13116291_CDS_100db1;ENST00000357720_19_13116291_CDS_100db1
24	ENST00000577731_17_7576617_ntr_100db1	Translation in NTR|retained_intron	ntr|ntr	100|100	ENSG00000161960|ENSG00000161960	ENST00000577731_17_7576617_ntr_100db1|ENST00000578324_17_7576617_ntr_100db1	ENST00000577731_17_7576617_ntr_100db1;ENST00000578324_17_7576617_ntr_100db1
25	ENST00000483063_2_74958680_aTIS_1_100db1	Only amino acid substitutions	aTIS	100	ENSG00000115350	ENST00000483063_2_74958680_aTIS_1_100db1	ENST00000483063_2_74958680_aTIS_1_100db1;Q9NR33
26	ENST00000398344_22_23974423_5UTR_010db2	N-terminal extension	5UTR	010	ENSG00000099977	ENST00000398344_22_23974423_5UTR_010db2	ENST00000398344_22_23974423_5UTR_010db2
27	ENST00000521856_8_54101808_ntr_100db1	Translation in NTR|processed_transcript	ntr|CDS|ntr|CDS|CDS|CDS	100|100|100|100|100|100	ENSG00000120992|ENSG00000120992|ENSG00000120992|ENSG00000120992|ENSG00000120992|ENSG00000120992	ENST00000521856_8_54101808_ntr_100db1|ENST00000522007_8_54101808_CDS_100db1|ENST00000519926_8_54101808_ntr_100db1|ENST00000618914_8_54101808_CDS_100db1|ENST00000343231_8_54101808_CDS_100db1|ENST00000316963_8_54101808_CDS_100db1	ENST00000521856_8_54101808_ntr_100db1;ENST00000522007_8_54101808_CDS_100db1;ENST00000519926_8_54101808_ntr_100db1;ENST00000618914_8_54101808_CDS_100db1;ENST00000343231_8_54101808_CDS_100db1;ENST00000316963_8_54101808_CDS_100db1
28	ENST00000602637_6_26124395_CDS_100db1	Multiple variations	CDS	100	ENSG00000180573	ENST00000602637_6_26124395_CDS_100db1	ENST00000602637_6_26124395_CDS_100db1;ENST00000406683_6_25732668_ntr_100db1;ENST00000406683_6_25732665_ntr_010db2;ENST00000333151_6_27814503_CDS_100db1;ENST00000358739_6_27808447_CDS_100db1;ENST00000618958_6_27838150_CDS_100db1;C9J386;H0YFX9;C9J0D1;A0A0U1RR32;A0A0U1RRH7;Q71UI9-3;Q71UI9-4;Q71UI9-2;Q99878;Q96KK5;Q71UI9;P0C0S5;Q9BTM1;Q16777;Q93077;Q7L7L0;Q6FI13;P20671;P0C0S8;P04908;Q96QV6;P16104;Q9B…
29	ENST00000546344_19_19033743_5UTR_100db1	uORF	5UTR	100	ENSG00000105676	ENST00000546344_19_19033743_5UTR_100db1	ENST00000546344_19_19033743_5UTR_100db1
30	ENST00000525141_11_93499296_5UTR_010db2	uORF	5UTR	010	ENSG00000166002	ENST00000525141_11_93499296_5UTR_010db2	ENST00000525141_11_93499296_5UTR_010db2
31	ENST00000526650_11_774026_aTIS_101db1	Only amino acid substitutions	aTIS	101	ENSG00000177225	ENST00000526650_11_774026_aTIS_101db1	ENST00000526650_11_774026_aTIS_101db1
32	ENST00000438323_17_43006901_5UTR_100db1	uORF	5UTR	100	ENSG00000068079	ENST00000438323_17_43006901_5UTR_100db1	ENST00000438323_17_43006901_5UTR_100db1
33	ENST00000377818_13_72727602_aTIS_1_100db1	Only amino acid substitutions	aTIS	100	ENSG00000204899	ENST00000377818_13_72727602_aTIS_1_100db1	ENST00000377818_13_72727602_aTIS_1_100db1
34	ENST00000570173_16_29790799_CDS_100db1	N-terminal truncation	CDS|CDS	100|110	ENSG00000079616|ENSG00000079616	ENST00000570173_16_29790799_CDS_100db1|ENST00000160827_16_29790799_CDS_110db1	ENST00000570173_16_29790799_CDS_100db1;ENST00000160827_16_29790799_CDS_110db1
35	ENST00000394323_7_65006543_5UTR_100db1	uORF	5UTR	100	ENSG00000213462	ENST00000394323_7_65006543_5UTR_100db1	ENST00000394323_7_65006543_5UTR_100db1
36	ENST00000339399_9_97983492_5UTR_100db1	uORF	5UTR	100	ENSG00000136938	ENST00000339399_9_97983492_5UTR_100db1	ENST00000339399_9_97983492_5UTR_100db1
37	ENST00000473864_3_156809729_ntr_100db1	Translation in NTR|processed_pseudogene	ntr	100	ENSG00000230457	ENST00000473864_3_156809729_ntr_100db1	ENST00000473864_3_156809729_ntr_100db1
38	ENST00000581230_17_64506128_ntr_100db1	Multiple variations	ntr|5UTR|5UTR	100|100|100	ENSG00000108654|ENSG00000108654|ENSG00000108654	ENST00000581230_17_64506128_ntr_100db1|ENST00000450599_17_64506128_5UTR_100db1|ENST00000225792_17_64506128_5UTR_100db1	ENST00000581230_17_64506128_ntr_100db1;ENST00000450599_17_64506128_5UTR_100db1;ENST00000225792_17_64506128_5UTR_100db1;ENST00000630471_17_64506128_5UTR_100db1;ENST00000581230_17_64506155_ntr_100db1;ENST00000581230_17_64506167_ntr_100db1;ENST00000581230_17_64506191_ntr_100db1;ENST00000581230_17_64506236_ntr_100db1;ENST00000581230_17_64506248_ntr_100db1;ENST00000450599_17_64506155_5UTR_100db1;ENST0…
39	ENST00000346416_20_33401480_5UTR_010db2	uORF	5UTR	010	ENSG00000101391	ENST00000346416_20_33401480_5UTR_010db2	ENST00000346416_20_33401480_5UTR_010db2
40	ENST00000357325_1_156751579_5UTR_100db1	N-terminal extension	5UTR|5UTR	100|100	ENSG00000143321|ENSG00000143321	ENST00000357325_1_156751579_5UTR_100db1|ENST00000357325_1_156751579_5UTR_1_100db1	ENST00000357325_1_156751579_5UTR_100db1;ENST00000357325_1_156751579_5UTR_1_100db1
41	ENST00000332556_13_113297313_5UTR_100db1	uORF	5UTR	100	ENSG00000185896	ENST00000332556_13_113297313_5UTR_100db1	ENST00000332556_13_113297313_5UTR_100db1
