# Supplementary material for: PROTEOFORMER 2.0: Further Developments in the Ribosome Profiling-assisted Proteogenomic Hunt for New Proteoforms
Source: Mol Cell Proteomics. 2019 Apr 30;18(8 Suppl 1):S126–40. doi: 10.1074/mcp.RA118.001218 (PMC6692777; doi:10.1074/mcp.RA118.001218)
Supplement: Figures [file 142014_2_supp_322630_pqrxb3.zip]

Archive with 37 entries (34 files):
- figures/
- figures/figS9.eps
- __MACOSX/
- __MACOSX/figures/
- __MACOSX/figures/._figS9.eps
- figures/.DS_Store
- __MACOSX/figures/._.DS_Store
- figures/figS10.eps
- __MACOSX/figures/._figS10.eps
- figures/figS8.eps
- __MACOSX/figures/._figS8.eps
- figures/graphicalAbstract.eps
- __MACOSX/figures/._graphicalAbstract.eps
- figures/figS6.eps
- __MACOSX/figures/._figS6.eps
- figures/figS7.eps
- __MACOSX/figures/._figS7.eps
- figures/fig5.eps
- __MACOSX/figures/._fig5.eps
- figures/figS5.eps
- __MACOSX/figures/._figS5.eps
- figures/figS4.eps
- __MACOSX/figures/._figS4.eps
- figures/fig4.eps
- __MACOSX/figures/._fig4.eps
- figures/fig1.eps
- __MACOSX/figures/._fig1.eps
- figures/figS1.eps
- __MACOSX/figures/._figS1.eps
- figures/figS3.eps
- __MACOSX/figures/._figS3.eps
- figures/fig3.eps
- __MACOSX/figures/._fig3.eps
- figures/fig2.eps
- __MACOSX/figures/._fig2.eps
- figures/figS2.eps
- __MACOSX/figures/._figS2.eps
